# Supplementary material for: A Hitchhiker’s guide to the potato wart disease resistance galaxy
Source: Theor Appl Genet. 2020 Sep 12;133(12):3419–39. doi: 10.1007/s00122-020-03678-x (PMC7567731; doi:10.1007/s00122-020-03678-x)
Supplement: Supplementary file 2 — Supplementary File 1 Compilation of phenotypic data for GWAS analysis. Overview of the historical sources that provided phenotypic data on wart disease resistance in the potato varieties used in our GWAS panels. These sources include documents for National listing where VCU data were recorded, marketing brochures from commercial breeders as well as scientific publications. Several sources use different scales to describe the level of wart disease resistance. Quantitative scales were harmonised to a common scale ranging from 1 = susceptible to 10 = resistant. Qualitative data R and S were converted into 10 and 1, respectively. This allowed compilation of the second tab sheet showing all records used to calculate a single phenotypic score using REML. The third, fourth and fifth tab sheets contain the genotypic data of the P2, P6 and P18 GWAS panels. (XLSX 13284 kb) [file 122_2020_3678_MOESM2_ESM.xlsx]

## Sheet: Summary different sources used
Source name	Number of varieties	Year	Method	Scale	Transformation score?	Comment on the scale transformation	Website Link - Document used - Reference
Agricobooklet_2015_Spieck	5	2015	Spieckermann	Both	yes	R=10, S=1	Booklet exhibition day 2015
AgricoWebsite_2017_Spieck	38	2017	Spieckermann	Qualitative	yes	Immune = 10, Susceptible = 1, (Average) field resistant = 10	http://en.agrico.nl/products-and-services/potato-varieties
Averis_website_Spieck	8	2017	Spieckermann	Quali/Quanti	yes	R = 10, WV = 8, V = 1	http://www.averis.nl/eng/Varietyinformation.aspx
Baayen_2004_Spieck	1	1999 to 2003	Spieckermann	Quantitative	no		Baayen et al., 2005
Baayen_2005_Field	63	1999 to 2003	Field resistance	Quantitative	yes	Scale from 0 to 10 transformed to a scale from 1 to 10	Baayen et al., 2005
Baayen_2005_Spieck	13	1999 to 2003	Spieckermann	Quantitative	no		Baayen et al., 2005
Baayen_2006_?	3	2006	?	Qualitative	yes	R=10, S=1	Baayen et al., 2006
Bartkiewicz_2018_?	9	2018	?	Qualitative	yes	R1 = 10, R1/R2 = 9, R2 = 8, S1 = 6, S1/S2 = 3, S2 = 1	Bartkiewicz et al., 2018
Danespobooklet_2015_?	2	2015	?	Qualitative	yes	R=10, S=1	Booklet exhibition day 2015
DenHartighbooklet_2015_GL	2	2015	Glynne-Lemmerzahl	Qualitative	yes	R=10, S=1	Booklet exhibition day 2015
HLB_2015_Spieck	26	2015	Spieckermann	Quantitative	no		Our project
HLB_2016_Spieck	14	2016	Glynne-Lemmerzahl	Quantitative	no		Our project
HLB_2017_Spieck	1	2017	Spieckermann	Quantitative	no		Our project
HZPC_2015_Spieck	24	2015	Spieckermann	Quantitative	yes	Scale from 1 to 9 transformed to a 1 to 10 scale	Our project + booklet exhibition day 2015
IHAR_2017_GL	2	2017	Glynne-Lemmerzahl	Quantitative	yes	Scale from 5 to 1 to a scale from 1 to 10	Our project
JKI_2011_GL	4	2011	Glynne-Lemmerzahl	Qualitative	yes	R=10	https://pflanzengesundheit.julius-kuehn.de
JKI_2012_GL	4	2012	Glynne-Lemmerzahl	Qualitative	yes	R=10	https://pflanzengesundheit.julius-kuehn.de
JKI_2013_GL	4	2013	Glynne-Lemmerzahl	Qualitative	yes	R=10	https://pflanzengesundheit.julius-kuehn.de
JKI_2014_GL	4	2014	Glynne-Lemmerzahl	Qualitative	yes	R=10	https://pflanzengesundheit.julius-kuehn.de
JKI_2015_GL	3	2015	Glynne-Lemmerzahl	Qualitative	yes	R=10	https://pflanzengesundheit.julius-kuehn.de
JKI_2016_GL	3	2016	Glynne-Lemmerzahl	Qualitative	yes	R=10	https://pflanzengesundheit.julius-kuehn.de
Kennisaker_2003_Spieck	16	2003	Spieckermann	Quantitative	no		http://www.kennisakker.nl/kenniscentrum/handleidingen/teelthandleiding-zetmeelaardappelen-ziekten-en-plagen
Malinowska_Butrymowicz_2007_Spieck+GL	7	2007	Spieck + GL	Qualitative	yes	R=10, S=1	Malinowska & Butrymowicz 2007
Maris_1961_?	2	1961	?	Qualitative	yes	R = 10, weak R = 8, S = 1	Maris, 1961
Meijerbooklet_2015_Spieck	16	2015	Spieckermann	Quantitative	yes	Scale from 1 to 9 transformed to a 1 to 10 scale	Booklet exhibition day 2015
MeijerPDF_2015_Spieck	15	2015	Spieckermann	Quantitative	yes	Scale from 1 to 9 transformed to a 1 to 10 scale	Meijer BV 2015
MeijerWebsite_2017_Spieck	11	2017	Spieckermann	Quantitative	yes	Scale from 3 to 10 transformed to a 1 to 10 scale	http://www.meijer-potato.com/index.php
NVWA_2016_Spieck+GL	7	2016	Spieckermann	Qualitative	yes	R=10	https://www.nvwa.nl/documenten/plant/plantziekte-en-plaag/plantziekte/wratziekte/resistentieniveau-aardappelrassen-tegen-wratziekte-fysio-1-lijst-d
Obidiegwu_2015_?	2	2015	?	Qualitative	yes	R=10, S=1	Obidiegwu et al., 2015
Proplanta_2005_GL	1	2005	Glynne-Lemmerzahl	Qualitative	yes	R=10	http://www.proplanta.de/Pflanzenbauberater/Sorten/Kartoffel/3/
Proplanta_2006_GL	1	2006	Glynne-Lemmerzahl	Qualitative	yes	R=10	http://www.proplanta.de/Pflanzenbauberater/Sorten/Kartoffel/3/
Proplanta_2007_GL	1	2007	Glynne-Lemmerzahl	Qualitative	yes	R=10	http://www.proplanta.de/Pflanzenbauberater/Sorten/Kartoffel/3/
Proplanta_2008_GL	1	2008	Glynne-Lemmerzahl	Qualitative	yes	R=10	http://www.proplanta.de/Pflanzenbauberater/Sorten/Kartoffel/3/
Proplanta_2009_GL	1	2009	Glynne-Lemmerzahl	Qualitative	yes	R=10	http://www.proplanta.de/Pflanzenbauberater/Sorten/Kartoffel/3/
Proplanta_2010_GL	1	2010	Glynne-Lemmerzahl	Qualitative	yes	R=10	http://www.proplanta.de/Pflanzenbauberater/Sorten/Kartoffel/3/
Proplanta_2011_GL	1	2011	Glynne-Lemmerzahl	Qualitative	yes	R=10	http://www.proplanta.de/Pflanzenbauberater/Sorten/Kartoffel/3/
Proplanta_2012_GL	1	2012	Glynne-Lemmerzahl	Qualitative	yes	R=10	http://www.proplanta.de/Pflanzenbauberater/Sorten/Kartoffel/3/
Proplanta_2013_GL	1	2013	Glynne-Lemmerzahl	Qualitative	yes	R=10	http://www.proplanta.de/Pflanzenbauberater/Sorten/Kartoffel/3/
Ullrich_1959_?	2	1959	?	Qualitative	yes	R = 10, S = 1	Ullrich, 1959 and Maris, 1961

## Sheet: Phenotypic data used
Variety	Source	Method	P2 Resistance score	P6 resistance score	P18 resistance score
Ackersegen	Malinowska_Butrymowicz_2007_Spieck+GL	Spieckermann + Glynne-Lemmerzahl	1	1	1
Ackersegen	Baayen_2006_?	Unknown	1	1	1
Ackersegen	Ullrich_1959_?	Unknown	1	1	NA
Agata	AgricoWebsite_2017_Spieck	Spieckermann	1	1	NA
Agata	MeijerPDF_2015_Spieck	Spieckermann	NA	10	NA
Agria	AgricoWebsite_2017_Spieck	Spieckermann	1	1	NA
Agria	Meijerbooklet_2015_Spieck	Spieckermann	6.625	6.625	NA
Agria	MeijerPDF_2015_Spieck	Spieckermann	NA	6.625	NA
Aladin	Baayen_2005_Field	Field	NA	8.11	NA
Allure	Baayen_2005_Field	Field	NA	7.57	NA
ALLURE	Kennisaker_2003_Spieck	Spieckermann	8	8	NA
Almera	AgricoWebsite_2017_Spieck	Spieckermann	1	1	NA
Almera	Baayen_2005_Field	Field	NA	4.87	NA
Altus	Bartkiewicz_2018_?	Unknown	NA	3	3
Altus	Averis_website_Spieck	Spieckermann	8	9	NA
AM 78-3704	HLB_2015_Spieck	Spieckermann	10	10	10
Amanda	HLB_2015_Spieck	Spieckermann	9	5	1
Amanda	HLB_2016_Spieck	Spieckermann	6.5625	7.73333	7.3125
Amanda	JKI_2016_GL	Glynne-Lemmerzahl	NA	10	10
Amanda	DenHartighbooklet_2015_GL	Glynne-Lemmerzahl	NA	10	NA
Amanda	JKI_2011_GL	Glynne-Lemmerzahl	NA	10	NA
Amanda	JKI_2012_GL	Glynne-Lemmerzahl	NA	10	NA
Amanda	JKI_2013_GL	Glynne-Lemmerzahl	NA	10	NA
Amanda	JKI_2014_GL	Glynne-Lemmerzahl	NA	10	NA
Amanda	JKI_2015_GL	Glynne-Lemmerzahl	NA	10	NA
Amanda	Proplanta_2005_GL	Glynne-Lemmerzahl	NA	10	NA
Amanda	Proplanta_2006_GL	Glynne-Lemmerzahl	NA	10	NA
Amanda	Proplanta_2007_GL	Glynne-Lemmerzahl	NA	10	NA
Amanda	Proplanta_2008_GL	Glynne-Lemmerzahl	NA	10	NA
Amanda	Proplanta_2009_GL	Glynne-Lemmerzahl	NA	10	NA
Amanda	Proplanta_2010_GL	Glynne-Lemmerzahl	NA	10	NA
Amanda	Proplanta_2011_GL	Glynne-Lemmerzahl	NA	10	NA
Amanda	Proplanta_2012_GL	Glynne-Lemmerzahl	NA	10	NA
Amanda	Proplanta_2013_GL	Glynne-Lemmerzahl	NA	10	NA
Amanda	Obidiegwu_2015_?	Unknown	NA	10	NA
Ambition	AgricoWebsite_2017_Spieck	Spieckermann	1	1	NA
Amorosa	AgricoWebsite_2017_Spieck	Spieckermann	10	1	NA
Ampera	Baayen_2005_Field	Field	NA	8.74	NA
Annabelle	MeijerPDF_2015_Spieck	Spieckermann	NA	7.75	6.625
Annabelle	Baayen_2005_Field	Field	NA	6.85	NA
Annabelle	HZPC_2015_Spieck	Spieckermann	3.25	NA	NA
Anosta	AgricoWebsite_2017_Spieck	Spieckermann	1	1	NA
Anosta	Baayen_2005_Field	Field	NA	2.53	NA
Arielle	AgricoWebsite_2017_Spieck	Spieckermann	10	1	NA
Arinda	AgricoWebsite_2017_Spieck	Spieckermann	1	1	NA
Arizona	AgricoWebsite_2017_Spieck	Spieckermann	1	1	NA
Arnova	AgricoWebsite_2017_Spieck	Spieckermann	1	1	NA
Arrow	AgricoWebsite_2017_Spieck	Spieckermann	1	1	NA
Arsenal	AgricoWebsite_2017_Spieck	Spieckermann	1	1	NA
Artemis	AgricoWebsite_2017_Spieck	Spieckermann	1	1	NA
Astarte	HLB_2016_Spieck	Spieckermann	8.875	10	9.625
Astarte	HLB_2015_Spieck	Spieckermann	6	4	10
ASTARTE	Kennisaker_2003_Spieck	Spieckermann	7	7	NA
Astarte	Baayen_2005_Field	Field	NA	9.19	NA
Asterix	Baayen_2005_Spieck	Spieckermann	NA	6.06	NA
Asterix	Baayen_2005_Field	Field	NA	7.03	NA
Asterix	HZPC_2015_Spieck	Spieckermann	2.125	NA	NA
Aurora	Baayen_2005_Spieck	Spieckermann	NA	7.07	NA
AURORA	Kennisaker_2003_Spieck	Spieckermann	8	8	NA
Aurora	Baayen_2005_Field	Field	NA	8.65	NA
Avano	Bartkiewicz_2018_?	Unknown	NA	6	6
Avano	HLB_2015_Spieck	Spieckermann	9	5	10
Avano	HLB_2016_Spieck	Spieckermann	9.625	NA	10
Avano	JKI_2011_GL	Glynne-Lemmerzahl	10	NA	NA
Avano	JKI_2012_GL	Glynne-Lemmerzahl	10	NA	NA
Avano	JKI_2013_GL	Glynne-Lemmerzahl	10	NA	NA
Avano	JKI_2014_GL	Glynne-Lemmerzahl	10	NA	NA
Avano	JKI_2015_GL	Glynne-Lemmerzahl	10	NA	NA
Avano	JKI_2016_GL	Glynne-Lemmerzahl	10	NA	NA
Avarna	Averis_website_Spieck	Spieckermann	1	9	10
AVARNA	NVWA_2016_Spieck	Spieckermann	NA	NA	10
Avaya	HLB_2015_Spieck	Spieckermann	9	9	9
AVAYA	NVWA_2016_Spieck	Spieckermann	NA	10	NA
Aveka	Averis_website_Spieck	Spieckermann	NA	8	4
Aveka	Baayen_2005_Field	Field	NA	8.47	NA
Avenance	HLB_2016_Spieck	Spieckermann	5.6875	8.125	5.1875
Avenance	HLB_2015_Spieck	Spieckermann	5	10	10
Aventra	Averis_website_Spieck	Spieckermann	10	10	8.5
Aventra	HLB_2015_Spieck	Spieckermann	10	NA	NA
AVERIA	NVWA_2016_Spieck	Spieckermann	10	10	NA
Aviala	HLB_2015_Spieck	Spieckermann	10	10	1
Aviala	HLB_2016_Spieck	Spieckermann	8.875	10	NA
Axion	HLB_2017_Spieck	Spieckermann	9.4	9.9	10
Axion	Averis_website_Spieck	Spieckermann	10	10	NA
AXION	NVWA_2016_Spieck	Spieckermann	10	10	NA
Bellini	Baayen_2005_Field	Field	NA	4.33	NA
Berber	IHAR_2017_GL	Glynne-Lemmerzahl	3.25	2.8	5.1175
Binella	AgricoWebsite_2017_Spieck	Spieckermann	1	1	NA
Bintje	Baayen_2005_Spieck	Spieckermann	NA	5.35	NA
Bintje	Baayen_2005_Field	Field	NA	6.4	NA
Caesar	HZPC_2015_Spieck	Spieckermann	2.125	NA	NA
Canberra	HZPC_2015_Spieck	Spieckermann	3.25	3.25	1
Cardinal	Baayen_2005_Field	Field	NA	6.4	NA
Caruso	HLB_2015_Spieck	Spieckermann	10	10	3
Caruso	HLB_2016_Spieck	Spieckermann	10	10	7.9375
Challenger	HZPC_2015_Spieck	Spieckermann	2.125	2.125	1
CMK1990-002-002	HLB_2015_Spieck	Spieckermann	NA	NA	10
CMK2007-042-003	HLB_2015_Spieck	Spieckermann	1	NA	1
Courage	Baayen_2005_Field	Field	NA	8.2	NA
Cupido	MeijerWebsite_2017_Spieck	Spieckermann	7.42857	7.42857	NA
Cupido	Meijerbooklet_2015_Spieck	Spieckermann	NA	7.75	NA
Cupido	MeijerPDF_2015_Spieck	Spieckermann	NA	7.75	NA
Desiree	HZPC_2015_Spieck	Spieckermann	1	1	1
Desiree	Malinowska_Butrymowicz_2007_Spieck+GL	Spieckermann + Glynne-Lemmerzahl	1	1	1
Desiree	Baayen_2006_?	Unknown	1	1	1
Desiree	AgricoWebsite_2017_Spieck	Spieckermann	10	1	NA
Diamant	AgricoWebsite_2017_Spieck	Spieckermann	1	1	NA
Diamant	Baayen_2005_Field	Field	NA	4.96	NA
Ditta	AgricoWebsite_2017_Spieck	Spieckermann	1	1	NA
Donald	Baayen_2005_Field	Field	NA	6.94	NA
EHUD	Kennisaker_2003_Spieck	Spieckermann	7	7	NA
Elkana	HLB_2015_Spieck	Spieckermann	1	2	1
Elkana	Baayen_2005_Field	Field	NA	5.05	NA
Elkana	Baayen_2005_Spieck	Spieckermann	NA	8.15	NA
Elkana	Malinowska_Butrymowicz_2007_Spieck+GL	Spieckermann + Glynne-Lemmerzahl	1	NA	NA
Estima	Baayen_2005_Field	Field	NA	5.41	NA
Euroluna	HLB_2016_Spieck	Spieckermann	2.4375	7.875	7.1875
Evita	Baayen_2005_Field	Field	NA	7.93	NA
Exquisa	Baayen_2005_Field	Field	NA	2.8	NA
Fabula	HZPC_2015_Spieck	Spieckermann	8.875	NA	NA
Felsina	HZPC_2015_Spieck	Spieckermann	NA	1	NA
Felsina	Baayen_2005_Field	Field	NA	3.7	NA
Festien	Averis_website_Spieck	Spieckermann	NA	8	8
FESTIEN	Kennisaker_2003_Spieck	Spieckermann	9	9	NA
Festien	Baayen_2005_Field	Field	NA	9.01	NA
Festien	HLB_2016_Spieck	Spieckermann	9.9375	NA	NA
Festien	HLB_2015_Spieck	Spieckermann	10	NA	NA
Folva	HLB_2015_Spieck	Spieckermann	2	2	2
Fontane	AgricoWebsite_2017_Spieck	Spieckermann	10	1	NA
Fontane	Baayen_2005_Field	Field	NA	7.75	NA
Fontane	Meijerbooklet_2015_Spieck	Spieckermann	8.875	8.875	NA
Fontane	MeijerPDF_2015_Spieck	Spieckermann	NA	8.875	NA
Fresco	Baayen_2005_Field	Field	NA	8.2	NA
Frieslander	Agricobooklet_2015_Spieck	Spieckermann	NA	7	NA
Granola	HLB_2015_Spieck	Spieckermann	2	2	1
Hansa	AgricoWebsite_2017_Spieck	Spieckermann	10	1	NA
Hansa	Baayen_2005_Field	Field	NA	8.2	NA
Hansa	MeijerPDF_2015_Spieck	Spieckermann	NA	10	NA
Hermes	AgricoWebsite_2017_Spieck	Spieckermann	1	1	NA
Hermes	Meijerbooklet_2015_Spieck	Spieckermann	NA	5.5	NA
Hermes	MeijerPDF_2015_Spieck	Spieckermann	NA	5.5	NA
Innovator	HZPC_2015_Spieck	Spieckermann	2.125	NA	1
Innovator	Meijerbooklet_2015_Spieck	Spieckermann	NA	2.125	NA
Innovator	MeijerPDF_2015_Spieck	Spieckermann	NA	2.125	NA
Innovator	Baayen_2005_Field	Field	NA	3.34	NA
Kantara	HLB_2015_Spieck	Spieckermann	6	5	1
Kantara	Baayen_2005_Field	Field	NA	8.65	NA
KANTARA	Kennisaker_2003_Spieck	Spieckermann	9	9	NA
Kantara	HLB_2016_Spieck	Spieckermann	9	9.8125	NA
Karakter	Baayen_2005_Field	Field	NA	9.19	NA
Karakter	Baayen_2005_Spieck	Spieckermann	NA	9.71	NA
KARAKTER	Kennisaker_2003_Spieck	Spieckermann	10	10	NA
Kardent	Baayen_2005_Field	Field	NA	4.51	NA
KARNICO	Kennisaker_2003_Spieck	Spieckermann	7	7	NA
Karnico	Baayen_2005_Spieck	Spieckermann	NA	7.18	NA
Karnico	Baayen_2005_Field	Field	NA	7.21	NA
KARTEL	Kennisaker_2003_Spieck	Spieckermann	5	5	NA
Kartel	Baayen_2005_Field	Field	NA	5.23	NA
Kartel	Baayen_2005_Spieck	Spieckermann	NA	6.89	NA
Katinka	HLB_2015_Spieck	Spieckermann	7	10	8
Katinka	HLB_2016_Spieck	Spieckermann	9.6875	10	NA
KATINKA	Kennisaker_2003_Spieck	Spieckermann	10	10	NA
Kennebec	AgricoWebsite_2017_Spieck	Spieckermann	1	1	NA
Kondor	AgricoWebsite_2017_Spieck	Spieckermann	10	1	NA
Kondor	Baayen_2005_Field	Field	NA	8.56	NA
Kuras	AgricoWebsite_2017_Spieck	Spieckermann	1	1	NA
Kuras	Agricobooklet_2015_Spieck	Spieckermann	NA	1	NA
Kuras	Baayen_2005_Field	Field	NA	4.6	NA
Kuroda	AgricoWebsite_2017_Spieck	Spieckermann	1	1	NA
Kuroda	Baayen_2005_Field	Field	NA	9.01	NA
Lady Amarilla	MeijerWebsite_2017_Spieck	Spieckermann	3.57143	3.57143	NA
Lady Amarilla	Meijerbooklet_2015_Spieck	Spieckermann	NA	4.375	NA
Lady Amarilla	MeijerPDF_2015_Spieck	Spieckermann	NA	4.375	NA
Lady Anna	MeijerWebsite_2017_Spieck	Spieckermann	1	1	1
Lady Anna	Meijerbooklet_2015_Spieck	Spieckermann	NA	5.5	NA
Lady Britta	MeijerWebsite_2017_Spieck	Spieckermann	3.57143	3.57143	NA
Lady Britta	Meijerbooklet_2015_Spieck	Spieckermann	NA	4.375	NA
Lady Christl	Meijerbooklet_2015_Spieck	Spieckermann	NA	6.625	NA
Lady Christl	MeijerWebsite_2017_Spieck	Spieckermann	7.42857	7.42857	NA
Lady Claire	MeijerWebsite_2017_Spieck	Spieckermann	10	10	NA
Lady Claire	Meijerbooklet_2015_Spieck	Spieckermann	NA	10	NA
Lady Claire	MeijerPDF_2015_Spieck	Spieckermann	NA	10	NA
Lady Rosetta	Baayen_2005_Field	Field	NA	5.05	NA
Lady Rosetta	MeijerWebsite_2017_Spieck	Spieckermann	8.71429	8.71429	NA
Lady Rosetta	Meijerbooklet_2015_Spieck	Spieckermann	NA	10	NA
Lady Rosetta	MeijerPDF_2015_Spieck	Spieckermann	NA	10	NA
Lanorma	DenHartighbooklet_2015_GL	Glynne-Lemmerzahl	NA	10	NA
Laura	Bartkiewicz_2018_?	Unknown	NA	1	1
Leonardo	HZPC_2015_Spieck	Spieckermann	3.25	3.25	1
Lucinda	HZPC_2015_Spieck	Spieckermann	3.25	3.25	1
Manitou	AgricoWebsite_2017_Spieck	Spieckermann	1	1	NA
Mantra	Baayen_2005_Field	Field	NA	9.01	NA
Mantra	Baayen_2005_Spieck	Spieckermann	NA	9.9	NA
Marabel	Baayen_2005_Field	Field	NA	4.78	NA
Marfona	AgricoWebsite_2017_Spieck	Spieckermann	1	1	NA
Marfona	Baayen_2005_Field	Field	NA	5.59	NA
Marilyn	HZPC_2015_Spieck	Spieckermann	3.25	3.25	1
Markies	AgricoWebsite_2017_Spieck	Spieckermann	1	1	NA
Markies	Baayen_2005_Field	Field	NA	5.41	NA
Melody	MeijerWebsite_2017_Spieck	Spieckermann	8.71429	8.71429	NA
Melody	Meijerbooklet_2015_Spieck	Spieckermann	NA	10	NA
Melody	MeijerPDF_2015_Spieck	Spieckermann	NA	10	NA
Menco	Baayen_2005_Field	Field	NA	7.57	NA
Menco	Baayen_2005_Spieck	Spieckermann	NA	9.42	NA
Merano	Bartkiewicz_2018_?	Unknown	NA	6	3
Mercator	Baayen_2005_Spieck	Spieckermann	NA	6.84	NA
MERCATOR	Kennisaker_2003_Spieck	Spieckermann	7	7	NA
Mercator	Baayen_2005_Field	Field	NA	7.39	NA
Milva	AgricoWebsite_2017_Spieck	Spieckermann	1	1	NA
Milva	Baayen_2005_Field	Field	NA	4.06	NA
Monalisa	HZPC_2015_Spieck	Spieckermann	8.875	NA	NA
Mondial	HZPC_2015_Spieck	Spieckermann	8.875	NA	NA
Monte Carlo	HLB_2015_Spieck	Spieckermann	10	10	10
Mozart	HZPC_2015_Spieck	Spieckermann	3.25	NA	NA
Musica	MeijerWebsite_2017_Spieck	Spieckermann	10	10	NA
Musica	Meijerbooklet_2015_Spieck	Spieckermann	NA	10	NA
Musica	MeijerPDF_2015_Spieck	Spieckermann	NA	10	NA
Nomade	HLB_2015_Spieck	Spieckermann	10	NA	1
Nomade	AgricoWebsite_2017_Spieck	Spieckermann	10	1	NA
Nomade	Baayen_2005_Field	Field	NA	7.84	NA
NOMADE	Kennisaker_2003_Spieck	Spieckermann	8	8	NA
Nomade	Agricobooklet_2015_Spieck	Spieckermann	10	10	NA
Nomade	HLB_2016_Spieck	Spieckermann	9.625	NA	NA
Opal	Bartkiewicz_2018_?	Unknown	NA	1	1
Opal	HLB_2016_Spieck	Spieckermann	4.25	8.2	6.625
Opal	HLB_2015_Spieck	Spieckermann	2	9	8
Orchestra	MeijerWebsite_2017_Spieck	Spieckermann	1	1	NA
Orchestra	Meijerbooklet_2015_Spieck	Spieckermann	NA	2.125	NA
Orchestra	MeijerPDF_2015_Spieck	Spieckermann	NA	2.125	NA
Panda	Bartkiewicz_2018_?	Unknown	NA	NA	6
Panda	JKI_2011_GL	Glynne-Lemmerzahl	10	10	10
Panda	JKI_2012_GL	Glynne-Lemmerzahl	10	10	10
Panda	JKI_2013_GL	Glynne-Lemmerzahl	10	10	10
Panda	JKI_2014_GL	Glynne-Lemmerzahl	10	10	10
Panda	HLB_2015_Spieck	Spieckermann	10	10	10
Panda	HLB_2016_Spieck	Spieckermann	10	10	10
PANDA	Kennisaker_2003_Spieck	Spieckermann	10	10	10
Panda	Malinowska_Butrymowicz_2007_Spieck+GL	Spieckermann + Glynne-Lemmerzahl	10	10	10
Panda	Obidiegwu_2015_?	Unknown	10	10	10
Panther	HZPC_2015_Spieck	Spieckermann	3.25	3.25	1
Picasso	AgricoWebsite_2017_Spieck	Spieckermann	1	1	NA
Picasso	Baayen_2005_Field	Field	NA	5.68	NA
Premiere	AgricoWebsite_2017_Spieck	Spieckermann	1	1	NA
Premiere	Baayen_2005_Field	Field	NA	3.52	NA
Princess	HLB_2016_Spieck	Spieckermann	3.1875	8.25	7.5
Princess	HLB_2015_Spieck	Spieckermann	2	3	10
Raja	Baayen_2005_Field	Field	NA	5.95	NA
Ramos	Baayen_2005_Field	Field	NA	2.35	NA
Red One	Baayen_2005_Field	Field	NA	3.43	NA
Red Scarlett	Agricobooklet_2015_Spieck	Spieckermann	NA	1	NA
Red Scarlett	Baayen_2005_Field	Field	NA	4.15	NA
Red Scarlett	HZPC_2015_Spieck	Spieckermann	3.25	NA	NA
Redstar	Baayen_2005_Field	Field	NA	2.8	NA
Remarka	Baayen_2005_Field	Field	NA	6.67	NA
Romano	AgricoWebsite_2017_Spieck	Spieckermann	10	1	NA
Romano	Baayen_2005_Field	Field	NA	9.19	NA
Romanze	Bartkiewicz_2018_?	Unknown	NA	NA	1
Rosagold	AgricoWebsite_2017_Spieck	Spieckermann	1	1	NA
ROYAL	HLB_2015_Spieck	Spieckermann	6	9	5
Royal	HLB_2015_Spieck	Spieckermann	9	9	5
Royal	Danespobooklet_2015_?	Unknown	10	10	NA
Russet Burbank	AgricoWebsite_2017_Spieck	Spieckermann	1	1	NA
Russet Burbank	Baayen_2005_Field	Field	NA	4.06	NA
Sagitta	HZPC_2015_Spieck	Spieckermann	3.25	NA	NA
Sante	AgricoWebsite_2017_Spieck	Spieckermann	1	1	NA
Sarpo Mira	Danespobooklet_2015_?	Unknown	NA	10	NA
Saturna	Baayen_2005_Field	Field	NA	8.83	NA
Saturna	Meijerbooklet_2015_Spieck	Spieckermann	8.875	8.875	NA
Saturna	Baayen_2004_Spieck	Spieckermann	NA	9.54	NA
Saturna	Baayen_2005_Spieck	Spieckermann	NA	9.55	NA
Seresta	Bartkiewicz_2018_?	Unknown	NA	NA	6
Seresta	Averis_website_Spieck	Spieckermann	10	10	10
SERESTA	Kennisaker_2003_Spieck	Spieckermann	10	10	10
SERESTA	NVWA_2016_Spieck	Spieckermann	NA	NA	10
Seresta	Baayen_2005_Field	Field	NA	9.19	NA
Seresta	Baayen_2005_Spieck	Spieckermann	NA	9.95	NA
SERESTA	NVWA_2016_Spieck	Spieckermann	10	10	NA
Seresta	Agricobooklet_2015_Spieck	Spieckermann	NA	10	NA
Shepody	Malinowska_Butrymowicz_2007_Spieck+GL	Spieckermann + Glynne-Lemmerzahl	1	NA	NA
Sifra	HZPC_2015_Spieck	Spieckermann	3.25	3.25	2.125
Silvester	Baayen_2005_Field	Field	NA	5.14	NA
Simply Red	HLB_2015_Spieck	Spieckermann	2	NA	10
Sinora	AgricoWebsite_2017_Spieck	Spieckermann	1	1	NA
Sinora	Baayen_2005_Field	Field	NA	5.23	NA
Smart	HZPC_2015_Spieck	Spieckermann	2.125	2.125	8.875
Soprano	MeijerWebsite_2017_Spieck	Spieckermann	4.85714	4.85714	NA
Soprano	Meijerbooklet_2015_Spieck	Spieckermann	NA	7.75	NA
Soprano	MeijerPDF_2015_Spieck	Spieckermann	NA	7.75	NA
Spunta	AgricoWebsite_2017_Spieck	Spieckermann	1	1	NA
Starga	Baayen_2005_Spieck	Spieckermann	NA	7.24	NA
Starga	Baayen_2005_Field	Field	NA	8.92	NA
STEFANO	Kennisaker_2003_Spieck	Spieckermann	7	7	NA
Stefano	Baayen_2005_Field	Field	NA	8.56	NA
Taurus	HZPC_2015_Spieck	Spieckermann	3.25	3.25	1
Timate	Baayen_2005_Field	Field	NA	9.01	NA
Triplo	HZPC_2015_Spieck	Spieckermann	3.25	3.25	3.25
Triplo	Baayen_2005_Field	Field	NA	4.06	NA
Ulme	Bartkiewicz_2018_?	Unknown	NA	9	9
Ulme	JKI_2011_GL	Glynne-Lemmerzahl	10	10	10
Ulme	JKI_2012_GL	Glynne-Lemmerzahl	10	10	10
Ulme	JKI_2013_GL	Glynne-Lemmerzahl	10	10	10
Ulme	JKI_2014_GL	Glynne-Lemmerzahl	10	10	10
Ulme	JKI_2015_GL	Glynne-Lemmerzahl	10	10	10
Ulme	JKI_2016_GL	Glynne-Lemmerzahl	10	10	10
ULME	Kennisaker_2003_Spieck	Spieckermann	10	10	10
ULME	NVWA_2016_Spieck	Spieckermann	NA	NA	10
Ultimus	Malinowska_Butrymowicz_2007_Spieck+GL	Spieckermann + Glynne-Lemmerzahl	1	10	1
Ultimus	Baayen_2006_?	Unknown	1	10	1
Ultimus	Ullrich_1959_?	Unknown	1	1	NA
Ultimus	Maris_1961_?	Unknown	10	10	NA
Ultimus	Malinowska_Butrymowicz_2007_Spieck+GL	Spieckermann + Glynne-Lemmerzahl	1	NA	NA
Urgenta	Maris_1961_?	Unknown	10	1	NA
Valiant	Baayen_2005_Field	Field	NA	8.74	NA
VE71-105	IHAR_2017_GL	Glynne-Lemmerzahl	7.075	8.2	5.5
Vectra	Averis_website_Spieck	Spieckermann	8	9	NA
Victoria	HZPC_2015_Spieck	Spieckermann	2.125	1	NA
Victoria	Baayen_2005_Field	Field	NA	5.68	NA
Vivaldi	HZPC_2015_Spieck	Spieckermann	2.125	NA	NA
Vtn 62-33-3	HLB_2015_Spieck	Spieckermann	1	2	1
Zafira	AgricoWebsite_2017_Spieck	Spieckermann	1	1	NA

## Sheet: Genotypic data P2
Marker	Agata	Almera	Ambition	Anosta	Arinda	Arizona	Arnova	Arrow	Arsenal	Artemis	BINELLA	Diamant	Ditta	Hermes	Kennebec	Kuras	Kuroda	Manitou	Marfona	Markies	MILVA	Picasso	Premiere	Rosagold	Russet Burbank	Sante	Sinora	Spunta	Zafira	LADY ANNA	Orchestra	Avarna	Agria	CMK2007-042-003	Vtn 62-33-3	Elkana	VE71-105	EUROLUNA	FOLVA	Granola	Simply Red	Shepody	Ackersegen	Princess	Ultimus	OPAL	Lady Amarilla	LADY BRITTA	Berber
PotVar0000007	0	0	0	0	0	0	0	0	0	0	0	0	0	0	0	0	0	0	0	0	0	0	1	0	2	0	0	0	1	0	0	0	1	0	0	0	0	0	2	0	0	0	0	0	0	1	0	0	0
PotVar0000025	1	1	1	0	2	1	1	1	1	0	1	1	2	1	NA	1	1	0	1	2	1	2	1	0	1	0	2	2	NA	2	0	NA	2	1	1	2	1	0	1	0	0	2	1	0	1	2	2	2	2
PotVar0000040	1	0	1	1	1	2	0	0	1	1	0	NA	1	0	2	1	1	2	1	1	1	0	0	2	2	2	1	1	1	0	2	2	0	2	3	1	2	2	2	1	2	0	0	2	1	0	0	1	0
PotVar0000042	2	3	2	3	1	1	3	3	2	3	3	0	1	3	0	2	2	2	2	1	2	2	3	2	1	2	1	1	1	2	2	0	2	1	0	1	1	2	1	3	2	2	3	2	2	2	2	1	2
PotVar0000060	1	0	1	1	1	2	0	0	1	1	0	3	2	0	2	1	1	2	2	1	1	1	0	2	2	2	1	1	1	0	2	2	0	2	3	1	2	2	1	1	2	0	0	2	1	0	0	1	0
PotVar0000061	0	0	0	0	0	0	0	0	0	0	0	0	1	0	0	0	0	0	1	0	0	1	0	0	0	0	0	0	0	0	0	0	0	0	0	0	0	0	0	0	0	0	0	0	0	0	0	0	0
PotVar0000062	1	0	1	0	0	2	0	0	1	1	0	2	1	0	2	1	1	1	1	1	1	0	0	0	1	1	1	1	1	0	2	1	0	2	3	0	2	1	2	0	2	0	0	1	1	0	0	1	0
PotVar0000066	1	1	1	0	2	1	1	1	1	0	1	1	2	1	2	1	1	0	1	2	1	2	0	0	0	0	2	2	1	2	0	2	1	1	1	1	1	0	0	0	0	2	1	0	1	1	2	2	2
PotVar0000080	0	0	0	0	0	0	0	0	0	0	0	0	0	0	0	0	0	0	0	0	0	0	0	0	0	0	0	0	0	0	0	0	1	0	1	0	0	0	0	0	0	0	0	0	0	0	0	1	0
PotVar0000195	0	0	0	0	0	0	0	0	0	0	0	0	0	0	0	0	0	0	0	0	0	0	0	0	0	0	0	0	0	0	0	0	0	0	1	0	0	0	0	0	0	0	0	0	0	0	0	0	0
PotVar0000210	0	0	0	0	0	0	0	0	0	0	0	0	0	0	0	0	0	0	0	0	0	0	0	0	0	0	0	0	0	0	0	0	0	0	1	0	0	0	0	0	0	0	0	0	0	0	0	0	0
PotVar0000255	2	1	1	1	1	2	1	1	2	1	2	2	2	2	2	1	1	1	2	2	2	2	1	1	1	1	2	2	1	2	1	2	1	1	1	2	2	1	1	1	1	2	2	1	2	1	2	2	2
PotVar0000412	0	0	0	0	0	0	0	0	0	0	0	0	1	0	0	0	0	0	0	0	0	0	0	0	0	0	0	0	0	0	1	0	0	0	0	0	0	0	0	0	0	0	0	0	0	1	0	0	0
PotVar0000446	0	0	0	1	0	0	0	0	0	0	0	0	0	0	0	0	0	0	0	0	0	0	0	0	0	0	0	1	0	0	0	0	0	0	0	0	0	0	0	0	0	0	0	0	0	0	0	0	0
PotVar0000457	0	0	0	0	0	0	0	0	0	0	0	0	0	0	0	0	0	0	0	0	0	0	0	0	0	0	0	0	0	0	0	0	0	0	0	0	1	0	0	0	0	0	0	0	0	0	0	0	0
PotVar0000459	3	1	2	1	2	0	1	1	0	0	1	2	1	3	0	1	2	2	3	0	1	2	2	1	0	1	0	0	2	1	1	0	2	0	1	1	0	1	2	0	3	0	1	1	1	1	2	0	1
PotVar0000460	0	1	0	1	1	0	0	2	1	0	0	1	1	0	0	2	2	0	0	1	1	0	0	0	1	0	0	0	1	0	2	0	0	1	0	0	0	1	1	1	1	0	1	2	1	1	0	1	0
PotVar0000462	0	0	0	0	0	0	0	0	1	0	0	0	1	0	2	0	0	0	0	0	0	0	0	1	0	0	1	1	0	0	0	0	0	0	0	0	0	0	1	1	0	0	1	0	1	0	0	0	0
PotVar0000472	0	0	0	0	0	0	0	0	1	0	0	0	0	0	0	0	0	0	0	0	0	0	0	0	0	0	0	0	0	0	0	1	0	1	0	1	1	1	0	0	0	0	0	0	0	0	0	0	0
PotVar0000474	1	0	1	1	0	2	3	0	0	2	3	0	0	0	1	0	0	1	1	2	1	1	0	1	0	1	2	3	1	1	1	2	0	0	1	1	1	1	0	0	0	4	1	0	1	0	1	0	2
PotVar0000481	1	0	1	0	1	0	0	1	0	0	1	1	0	1	0	1	1	1	0	0	1	1	0	0	0	0	0	0	NA	1	1	0	1	0	1	1	0	1	1	0	3	0	1	1	1	0	1	0	1
PotVar0000484	0	2	0	1	0	1	0	1	1	1	0	1	0	0	1	1	0	0	0	1	0	0	2	1	2	2	0	0	0	1	1	2	2	3	2	2	2	1	0	1	0	0	0	0	0	0	1	2	1
PotVar0000495	0	1	0	1	1	0	0	2	2	0	0	1	2	1	2	2	2	0	0	1	1	0	0	1	1	0	1	1	1	0	1	0	0	1	0	0	0	1	2	2	1	0	2	2	2	1	0	1	0
PotVar0000512	0	2	0	1	0	1	0	1	0	0	0	1	0	0	0	0	0	0	0	1	0	0	2	1	0	2	0	0	0	0	1	1	2	2	2	1	1	0	0	1	0	0	0	0	0	0	1	2	0
PotVar0000514	2	1	1	3	2	2	3	1	1	3	0	1	1	2	0	0	1	3	3	1	1	2	2	2	1	2	2	2	NA	0	0	2	1	1	1	0	NA	1	1	0	0	2	1	1	1	3	1	0	NA
PotVar0000542	0	3	0	1	1	1	0	2	1	0	0	2	1	1	0	2	2	0	0	2	1	0	2	1	1	2	0	0	1	0	3	1	2	2	2	1	2	1	1	2	1	0	1	2	1	1	1	3	0
PotVar0000568	0	0	0	0	0	0	0	0	0	0	0	0	0	0	0	0	0	0	0	0	0	0	0	0	0	0	0	0	0	0	1	0	0	0	0	0	0	0	0	0	0	0	0	0	0	0	0	0	0
PotVar0000579	1	0	1	0	1	0	0	1	0	0	1	1	0	1	0	1	1	1	0	0	1	1	0	0	0	0	1	0	1	1	1	0	1	0	1	1	0	1	1	0	3	0	1	1	1	0	1	0	1
PotVar0000583	0	0	0	0	0	0	0	0	1	1	0	0	2	0	3	1	0	0	0	0	0	0	0	1	2	0	0	1	0	2	0	0	0	0	0	0	0	0	1	1	0	0	1	0	1	0	0	1	1
PotVar0000586	1	0	2	0	0	1	1	0	0	0	2	0	0	0	1	0	0	0	1	1	0	1	0	0	0	0	1	1	0	1	0	0	0	0	0	0	0	0	0	1	0	2	0	0	0	0	1	0	1
PotVar0000614	0	0	0	0	0	0	0	0	1	0	0	0	0	0	0	0	0	0	0	0	0	0	0	0	0	0	0	0	0	0	0	1	0	1	0	1	1	1	0	0	0	0	0	0	0	0	0	0	0
PotVar0000615	2	3	1	4	2	3	3	2	1	3	0	2	1	2	0	0	1	3	3	2	1	2	4	3	1	4	2	2	2	0	1	3	3	3	3	1	2	1	1	1	0	2	1	1	1	3	2	2	1
PotVar0000616	0	0	0	0	0	0	0	0	0	0	0	0	0	0	0	0	0	0	0	0	0	0	0	0	0	0	0	0	0	0	0	0	0	0	0	0	0	0	0	0	0	0	0	0	0	0	0	0	0
PotVar0000619	2	1	1	3	1	1	3	1	0	2	0	1	1	1	0	0	1	2	3	1	0	1	2	2	0	2	1	2	1	0	0	2	1	1	1	0	1	1	1	0	0	2	1	0	1	1	1	0	1
PotVar0000651	0	0	0	0	0	0	0	0	0	0	0	0	0	0	NA	0	0	0	0	0	0	0	0	0	0	0	0	0	0	0	1	0	0	0	0	0	0	0	0	0	0	0	0	0	0	0	0	0	0
PotVar0000716	0	0	0	0	0	0	0	0	1	1	0	0	2	0	3	1	0	0	0	0	0	0	0	1	2	0	0	1	0	2	0	0	0	0	0	0	0	0	1	1	0	0	1	0	1	0	0	NA	1
PotVar0000717	0	0	0	0	0	0	0	0	1	0	0	0	0	0	0	0	0	0	0	0	0	0	0	0	0	0	0	0	0	0	0	1	0	1	0	1	1	1	0	0	0	0	0	0	0	0	0	0	0
PotVar0000732	2	1	1	3	1	1	3	1	1	2	1	1	1	1	0	0	1	2	3	0	1	1	2	1	0	2	0	2	1	0	1	2	1	1	0	1	1	1	2	0	0	NA	1	0	1	1	1	0	1
PotVar0000753	0	0	0	0	0	0	0	0	0	0	0	0	0	0	0	0	0	0	0	1	0	0	0	0	0	1	1	0	0	0	0	0	0	0	1	0	1	0	0	0	0	0	0	0	0	0	0	0	0
PotVar0000759	0	2	0	1	0	1	0	1	0	0	0	1	0	0	0	0	0	0	0	1	0	0	2	1	0	1	0	0	0	0	1	1	2	2	2	1	1	0	0	1	0	0	0	0	0	0	1	2	0
PotVar0000760	1	0	1	0	2	1	0	0	0	1	1	1	0	2	0	1	1	2	0	0	2	2	0	1	1	0	2	0	2	1	1	0	1	0	1	1	0	1	0	0	2	0	1	2	1	2	1	0	1
PotVar0000767	1	0	1	0	2	1	0	0	0	1	1	1	0	2	0	1	1	2	0	0	2	2	0	1	1	0	2	0	2	1	1	0	NA	0	2	1	0	1	0	0	2	0	1	2	1	2	1	0	1
PotVar0000774	0	2	0	1	0	1	0	1	0	0	0	1	0	0	0	0	0	0	0	1	0	0	2	1	0	1	0	0	0	0	1	1	2	2	2	1	1	0	0	1	0	0	0	0	0	0	1	2	0
PotVar0000800	0	1	0	0	1	0	0	2	1	0	0	1	1	1	0	2	2	0	0	1	1	0	0	0	1	0	0	0	1	0	1	0	0	0	0	0	0	1	1	1	2	0	1	2	1	1	0	1	0
PotVar0000805	1	0	2	0	0	1	1	0	0	0	2	0	0	0	1	0	0	0	1	1	0	1	0	0	0	0	1	1	0	1	0	0	0	0	0	0	0	0	0	0	0	2	0	0	0	0	1	0	1
PotVar0000812	1	2	2	1	0	2	1	1	1	1	3	1	2	0	4	1	0	0	1	2	0	1	2	2	2	1	1	2	0	3	1	1	2	2	2	1	1	0	1	3	0	2	1	0	1	0	2	3	2
PotVar0000820	1	1	0	1	0	0	0	0	1	0	1	0	0	0	0	0	0	0	0	0	1	0	0	0	0	0	0	1	1	0	1	0	0	0	0	0	0	0	0	0	0	0	0	0	0	0	0	0	0
PotVar0000886	0	0	0	0	0	0	0	0	0	0	0	0	0	0	0	0	0	0	0	0	0	0	0	1	0	0	0	1	0	0	1	0	0	0	0	0	0	0	0	0	0	1	0	0	0	0	0	0	0
PotVar0000996	0	0	0	0	0	0	0	0	0	0	0	0	0	0	0	0	0	0	0	0	0	0	0	1	0	0	0	1	0	0	1	0	0	0	0	0	0	0	0	0	0	1	0	0	0	0	0	0	0
PotVar0001003	0	0	0	0	0	0	1	1	0	0	0	0	1	0	1	0	1	0	0	1	0	0	0	0	1	0	0	0	0	0	0	1	1	0	0	1	0	0	0	0	0	2	0	0	0	1	0	1	0
PotVar0001006	1	2	3	2	1	2	1	3	2	2	2	1	3	3	1	3	2	2	2	1	2	3	3	1	1	0	1	1	2	2	1	1	2	2	1	1	0	0	1	2	2	0	3	2	2	2	3	2	3
PotVar0001015	0	0	0	0	0	0	0	0	0	0	0	0	0	0	0	0	0	0	0	0	0	0	0	0	0	0	0	0	0	0	0	0	0	0	0	0	0	0	0	0	0	0	0	0	0	0	0	0	0
PotVar0001033	0	0	0	0	0	1	0	0	0	0	0	0	0	0	0	0	0	0	0	0	0	0	0	0	0	1	1	0	0	0	0	1	1	1	1	0	2	1	0	0	0	0	0	0	0	0	0	0	0
PotVar0001067	2	1	0	2	2	1	2	0	2	1	1	3	0	0	1	0	1	2	1	1	2	1	1	2	1	3	1	2	2	0	2	0	0	0	2	0	2	1	3	2	2	1	1	2	2	1	0	1	1
PotVar0001074	1	2	1	0	2	1	2	1	1	2	2	1	2	3	3	3	2	1	1	2	2	2	0	0	2	1	2	1	1	3	1	3	3	2	1	3	2	3	1	1	0	2	3	2	1	2	3	1	1
PotVar0001127	1	1	3	1	0	1	0	NA	0	0	0	1	NA	1	0	1	0	0	2	0	0	1	2	0	1	0	1	0	0	1	0	0	1	2	0	0	0	0	0	0	0	0	0	0	1	1	1	2	1
PotVar0001136	0	0	NA	0	0	0	0	0	0	0	0	0	0	0	0	0	0	0	0	0	0	0	0	1	0	0	0	1	0	0	1	0	0	0	0	0	0	0	0	0	0	1	0	0	0	0	0	0	0
PotVar0001163	1	1	0	1	1	1	1	0	1	1	1	1	0	0	NA	0	1	1	1	1	1	NA	1	1	1	1	1	1	1	0	1	0	0	0	1	0	1	1	NA	1	1	1	NA	1	1	1	0	1	1
PotVar0001186	0	0	0	0	0	0	0	0	0	0	0	0	0	0	0	0	0	0	0	1	0	0	0	0	0	0	0	0	0	0	0	1	0	0	1	0	0	0	0	0	1	0	0	0	0	0	0	0	0
PotVar0001195	0	0	0	0	0	1	0	0	0	0	0	0	0	0	0	0	0	0	0	0	0	0	0	2	0	NA	1	3	0	0	3	1	1	1	1	0	2	1	0	0	0	3	0	0	0	0	0	0	0
PotVar0001208	0	0	0	0	0	1	0	0	1	1	1	0	0	0	0	0	0	1	0	1	0	0	0	1	0	0	0	0	0	0	0	1	0	0	1	0	0	0	0	0	NA	0	0	0	0	0	0	0	1
PotVar0001212	0	1	0	0	1	0	1	0	1	1	1	0	1	2	1	2	1	1	0	0	2	2	0	0	0	0	0	1	1	1	1	0	1	0	0	1	0	0	1	1	0	0	3	2	1	1	2	0	1
PotVar0001214	1	1	2	1	0	1	0	2	0	0	0	1	2	1	0	1	0	0	2	0	0	1	2	0	1	0	1	0	0	1	0	0	1	2	0	0	0	0	0	0	0	0	0	0	1	1	1	2	1
PotVar0001227	1	2	1	0	2	1	2	1	1	2	2	0	2	3	3	3	2	1	1	2	2	2	0	1	2	1	2	2	1	3	2	3	3	2	1	3	2	3	1	1	0	3	3	2	1	2	3	1	1
PotVar0001239	0	0	0	0	0	1	0	0	0	0	0	0	0	0	0	0	0	0	0	0	0	0	0	0	0	1	1	0	0	0	0	1	1	1	1	0	2	1	0	0	0	0	0	0	0	0	0	0	0
PotVar0001240	0	0	0	0	0	0	1	1	0	0	0	0	1	0	1	0	1	0	0	1	0	0	0	0	1	0	0	0	0	0	0	0	1	0	0	1	0	0	0	0	0	2	0	0	0	1	0	1	0
PotVar0001247	3	2	3	3	2	2	2	2	2	1	1	3	2	1	1	1	1	2	3	1	2	2	3	2	2	3	2	2	2	1	2	0	1	2	2	0	2	1	3	2	2	1	1	2	3	2	1	3	2
PotVar0001266	1	1	1	0	1	0	0	0	0	1	1	0	0	1	1	1	0	0	1	1	0	0	0	0	1	0	1	0	0	2	0	1	0	1	0	1	0	2	0	0	0	0	0	0	0	0	1	0	0
PotVar0001268	0	0	0	0	0	0	0	0	0	0	0	0	0	0	0	0	0	0	0	0	0	0	0	1	0	0	0	1	0	0	1	0	0	0	0	0	0	0	0	0	0	1	0	0	0	0	0	0	0
PotVar0001270	0	0	0	0	0	0	0	0	0	0	0	0	0	0	0	0	0	0	0	0	0	0	0	0	0	0	0	0	0	0	0	0	0	0	0	0	0	0	0	0	0	0	0	0	0	0	0	0	0
PotVar0001271	1	1	1	0	1	1	0	0	0	1	1	0	0	1	1	1	0	0	NA	1	0	0	0	0	1	1	2	0	0	2	0	2	1	2	1	1	2	3	0	0	0	0	0	0	0	0	1	0	0
PotVar0001276	1	1	1	0	1	0	0	0	0	1	1	0	0	1	1	1	0	0	1	1	0	0	0	0	1	0	1	0	0	2	0	1	0	1	0	2	0	2	0	0	0	0	0	0	0	0	1	0	0
PotVar0001283	0	0	0	0	0	1	0	0	0	0	0	0	0	0	0	0	0	0	0	0	0	0	0	0	0	1	1	0	0	0	0	1	1	1	1	0	2	1	0	0	0	0	0	0	0	0	0	0	0
PotVar0001285	0	0	0	0	0	0	0	0	0	0	0	0	0	0	0	0	0	0	0	0	0	0	0	1	0	0	0	1	0	0	1	0	0	0	0	0	0	0	0	0	0	1	0	0	0	0	0	0	0
PotVar0001290	0	1	0	0	1	0	1	0	1	1	1	0	1	2	1	2	1	1	0	0	2	2	0	0	0	0	0	1	1	1	1	0	1	0	0	0	0	0	1	1	0	0	3	2	1	1	2	0	1
PotVar0001295	1	2	1	0	2	1	2	1	1	2	2	NA	2	3	3	3	2	1	1	2	2	2	0	0	2	1	2	1	1	3	1	3	3	2	1	3	2	3	1	1	0	2	3	2	1	2	3	1	1
PotVar0001297	0	0	0	0	0	0	1	1	0	0	0	0	1	0	1	0	1	0	0	1	0	0	0	0	1	0	0	0	0	0	0	1	1	0	0	1	0	0	0	0	0	2	0	0	0	1	0	1	0
PotVar0001308	0	0	0	1	0	1	0	1	1	1	1	0	0	0	0	0	1	1	0	0	0	0	1	1	0	0	0	0	1	0	0	0	0	0	0	1	0	0	0	1	1	0	0	0	0	0	0	0	1
PotVar0001310	0	0	0	0	0	1	1	1	0	0	0	0	1	0	1	0	1	0	0	1	0	0	0	0	1	1	1	0	0	0	0	2	2	1	1	1	2	1	0	0	0	2	0	0	0	1	0	1	0
PotVar0001317	1	2	1	0	2	1	2	1	1	2	2	1	2	3	3	3	2	1	1	2	2	2	0	1	2	1	2	2	1	3	2	3	3	2	1	3	2	3	1	1	0	3	3	2	1	2	3	1	1
PotVar0001318	2	1	0	2	2	1	2	0	2	1	1	3	0	0	1	0	1	2	1	1	2	1	1	2	1	3	1	2	2	0	2	0	0	0	2	0	2	1	3	2	2	1	1	2	2	1	0	1	1
PotVar0001324	0	0	0	0	0	0	0	0	0	0	0	1	0	0	0	0	0	0	0	0	0	0	0	0	0	0	0	0	0	0	0	0	0	0	0	0	0	0	0	0	0	0	0	0	0	0	0	0	0
PotVar0001342	0	0	0	0	0	0	1	1	0	0	0	0	1	0	1	0	1	0	0	1	0	0	0	0	1	0	0	0	0	0	0	1	1	0	0	1	0	0	0	0	0	2	0	0	0	1	0	1	0
PotVar0001376	1	1	1	0	1	0	0	0	0	1	1	0	0	1	1	1	0	0	1	1	0	0	0	0	1	0	1	0	0	2	0	1	0	1	0	2	0	2	0	0	0	0	0	0	0	0	1	0	0
PotVar0001385	0	0	0	1	0	1	0	1	1	1	1	0	0	0	0	0	1	1	0	0	0	0	1	2	0	0	0	1	1	0	1	0	0	0	0	1	0	0	0	1	1	1	0	0	0	0	0	0	1
PotVar0001413	0	1	0	0	1	0	1	0	1	1	NA	1	1	2	1	NA	NA	NA	0	0	NA	2	0	0	0	0	0	1	1	1	1	0	1	0	0	0	0	0	1	1	0	0	2	2	1	1	2	0	1
PotVar0001415	0	0	0	0	0	NA	0	0	0	0	0	0	0	0	0	0	0	0	0	0	0	0	0	0	0	1	1	0	0	0	0	NA	1	1	1	0	2	1	0	0	0	0	0	0	0	0	0	0	0
PotVar0001435	1	1	1	0	1	0	0	0	0	1	1	0	0	1	1	1	0	0	1	1	0	0	0	0	1	0	1	0	0	2	0	1	0	1	0	2	0	2	0	0	0	0	0	0	0	0	1	0	0
PotVar0001436	0	1	0	0	1	1	2	1	1	1	1	1	2	2	2	2	2	1	0	1	2	2	0	0	1	1	1	1	1	1	1	2	3	1	1	1	2	1	1	1	0	2	3	2	1	2	2	1	1
PotVar0001451	3	2	3	3	2	2	2	2	2	1	1	NA	2	1	1	1	1	2	3	2	2	2	3	2	2	3	2	2	2	1	2	1	1	2	3	0	2	1	3	2	3	1	1	2	3	2	1	3	2
PotVar0001495	1	2	1	0	2	1	2	1	1	2	2	1	2	3	3	3	2	1	1	2	2	2	0	0	2	1	2	1	1	3	1	3	3	2	NA	3	2	3	1	1	0	1	3	2	1	2	3	1	1
PotVar0001513	1	1	3	2	0	2	0	3	1	1	1	1	2	1	0	1	1	1	2	1	0	1	3	1	1	0	1	0	1	1	0	1	1	2	1	1	0	0	0	1	2	0	0	0	1	1	1	2	2
PotVar0001525	2	1	0	2	2	1	2	0	2	1	1	3	0	0	1	0	1	2	1	1	2	1	1	2	1	3	1	2	2	0	2	0	0	0	NA	0	2	1	3	2	2	1	1	2	2	1	0	1	1
PotVar0001526	0	0	0	0	0	0	1	1	0	0	0	0	1	0	1	0	1	0	0	1	0	0	0	0	1	0	0	0	0	0	0	1	1	0	0	1	0	0	0	0	0	2	0	0	0	1	0	1	0
PotVar0001530	1	2	1	0	2	1	2	1	1	2	2	1	2	3	3	3	2	1	1	2	2	2	0	0	2	1	2	1	1	3	1	3	3	2	1	3	2	3	1	1	0	2	3	2	1	2	3	1	1
PotVar0001550	2	0	0	0	1	2	0	1	1	1	2	0	0	0	1	2	1	1	1	0	1	1	0	1	0	2	NA	1	1	0	0	2	0	1	2	3	3	2	0	0	0	1	1	1	0	0	0	1	0
PotVar0001551	0	0	0	0	0	0	0	0	0	0	0	0	0	0	0	0	0	0	0	0	0	0	0	0	0	0	0	0	0	0	0	0	0	0	0	0	0	0	0	0	0	0	0	0	0	0	0	0	0
PotVar0001571	1	1	3	1	2	1	3	1	2	2	0	1	1	1	0	0	1	1	3	3	2	2	2	2	0	1	2	1	2	2	3	0	2	1	0	1	0	0	2	3	2	1	3	3	2	1	2	3	2
PotVar0001573	0	0	0	0	0	0	0	1	0	0	1	0	0	0	0	0	0	0	1	0	0	0	0	1	0	1	0	0	0	0	0	1	0	0	0	2	0	1	0	0	0	0	0	0	0	0	0	1	0
PotVar0001581	0	1	0	0	1	0	0	1	1	0	2	3	0	1	0	1	1	2	1	1	1	0	0	1	0	1	1	0	0	0	1	1	0	1	0	2	2	1	0	0	1	1	0	0	1	1	1	1	0
PotVar0001594	0	0	0	0	0	0	0	0	0	0	0	0	0	0	0	0	0	0	0	0	0	0	0	0	0	0	1	0	0	0	0	0	0	0	0	0	2	0	0	0	0	0	0	0	0	0	0	0	0
PotVar0001601	0	0	0	0	0	0	0	0	0	0	0	0	0	0	0	0	0	0	0	0	0	0	0	0	0	0	0	0	0	0	0	0	0	1	0	0	0	0	0	0	0	0	0	0	0	0	0	0	0
PotVar0001625	0	1	0	0	0	0	0	0	1	0	1	3	0	1	0	1	1	2	0	1	1	0	0	0	0	0	1	0	0	0	1	0	0	1	0	0	2	0	0	0	1	1	0	0	1	1	1	0	1
PotVar0001652	0	0	0	0	0	0	0	0	0	0	0	0	0	0	0	0	0	0	0	0	0	0	0	0	0	0	0	0	0	0	0	0	0	1	0	0	0	0	0	0	0	0	0	0	0	0	0	0	0
PotVar0001686	0	1	0	0	0	0	0	0	1	0	1	NA	0	1	0	1	1	2	0	1	1	0	0	0	0	0	0	0	0	0	1	0	0	0	0	0	0	0	0	0	1	1	0	0	1	1	1	0	0
PotVar0001694	0	0	0	0	0	0	0	1	0	0	1	0	0	0	0	0	0	0	1	0	0	0	0	1	0	1	1	0	0	0	0	1	0	0	0	2	2	1	0	0	0	0	0	0	0	0	0	1	1
PotVar0001704	2	0	0	0	0	1	0	0	1	1	1	0	1	0	1	2	1	0	0	0	0	1	0	0	0	1	1	1	0	0	0	1	0	1	2	1	3	1	0	0	0	1	1	1	0	0	0	0	1
PotVar0001710	1	4	2	3	1	0	1	3	2	1	3	NA	3	2	3	1	2	0	1	0	2	1	3	2	4	2	1	2	1	2	0	3	3	3	2	3	1	2	1	2	2	1	1	1	2	1	1	2	2
PotVar0001749	2	0	0	0	1	1	0	0	1	1	1	0	1	0	1	2	1	0	0	0	0	1	0	0	0	1	1	1	0	0	0	1	0	0	2	1	3	1	0	0	0	1	1	1	0	0	0	0	1
PotVar0001780	1	4	2	2	1	1	1	3	2	1	3	NA	3	2	3	1	2	1	1	0	3	1	2	2	4	2	1	2	1	2	0	3	2	3	2	3	1	2	1	2	2	1	1	1	2	1	1	2	2
PotVar0001789	2	0	0	0	0	1	0	0	1	1	1	0	1	0	1	2	1	0	0	0	0	1	0	0	0	1	1	1	0	0	0	1	0	0	2	1	3	1	0	0	0	1	1	1	0	0	0	0	0
PotVar0001799	0	3	1	2	1	1	0	1	2	1	1	3	1	3	2	1	1	3	0	1	3	0	1	1	2	0	0	1	NA	1	1	1	1	0	0	1	0	0	1	1	2	2	1	1	3	2	2	1	2
PotVar0001818	0	0	0	0	0	0	0	0	0	0	0	0	0	0	0	0	0	0	0	0	0	0	0	0	0	0	1	0	0	0	0	0	0	0	0	0	2	0	0	0	0	0	0	0	0	0	0	0	0
PotVar0001826	0	0	0	0	0	0	0	0	0	0	0	0	0	0	0	0	0	0	0	0	0	0	0	0	0	0	1	0	0	0	0	0	0	0	0	0	2	0	0	0	0	0	0	0	0	0	0	0	0
PotVar0001856	0	0	0	0	0	0	0	0	0	0	0	0	0	0	0	0	0	0	0	0	0	0	0	0	0	0	0	0	0	0	0	0	0	0	0	0	0	0	0	0	0	0	0	0	0	0	0	0	0
PotVar0001875	0	0	0	0	1	0	0	0	0	0	0	0	0	0	0	0	0	0	0	0	0	0	0	0	0	0	0	0	0	0	0	0	0	0	0	0	0	0	1	0	0	0	0	0	0	0	0	0	0
PotVar0001921	2	0	0	0	1	1	0	0	1	1	1	0	1	0	1	2	1	0	0	0	0	1	0	0	0	1	1	1	0	0	0	1	0	1	2	1	3	1	0	0	0	1	1	1	0	0	0	0	1
PotVar0001923	0	0	0	1	0	0	0	0	0	0	0	0	0	0	0	0	0	0	0	0	0	0	1	0	0	0	0	0	0	0	0	0	1	0	0	0	0	0	0	0	0	0	0	0	0	0	0	0	0
PotVar0001969	0	0	0	0	0	0	0	0	0	0	0	0	0	0	0	0	0	0	0	0	0	0	0	0	0	0	1	0	0	0	0	0	0	0	0	0	2	0	0	0	0	0	0	0	0	0	0	0	0
PotVar0001980	0	0	0	0	0	0	0	0	0	0	0	0	0	0	0	0	0	0	0	0	0	0	0	0	0	0	0	0	0	0	0	0	0	1	0	0	0	0	0	0	0	0	0	0	0	0	0	0	0
PotVar0001981	0	0	0	0	0	0	0	0	0	0	0	0	0	0	0	0	0	0	0	0	0	0	0	0	0	0	1	0	0	0	0	0	0	0	0	0	2	0	0	0	0	0	0	0	0	0	0	0	0
PotVar0001982	0	0	0	0	1	0	0	0	0	0	0	0	0	0	0	NA	0	0	0	0	0	0	0	0	0	0	0	0	0	0	0	0	0	1	0	0	0	0	0	0	0	0	0	0	0	0	0	0	1
PotVar0002006	0	0	0	0	1	0	0	0	0	0	0	0	0	0	0	0	0	0	0	0	0	0	0	0	0	0	0	0	0	0	0	0	0	0	0	0	0	0	0	0	0	0	0	0	0	0	0	0	0
PotVar0002020	2	3	1	3	2	2	0	1	3	2	2	3	2	3	3	3	2	3	0	1	3	1	2	1	2	1	1	2	1	1	1	2	2	1	2	2	3	1	2	1	2	3	2	2	3	2	2	1	3
PotVar0002032	0	0	0	0	0	0	0	0	0	0	0	0	0	0	0	0	0	0	0	0	0	0	0	0	0	0	1	0	0	0	0	0	0	0	0	0	2	0	0	0	0	0	0	0	0	0	0	0	0
PotVar0002036	0	0	0	0	0	0	0	0	0	0	0	0	0	0	0	0	0	0	0	0	0	0	0	0	0	0	0	0	0	0	0	0	0	0	0	0	0	0	0	0	0	0	0	0	0	0	0	0	0
PotVar0002037	0	0	0	0	0	0	0	0	0	0	0	0	0	0	0	0	0	0	0	0	0	0	0	0	0	0	1	0	0	0	0	0	0	0	0	0	1	0	0	0	0	0	0	0	0	0	0	0	0
PotVar0002038	0	0	0	0	0	0	0	0	0	0	0	0	0	0	0	0	0	0	0	0	0	0	0	0	0	0	1	0	0	0	0	0	0	0	0	0	2	0	0	0	0	0	0	0	0	0	0	0	0
PotVar0002060	0	0	0	0	0	0	0	0	0	0	0	0	0	0	0	0	0	0	0	0	0	0	0	0	0	0	0	0	0	0	0	0	0	0	0	0	0	0	0	0	0	0	0	0	0	0	0	0	0
PotVar0002072	0	0	0	0	0	0	0	0	0	0	0	0	0	0	0	0	0	0	0	0	0	0	0	0	0	0	0	0	0	0	0	0	0	0	0	0	0	0	0	0	0	0	0	0	0	0	0	0	0
PotVar0002089	0	0	0	1	0	0	0	0	0	0	0	0	0	0	0	0	0	0	0	0	0	0	1	0	0	0	0	0	0	0	0	0	1	0	0	0	0	0	0	0	0	0	0	0	0	0	0	0	1
PotVar0002097	0	1	0	1	0	0	0	1	0	0	0	0	2	0	0	1	1	0	0	0	0	0	1	2	2	1	1	1	0	0	0	0	0	0	0	0	0	1	0	2	0	0	0	1	0	0	0	0	0
PotVar0002099	0	1	0	1	0	1	0	1	1	0	0	0	1	0	2	1	0	0	1	0	1	0	1	1	2	0	0	0	1	1	0	1	1	0	0	0	0	1	1	1	0	0	2	2	0	1	0	0	1
PotVar0002101	0	0	0	0	0	0	0	0	1	0	0	0	0	1	1	1	1	0	0	0	0	1	0	0	0	1	0	1	0	0	0	1	0	0	2	1	1	0	0	0	1	2	0	0	1	0	1	0	0
PotVar0002103	0	0	0	0	0	0	0	0	0	0	0	0	0	0	0	0	0	0	0	0	0	0	0	0	0	0	0	0	0	0	0	0	0	1	0	0	0	0	0	0	0	0	0	0	0	0	0	0	0
PotVar0002110	0	NA	0	1	0	1	0	1	1	0	0	0	NA	0	2	1	0	0	1	0	1	0	1	1	NA	0	1	0	1	2	0	1	NA	1	1	0	3	1	1	1	0	0	2	2	0	1	0	0	2
PotVar0002113	0	0	0	0	0	0	0	0	0	0	0	0	0	0	0	0	0	0	0	0	0	0	0	0	0	0	0	0	0	0	0	0	0	1	0	0	0	0	0	0	0	0	0	0	0	0	0	0	0
PotVar0002114	0	2	1	1	1	0	1	0	2	1	1	2	1	0	0	0	1	2	0	0	1	0	0	0	0	0	0	1	1	0	1	0	0	0	0	1	0	0	1	0	2	1	0	0	2	0	0	1	1
PotVar0002130	0	0	0	0	0	0	0	0	0	0	0	0	0	0	0	0	0	0	0	0	0	0	0	0	0	0	1	0	0	1	0	0	0	0	1	0	NA	0	0	0	0	0	0	0	0	0	0	0	0
PotVar0002132	0	1	0	1	0	1	0	1	2	0	0	1	1	1	3	2	1	0	1	0	1	1	1	1	2	1	0	1	1	1	0	2	1	0	NA	1	1	1	1	1	1	2	2	2	1	1	1	0	1
PotVar0002139	4	0	3	1	3	3	3	2	0	3	3	2	0	3	1	1	1	2	3	4	2	3	2	1	0	2	2	1	2	2	3	2	2	3	1	2	0	2	2	1	1	1	2	1	1	3	3	3	1
PotVar0002186	0	0	0	0	0	0	0	0	0	0	0	0	0	0	0	0	0	0	0	0	0	0	0	0	0	0	0	0	0	0	0	0	0	0	0	0	0	0	0	0	0	0	0	0	0	0	0	0	0
PotVar0002188	0	1	0	0	0	0	0	0	2	0	1	0	0	1	1	1	1	0	0	0	1	1	0	0	0	1	0	1	1	0	0	1	0	0	NA	1	1	0	0	0	2	2	0	0	1	0	1	0	0
PotVar0002190	0	0	0	0	0	0	0	0	0	0	0	0	0	0	0	0	0	0	0	0	0	0	0	0	0	0	1	0	0	1	0	0	0	0	1	0	3	0	0	0	0	0	0	0	0	0	0	0	0
PotVar0002196	0	3	1	2	1	1	0	1	3	1	1	1	1	1	3	2	1	1	1	1	2	1	1	2	2	2	2	2	1	2	1	2	1	1	3	1	4	1	2	1	2	2	2	2	1	1	2	1	2
PotVar0002202	0	1	0	0	0	0	0	0	0	0	0	0	0	0	0	0	0	0	0	0	0	0	0	0	0	0	0	0	0	0	0	0	0	0	0	0	0	0	1	0	0	0	0	0	0	0	0	0	1
PotVar0002207	0	1	0	0	0	0	0	0	0	0	0	0	0	0	0	0	0	0	0	0	0	0	0	0	0	0	0	0	0	0	0	0	0	0	0	0	0	0	1	0	0	0	0	0	0	0	0	0	0
PotVar0002217	0	0	0	0	0	0	0	0	0	0	0	0	0	1	0	0	0	0	0	0	0	0	0	0	0	0	0	1	1	0	0	0	0	0	0	0	0	0	0	0	0	0	0	0	0	0	0	0	0
PotVar0002228	0	2	1	2	1	1	0	1	1	1	0	0	1	0	2	1	0	1	1	1	1	0	1	2	2	1	2	1	1	2	1	1	1	0	1	0	3	1	2	1	0	0	2	2	0	1	1	1	2
PotVar0002233	0	1	0	0	0	0	0	0	0	0	0	0	0	0	0	0	0	0	0	0	0	0	0	0	0	0	0	0	0	0	0	0	0	0	0	0	0	0	1	0	0	0	0	0	0	0	0	0	0
PotVar0002286	0	0	1	0	0	0	0	0	0	0	0	0	0	0	0	0	0	0	0	0	0	0	0	0	0	0	0	0	0	0	0	0	0	0	0	1	0	0	0	0	0	0	0	0	1	0	0	0	1
PotVar0002320	0	0	0	0	0	0	0	0	0	0	0	0	0	0	0	0	0	0	0	0	0	0	0	0	0	0	0	0	0	0	0	0	0	0	0	0	0	0	0	0	0	0	0	0	0	0	0	0	0
PotVar0002321	0	1	1	2	1	1	0	1	1	1	0	0	1	0	2	1	0	1	1	1	1	0	1	2	2	1	1	1	1	1	1	1	1	0	0	0	0	1	1	1	0	0	2	2	0	1	1	1	1
PotVar0002322	0	0	0	0	0	0	0	0	0	0	0	0	0	0	0	0	0	0	0	0	0	0	0	0	0	0	1	0	0	1	0	0	0	0	1	0	3	0	0	0	0	0	0	0	0	0	0	0	0
PotVar0002329	0	0	0	0	0	0	0	0	0	0	0	0	0	0	0	0	0	0	0	0	0	0	0	0	0	0	0	0	0	0	0	0	0	1	0	0	0	0	0	0	0	0	0	0	0	0	0	0	0
PotVar0002372	0	0	0	0	0	0	0	0	0	0	0	0	0	0	0	0	0	0	0	0	0	0	0	0	0	0	0	0	0	0	0	0	0	1	0	0	0	0	0	0	0	0	0	0	0	0	0	0	0
PotVar0002415	0	0	0	0	0	0	0	0	0	0	0	0	0	0	0	0	0	0	0	0	0	0	0	0	0	0	0	0	0	0	0	0	0	0	0	0	0	0	0	0	0	0	0	0	0	0	0	0	0
PotVar0002416	0	1	1	2	1	1	0	1	1	1	0	0	1	0	2	1	0	1	1	1	1	0	1	2	2	1	1	1	1	1	1	1	1	0	0	0	0	1	1	1	0	0	2	2	0	1	1	1	0
PotVar0002422	0	0	0	0	0	0	0	0	0	0	0	0	0	0	0	0	0	0	0	0	0	0	0	0	0	0	0	0	0	0	0	0	0	1	0	0	0	0	0	0	0	0	0	0	0	0	0	0	0
PotVar0002433	0	3	2	2	1	1	0	1	3	1	1	1	1	1	3	2	1	1	1	1	2	1	1	2	2	2	2	2	1	2	1	2	1	0	3	1	4	1	2	1	2	2	2	2	1	1	2	1	1
PotVar0002438	0	1	1	0	0	0	0	0	2	0	1	0	0	1	1	1	1	0	0	0	1	1	0	0	0	1	0	1	1	0	0	1	0	0	2	1	1	0	0	0	2	2	0	0	1	0	1	0	0
PotVar0002440	0	0	1	0	0	0	1	0	1	0	0	2	0	1	0	1	0	2	0	0	0	0	0	0	0	0	0	2	2	0	0	0	0	0	0	1	0	0	0	0	1	1	0	0	2	0	0	0	2
PotVar0002441	0	0	0	0	0	0	0	0	0	0	0	0	0	0	0	0	0	0	0	0	0	0	0	0	0	0	1	0	0	1	0	0	0	0	1	0	3	0	0	0	0	0	0	0	0	0	0	0	0
PotVar0002455	0	0	1	0	0	0	0	0	0	0	0	0	0	1	0	0	0	0	0	0	0	0	0	0	0	0	0	1	1	0	0	0	0	0	0	1	0	0	0	0	0	0	0	0	1	0	0	0	2
PotVar0002461	0	2	2	0	0	0	0	0	2	0	1	1	0	2	1	1	1	0	0	0	1	1	0	0	0	1	0	2	1	0	0	1	0	0	2	2	1	0	1	0	2	2	0	0	2	0	1	0	2
PotVar0002464	0	0	0	0	0	0	0	0	0	0	0	0	0	0	0	0	0	0	0	0	0	0	0	0	0	0	1	0	0	1	0	0	0	0	1	0	3	0	0	0	0	0	0	0	0	0	0	0	0
PotVar0002481	0	1	1	0	0	0	0	0	2	0	1	1	0	1	1	1	1	0	0	0	1	1	0	0	0	1	0	1	1	0	0	1	0	0	2	1	1	0	0	0	2	2	0	0	1	0	1	0	0
PotVar0002500	0	1	1	2	1	1	1	1	1	2	0	0	1	0	1	1	0	1	1	1	1	0	1	2	2	1	0	1	1	1	1	0	1	1	0	0	0	1	1	1	0	0	2	2	0	1	1	1	0
PotVar0002504	0	2	2	2	1	1	1	1	3	2	1	1	1	1	2	2	1	1	1	1	2	1	1	2	2	2	0	2	NA	2	1	1	1	1	2	1	1	1	1	1	2	2	2	2	1	1	2	1	0
PotVar0002507	1	1	2	1	0	0	1	1	0	0	1	0	2	1	1	1	0	0	0	0	0	0	1	2	2	0	1	1	1	0	0	2	1	1	1	1	0	1	0	NA	1	0	0	1	1	0	0	0	2
PotVar0002525	0	0	0	0	0	0	0	0	0	0	0	0	0	0	0	0	0	0	0	0	0	0	0	0	0	0	1	0	0	1	0	0	0	0	1	0	3	0	0	0	0	0	0	0	0	0	0	0	0
PotVar0002530	0	0	0	0	0	0	1	0	1	0	0	2	0	0	1	1	0	2	0	0	0	0	0	0	0	0	0	1	1	0	0	0	0	0	0	0	0	0	0	0	1	1	0	0	2	0	0	0	1
PotVar0002532	0	0	0	0	0	0	0	0	0	0	0	0	0	0	0	0	0	0	0	0	0	0	0	0	0	0	0	0	0	0	0	0	0	0	0	0	0	0	0	0	0	0	0	0	0	0	0	0	0
PotVar0002533	3	0	0	1	3	3	1	2	0	2	2	2	1	2	0	0	3	1	3	3	2	3	2	0	0	2	2	0	1	1	3	1	1	2	0	2	0	2	2	0	0	1	2	1	0	3	2	3	1
PotVar0002556	0	1	1	0	0	0	0	0	2	0	1	1	0	1	1	1	1	0	0	0	1	1	0	0	0	1	0	1	1	1	0	1	0	0	NA	1	1	0	0	0	2	2	0	0	1	0	1	0	0
PotVar0002568	0	0	0	0	0	0	0	0	0	0	0	0	0	0	0	0	0	0	0	0	0	0	0	0	0	0	1	0	0	0	0	0	0	0	0	0	NA	0	0	0	0	0	0	0	0	0	0	0	0
PotVar0002594	0	1	1	0	0	0	0	0	2	0	1	1	0	1	1	1	1	0	0	0	1	1	0	0	0	1	0	1	1	1	0	1	0	0	2	1	NA	0	0	0	2	2	0	0	1	0	1	0	0
PotVar0002595	0	0	0	0	0	0	0	0	0	0	0	0	0	0	0	0	0	0	0	0	0	0	0	0	0	0	1	0	0	1	0	0	0	0	1	0	3	0	0	0	0	0	0	0	0	0	0	0	0
PotVar0002607	0	0	0	0	0	0	1	0	1	0	0	NA	0	0	1	1	0	2	0	0	0	0	0	0	0	0	0	1	1	0	0	0	0	0	0	0	0	0	0	0	1	1	0	0	2	0	0	0	0
PotVar0002627	1	1	2	1	0	0	1	1	0	0	1	0	2	1	1	1	0	0	0	0	0	0	1	2	2	0	1	1	1	0	0	2	1	1	1	1	0	1	0	3	1	0	0	1	1	0	0	0	2
PotVar0002715	0	1	1	0	0	0	0	0	2	0	1	1	0	1	1	1	1	0	0	0	1	1	0	0	0	1	0	1	1	1	0	1	0	0	2	1	1	0	0	0	2	2	0	0	1	0	1	0	0
PotVar0002717	0	0	0	0	0	0	0	0	0	0	0	0	0	0	0	0	0	0	0	0	0	0	0	0	0	0	1	0	0	1	0	0	0	0	1	0	3	0	0	0	0	0	0	0	0	0	0	0	1
PotVar0002720	0	1	0	0	0	0	0	0	0	0	0	0	0	0	0	0	0	0	0	0	0	0	0	0	0	0	0	0	0	0	0	0	0	0	0	0	0	0	1	0	0	0	0	0	0	0	0	0	0
PotVar0002736	2	1	1	1	0	2	0	1	0	1	1	1	2	1	0	1	1	1	0	0	1	0	1	2	2	0	1	1	1	0	0	1	0	0	0	1	0	1	0	2	0	0	0	1	1	0	0	0	2
PotVar0002750	0	1	1	2	1	1	1	1	1	2	0	0	1	0	1	1	0	1	1	1	1	0	1	2	2	1	0	1	1	1	1	0	1	1	0	0	0	1	1	1	0	0	2	2	0	1	1	1	0
PotVar0002770	0	1	1	0	0	0	0	0	2	0	1	1	0	1	1	1	1	0	0	0	1	1	0	0	0	1	0	1	1	1	0	1	0	0	2	1	1	0	0	0	2	2	0	0	1	0	1	0	0
PotVar0002772	4	0	2	1	1	3	3	1	0	2	3	3	0	1	2	1	2	3	2	2	1	1	2	0	0	2	0	1	2	0	2	2	1	3	1	3	0	2	1	1	2	1	2	0	3	2	0	1	3
PotVar0002800	4	1	3	1	1	3	2	1	2	2	4	1	0	2	2	1	3	1	2	2	2	2	2	0	0	3	0	1	1	1	2	3	1	3	3	4	1	2	1	1	3	2	2	0	2	2	1	1	3
PotVar0002819	0	2	1	2	3	1	1	1	2	2	0	0	2	1	1	1	0	1	1	2	1	1	1	2	2	1	2	1	1	2	1	0	2	1	0	0	0	1	3	1	0	1	2	2	0	2	3	2	1
PotVar0002828	0	1	0	0	0	0	0	0	0	0	0	0	0	0	0	0	0	0	0	0	0	0	0	0	0	0	0	0	0	0	0	0	0	0	0	0	0	0	1	0	0	0	0	0	0	0	0	0	0
PotVar0002861	0	3	1	3	3	1	1	3	2	2	0	1	4	2	1	2	1	1	2	2	2	2	2	4	4	1	3	2	2	2	2	1	2	1	0	0	0	2	3	3	0	1	2	4	0	2	3	3	1
PotVar0002892	0	1	1	0	0	0	0	0	2	0	1	1	0	1	1	1	1	0	0	0	1	1	0	0	0	1	0	1	1	1	0	1	0	0	2	1	1	0	0	0	2	2	0	0	1	0	1	0	0
PotVar0002908	4	0	2	1	1	3	2	1	0	2	3	1	0	1	1	0	2	1	2	2	1	1	2	0	0	2	0	0	1	0	2	2	1	3	1	3	0	2	1	1	1	0	2	0	1	2	0	1	3
PotVar0002934	1	0	1	0	0	0	1	0	0	0	1	0	0	0	1	0	0	0	0	0	0	0	0	0	0	0	0	0	0	0	0	1	1	1	1	0	0	0	0	1	1	0	0	0	0	0	0	0	0
PotVar0002935	0	0	1	0	0	0	0	0	1	0	0	NA	0	1	0	1	1	0	0	0	0	1	0	0	0	1	0	1	0	1	0	1	0	0	1	1	1	0	0	0	1	2	0	0	1	0	1	0	0
PotVar0002940	1	2	1	2	1	0	1	2	1	1	1	0	2	0	2	1	0	0	2	0	2	1	1	2	3	1	2	1	1	1	2	2	3	2	2	0	3	1	1	4	2	0	1	3	0	0	0	1	0
PotVar0002944	0	1	2	1	2	1	NA	1	NA	1	1	0	1	1	1	1	0	NA	0	2	1	1	1	0	1	0	1	0	1	1	0	0	0	0	0	1	0	1	1	0	0	2	1	0	1	2	3	1	2
PotVar0002954	1	1	1	0	0	0	1	1	0	0	1	0	2	0	1	0	0	0	1	0	1	1	0	1	2	0	1	0	0	0	0	1	1	1	1	0	0	0	0	3	1	0	0	2	0	0	0	1	0
PotVar0002966	0	2	2	3	3	1	1	2	3	2	1	0	1	1	2	2	0	1	1	2	2	1	2	1	2	1	2	1	2	2	NA	1	2	1	1	1	3	2	2	1	1	NA	2	1	1	2	3	1	3
PotVar0002994	0	0	0	0	0	0	0	0	0	0	0	0	0	0	0	0	0	0	0	0	0	0	0	0	0	0	0	0	0	0	0	0	1	0	0	0	0	0	0	0	1	0	0	0	0	0	0	0	0
PotVar0003002	0	1	0	2	1	0	0	1	1	1	0	0	0	0	1	1	0	0	1	0	1	0	1	1	1	1	0	1	1	0	2	1	2	1	0	0	0	1	1	1	1	0	1	1	0	0	0	0	0
PotVar0003004	0	2	3	3	3	1	1	2	4	2	1	1	1	2	2	3	1	1	1	2	2	2	2	1	2	2	2	2	2	3	2	2	2	1	3	2	4	2	2	1	2	4	2	1	2	2	4	1	3
PotVar0003033	0	1	0	2	1	0	0	1	1	1	0	0	0	0	1	1	0	0	1	0	1	0	1	1	1	1	1	1	1	1	2	1	1	1	1	0	3	1	1	NA	0	0	1	1	0	0	0	0	0
PotVar0003054	0	1	1	2	1	0	0	1	2	1	0	1	0	1	1	2	1	0	1	0	1	1	1	1	1	2	1	2	1	2	2	2	2	1	3	1	4	1	1	1	2	3	1	1	1	0	1	0	1
PotVar0003077	0	1	0	0	0	0	0	1	0	0	0	0	2	0	0	0	0	0	1	0	1	1	0	1	2	0	1	0	0	0	0	0	0	0	0	0	0	0	0	2	0	0	0	2	0	0	0	1	0
PotVar0003078	3	1	3	1	1	3	3	1	0	2	2	3	1	2	2	1	3	4	2	3	1	1	2	2	0	2	1	2	1	1	2	2	2	3	1	3	0	2	2	1	2	0	2	1	3	2	1	3	3
PotVar0003084	0	0	1	0	0	0	0	0	1	0	0	1	0	1	0	1	1	0	0	0	0	1	0	0	0	1	0	1	0	1	0	1	0	0	2	1	1	0	0	0	1	2	0	0	1	0	1	0	0
PotVar0003105	1	3	1	3	3	1	1	3	4	2	2	1	3	2	2	3	1	0	2	1	3	3	2	2	4	2	2	2	3	2	2	2	2	1	2	1	1	2	2	3	2	4	2	3	1	2	3	1	1
PotVar0003111	0	0	0	0	0	0	0	0	0	0	0	0	0	0	0	0	0	0	0	0	0	0	0	0	0	0	1	0	0	1	0	0	0	0	1	0	3	0	0	0	0	0	0	0	0	0	0	0	0
PotVar0003124	0	0	0	0	0	0	0	0	0	0	0	0	0	0	0	0	0	0	0	0	0	0	0	0	0	0	0	0	0	0	0	0	0	0	0	0	0	0	0	0	0	0	0	0	0	0	0	0	0
PotVar0003131	0	0	0	0	0	0	0	0	0	0	0	0	0	0	0	0	0	0	0	0	0	0	0	0	0	0	1	0	0	1	0	0	0	0	1	0	3	0	0	0	0	0	0	0	0	0	0	0	1
PotVar0003151	3	1	3	1	1	3	3	1	0	2	2	3	1	2	2	1	3	4	2	3	1	1	2	2	0	2	1	2	1	1	2	2	2	3	1	3	0	2	2	1	2	0	2	1	3	2	1	3	3
PotVar0003207	0	0	0	0	0	0	0	0	0	0	0	0	0	0	0	0	0	0	0	0	0	0	0	0	0	0	0	0	0	0	0	0	1	0	0	0	0	0	0	0	1	0	0	0	0	0	0	0	0
PotVar0003213	0	0	0	0	0	0	0	0	0	0	0	0	0	0	0	0	0	0	0	0	0	0	0	0	0	0	1	0	0	1	0	0	0	0	1	0	3	0	0	0	0	0	0	0	0	0	0	0	0
PotVar0003215	0	0	0	0	0	0	0	0	0	0	0	0	0	0	0	0	0	0	0	0	0	0	0	0	0	0	0	0	0	0	0	0	1	0	0	0	0	0	0	0	1	0	0	0	0	0	0	0	0
PotVar0003234	0	0	0	0	0	0	0	0	0	0	0	0	0	0	0	0	0	0	0	0	0	0	0	0	0	0	0	0	0	0	0	0	0	0	0	0	0	0	0	0	0	0	0	0	0	0	0	0	0
PotVar0003253	1	1	0	1	2	1	1	1	2	1	2	0	1	1	1	1	0	0	0	1	1	1	1	0	1	0	1	0	NA	1	0	0	0	0	0	0	0	1	1	0	0	1	1	0	0	2	2	0	0
PotVar0003264	0	1	0	2	1	0	0	1	1	1	0	0	0	0	1	1	0	0	1	0	1	0	1	1	1	1	0	1	1	0	2	1	2	1	0	0	0	1	1	1	1	1	1	1	0	0	0	0	0
PotVar0003265	0	0	0	0	0	0	0	0	0	0	0	0	0	0	0	0	0	0	0	0	0	0	0	0	0	0	1	0	0	1	0	0	0	0	1	0	NA	0	0	0	0	0	0	0	0	0	0	0	0
PotVar0003313	1	3	1	3	3	1	1	3	4	2	2	1	2	1	2	3	1	0	2	1	3	3	2	2	4	2	3	2	3	3	2	2	2	1	3	1	4	2	2	3	2	4	2	3	1	0	2	1	0
PotVar0003373	0	0	0	0	0	0	0	0	0	0	0	0	0	0	0	0	0	0	0	0	0	0	0	0	0	0	0	0	0	0	0	0	0	0	0	0	0	0	0	0	0	0	0	0	0	0	0	0	0
PotVar0003379	1	2	0	1	2	1	1	2	2	1	2	0	2	0	1	1	0	0	1	1	2	2	1	1	3	0	2	0	2	1	0	0	0	0	0	0	0	1	1	2	0	1	1	2	0	0	1	1	0
PotVar0003425	0	0	0	0	0	0	0	0	0	0	0	0	0	0	0	0	0	0	0	0	0	0	0	0	0	0	0	0	0	0	0	0	0	0	0	0	0	0	0	0	0	0	0	0	0	0	0	0	0
PotVar0003426	0	0	0	0	0	0	0	0	0	0	0	0	0	0	0	0	0	0	0	0	0	0	0	0	0	0	1	0	0	1	0	0	0	0	1	0	3	0	0	0	0	0	0	0	0	0	0	0	0
PotVar0003427	3	1	3	1	1	3	3	1	0	2	2	3	2	3	2	1	3	4	2	3	1	1	2	2	0	2	1	2	1	1	2	2	2	3	1	3	0	2	2	1	2	0	2	1	3	4	2	3	2
PotVar0003442	0	0	1	0	0	0	0	0	0	0	0	0	0	0	0	1	1	0	0	0	0	1	0	0	0	1	0	1	0	1	0	1	0	0	2	1	1	0	0	0	1	1	0	0	0	0	0	0	NA
PotVar0003444	2	0	1	0	0	2	1	0	0	1	1	0	0	0	1	0	0	1	0	0	1	0	0	0	0	0	0	1	1	0	0	1	1	0	NA	0	0	0	0	1	1	0	0	0	0	0	0	0	0
PotVar0003452	0	1	0	2	1	0	0	1	2	1	0	0	0	1	1	1	0	0	1	0	1	0	2	1	1	1	0	1	1	0	2	1	NA	1	0	0	0	1	1	1	1	2	1	1	1	0	1	0	0
PotVar0003459	3	2	2	2	1	3	1	3	2	2	2	1	2	1	2	3	2	1	2	0	3	2	2	2	4	2	2	3	2	2	2	3	3	2	4	1	4	2	3	4	3	3	2	3	1	0	1	1	1
PotVar0003462	0	0	1	0	0	0	0	0	0	0	0	0	0	0	0	1	1	0	0	0	0	1	0	0	0	1	0	1	0	1	0	1	0	0	1	1	1	0	0	0	1	1	0	0	0	0	0	0	0
PotVar0003490	0	0	0	0	0	0	0	0	0	0	0	0	0	0	0	0	0	0	0	0	0	0	0	0	0	0	1	0	0	1	0	0	0	1	1	0	3	0	0	0	0	0	0	0	0	0	0	0	0
PotVar0003500	0	0	0	0	0	0	0	0	0	0	0	0	0	0	0	0	0	0	0	0	0	0	0	0	0	0	0	0	0	0	0	0	0	0	0	0	0	0	0	0	0	0	0	0	0	0	0	0	1
PotVar0003501	0	0	0	0	0	0	0	0	0	0	0	0	0	0	0	0	0	0	0	0	0	0	0	0	0	0	0	0	0	0	0	0	0	0	0	0	0	0	0	0	0	0	0	0	0	0	0	0	0
PotVar0003528	0	0	0	0	0	0	0	0	0	0	0	0	0	0	0	0	0	0	0	0	0	0	0	0	0	0	1	0	0	0	0	0	0	0	0	0	3	0	0	0	0	0	0	0	0	0	0	0	0
PotVar0003529	1	1	0	0	0	1	0	2	0	0	1	0	2	0	0	1	0	0	1	0	1	1	0	1	3	0	1	0	0	0	0	1	1	0	1	0	0	1	1	2	0	0	1	2	0	0	0	1	0
PotVar0003546	0	0	1	0	0	0	0	0	0	0	0	0	0	0	0	1	1	0	0	0	0	1	0	0	0	1	0	1	0	1	0	1	0	0	2	1	1	0	0	0	1	1	0	0	0	0	0	0	0
PotVar0003609	0	1	1	3	1	0	0	1	2	1	0	1	0	1	1	2	1	0	1	0	1	1	2	1	1	2	0	2	1	1	2	2	2	1	2	1	1	1	1	1	2	3	1	1	1	0	1	0	0
PotVar0003627	2	0	1	0	0	2	1	0	0	1	1	1	0	0	1	0	1	1	0	0	1	0	0	0	0	0	0	1	1	0	0	0	0	0	0	0	0	0	1	1	1	0	0	0	0	0	0	0	0
PotVar0003645	3	2	2	3	1	3	1	3	2	2	2	1	2	1	2	3	2	1	2	0	3	2	2	2	4	2	2	3	2	2	2	3	3	2	4	1	4	2	3	4	3	3	2	3	1	0	1	1	1
PotVar0003649	2	0	1	0	0	2	1	0	0	1	1	1	0	0	1	0	1	1	0	0	1	0	0	0	0	0	0	1	1	0	0	0	0	0	0	0	0	0	1	1	1	0	0	0	0	0	0	0	0
PotVar0003667	0	0	0	0	0	0	0	0	0	0	0	0	0	0	0	0	0	0	0	0	0	0	0	0	0	0	1	0	0	1	0	0	0	1	1	0	3	0	0	0	0	0	0	0	0	0	0	0	1
PotVar0003686	0	0	0	0	0	0	0	0	0	0	0	0	0	0	0	0	0	0	0	0	0	0	0	0	0	0	0	0	0	0	0	0	0	0	0	0	0	0	0	0	0	0	0	0	0	0	0	0	0
PotVar0003713	0	1	1	3	1	0	0	1	2	1	0	0	0	1	1	2	1	0	1	0	1	1	2	1	1	2	1	2	1	2	2	2	2	2	3	1	4	1	1	1	2	3	1	1	1	0	1	0	1
PotVar0003726	2	1	2	3	1	2	1	1	2	2	1	1	0	1	2	2	2	1	1	0	2	1	2	1	1	2	1	3	2	2	2	2	2	2	3	1	4	1	2	2	3	3	1	1	1	0	1	0	1
PotVar0003733	0	1	1	3	1	0	0	1	2	1	0	1	0	1	1	2	1	0	1	0	1	1	2	1	1	2	1	2	1	2	2	2	2	2	3	1	4	1	1	1	2	3	1	1	1	0	1	0	1
PotVar0003761	0	0	1	0	0	0	0	0	0	0	0	0	0	0	0	1	1	0	0	0	0	1	0	0	0	1	1	1	1	2	0	1	0	1	3	1	4	0	0	0	1	1	0	0	0	0	0	0	1
PotVar0003781	0	0	0	0	0	0	0	0	0	0	0	0	0	0	0	0	0	0	0	0	0	0	0	0	0	0	0	0	0	0	0	0	0	0	0	0	0	0	0	0	0	0	0	0	0	0	0	0	0
PotVar0003785	0	0	0	0	0	0	0	0	0	0	0	0	0	0	0	0	0	0	0	0	0	0	0	0	0	0	1	0	0	1	0	0	0	1	1	0	NA	0	0	0	0	0	0	0	0	0	0	0	0
PotVar0003791	2	0	1	0	0	2	1	0	0	1	1	1	0	0	1	0	1	1	0	0	1	0	0	0	0	0	0	1	1	0	0	0	0	0	0	0	0	0	1	1	1	0	0	0	0	0	0	0	0
PotVar0003792	2	0	1	0	0	2	1	0	0	1	1	1	0	0	1	0	1	1	0	0	1	0	0	0	0	0	0	1	1	0	0	0	0	0	0	0	0	0	1	1	1	0	0	0	0	0	0	0	0
PotVar0003975	0	1	0	0	0	0	0	0	0	0	0	0	0	0	0	0	0	0	0	0	0	0	0	0	0	0	0	0	0	0	0	0	0	0	0	0	0	0	0	1	0	0	0	0	0	0	0	0	0
PotVar0003980	0	0	0	0	0	0	0	0	0	0	0	0	0	0	0	0	0	0	0	0	0	0	0	0	0	1	0	0	0	0	0	1	0	0	1	0	1	0	0	0	0	0	0	0	0	0	0	0	0
PotVar0003983	2	0	1	0	1	1	1	0	1	0	0	0	0	0	0	0	3	1	0	3	1	0	0	1	0	0	1	0	2	1	0	0	2	0	0	0	1	0	1	0	1	0	1	0	1	0	2	0	1
PotVar0004013	0	1	0	0	0	1	0	0	0	0	0	NA	0	NA	0	0	0	0	0	0	0	NA	0	0	0	1	0	0	0	0	0	2	0	1	NA	1	1	1	0	1	0	0	0	0	0	0	0	0	0
PotVar0004033	0	0	0	0	0	0	0	0	0	0	0	0	0	0	0	0	0	0	0	0	0	0	0	0	0	0	0	0	0	0	0	0	0	0	1	0	0	0	0	0	0	0	0	0	0	0	0	0	0
PotVar0004038	0	1	0	0	0	1	0	0	0	0	0	0	0	0	0	0	0	0	0	0	0	0	0	0	0	1	0	0	0	0	0	2	0	1	2	1	1	1	0	1	0	0	0	0	0	0	0	0	0
PotVar0004040	0	0	0	0	0	0	0	0	0	0	0	0	0	1	1	0	0	1	0	0	0	1	0	1	0	0	0	1	0	0	0	0	0	0	0	0	0	0	0	0	0	0	2	1	0	1	1	0	0
PotVar0004060	0	1	0	0	0	1	0	0	0	0	0	0	0	0	0	0	0	0	0	0	0	0	0	0	0	1	0	0	0	0	0	2	0	1	NA	1	1	1	0	1	0	0	0	0	0	0	0	0	0
PotVar0004130	0	0	0	0	0	0	0	0	0	0	0	0	0	0	0	0	0	0	0	1	0	0	0	0	0	2	0	0	0	0	2	0	0	0	0	0	0	0	0	0	0	0	0	0	0	0	NA	0	0
PotVar0004131	0	0	0	0	0	0	0	0	0	0	0	0	0	0	0	0	0	0	0	0	1	0	0	0	1	0	0	0	0	1	0	0	0	0	0	0	0	0	0	0	0	1	0	1	0	0	0	0	0
PotVar0004159	0	0	0	0	0	0	0	0	0	0	0	0	0	0	0	0	0	0	0	0	0	0	0	0	0	0	0	0	0	0	0	0	0	0	0	0	0	0	0	0	0	0	0	0	0	0	0	0	0
PotVar0004164	0	0	0	0	0	4	3	0	NA	0	0	0	0	0	0	0	0	0	0	0	0	0	0	0	0	0	0	0	NA	0	0	0	0	0	NA	0	0	0	0	4	NA	0	0	3	0	4	0	0	0
PotVar0004166	0	0	0	1	0	0	0	NA	NA	1	0	0	0	0	1	NA	NA	0	0	0	0	0	1	0	0	0	0	1	0	0	0	0	0	0	0	1	1	0	1	0	0	2	1	0	0	0	0	0	0
PotVar0004366	1	2	2	2	3	0	3	3	0	0	3	2	2	NA	3	2	3	2	3	2	1	NA	1	3	2	0	2	2	2	3	2	0	NA	3	2	NA	0	0	1	3	3	2	1	1	1	NA	NA	3	4
PotVar0004372	NA	1	1	0	0	1	1	1	0	0	1	1	2	1	0	0	1	0	0	0	0	1	1	2	2	0	0	0	2	1	2	0	2	1	0	1	0	1	1	2	2	0	0	1	0	2	1	1	2
PotVar0004449	0	0	0	0	0	2	0	0	0	0	0	0	0	0	0	0	0	0	0	0	0	1	0	0	0	0	0	0	0	0	0	0	1	1	0	0	0	1	0	0	0	0	0	0	0	0	0	0	0
PotVar0004484	0	0	2	1	1	1	0	0	2	1	1	0	0	0	1	2	1	2	1	2	0	1	1	3	0	0	2	1	1	2	1	1	1	1	1	0	1	1	1	0	1	2	1	1	2	1	1	2	0
PotVar0004494	0	0	0	0	0	0	0	0	0	0	0	0	0	0	0	0	0	0	0	0	0	0	0	0	0	0	0	0	0	0	0	0	0	0	0	0	0	0	1	1	0	0	1	0	2	0	0	0	0
PotVar0004495	0	0	0	0	0	0	0	0	0	0	0	4	0	0	0	0	0	0	0	0	0	0	0	0	0	0	0	0	0	0	0	0	0	0	0	0	0	0	0	1	1	0	0	0	0	1	0	0	0
PotVar0004562	1	1	0	1	1	1	0	3	0	2	1	0	0	0	1	0	1	0	2	0	1	2	0	0	1	0	0	0	0	0	0	1	0	0	0	1	0	1	0	0	1	1	0	1	2	0	0	1	2
PotVar0004591	0	0	0	0	0	0	0	0	0	0	0	0	0	0	0	0	0	0	0	0	0	0	0	0	0	0	0	0	0	0	0	0	0	0	0	0	0	0	1	0	1	0	0	0	0	0	0	0	0
PotVar0004666	1	1	0	1	1	0	0	3	0	2	NA	0	0	0	1	0	1	0	2	0	1	2	0	0	1	0	0	0	0	0	0	1	0	0	0	1	0	1	1	0	1	1	1	2	3	1	0	1	2
PotVar0004674	1	1	0	1	1	0	0	3	0	2	1	0	0	0	1	0	1	0	2	0	1	2	0	0	1	0	0	0	0	0	0	1	0	0	0	1	0	1	0	0	1	1	0	1	1	1	0	1	2
PotVar0004675	0	0	0	0	0	0	0	0	0	0	0	0	0	0	0	0	0	0	0	0	0	0	0	0	0	0	0	0	0	0	0	0	0	0	0	0	0	0	1	0	0	0	1	0	2	0	0	0	0
PotVar0004680	1	1	3	2	3	1	2	2	2	NA	2	NA	1	1	2	NA	NA	2	NA	4	1	2	2	3	2	1	3	2	NA	2	2	2	1	2	1	1	1	2	3	1	4	NA	1	2	2	2	2	3	4
PotVar0004719	1	1	1	1	0	0	0	3	0	2	1	0	0	0	1	0	1	1	2	0	1	0	0	1	1	1	0	1	0	0	0	2	0	0	1	1	0	1	0	0	1	1	0	1	2	1	0	1	2
PotVar0004726	3	2	0	1	1	2	1	0	1	1	2	3	1	1	0	2	0	1	1	0	3	2	1	1	2	1	0	0	2	1	1	1	1	2	1	2	1	2	0	2	2	1	1	1	0	2	0	0	1
PotVar0004772	0	0	0	0	0	0	0	0	0	0	0	0	0	0	0	0	0	0	0	0	0	0	0	0	1	0	0	0	0	0	0	0	0	0	0	0	0	0	1	0	0	0	0	0	0	0	0	0	0
PotVar0004789	0	1	1	2	3	1	2	1	2	1	0	0	1	1	1	1	1	1	1	3	0	2	2	2	0	1	2	0	0	2	2	1	3	1	0	1	1	1	2	0	1	2	1	0	1	1	2	2	0
PotVar0004792	1	2	2	3	3	1	2	4	2	3	1	0	1	1	2	1	2	2	3	3	1	2	2	3	1	2	2	1	1	2	2	3	3	1	1	2	1	2	2	0	2	3	1	1	3	2	2	3	2
PotVar0004795	0	0	2	0	0	0	1	0	1	0	1	1	2	2	2	1	2	1	0	1	0	0	1	0	0	1	2	3	1	1	1	0	0	1	2	0	2	0	1	2	0	0	2	1	1	0	2	1	1
PotVar0004816	0	0	1	0	0	0	0	0	0	0	0	0	0	0	0	0	0	0	1	0	0	0	0	1	1	0	0	0	0	0	0	0	0	0	0	0	1	0	0	0	0	0	0	0	1	0	0	0	1
PotVar0004819	0	0	1	0	0	0	0	0	0	0	0	0	0	0	0	0	0	0	1	0	0	0	0	1	1	0	0	0	0	0	0	0	0	0	0	0	1	0	0	0	0	0	0	0	1	0	0	0	1
PotVar0004822	NA	2	0	1	1	2	1	0	0	1	2	3	0	1	0	2	0	2	1	0	3	0	1	1	1	1	0	0	2	1	2	0	1	1	1	2	0	1	0	2	2	1	1	2	0	2	0	1	0
PotVar0004836	0	0	0	0	0	0	0	0	0	0	0	0	0	0	0	0	0	0	0	0	0	0	0	0	0	0	0	0	0	0	0	0	0	0	0	0	0	0	1	0	1	0	0	0	0	0	0	0	0
PotVar0004858	1	1	0	1	0	0	0	3	0	2	1	0	0	0	1	1	1	1	1	1	1	2	0	1	1	0	0	1	0	1	0	1	0	0	0	1	0	1	0	0	0	1	0	1	1	1	0	1	2
PotVar0004860	3	3	1	3	4	3	3	1	2	2	2	3	1	2	1	2	1	3	2	2	3	2	3	2	2	2	2	0	3	2	3	1	3	2	1	3	0	2	2	3	3	3	2	2	1	3	2	2	0
PotVar0004874	0	0	0	0	0	0	0	0	0	0	0	0	0	0	0	0	0	0	0	0	0	0	0	0	0	0	0	0	0	0	0	0	0	0	0	0	0	0	1	0	1	0	0	0	0	0	0	0	0
PotVar0004885	0	1	2	2	3	1	2	1	2	1	0	0	1	1	1	0	1	1	2	2	0	1	2	2	1	1	2	0	1	1	1	1	2	1	0	1	1	1	2	1	0	2	1	0	2	1	2	1	1
PotVar0004936	1	1	2	1	0	1	1	3	2	2	2	1	3	2	3	2	3	1	1	2	1	2	1	1	1	2	2	4	1	2	1	3	1	2	3	1	3	2	1	1	1	1	2	2	2	1	2	2	3
PotVar0004947	1	1	0	1	0	0	0	3	0	2	1	0	0	0	1	1	1	1	1	1	1	NA	0	1	1	0	0	1	0	1	0	1	0	0	0	1	0	1	0	0	1	1	0	1	1	1	0	1	2
PotVar0004952	3	2	0	1	1	2	1	0	0	1	2	3	0	1	0	2	NA	2	1	0	3	1	1	1	2	1	0	0	2	1	2	0	1	1	1	2	0	1	0	2	2	1	1	2	0	2	0	1	0
PotVar0005012	0	0	1	0	0	0	0	0	0	0	0	0	0	0	1	0	0	1	1	1	0	0	0	1	1	0	1	0	0	0	0	0	0	0	0	0	0	0	1	0	1	0	0	0	1	0	1	0	0
PotVar0005016	2	1	2	0	1	1	2	0	2	1	2	4	3	3	3	3	2	2	1	1	2	1	2	1	2	3	2	2	2	1	2	2	2	2	4	2	3	2	1	3	2	1	3	2	1	3	2	2	2
PotVar0005020	0	0	3	0	0	0	0	0	0	0	0	0	1	1	1	0	0	1	1	1	0	1	1	1	1	1	1	0	0	0	1	1	1	0	0	0	0	1	1	1	1	0	0	0	1	0	2	0	1
PotVar0005097	0	2	3	3	3	2	2	1	2	1	1	1	2	2	0	0	1	0	1	1	0	2	3	1	0	2	1	1	1	2	2	2	3	2	0	1	0	2	2	2	NA	2	1	1	1	1	2	1	1
PotVar0005102	0	0	2	0	0	0	0	0	0	0	0	0	1	1	0	0	0	0	0	0	0	1	1	0	0	1	0	0	0	0	1	1	1	0	0	0	0	1	0	1	0	0	0	0	0	0	1	0	1
PotVar0005103	0	0	3	0	0	0	0	0	0	0	0	0	1	1	1	0	0	1	1	1	0	1	1	1	1	1	1	0	1	0	1	1	1	0	0	0	0	1	1	1	2	0	0	0	1	0	2	0	1
PotVar0005108	0	0	1	0	0	0	0	0	0	0	0	0	0	0	1	0	0	1	1	1	0	0	0	1	1	0	1	0	0	0	0	0	0	0	0	0	0	0	1	0	1	0	0	0	1	0	1	0	0
PotVar0005134	2	1	1	1	0	2	0	3	0	2	1	0	0	0	1	1	1	2	2	2	2	2	0	2	2	0	1	1	0	1	1	1	0	0	0	1	0	1	1	0	1	1	0	1	2	0	1	1	2
PotVar0005149	2	1	0	0	1	1	1	0	1	1	2	3	1	2	2	2	0	2	1	1	2	0	1	1	2	1	1	0	2	0	0	0	1	2	1	2	1	1	0	2	2	1	1	1	0	3	0	2	0
PotVar0005165	0	0	0	0	0	0	0	0	0	0	0	0	0	0	0	0	0	0	0	0	0	0	0	0	0	0	0	0	1	0	0	0	0	0	0	0	1	0	0	0	0	0	0	0	0	0	0	0	0
PotVar0005213	2	1	0	1	0	1	0	NA	0	2	1	0	0	0	0	1	1	1	1	1	2	2	0	1	1	0	0	1	0	1	1	1	0	0	0	1	0	1	0	0	0	1	0	1	1	0	0	1	NA
PotVar0005221	0	0	1	0	0	0	0	0	0	0	0	0	0	0	1	0	0	1	1	1	0	0	0	1	1	0	1	0	0	0	0	0	0	0	0	0	0	0	1	0	1	0	0	0	1	0	1	0	0
PotVar0005243	0	0	0	0	0	0	0	0	0	0	0	0	0	0	0	0	0	0	0	0	0	0	0	0	0	0	0	0	0	0	0	0	0	0	0	0	0	0	0	0	1	0	0	0	0	0	0	0	0
PotVar0005256	0	2	1	2	2	1	2	1	2	1	1	0	1	1	0	0	1	0	1	1	0	1	2	1	0	1	1	1	1	NA	1	1	2	2	0	1	0	1	2	1	0	2	1	1	1	1	1	1	0
PotVar0005344	0	0	0	0	0	0	0	0	0	0	0	0	0	0	0	0	0	0	0	0	0	0	0	0	0	0	0	0	0	0	0	0	0	0	0	0	0	0	0	0	1	0	0	0	0	0	0	0	0
PotVar0005449	NA	2	0	1	NA	2	1	2	1	3	2	1	NA	2	2	3	NA	2	2	1	4	2	1	1	2	1	1	NA	NA	1	1	1	1	1	1	2	1	NA	0	2	1	3	1	1	1	3	0	2	NA
PotVar0005450	0	0	0	0	0	0	0	0	0	0	0	3	0	0	0	0	0	1	0	0	0	0	0	1	0	0	0	0	1	0	0	0	0	0	0	0	0	0	0	0	2	0	0	0	0	0	0	1	0
PotVar0005531	0	0	0	0	0	0	0	0	0	0	0	0	0	0	0	0	0	0	0	0	0	0	0	0	0	0	0	0	0	0	0	0	0	0	0	0	0	0	0	0	1	0	0	0	0	0	0	0	0
PotVar0005549	0	0	0	0	0	0	1	0	1	0	0	0	1	0	1	0	1	0	0	1	0	0	0	1	1	1	0	2	0	0	0	1	0	0	2	0	2	0	1	0	0	0	2	1	1	0	1	0	0
PotVar0005576	0	0	2	0	0	0	0	0	0	0	0	0	0	0	0	0	0	0	0	0	0	0	1	0	0	1	0	0	0	0	1	1	0	0	0	0	0	1	0	0	0	0	0	0	0	0	0	0	1
PotVar0005589	1	0	0	0	0	0	0	0	0	0	1	0	0	0	0	1	0	0	0	0	0	0	0	0	0	0	1	0	0	1	0	0	0	1	1	0	1	0	0	0	0	0	0	0	0	0	0	0	0
PotVar0005590	3	2	0	1	1	2	1	2	1	3	2	1	1	2	2	3	1	2	2	1	4	2	1	1	2	1	1	1	NA	1	1	1	1	1	1	2	1	2	0	2	1	3	1	1	1	3	0	2	2
PotVar0005597	0	0	2	0	0	0	0	0	0	0	0	0	0	0	0	0	0	0	0	0	0	0	1	0	0	1	0	0	0	0	1	1	0	0	0	0	0	1	0	0	1	0	0	0	0	0	0	0	1
PotVar0005603	1	2	2	3	3	1	3	2	2	2	2	0	2	2	1	0	2	1	2	2	1	2	2	1	1	1	2	1	NA	2	2	1	3	2	0	3	0	1	3	2	0	1	2	3	2	1	3	1	1
PotVar0005609	0	0	0	0	0	0	0	0	0	0	0	0	0	0	0	0	0	0	0	0	0	0	0	0	0	0	0	0	0	0	0	0	0	0	0	0	0	0	0	0	1	0	0	0	0	0	0	0	0
PotVar0005610	3	2	0	1	1	2	1	2	1	2	2	1	1	2	2	4	1	2	2	1	3	2	1	1	2	1	2	1	2	2	1	1	1	2	2	1	2	2	0	2	1	3	1	0	1	3	0	3	2
PotVar0005644	0	0	0	0	0	0	0	0	1	0	0	3	1	0	1	0	1	2	0	1	0	0	0	2	1	1	0	2	1	0	0	1	0	0	2	0	2	0	1	0	NA	0	1	1	1	0	1	0	0
PotVar0005660	0	0	0	0	0	0	0	0	0	0	0	0	0	0	0	0	0	0	0	0	0	0	0	0	0	0	0	0	0	0	0	0	0	0	0	0	0	0	0	0	1	0	0	0	0	0	0	0	0
PotVar0005662	0	1	0	1	1	0	0	0	2	0	0	3	1	1	2	0	3	1	0	1	0	0	0	2	2	1	1	2	1	0	1	1	0	0	2	0	2	0	1	0	2	0	1	1	2	0	2	0	1
PotVar0005666	2	2	0	1	1	3	1	2	1	2	NA	3	1	2	2	3	1	3	3	1	3	3	1	2	2	1	1	1	2	2	1	1	2	2	1	1	1	2	1	2	3	3	1	0	2	3	0	4	2
PotVar0005668	0	1	0	1	1	0	0	0	1	0	0	0	0	1	1	0	2	0	0	0	0	0	0	0	1	0	1	0	1	0	1	0	0	0	0	0	0	0	0	0	0	0	0	0	1	0	1	0	1
PotVar0005672	1	1	2	2	2	1	3	2	1	2	2	0	2	1	0	0	0	1	1	2	1	1	2	1	0	1	1	1	1	1	1	1	2	1	0	3	0	1	2	2	0	1	2	3	0	1	2	0	0
PotVar0005681	1	0	0	0	0	0	0	0	0	0	1	0	0	0	0	1	0	0	0	0	0	0	0	0	0	0	1	0	0	1	0	0	0	1	1	0	1	0	0	0	0	0	0	0	0	0	0	0	0
PotVar0005683	0	0	0	0	0	0	0	0	0	0	0	0	0	0	0	0	0	0	1	0	0	1	0	0	0	0	0	0	0	1	0	0	1	1	0	0	0	0	1	0	0	0	0	0	1	0	0	1	0
PotVar0005685	0	0	0	0	0	0	0	0	0	0	0	0	0	0	0	0	0	0	0	0	0	0	0	0	0	0	0	0	0	0	0	0	0	0	0	0	0	0	0	0	1	0	0	0	0	0	0	0	0
PotVar0005695	1	0	2	0	0	0	0	0	0	0	1	0	0	0	0	1	0	0	0	0	0	0	1	0	0	1	1	0	0	1	1	1	0	1	1	0	1	1	0	0	0	0	0	0	0	0	0	0	1
PotVar0005748	0	0	1	1	0	0	0	0	0	0	0	1	0	1	0	0	0	0	1	1	0	1	1	0	1	0	0	0	0	0	0	0	2	0	0	0	0	0	0	0	0	NA	1	0	1	0	0	1	0
PotVar0005803	0	0	0	0	0	1	0	0	1	0	0	0	0	0	0	0	0	0	0	0	0	0	0	0	0	0	1	0	0	0	0	0	0	0	2	0	1	0	0	0	0	0	0	0	0	0	0	0	0
PotVar0005807	0	1	0	0	0	1	0	0	0	1	0	1	1	0	0	0	1	0	1	1	1	1	1	1	0	0	2	0	1	1	1	0	0	1	1	1	0	0	0	0	1	0	1	0	0	0	1	1	1
PotVar0005816	0	0	1	1	0	0	0	0	0	0	0	1	0	1	0	0	0	0	1	1	0	1	1	0	1	0	0	0	0	0	0	0	2	0	0	0	0	0	0	0	0	2	1	0	1	0	0	1	0
PotVar0005817	0	0	0	0	0	0	0	0	0	0	0	0	0	0	0	0	0	0	0	1	0	0	0	0	0	1	0	0	0	0	0	0	0	0	0	0	0	0	0	0	0	0	0	0	0	0	0	0	0
PotVar0005840	0	0	0	0	0	0	0	0	0	0	0	0	1	0	0	0	0	0	0	0	0	0	0	0	0	0	0	0	0	0	0	0	0	0	0	0	0	0	0	0	0	0	0	0	0	0	0	0	0
PotVar0005841	1	NA	2	1	0	1	0	1	1	0	1	1	2	2	3	2	NA	0	1	0	1	2	1	1	1	1	2	1	1	2	2	1	0	1	2	0	2	1	1	1	1	0	1	1	2	2	NA	1	2
PotVar0005842	0	0	0	0	0	1	0	0	1	0	0	0	1	0	0	0	0	0	0	0	0	0	0	0	0	0	1	0	0	0	0	0	0	0	1	0	1	0	0	0	0	0	0	0	0	0	0	0	0
PotVar0005859	0	0	0	0	0	0	0	0	0	0	0	0	1	0	0	0	0	0	0	0	0	0	0	0	0	0	0	0	0	0	0	0	0	0	0	0	0	0	0	0	0	0	0	0	0	0	0	0	0
PotVar0005861	0	1	0	0	0	1	0	0	1	1	0	1	1	0	0	0	1	0	1	2	1	1	1	1	0	1	2	0	1	1	1	0	0	1	1	1	0	0	0	0	1	0	1	0	0	0	1	1	1
PotVar0005887	0	0	0	0	0	0	0	0	0	0	0	0	0	0	0	0	0	0	0	0	0	0	0	0	0	0	0	0	0	0	0	0	0	0	0	0	0	0	0	0	0	0	0	0	0	0	0	0	0
PotVar0005888	0	0	0	0	0	1	0	0	1	0	0	0	0	0	0	0	0	0	0	0	0	0	0	0	0	0	1	0	0	0	0	0	0	0	NA	0	1	0	0	0	0	0	0	0	0	0	0	0	0
PotVar0005899	3	0	1	2	4	2	4	3	3	3	3	1	0	1	1	2	1	4	1	1	2	0	1	2	2	2	0	3	2	1	1	2	2	2	1	3	2	2	2	3	2	2	1	3	1	2	1	1	1
PotVar0005918	0	0	0	0	0	0	0	0	0	0	0	1	0	0	0	0	0	0	0	0	0	0	0	0	0	0	0	0	0	0	0	1	0	1	0	0	0	0	0	0	1	0	0	0	0	1	0	0	0
PotVar0005924	0	0	0	0	0	0	0	0	0	0	0	0	0	0	0	0	0	0	0	0	0	0	0	0	0	0	0	0	0	0	0	0	0	0	0	0	0	0	1	0	0	0	0	0	0	0	0	0	0
PotVar0005964	0	0	1	0	0	0	0	0	0	0	0	0	0	0	0	0	0	0	0	0	0	0	0	0	0	0	0	0	0	0	0	0	1	0	0	0	0	0	0	0	1	0	1	0	0	1	0	0	0
PotVar0005994	0	0	1	2	2	2	2	1	1	1	0	2	1	0	0	2	1	2	2	1	2	1	1	2	3	1	1	0	0	0	1	2	2	3	3	3	2	3	2	1	1	0	0	3	1	1	0	0	0
PotVar0006050	2	1	2	0	1	1	0	1	1	1	1	1	3	2	3	0	1	1	2	1	0	1	0	2	0	0	1	3	NA	3	2	1	0	1	1	1	0	0	3	0	3	3	2	0	3	1	2	2	3
PotVar0006051	0	0	1	2	2	2	NA	1	1	1	0	2	1	0	0	NA	1	2	2	1	NA	1	1	NA	NA	1	1	0	0	0	1	2	2	3	2	3	NA	NA	NA	1	NA	0	0	NA	NA	1	0	0	0
PotVar0006074	0	0	0	0	0	0	0	0	0	0	0	0	0	0	0	0	0	0	0	1	0	0	0	0	0	0	1	0	0	0	0	0	1	0	0	0	0	0	0	0	0	0	0	0	0	0	0	0	0
PotVar0006082	0	0	0	0	0	0	0	0	0	0	0	0	0	0	0	0	0	0	0	0	0	0	0	0	0	0	0	0	0	0	0	0	0	0	0	0	0	0	0	0	0	0	0	0	1	0	0	0	0
PotVar0006104	1	2	1	1	1	0	0	1	0	2	3	0	0	1	0	1	0	1	0	1	1	0	2	0	0	2	0	1	1	1	1	1	0	0	1	0	1	0	0	2	0	0	0	0	0	1	2	1	0
PotVar0006105	0	0	0	0	0	0	0	0	0	0	0	0	0	0	0	0	0	0	0	0	0	0	0	0	0	0	0	0	0	0	0	0	1	0	0	0	0	0	0	0	0	0	0	0	0	0	0	0	0
PotVar0006106	2	3	1	2	1	1	2	2	2	2	3	1	0	2	0	2	2	1	0	1	2	2	3	0	1	3	1	1	2	1	1	1	1	0	NA	0	2	1	0	3	0	1	2	1	1	2	2	2	1
PotVar0006118	0	0	0	0	0	0	0	0	0	0	0	0	0	0	0	0	0	0	0	0	0	0	0	0	0	0	0	0	0	0	0	0	0	0	1	0	0	0	0	0	0	0	0	0	0	0	0	0	0
PotVar0006125	0	0	0	1	1	1	1	0	0	1	0	1	0	0	0	0	0	1	0	0	1	0	0	2	1	1	0	0	0	0	1	1	0	0	0	3	0	1	1	1	0	0	0	2	1	0	0	0	0
PotVar0006140	2	3	1	2	1	1	2	2	2	2	3	1	0	2	0	2	2	1	0	1	2	2	3	0	1	3	1	1	2	1	1	1	0	0	1	0	2	1	0	3	0	1	2	1	0	2	2	2	1
PotVar0006142	0	0	1	1	1	1	1	1	1	0	0	0	1	0	0	2	1	1	2	1	1	1	1	0	0	0	1	0	0	0	0	0	2	2	2	0	2	2	0	0	0	0	0	1	0	0	0	0	0
PotVar0006158	2	1	0	0	0	0	0	1	1	0	0	0	0	0	0	0	0	0	0	0	1	1	0	1	0	0	1	1	1	0	0	0	0	0	0	0	1	0	0	1	0	0	0	1	0	0	0	1	0
PotVar0006194	0	0	0	0	0	1	0	0	0	0	0	0	0	0	0	0	0	0	0	0	0	0	0	0	0	0	0	0	0	0	0	0	0	0	1	0	0	0	0	0	0	0	0	0	0	0	0	0	0
PotVar0006198	0	1	1	0	1	0	0	0	2	0	0	0	1	0	3	0	NA	0	0	1	0	0	0	0	2	1	2	2	1	1	2	0	0	0	2	0	1	0	0	1	1	3	0	1	0	0	0	1	0
PotVar0006221	0	0	0	0	0	1	0	0	0	0	0	0	0	0	0	0	0	0	0	0	0	0	0	0	0	0	0	0	0	0	0	0	0	0	1	0	0	0	0	0	0	0	0	0	0	0	0	0	0
PotVar0006243	3	2	2	1	3	1	1	1	4	1	1	2	2	2	3	2	4	2	2	2	1	1	2	1	2	2	3	3	2	3	2	0	1	0	3	0	2	0	0	3	3	3	1	2	0	1	4	2	2
PotVar0006246	1	0	1	1	2	0	1	0	0	1	1	2	1	2	0	2	1	2	2	1	0	0	2	0	0	1	0	0	NA	2	0	0	1	0	0	0	0	0	0	1	2	0	1	0	0	1	4	0	2
PotVar0006259	2	2	1	0	0	1	0	1	4	0	0	0	1	1	2	1	2	0	0	1	1	1	0	1	2	1	3	3	2	1	2	0	0	0	3	0	2	2	0	3	1	NA	1	3	2	0	1	2	0
PotVar0006260	0	0	0	0	0	1	0	0	2	0	0	0	0	0	0	0	0	0	0	0	0	0	0	0	0	0	0	0	0	0	0	0	0	0	1	0	0	0	0	0	0	0	0	0	0	0	0	0	0
PotVar0006265	1	1	1	1	3	0	1	0	1	1	1	2	2	3	1	3	3	1	2	1	0	0	2	0	2	2	2	2	1	3	3	0	0	0	2	0	1	2	0	3	3	2	2	2	2	1	2	1	2
PotVar0006268	2	1	0	0	0	1	0	1	NA	0	0	0	0	0	1	0	1	0	0	0	1	1	0	1	0	0	1	1	1	0	0	0	0	0	1	0	1	0	0	NA	0	1	0	1	0	0	0	1	1
PotVar0006273	0	0	0	0	0	0	0	0	1	0	0	0	0	0	2	0	1	0	0	0	0	0	0	0	0	0	0	0	0	0	0	0	0	0	0	0	0	0	0	0	0	1	0	0	0	0	0	0	1
PotVar0006278	2	1	0	0	0	0	0	1	1	0	0	0	0	0	0	0	0	0	0	0	1	1	0	1	0	0	1	1	1	0	0	0	0	0	0	0	1	0	0	1	0	0	0	1	0	0	0	1	0
PotVar0006285	0	0	0	0	0	1	0	0	1	0	0	0	0	0	0	0	0	0	0	0	0	0	0	0	0	0	0	0	0	0	0	0	0	0	1	0	0	0	0	0	0	0	0	0	0	0	0	0	1
PotVar0006304	0	0	0	0	0	0	0	0	0	0	0	0	0	0	0	0	0	0	0	0	0	0	0	0	0	0	0	0	0	0	0	0	0	0	0	0	0	0	0	0	0	0	0	0	0	0	0	0	1
PotVar0006306	0	0	0	0	0	0	0	0	1	0	0	0	0	0	2	0	1	0	0	0	0	0	0	0	0	0	0	0	0	0	0	0	0	0	0	0	0	0	0	0	0	1	0	0	0	0	0	0	0
PotVar0006319	0	0	0	0	0	1	0	0	0	0	0	0	0	0	0	0	0	0	0	0	0	0	0	0	0	0	0	0	0	0	0	0	0	0	1	0	0	0	0	0	0	0	0	0	0	0	0	0	1
PotVar0006320	0	0	0	0	0	1	0	0	0	0	0	0	0	0	0	0	0	0	0	0	0	0	0	0	0	0	0	0	0	0	0	0	0	0	1	0	0	0	0	0	0	0	0	0	0	0	0	0	0
PotVar0006336	0	0	0	0	0	1	0	0	1	0	0	0	0	0	0	0	0	0	0	0	0	0	0	0	0	0	0	0	0	0	0	0	0	0	1	0	0	0	0	0	0	0	0	0	0	0	0	0	0
PotVar0006338	0	0	0	0	0	0	0	0	1	0	0	0	0	0	2	0	1	0	0	0	0	0	0	0	0	0	0	0	0	0	0	0	0	0	0	0	0	0	0	0	0	1	0	0	0	0	0	0	0
PotVar0006353	0	0	0	0	0	0	0	0	0	0	0	0	0	0	0	0	0	0	0	0	0	0	0	0	0	0	0	0	0	0	0	0	0	0	1	0	0	0	0	0	0	0	0	0	0	0	0	0	0
PotVar0006356	1	0	0	1	3	1	1	0	1	1	1	2	1	2	0	2	1	1	2	0	0	0	2	0	0	1	0	0	1	2	1	0	0	0	1	0	0	0	0	1	2	0	1	0	0	1	1	0	3
PotVar0006384	0	0	0	0	0	0	0	0	0	0	0	0	0	0	0	1	0	0	0	0	0	1	0	0	0	0	0	0	0	0	0	0	0	0	0	0	0	2	0	2	0	0	0	1	2	0	0	0	0
PotVar0006395	0	1	0	1	1	1	1	0	2	2	1	2	2	1	0	1	0	1	2	0	0	2	1	0	0	1	1	0	1	0	0	0	2	0	3	1	1	2	1	3	2	0	0	1	2	0	0	0	0
PotVar0006430	0	1	0	0	0	0	0	0	1	2	1	1	1	0	0	0	0	1	1	0	0	1	0	0	0	0	1	0	0	0	0	1	2	1	2	1	1	1	0	0	1	0	0	0	0	0	0	0	1
PotVar0006431	0	0	0	2	1	1	1	1	1	0	0	1	1	1	0	0	0	0	1	0	0	0	2	0	0	1	0	0	1	0	0	0	0	0	1	0	0	0	0	1	1	0	0	0	0	0	0	0	0
PotVar0006435	1	1	3	2	1	3	1	2	3	1	1	2	2	2	2	1	2	2	2	4	4	3	3	2	1	2	3	1	2	1	2	2	1	1	1	1	1	3	2	4	2	4	2	2	3	2	2	2	0
PotVar0006452	0	0	3	0	0	2	0	1	1	1	1	1	1	1	0	1	0	2	1	3	3	3	1	1	1	1	2	0	1	0	2	2	1	1	0	1	0	3	0	2	1	0	2	2	3	2	2	1	0
PotVar0006454	0	0	0	0	0	0	0	0	1	0	0	0	0	0	NA	0	1	0	0	0	0	0	0	0	0	0	0	0	0	0	0	0	0	0	0	0	0	0	0	0	0	1	0	0	0	0	0	0	0
PotVar0006513	0	0	0	2	1	0	1	0	0	0	0	1	1	1	0	0	0	0	1	0	0	0	1	0	0	1	0	0	NA	0	0	0	0	0	0	0	0	0	0	1	1	0	0	0	0	0	0	0	0
PotVar0006542	0	0	0	0	0	0	0	0	0	0	0	0	0	1	0	0	0	0	0	0	0	0	0	0	0	0	0	0	0	0	0	0	1	0	0	1	0	0	0	0	0	0	0	0	0	1	1	0	0
PotVar0006545	0	0	0	0	0	0	0	0	0	0	0	0	0	1	0	0	0	0	0	0	0	0	0	0	0	0	0	0	0	0	0	0	1	0	0	1	0	0	0	0	0	0	0	0	0	1	1	0	0
PotVar0006549	0	0	0	0	0	0	0	0	0	0	0	0	0	0	0	0	0	0	0	0	0	0	0	0	0	0	0	0	0	0	0	0	0	0	0	0	0	3	0	0	0	0	0	0	0	0	0	0	0
PotVar0006582	0	0	0	1	0	2	1	0	0	1	0	0	0	1	0	0	0	1	0	0	2	0	0	0	0	1	1	0	0	0	0	1	0	0	1	0	1	1	0	0	0	0	NA	2	0	1	0	0	0
PotVar0006618	0	0	0	0	0	0	0	0	0	0	0	0	0	0	0	0	0	0	0	0	0	0	0	0	0	0	0	0	0	0	0	0	0	0	0	0	0	2	0	0	0	0	0	0	0	0	0	0	0
PotVar0006643	0	0	0	0	0	0	0	0	0	0	1	1	0	0	0	0	0	0	0	0	0	0	0	0	0	0	0	0	0	0	0	0	0	0	0	0	0	0	0	0	1	0	0	0	0	0	0	0	1
PotVar0006651	0	0	0	0	0	0	0	0	0	0	0	0	0	1	0	0	0	0	0	0	0	0	0	0	0	0	0	0	0	0	0	0	1	0	0	1	0	0	0	0	0	0	0	0	0	1	1	0	0
PotVar0006681	2	1	1	2	2	1	1	3	0	0	2	0	2	1	1	1	1	0	0	0	0	1	1	2	3	2	1	2	0	3	0	1	0	0	1	2	1	2	1	1	1	0	0	1	0	1	1	1	0
PotVar0006684	0	1	3	1	1	2	3	1	4	2	2	2	1	1	1	1	2	2	4	2	3	2	2	2	0	2	2	2	3	1	3	2	2	1	1	1	1	0	3	3	2	2	3	2	2	1	1	1	3
PotVar0006700	0	1	0	0	0	0	0	0	0	1	0	2	0	1	0	1	0	2	0	1	0	0	0	0	0	0	0	0	1	0	1	0	0	0	0	0	0	1	0	0	1	1	0	0	1	1	1	1	0
PotVar0006717	0	0	0	0	0	0	0	0	0	0	0	0	0	0	0	0	0	0	0	0	0	0	0	0	0	0	0	0	0	0	0	0	0	1	0	0	0	0	0	0	0	0	0	0	0	0	0	0	0
PotVar0006735	0	1	0	0	0	0	0	0	0	1	0	2	1	1	0	1	1	2	0	1	0	0	0	0	0	0	0	0	1	0	1	0	0	0	0	0	0	1	0	0	1	1	0	0	1	1	1	1	0
PotVar0006747	0	0	0	0	0	0	0	0	0	0	0	0	0	0	0	0	0	0	0	0	0	0	0	0	0	0	1	0	0	0	0	0	0	0	0	0	2	0	0	0	0	0	0	0	0	0	0	0	0
PotVar0006749	0	0	0	0	0	0	0	0	0	0	0	0	0	0	0	0	0	0	0	0	0	0	0	0	0	0	0	0	0	0	0	0	0	0	0	0	0	0	0	0	0	0	0	0	0	0	0	0	0
PotVar0006752	2	1	0	1	1	1	0	0	0	1	0	0	0	1	2	1	0	0	0	1	1	1	1	0	1	0	1	0	0	0	0	1	2	2	2	1	2	1	0	0	0	1	1	1	1	0	1	1	1
PotVar0006761	0	1	0	1	0	0	0	0	0	0	0	0	0	1	1	0	0	0	0	1	1	0	1	0	1	0	0	0	0	0	0	1	0	0	0	1	0	0	0	0	0	1	0	1	1	0	1	1	1
PotVar0006784	0	0	0	0	0	0	0	0	0	0	0	0	0	0	0	0	0	0	0	0	0	0	0	0	0	0	0	0	0	0	0	0	0	1	0	0	0	0	0	0	0	0	0	0	0	0	0	0	0
PotVar0006793	2	1	0	1	1	1	0	0	0	1	0	0	1	1	2	1	1	0	0	1	1	1	1	0	1	0	1	0	0	0	0	1	2	2	2	1	2	1	0	0	0	1	1	1	1	0	1	1	1
PotVar0006803	2	1	1	2	2	1	1	3	0	0	2	0	2	1	1	1	1	0	0	0	0	1	1	2	3	2	1	2	0	3	0	1	0	0	1	2	1	2	1	1	1	0	0	1	0	2	1	1	0
PotVar0006824	0	0	0	0	0	0	0	0	0	0	0	0	0	0	0	0	0	0	0	0	0	0	0	0	0	0	0	0	0	0	0	0	0	1	0	0	0	0	0	0	0	0	0	0	0	0	0	0	0
PotVar0006826	2	0	0	0	0	1	0	0	0	1	0	0	0	0	1	1	0	0	0	0	0	1	0	0	0	0	0	0	0	0	0	0	2	2	2	0	0	1	0	0	0	0	1	0	0	0	0	0	0
PotVar0006827	0	0	0	0	0	0	0	0	0	0	0	0	0	0	0	0	0	0	0	0	0	0	0	0	0	0	0	0	0	0	0	0	0	1	0	0	0	0	0	0	0	0	0	0	0	0	0	0	0
PotVar0006850	0	0	0	0	0	0	0	0	0	0	0	0	0	0	0	0	0	0	0	0	0	0	0	0	0	0	0	0	0	0	0	0	0	0	0	0	0	0	0	0	0	0	0	0	0	0	0	0	0
PotVar0006851	2	0	0	0	0	1	0	0	0	1	0	0	0	0	1	1	0	0	0	0	0	1	0	0	0	0	0	0	0	0	0	0	2	2	2	0	0	1	0	0	0	0	1	0	0	0	0	0	0
PotVar0006863	0	1	3	1	1	2	3	1	4	2	2	2	1	1	1	1	2	2	4	2	3	2	2	2	0	2	2	2	3	1	3	2	2	1	1	1	1	0	3	3	2	2	3	2	2	1	1	1	3
PotVar0006870	0	0	0	0	0	0	0	0	0	0	0	0	0	0	0	0	0	0	0	0	0	0	0	0	0	0	1	0	0	0	0	0	0	0	0	0	2	0	0	0	0	0	0	0	0	0	0	0	0
PotVar0006881	1	0	0	0	0	0	0	1	0	0	1	1	0	0	0	0	0	0	0	0	0	0	0	1	0	1	0	0	0	0	0	1	0	0	0	2	0	1	0	0	0	0	0	0	0	0	0	1	0
PotVar0006893	2	0	0	1	1	1	0	0	0	1	1	0	0	1	2	1	1	0	0	1	0	2	1	0	1	0	1	0	0	0	0	2	2	3	2	1	2	1	0	0	0	1	1	0	1	0	1	1	2
PotVar0006898	3	0	0	1	1	1	0	1	0	1	2	1	0	1	2	1	1	0	0	1	0	2	1	1	1	1	1	0	0	0	0	3	2	3	2	3	2	2	0	0	0	1	1	0	1	0	1	2	2
PotVar0006910	0	0	0	0	0	0	0	0	0	0	0	0	1	0	0	0	1	0	0	0	0	0	0	0	0	0	0	0	0	0	0	0	0	0	0	0	0	0	0	0	0	0	0	0	0	1	0	0	0
PotVar0006912	0	0	0	0	0	0	0	0	0	0	0	0	0	0	0	0	0	0	0	0	0	0	0	0	0	0	0	0	0	0	0	0	0	1	0	0	0	0	0	0	0	0	0	0	0	0	0	0	0
PotVar0006913	0	0	0	0	0	0	0	0	0	0	0	0	0	0	0	0	0	0	0	0	0	0	0	0	0	0	1	0	0	0	0	0	0	0	0	0	3	0	0	0	0	0	0	0	0	0	0	0	0
PotVar0006916	2	0	0	1	1	1	0	0	0	1	1	0	0	1	2	1	1	0	0	1	0	2	1	0	1	0	0	0	0	0	0	2	2	2	2	1	0	1	0	0	0	1	1	0	1	0	1	1	2
PotVar0006921	0	0	0	0	0	0	0	0	0	0	0	0	0	0	0	0	0	0	0	0	0	0	0	0	0	0	0	0	0	0	0	0	0	1	0	0	0	0	0	0	0	0	0	0	0	0	0	0	0
PotVar0006925	1	1	0	0	0	0	0	1	0	1	1	NA	1	1	0	1	1	2	0	1	0	0	0	1	0	1	0	0	1	0	1	1	0	1	0	2	0	2	0	0	1	1	0	0	1	2	1	2	0
PotVar0006934	0	0	0	0	0	0	0	0	0	0	0	0	0	0	0	0	0	0	0	0	0	0	0	0	0	0	1	0	0	0	0	0	0	1	0	0	2	0	0	0	0	0	0	0	0	0	0	0	0
PotVar0006936	0	0	0	0	0	0	0	0	0	0	0	0	0	0	0	0	0	0	0	0	0	0	0	0	0	0	0	0	0	0	0	0	0	0	0	0	0	0	0	0	0	0	0	0	0	0	0	0	0
PotVar0006947	0	1	0	0	0	0	0	0	0	1	0	NA	0	1	0	1	0	2	0	1	0	0	0	0	0	0	0	0	1	0	1	0	0	0	0	0	0	1	0	0	1	1	0	0	1	1	1	1	0
PotVar0006948	3	1	1	3	2	3	1	2	0	1	2	1	3	2	3	2	3	1	0	1	1	3	2	1	4	1	2	2	1	3	0	2	2	3	3	1	3	2	1	1	1	1	1	1	1	2	2	1	2
PotVar0006989	2	1	0	1	0	1	0	0	0	2	1	0	0	1	3	1	1	0	0	1	0	1	1	0	1	0	0	1	0	0	0	1	1	1	1	1	0	2	0	0	0	2	1	0	1	0	1	1	1
PotVar0007012	0	0	0	0	1	0	0	0	0	0	0	0	0	0	0	0	0	0	0	0	0	0	0	0	0	0	1	0	0	0	0	0	0	0	0	0	2	0	0	0	0	0	0	0	0	0	0	0	1
PotVar0007040	1	0	0	0	0	0	0	1	0	0	1	0	1	0	0	0	0	0	0	0	0	0	0	0	0	1	0	0	0	0	0	1	0	0	0	2	0	1	0	0	0	0	0	0	0	0	0	1	0
PotVar0007045	0	2	2	1	2	1	3	1	3	2	1	3	0	2	0	2	1	3	4	3	3	2	2	2	0	2	1	1	3	1	4	1	2	1	1	0	1	0	3	3	2	2	3	3	2	3	2	2	1
PotVar0007046	0	0	0	0	1	0	0	0	0	0	0	0	0	0	0	0	0	0	0	0	0	0	0	0	0	0	0	0	0	0	0	0	0	0	0	0	0	0	0	0	0	0	0	0	0	0	0	0	1
PotVar0007051	0	0	0	0	0	0	0	0	0	0	0	0	0	0	0	0	0	0	0	0	0	0	0	0	0	0	1	0	0	0	0	0	0	0	0	0	2	0	0	0	0	0	0	0	0	0	0	0	0
PotVar0007054	0	0	0	0	0	0	0	0	0	0	0	0	0	0	0	0	0	0	0	0	0	0	0	0	0	0	1	0	0	0	0	0	0	1	0	0	2	0	0	0	0	0	0	0	0	0	0	0	0
PotVar0007066	2	1	0	1	0	1	0	0	0	2	1	0	0	1	3	1	1	0	0	1	0	1	1	0	1	0	1	1	0	0	0	1	1	1	1	1	2	2	0	0	0	2	1	0	1	0	1	1	1
PotVar0007079	0	0	0	0	0	0	0	0	0	0	0	0	0	0	0	0	0	0	0	0	0	0	0	0	0	0	0	0	0	0	0	0	0	0	0	0	0	0	0	0	0	0	0	0	0	0	0	0	0
PotVar0007140	0	0	1	0	0	1	0	0	1	0	0	0	1	0	0	0	0	1	0	0	1	0	0	1	0	0	0	0	1	0	0	0	0	0	0	1	0	0	0	0	1	0	0	0	1	0	0	0	1
PotVar0007146	1	1	2	2	1	2	1	2	1	0	1	1	3	1	1	1	2	1	0	0	1	1	1	2	3	1	2	2	NA	3	0	1	1	2	2	1	1	1	1	1	2	0	0	1	1	1	1	0	1
PotVar0007158	3	2	1	3	2	2	1	2	0	2	2	1	2	2	4	2	3	0	0	1	0	2	2	1	4	1	3	3	0	3	0	2	2	2	3	1	3	3	1	1	1	2	1	1	1	1	2	1	2
PotVar0007178	0	0	0	0	0	0	0	0	0	0	0	0	0	0	0	0	0	0	0	0	0	0	0	0	0	0	1	0	0	0	0	0	0	0	0	0	2	0	0	0	0	0	0	0	0	0	0	0	0
PotVar0007181	2	1	0	1	0	1	0	0	0	2	1	0	0	1	3	1	1	0	0	1	0	1	1	0	1	0	1	1	0	0	0	1	1	0	1	1	2	2	0	0	0	2	1	0	1	0	1	1	1
PotVar0007191	0	0	0	0	0	0	0	0	0	0	0	0	0	0	0	0	0	0	0	0	0	0	0	0	0	0	0	0	0	0	0	0	0	1	NA	0	0	0	0	0	0	0	0	0	0	0	0	0	0
PotVar0007240	0	2	3	1	2	1	NA	1	4	2	1	NA	1	2	0	2	1	3	4	3	3	2	2	2	0	2	1	1	3	1	4	1	2	1	1	1	1	0	NA	3	NA	2	3	3	3	2	2	2	2
PotVar0007258	1	2	2	2	3	0	3	3	0	0	2	1	2	1	3	2	3	2	3	2	1	NA	1	3	2	0	2	2	2	3	2	0	0	NA	2	1	0	0	1	3	2	2	1	1	1	1	1	3	3
PotVar0007275	0	0	0	0	0	1	0	0	0	0	1	1	0	1	0	0	0	0	0	0	0	1	0	0	0	0	0	0	0	0	0	0	2	1	0	1	0	1	0	0	1	0	0	0	0	1	1	0	1
PotVar0007280	0	0	0	0	0	0	0	0	0	0	0	0	0	1	0	0	0	0	0	0	0	0	0	0	0	0	0	0	0	0	0	0	1	0	0	1	0	0	0	0	0	0	0	0	0	1	1	0	0
PotVar0007300	0	0	0	0	0	1	0	0	0	0	0	0	0	1	0	0	0	0	0	0	0	1	0	0	0	0	0	0	0	0	0	0	2	1	0	1	0	1	0	0	0	0	0	0	0	1	1	0	0
PotVar0007304	0	0	0	0	0	1	0	0	0	0	0	0	0	0	0	0	0	0	0	0	0	1	0	0	0	0	0	0	0	0	0	0	1	1	0	0	0	1	0	0	0	0	0	0	0	0	0	0	0
PotVar0007307	1	2	2	3	3	0	3	3	0	0	2	1	2	1	3	2	3	2	3	2	2	1	1	3	2	0	2	2	2	3	2	0	0	2	2	1	0	0	1	3	2	2	1	1	1	1	1	3	3
PotVar0007312	0	0	0	0	0	0	0	0	0	0	1	1	0	0	0	0	0	0	0	0	0	0	0	0	0	0	0	0	0	0	0	0	0	0	0	0	0	0	0	0	1	0	0	0	0	0	0	0	1
PotVar0007327	0	0	0	0	0	1	0	0	0	0	0	0	0	0	0	0	0	0	0	0	0	1	0	0	0	0	0	0	0	0	0	0	1	1	0	0	0	0	0	0	0	0	0	0	0	0	0	0	0
PotVar0007330	0	0	0	0	0	0	0	0	0	0	0	0	0	1	0	0	0	0	0	0	0	0	0	0	0	0	0	0	0	0	0	0	1	0	0	1	0	0	0	0	0	0	0	0	0	1	1	0	0
PotVar0007333	0	0	0	0	0	0	0	0	0	0	0	0	0	1	0	0	0	0	0	0	0	0	0	0	0	0	0	0	0	0	0	0	1	0	0	1	0	0	0	0	0	0	0	0	0	1	1	0	0
PotVar0007373	0	0	0	0	0	0	0	0	0	0	1	1	0	0	0	0	0	0	0	0	0	0	0	0	0	0	0	0	0	0	0	0	0	0	0	0	0	0	0	0	1	0	0	0	0	0	0	0	1
PotVar0007394	0	0	0	0	0	0	0	0	0	0	1	1	0	0	0	0	0	0	0	0	0	0	0	0	0	0	0	0	0	0	0	0	0	0	0	0	0	0	0	0	1	0	0	0	0	0	0	0	1
PotVar0007417	0	1	1	0	0	0	0	1	0	0	0	0	2	0	0	0	1	0	0	0	0	0	1	2	2	0	0	0	2	1	2	0	0	0	0	0	0	0	1	2	1	0	0	1	0	1	0	1	1
PotVar0007437	1	1	0	1	1	1	2	3	0	2	0	1	2	2	2	1	1	0	3	1	1	1	2	2	1	3	3	1	2	3	2	1	2	3	4	2	3	2	2	2	3	1	1	2	2	1	1	2	3
PotVar0007448	0	0	0	0	1	0	1	1	0	1	0	0	1	0	2	1	0	0	1	0	1	0	1	0	0	0	1	1	2	1	0	0	0	1	1	1	1	1	0	1	1	0	0	0	1	0	0	0	1
PotVar0007449	0	0	0	0	0	0	0	0	0	0	0	0	0	1	0	0	0	0	0	0	0	0	0	0	0	0	0	0	0	0	0	0	0	1	0	0	0	0	0	0	0	0	0	0	0	0	0	0	0
PotVar0007465	0	1	0	1	0	1	0	2	0	1	0	1	1	1	0	0	1	0	2	0	0	1	1	1	1	3	1	0	1	2	2	1	1	1	2	1	2	0	2	1	2	1	0	2	1	1	1	1	1
PotVar0007470	0	0	0	0	0	0	1	0	0	0	0	0	0	0	0	0	0	0	0	0	0	0	0	0	0	0	0	0	1	0	0	0	0	0	0	0	0	0	0	0	0	0	0	0	0	0	0	0	0
PotVar0007492	1	0	0	0	1	0	1	1	0	1	0	0	1	0	1	0	0	0	1	1	1	0	1	0	0	0	0	0	2	0	0	0	1	0	1	1	0	1	0	0	1	0	1	0	1	0	0	1	2
PotVar0007531	0	0	0	0	1	0	0	1	0	1	0	0	1	0	1	0	0	0	1	0	1	0	1	0	0	0	0	0	1	0	0	0	0	0	0	1	0	0	0	0	1	0	0	0	1	0	0	0	1
PotVar0007532	3	2	2	3	3	3	2	1	4	1	4	2	2	1	1	3	3	4	1	3	3	3	2	2	2	1	1	3	NA	0	1	1	1	1	0	0	0	1	0	2	1	3	2	1	2	2	2	2	0
PotVar0007541	0	0	0	0	0	0	0	0	0	0	0	0	0	1	0	0	0	0	0	0	0	0	0	0	0	0	0	0	0	0	0	0	0	0	0	0	0	0	0	0	0	0	0	0	0	0	0	0	0
PotVar0007554	0	0	0	0	0	0	0	0	0	0	0	0	0	0	1	0	0	0	0	0	0	0	0	0	0	0	0	NA	0	0	0	0	0	0	0	0	0	0	0	1	0	0	0	0	0	0	0	0	0
PotVar0007556	0	1	3	0	0	0	0	0	0	1	0	1	0	1	1	0	0	0	0	0	0	0	0	0	1	0	0	0	0	1	1	1	1	0	0	NA	1	1	2	0	0	0	1	1	0	1	1	0	1
PotVar0007596	0	0	0	0	0	0	0	0	0	0	0	0	0	0	0	0	0	0	0	0	0	0	0	0	0	0	0	0	0	0	1	0	0	0	0	0	0	0	0	0	0	0	0	0	0	0	0	0	0
PotVar0007597	1	0	0	1	1	0	2	1	0	1	0	0	1	1	2	1	0	0	1	1	1	0	1	2	0	0	2	1	2	1	0	0	1	3	2	1	1	2	1	2	1	0	1	1	1	0	0	2	2
PotVar0007606	0	0	0	0	0	0	1	0	0	0	0	0	0	0	0	0	0	0	0	0	0	0	0	1	0	0	1	0	0	0	0	0	0	0	0	0	0	0	0	0	0	0	0	0	0	0	0	0	0
PotVar0007608	0	0	0	0	0	0	1	0	0	0	0	0	0	0	0	0	0	0	0	0	0	0	0	0	0	0	0	0	1	0	0	0	0	0	0	0	0	0	0	0	0	0	0	0	0	0	0	0	0
PotVar0007611	0	0	0	1	0	0	0	0	0	0	0	0	0	0	0	0	0	0	0	0	0	0	0	1	0	0	0	0	0	0	0	0	0	1	0	0	0	0	1	1	0	0	0	1	0	0	0	1	0
PotVar0007613	0	0	0	0	0	0	2	0	0	0	0	0	0	1	1	1	0	0	0	0	0	0	0	1	0	0	2	1	1	1	0	0	0	2	1	0	1	1	0	1	0	0	0	0	0	0	0	0	0
PotVar0007623	0	0	0	0	0	0	0	0	0	0	0	0	0	0	0	0	0	0	0	0	0	0	0	0	0	0	0	0	0	0	0	0	0	0	0	0	0	0	0	2	0	0	0	2	0	0	0	0	0
PotVar0007624	0	0	0	0	0	0	0	0	1	0	0	0	0	0	0	0	0	0	0	1	0	0	0	0	0	1	2	0	0	0	1	0	1	1	1	1	0	0	0	0	0	0	0	0	0	0	1	0	0
PotVar0007631	0	0	0	0	0	0	0	0	0	0	0	0	0	0	0	0	0	0	0	1	0	0	0	0	0	0	0	0	0	0	0	0	0	0	0	0	0	0	0	0	0	0	0	0	0	0	1	0	0
PotVar0007646	0	0	0	0	0	1	0	0	0	0	0	0	0	1	0	0	0	0	0	1	0	1	0	0	0	1	0	0	0	0	1	1	0	0	1	0	0	1	0	0	1	0	0	0	0	0	0	0	0
PotVar0007648	0	0	0	0	0	0	0	0	1	0	0	0	0	0	0	0	0	0	0	0	0	0	0	0	0	0	2	0	0	0	0	0	1	1	1	1	0	0	0	0	0	0	0	0	0	0	0	0	0
PotVar0007697	0	0	0	0	0	0	0	0	1	0	0	0	0	0	0	0	0	0	0	0	0	0	0	0	0	0	2	0	0	0	0	0	1	1	1	1	0	0	0	0	0	0	0	0	0	0	0	0	0
PotVar0007710	0	0	0	0	0	0	0	0	0	0	0	0	0	0	0	0	0	0	0	0	0	0	0	0	0	1	0	0	0	0	1	0	0	0	0	0	0	0	0	0	0	0	0	0	0	0	0	0	0
PotVar0007721	1	1	2	1	1	2	2	2	0	1	0	1	1	0	0	2	2	0	0	0	0	1	1	0	2	1	1	1	NA	0	0	1	0	2	2	0	1	0	0	0	3	1	0	0	1	0	1	2	1
PotVar0007732	2	1	2	2	2	1	2	2	2	1	2	1	2	1	3	2	1	1	3	2	2	0	3	2	2	1	3	2	0	4	2	0	2	2	1	3	2	2	2	1	0	3	3	2	1	1	2	2	1
PotVar0007740	1	2	0	1	1	1	0	0	2	2	2	2	1	3	1	0	1	3	1	2	2	3	0	2	0	2	0	1	3	0	2	3	2	0	1	1	1	2	2	3	1	0	1	2	2	3	1	0	2
PotVar0007750	0	0	0	1	0	0	0	1	2	1	0	0	0	0	1	1	1	0	0	1	0	0	1	0	0	1	2	1	0	0	1	0	1	1	1	NA	1	0	1	0	0	2	1	0	0	0	1	0	0
PotVar0007753	0	0	0	0	0	0	0	0	0	0	0	0	0	0	0	0	0	0	0	0	0	0	0	0	0	0	0	0	0	0	0	0	0	0	0	0	0	0	0	1	0	0	0	1	0	0	0	0	0
PotVar0007761	0	0	0	1	0	0	0	1	1	1	0	0	0	0	1	1	1	0	0	0	0	0	1	0	0	0	0	1	0	0	0	0	0	0	0	1	1	0	1	0	0	2	1	0	0	0	0	0	0
PotVar0007768	0	0	0	1	0	0	0	1	1	1	0	0	0	0	1	1	1	0	0	0	0	0	1	0	0	0	0	1	0	0	0	0	0	0	0	1	0	0	1	0	0	2	1	0	0	0	0	0	0
PotVar0007814	0	0	1	0	1	0	0	0	1	0	0	0	0	1	0	0	0	0	0	1	2	0	0	0	0	0	0	0	0	2	1	0	0	0	1	1	2	0	0	0	0	0	0	NA	1	1	1	1	0
PotVar0008021	0	0	0	0	0	0	0	0	0	0	0	0	0	0	0	0	0	0	0	1	0	0	0	0	0	0	0	0	0	0	0	0	0	0	0	0	0	0	0	0	0	0	0	0	0	0	1	0	0
PotVar0008028	0	0	0	0	0	0	0	0	0	0	0	0	0	0	0	0	0	0	0	1	0	0	0	0	0	0	0	0	0	0	0	0	0	0	0	0	0	0	0	0	0	0	0	0	0	0	1	0	0
PotVar0008073	0	0	0	0	0	0	0	0	1	0	0	0	0	0	0	0	0	0	0	0	0	0	0	0	0	0	2	0	0	0	0	0	1	1	1	1	0	0	0	0	0	0	0	0	0	0	0	0	0
PotVar0008075	0	0	0	1	0	0	0	1	2	1	0	0	0	0	1	1	1	0	0	1	0	0	1	0	0	0	2	1	0	0	1	0	1	1	1	2	1	0	1	0	0	2	1	0	0	0	1	0	0
PotVar0008082	0	0	0	1	0	0	0	1	1	1	0	0	0	0	1	1	1	0	0	0	0	0	1	0	0	0	0	1	0	0	0	0	0	0	0	1	1	0	1	0	0	2	1	0	0	0	0	0	0
PotVar0008084	0	0	0	0	0	0	0	0	1	0	0	0	0	0	0	0	0	0	0	1	0	0	0	0	0	0	2	0	0	0	1	0	1	1	1	1	0	0	0	0	0	0	0	0	0	0	1	0	0
PotVar0008085	0	0	0	0	0	0	0	0	1	0	0	0	0	0	0	0	0	0	0	0	0	0	0	0	0	0	2	0	0	0	0	0	1	0	1	0	0	0	0	0	0	0	0	0	0	0	0	0	0
PotVar0008088	0	0	0	0	0	0	0	0	0	0	0	0	0	0	0	0	0	0	0	0	0	0	0	0	0	0	0	0	0	0	1	0	0	0	0	0	0	0	0	0	0	0	0	0	0	0	0	0	0
PotVar0008090	1	1	2	1	1	3	3	NA	0	1	0	1	1	0	0	2	1	0	0	0	0	1	1	0	2	1	1	1	NA	0	1	1	0	2	2	0	1	0	0	1	3	1	0	1	1	1	1	2	1
PotVar0008099	0	0	0	0	0	0	0	0	0	0	0	0	0	0	0	0	0	0	0	0	1	0	0	0	1	0	0	0	0	1	0	0	0	0	0	0	0	0	0	0	0	1	0	1	0	0	0	0	0
PotVar0008100	0	0	0	0	0	0	0	0	0	0	0	0	0	0	0	0	0	0	0	1	0	0	0	0	0	0	0	0	0	0	0	0	0	0	0	0	0	0	0	0	0	0	0	0	0	0	1	0	0
PotVar0008113	0	0	0	0	0	0	0	0	0	0	0	0	0	0	0	0	0	0	0	0	0	0	0	0	0	0	1	0	0	0	0	0	0	0	1	0	0	0	0	0	0	0	0	0	0	0	0	0	0
PotVar0008115	0	0	1	2	0	1	0	0	2	1	1	1	1	1	0	1	0	0	1	1	1	1	1	0	0	2	0	1	0	1	1	0	1	1	0	2	0	3	0	0	1	0	0	0	1	0	1	2	1
PotVar0008117	0	0	1	1	0	0	0	0	2	0	1	0	0	1	0	0	0	0	1	0	0	1	0	0	0	1	0	1	0	0	0	0	1	1	0	2	0	2	0	0	0	0	0	0	1	0	0	1	0
PotVar0008128	0	0	0	0	0	0	0	0	0	0	0	0	0	0	0	0	0	0	0	0	0	0	0	0	0	0	1	0	0	0	0	0	0	0	1	0	0	0	0	0	0	0	0	0	0	0	0	0	0
PotVar0008146	0	0	0	0	0	0	0	0	0	0	0	0	0	0	0	0	0	0	0	0	0	0	0	0	0	0	0	0	0	0	1	0	1	0	0	0	0	0	0	0	0	0	0	0	0	0	0	0	0
PotVar0008149	0	0	0	1	0	1	0	0	0	1	0	1	1	0	0	1	0	0	0	1	1	0	1	0	0	1	0	0	0	1	2	0	1	0	0	0	0	1	0	0	1	0	0	0	0	0	1	1	1
PotVar0008184	0	0	0	0	0	1	0	0	0	1	1	1	1	0	1	0	0	1	1	0	1	0	0	0	0	2	0	1	0	0	2	0	2	0	0	0	1	1	1	1	0	0	0	0	1	0	0	0	0
PotVar0008194	1	0	1	1	1	0	0	2	0	0	0	0	0	0	1	0	1	0	1	0	0	0	1	0	1	1	0	0	1	2	0	2	0	0	1	1	2	0	0	0	2	0	0	0	0	0	0	0	1
PotVar0008207	1	2	1	2	0	1	2	1	0	2	2	2	2	1	2	3	2	2	1	1	2	3	1	3	2	1	1	1	1	1	1	NA	1	0	1	0	0	1	1	1	1	1	2	3	2	2	1	2	2
PotVar0008219	3	1	3	2	4	2	1	3	4	1	1	1	1	3	1	1	2	1	2	3	1	1	3	1	2	1	2	1	3	3	1	2	1	3	NA	3	3	2	1	2	3	3	1	1	0	2	3	2	2
PotVar0008220	0	1	0	0	0	1	1	0	0	1	1	1	1	0	1	0	0	1	1	0	1	0	0	0	0	2	1	2	0	0	2	0	2	0	1	1	1	1	1	1	0	0	1	0	2	0	0	0	0
PotVar0008237	0	0	0	2	0	1	1	0	0	1	1	1	2	0	1	2	1	1	0	1	1	2	1	1	0	1	0	0	0	1	1	2	0	0	1	0	0	1	0	0	1	0	2	3	2	1	1	2	1
PotVar0008239	0	1	0	1	0	2	1	0	0	2	1	2	2	0	1	1	0	2	1	1	2	1	1	1	0	3	0	2	0	1	3	0	2	0	0	1	1	2	1	2	1	0	1	2	2	1	1	1	1
PotVar0008242	0	0	0	1	0	1	0	0	0	1	0	1	1	0	0	1	0	1	0	1	1	1	1	1	0	1	0	0	0	1	1	0	0	0	0	0	0	1	0	0	1	0	0	2	0	1	1	1	1
PotVar0008243	1	2	1	0	0	0	1	1	0	1	1	1	0	1	1	1	1	1	1	0	1	1	0	2	2	0	1	1	1	0	0	0	1	0	0	0	0	0	1	1	0	1	0	0	0	1	0	0	1
PotVar0008247	0	0	1	1	0	0	0	0	3	0	0	0	0	2	0	0	0	0	1	1	0	0	1	0	1	0	1	1	1	1	1	0	1	2	0	2	0	2	0	0	0	3	0	1	0	1	2	1	1
PotVar0008262	0	0	0	0	0	0	0	0	0	0	0	0	0	0	0	0	0	0	0	0	0	0	0	0	0	0	2	0	0	0	0	0	0	0	2	0	0	0	0	0	0	0	0	0	0	0	0	0	0
PotVar0008263	1	1	2	1	3	2	1	2	4	2	0	1	1	3	0	1	1	1	2	3	1	1	1	1	2	1	2	1	2	1	2	0	1	3	2	2	1	2	2	2	2	4	1	0	0	2	3	2	0
PotVar0008279	1	1	1	1	3	3	1	2	1	2	0	2	2	1	0	2	1	2	0	3	2	2	2	2	0	2	2	0	1	1	1	0	0	1	2	0	1	1	1	1	3	0	1	2	0	2	2	2	1
PotVar0008281	2	2	1	1	0	1	1	1	0	2	2	NA	1	1	1	2	1	2	1	1	2	2	1	NA	1	1	1	1	1	1	2	0	1	0	0	0	0	1	0	NA	1	1	0	2	0	2	1	1	2
PotVar0008293	0	0	0	1	0	0	1	0	0	0	1	0	1	0	1	1	1	0	0	0	0	1	0	0	0	0	0	0	0	0	0	2	0	0	1	0	0	0	0	0	0	0	2	1	2	0	0	1	1
PotVar0008299	2	2	1	0	0	0	1	1	0	1	2	1	0	1	1	1	1	1	1	0	1	1	0	2	1	0	2	1	1	0	0	0	1	1	1	0	0	0	0	1	0	0	0	0	0	1	0	0	1
PotVar0008301	0	0	0	1	0	1	0	0	0	1	0	1	1	0	0	1	0	1	0	1	1	1	1	1	0	1	0	0	NA	1	1	0	0	0	0	0	0	1	0	0	1	0	0	2	0	1	1	1	1
PotVar0008323	1	1	1	0	3	2	1	2	1	1	0	1	1	1	0	1	1	1	0	2	1	1	1	1	0	1	1	0	1	0	1	0	0	1	2	0	1	0	1	0	2	1	1	0	0	1	1	1	0
PotVar0008325	0	0	0	1	0	1	0	0	0	1	0	1	1	0	0	1	0	1	0	1	1	1	1	1	0	1	0	0	0	1	1	0	0	0	0	0	0	1	0	0	1	0	0	2	0	1	1	1	1
PotVar0008356	2	2	1	1	0	1	1	1	0	2	2	NA	NA	1	1	2	1	2	1	1	2	2	1	NA	2	1	2	1	1	1	1	0	1	1	1	0	0	1	2	1	1	1	0	NA	0	2	1	1	2
PotVar0008358	0	0	0	0	0	0	0	0	0	0	0	0	0	0	0	0	0	0	0	0	0	0	0	0	1	0	0	0	0	0	0	0	0	0	0	0	0	0	1	0	0	1	0	0	0	0	0	0	0
PotVar0008370	0	1	0	0	0	0	1	0	0	0	0	0	0	0	0	0	0	0	0	0	0	0	1	0	0	0	0	1	0	0	0	0	0	0	0	1	1	0	0	1	1	0	1	0	1	0	0	0	0
PotVar0008380	1	1	2	3	1	1	2	1	3	1	2	1	1	2	2	1	2	0	3	1	1	1	2	0	2	2	1	3	2	3	1	4	1	2	NA	4	3	3	1	3	1	2	3	1	3	1	2	2	2
PotVar0008383	0	0	0	0	0	0	0	0	0	0	0	0	0	0	0	0	0	0	0	0	0	0	0	0	1	0	0	0	0	0	0	0	0	0	0	0	0	0	1	0	0	1	0	0	0	0	0	0	0
PotVar0008392	0	0	1	1	0	0	0	0	3	1	0	0	0	2	0	0	0	0	2	1	0	0	0	0	1	0	1	1	1	1	1	0	1	2	0	2	0	2	0	2	0	2	0	0	0	1	2	1	0
PotVar0008393	2	2	1	0	0	0	1	1	0	1	2	1	0	1	1	1	1	1	1	0	1	1	0	2	2	0	2	1	1	0	0	0	1	1	1	0	0	0	2	1	0	1	0	1	0	1	0	0	1
PotVar0008400	1	1	1	0	3	2	1	2	1	1	0	2	2	1	1	1	1	2	0	2	1	1	1	1	0	1	1	0	1	0	2	0	2	1	NA	0	1	0	1	0	2	1	1	0	1	1	1	1	0
PotVar0008401	1	1	1	1	3	3	1	2	1	2	0	NA	3	1	1	2	1	3	0	3	2	2	2	2	0	2	1	0	NA	1	3	0	2	1	2	0	1	1	1	0	3	1	1	2	1	2	2	2	1
PotVar0008409	0	0	0	1	0	1	0	0	0	1	0	1	1	0	0	1	0	1	0	1	1	1	1	1	0	1	0	0	0	1	1	0	0	0	0	0	0	1	0	0	1	0	0	2	0	1	1	1	1
PotVar0008442	2	2	1	2	0	1	2	1	0	2	3	2	2	1	2	3	3	2	1	1	3	2	1	3	1	2	2	1	1	1	1	3	1	1	NA	0	2	1	2	2	1	1	2	4	2	1	1	2	3
PotVar0008443	0	1	0	0	0	0	1	0	0	0	0	NA	0	0	0	0	0	0	0	0	0	0	0	0	0	0	0	1	1	0	0	0	0	0	0	1	0	0	0	0	1	0	1	0	1	1	0	0	0
PotVar0008447	1	1	2	2	0	1	1	1	3	1	1	1	1	2	1	0	0	1	3	1	1	0	2	0	2	1	1	3	2	3	3	0	3	3	0	3	1	3	1	2	1	2	1	1	2	2	2	1	1
PotVar0008448	1	1	1	0	4	2	1	2	1	1	0	1	1	1	1	1	1	1	0	2	0	2	1	1	1	1	1	0	1	0	0	1	0	1	2	1	1	0	2	0	2	1	1	0	0	1	1	1	0
PotVar0008449	0	0	0	1	0	1	0	0	0	1	0	1	1	1	0	1	0	1	0	1	2	NA	1	1	0	1	0	0	0	1	1	0	0	0	0	0	0	1	0	1	1	0	0	2	0	1	1	1	1
PotVar0008494	2	2	1	1	0	1	1	1	0	2	2	2	1	1	1	2	1	2	1	1	3	2	1	3	1	2	2	1	1	1	1	0	1	1	1	0	0	1	2	1	1	0	0	3	0	1	1	1	2
PotVar0008495	0	0	0	1	0	1	0	0	0	1	0	1	1	1	0	1	0	1	0	1	2	1	1	1	0	1	0	0	NA	1	1	0	0	0	0	0	0	1	0	0	1	0	0	2	0	1	1	1	1
PotVar0008504	0	0	0	1	0	0	1	0	0	0	1	NA	1	0	1	1	2	0	0	0	0	0	0	0	0	0	0	0	0	0	0	3	0	0	2	0	2	0	0	1	0	1	2	1	2	0	0	1	1
PotVar0008511	1	0	1	1	0	0	0	1	0	0	0	0	0	0	0	0	0	0	1	0	0	0	1	0	1	0	0	0	1	2	0	0	0	0	0	0	0	0	0	0	0	0	0	0	0	0	0	0	1
PotVar0008531	0	0	0	0	0	0	0	0	0	0	0	0	0	0	0	0	0	0	0	0	0	0	0	0	0	0	0	0	0	0	0	0	0	1	0	0	0	0	1	0	0	0	0	1	0	0	0	0	0
PotVar0008553	1	0	1	0	4	0	1	0	1	1	0	0	2	0	1	0	1	1	0	0	0	1	0	0	1	1	2	0	0	0	0	2	0	0	1	2	1	0	1	0	0	1	1	1	0	0	0	0	0
PotVar0008569	0	0	0	0	0	0	0	0	0	0	0	0	0	0	0	0	0	0	0	0	0	0	0	0	0	0	1	0	0	0	0	0	0	0	1	0	0	0	0	0	0	0	0	0	0	0	0	0	0
PotVar0008636	0	1	0	0	0	0	0	0	0	1	0	1	1	0	1	0	0	0	1	1	1	0	0	2	0	0	2	0	0	0	1	0	1	1	1	0	0	0	0	0	0	0	0	1	0	0	0	1	0
PotVar0008637	3	2	1	1	0	2	1	4	0	1	2	2	0	1	1	1	0	2	2	1	0	2	1	0	2	1	0	1	2	2	0	0	1	1	2	0	0	0	1	2	2	1	0	0	0	1	1	0	2
PotVar0008666	0	0	0	0	0	0	0	0	0	0	1	0	0	0	0	2	1	0	0	0	0	0	0	0	0	0	0	0	0	0	0	2	0	0	2	0	1	0	2	0	0	0	1	1	1	0	0	1	0
PotVar0008668	0	1	1	1	0	0	0	0	3	0	2	1	0	2	1	2	2	0	1	1	1	0	2	1	1	0	1	2	2	1	2	2	2	2	2	1	3	2	2	2	0	2	2	1	4	1	2	2	0
PotVar0008670	1	1	0	1	0	2	0	3	0	0	0	1	0	1	0	1	0	1	1	1	0	1	1	0	1	0	0	0	1	2	0	0	0	1	NA	0	0	0	1	0	2	0	0	0	0	1	1	0	1
PotVar0008711	2	1	2	1	0	1	3	1	0	1	4	1	0	0	2	2	3	1	1	0	1	1	1	NA	1	2	0	3	2	0	0	2	1	0	NA	2	1	1	2	3	1	1	3	1	3	1	0	1	2
PotVar0008714	0	0	1	1	0	1	2	0	0	0	0	0	0	0	0	0	1	0	0	0	0	0	1	1	0	1	0	2	0	0	0	0	0	0	0	2	0	1	0	0	1	0	1	0	0	1	0	0	1
PotVar0008720	0	0	0	0	0	0	0	0	0	0	0	0	0	0	0	0	0	0	0	0	0	0	1	1	0	0	0	1	0	0	0	0	0	0	0	1	0	0	0	0	0	0	0	0	0	0	0	0	0
PotVar0008725	1	1	0	1	0	2	0	3	0	0	0	1	0	1	0	1	0	1	1	1	0	1	1	0	1	0	0	0	1	2	0	0	0	1	2	0	1	0	1	0	2	0	0	0	0	1	1	0	1
PotVar0008826	0	0	1	2	0	2	2	0	0	1	2	1	1	1	1	3	3	1	0	1	3	1	2	2	0	2	0	2	1	1	1	2	0	0	NA	NA	1	2	2	2	2	1	3	3	3	2	1	2	2
PotVar0008852	0	1	1	1	0	0	0	0	3	0	0	0	0	2	0	0	0	0	1	1	0	0	1	0	1	0	1	1	1	1	2	0	2	2	0	0	1	2	0	1	0	2	0	0	1	1	2	1	0
PotVar0008857	0	0	0	1	0	1	0	0	0	1	0	1	1	1	0	1	0	1	0	1	2	1	1	1	0	1	0	0	0	1	1	0	0	0	0	0	0	1	0	0	1	0	0	2	0	1	1	1	1
PotVar0008860	2	1	1	0	0	0	1	1	0	1	2	1	0	0	1	0	0	1	1	0	0	1	0	0	1	1	0	1	1	0	0	0	1	0	0	0	0	0	0	1	0	0	0	0	0	0	0	0	1
PotVar0008867	0	0	1	1	0	1	2	0	0	0	0	0	0	0	0	0	1	0	0	0	0	0	0	0	0	1	0	1	0	0	0	0	0	0	0	1	0	1	0	0	1	0	1	0	0	1	0	0	1
PotVar0008903	0	1	0	0	0	0	0	0	0	1	0	1	1	0	1	0	0	0	1	1	1	0	0	2	0	0	2	0	0	0	1	0	1	1	1	0	0	0	0	0	0	0	0	0	0	0	0	1	0
PotVar0008904	0	0	0	0	0	0	0	0	0	0	0	0	0	0	0	0	0	0	0	0	0	0	0	0	0	0	1	0	0	0	0	0	0	0	1	0	0	0	0	1	0	0	0	0	0	0	0	0	0
PotVar0008905	0	1	0	0	0	0	0	0	0	1	0	1	1	0	1	0	0	0	1	1	1	0	0	2	0	0	1	0	0	0	1	0	1	0	0	0	0	0	0	1	0	0	0	0	0	0	0	1	0
PotVar0008906	1	1	0	2	0	3	0	3	0	1	0	2	1	2	0	2	0	2	1	2	2	2	2	1	1	1	0	0	NA	3	1	0	0	1	2	0	1	1	1	0	3	0	0	2	0	2	2	1	2
PotVar0008928	0	0	0	1	0	1	0	0	0	1	0	1	1	1	0	1	0	1	0	1	2	1	1	1	0	1	0	0	0	1	1	0	0	0	0	0	0	1	0	0	1	0	0	2	0	1	1	1	1
PotVar0008935	0	0	0	0	0	0	0	0	0	0	0	0	0	0	0	0	0	0	0	0	0	0	0	0	0	0	0	0	0	0	0	0	0	0	0	0	0	0	0	0	0	1	0	0	0	0	0	0	0
PotVar0008942	0	0	0	1	0	1	0	0	0	1	0	1	1	NA	0	1	0	1	0	1	2	1	1	1	0	1	0	0	0	1	1	0	0	0	0	0	0	1	0	0	1	0	0	2	0	1	NA	1	1
PotVar0008949	0	0	0	1	0	1	0	0	0	1	0	1	1	1	0	1	0	1	0	1	2	1	1	1	0	1	0	0	0	1	1	0	0	0	0	0	0	1	0	0	1	0	0	2	0	1	1	1	1
PotVar0009002	1	2	0	2	0	1	0	1	2	2	1	1	0	2	1	1	1	2	1	3	1	2	0	0	0	2	0	1	2	0	1	2	0	0	1	0	1	1	1	2	1	2	1	0	2	1	2	0	2
PotVar0009006	0	0	0	0	0	0	0	0	1	0	0	0	0	0	0	0	0	0	0	0	0	0	0	0	0	1	NA	0	0	0	1	0	1	1	1	1	0	0	0	0	0	0	0	0	0	0	0	0	0
PotVar0009052	0	0	0	0	0	0	0	0	0	0	0	0	0	0	0	0	0	0	0	0	0	0	0	0	0	0	0	0	0	0	0	0	0	0	0	0	0	0	0	0	0	0	0	0	0	0	0	0	0
PotVar0009073	0	0	0	0	0	0	0	0	0	0	0	0	0	0	0	0	0	0	0	0	0	0	0	0	0	1	0	0	0	0	1	0	0	0	0	0	0	0	0	0	0	0	0	0	0	0	0	0	0
PotVar0009080	0	0	0	0	0	0	0	0	0	0	1	1	0	0	0	0	0	0	0	0	0	0	0	0	0	0	0	0	1	0	0	0	0	0	0	0	0	0	0	0	0	0	0	1	0	0	0	0	0
PotVar0009086	1	0	0	0	0	0	0	0	1	1	0	0	1	1	1	0	0	2	0	0	1	1	0	2	0	0	0	1	0	0	1	1	1	0	0	1	0	0	1	1	0	0	1	1	0	2	0	0	0
PotVar0009111	0	0	0	0	0	0	0	0	1	0	0	0	0	0	0	0	0	0	0	0	0	0	0	0	0	0	3	0	0	0	0	0	1	NA	1	1	0	0	0	0	0	0	0	0	0	0	0	0	0
PotVar0009120	2	0	2	0	2	1	0	2	0	0	2	1	2	1	1	1	1	0	3	1	1	1	1	1	1	0	1	0	0	1	0	0	0	1	0	0	1	0	1	0	0	0	2	1	1	0	1	2	1
PotVar0009159	0	0	0	0	0	1	0	0	0	0	0	0	0	0	0	0	0	0	0	0	0	0	0	0	0	0	1	0	0	0	0	0	0	0	0	0	2	0	0	0	0	0	0	0	0	0	0	0	0
PotVar0009170	0	0	0	1	0	1	0	0	0	0	1	1	1	0	1	1	0	1	0	0	1	1	1	0	0	0	0	0	1	0	0	0	0	0	0	0	0	1	0	0	0	0	1	0	0	0	0	0	0
PotVar0009171	0	0	3	1	1	1	0	2	1	0	1	1	1	0	0	1	3	1	3	1	0	1	2	3	1	1	1	1	0	1	0	0	1	2	0	2	0	1	1	0	1	0	0	0	2	2	1	2	3
PotVar0009177	0	0	0	0	0	0	1	0	0	1	0	0	0	0	0	0	3	0	0	0	0	0	0	0	0	1	0	0	1	0	2	0	0	0	0	0	0	0	0	0	2	0	1	0	0	0	0	0	4
PotVar0009178	0	0	3	2	1	3	0	2	1	0	2	1	2	0	1	2	3	2	3	1	1	2	3	3	1	1	2	1	1	1	0	0	1	2	0	2	NA	2	1	0	1	0	1	0	2	2	1	2	3
PotVar0009202	0	0	0	0	0	0	0	0	0	0	0	0	0	0	0	0	0	0	0	0	0	0	0	0	0	0	0	0	0	0	0	0	0	0	0	0	0	0	0	0	0	0	0	0	0	0	0	0	0
PotVar0009203	0	0	0	0	0	1	0	0	0	0	1	0	0	0	0	0	0	1	0	0	1	0	0	0	0	0	0	0	1	0	0	0	0	0	0	0	0	0	0	0	0	0	0	0	0	0	0	0	0
PotVar0009226	0	0	0	0	0	1	0	0	0	0	1	0	0	0	0	0	0	1	0	0	1	0	0	0	0	0	0	0	1	0	0	0	0	0	0	0	0	0	0	0	0	0	0	0	0	0	0	0	0
PotVar0009252	0	0	0	0	0	0	0	0	0	0	0	0	0	0	0	0	0	0	0	0	0	0	0	0	0	0	0	0	0	0	0	0	0	0	0	0	0	0	0	0	0	0	0	0	0	0	0	0	0
PotVar0009279	0	0	0	0	0	1	0	0	0	0	0	0	0	0	0	0	0	0	0	0	0	0	0	0	0	0	0	0	0	0	0	0	0	0	0	0	1	0	0	0	0	0	0	0	0	0	0	0	0
PotVar0009281	2	1	1	1	2	0	1	0	1	0	2	1	1	0	1	0	0	0	0	1	1	0	1	0	2	0	1	1	0	2	0	0	1	0	1	0	1	0	0	1	0	0	1	1	0	0	1	1	0
PotVar0009282	0	1	3	1	1	1	0	2	1	0	1	1	2	1	0	2	3	3	3	2	0	2	2	3	1	1	1	1	1	1	2	0	1	2	1	2	0	2	1	1	2	2	0	0	3	3	2	2	3
PotVar0009283	4	2	1	2	3	1	3	1	3	3	2	1	1	1	2	1	1	0	1	2	2	1	1	1	2	3	3	3	1	3	2	4	2	2	3	0	3	1	2	2	2	2	3	2	0	0	2	2	1
PotVar0009305	0	0	0	0	0	0	1	0	0	1	0	0	0	0	0	0	1	0	0	0	0	0	0	0	0	0	0	0	1	0	2	0	0	0	0	0	0	0	0	0	2	0	1	0	0	0	0	0	1
PotVar0009316	0	0	0	0	0	1	0	0	0	0	1	0	0	0	0	0	0	1	0	0	1	0	0	0	0	0	0	0	NA	0	0	0	0	0	0	0	0	0	0	0	0	0	0	0	0	0	0	0	0
PotVar0009332	0	0	0	0	0	1	0	0	0	0	1	0	0	0	0	0	0	1	0	0	NA	0	0	0	0	0	0	0	1	0	0	0	0	0	0	0	0	0	0	0	0	0	0	0	0	0	0	0	0
PotVar0009408	0	0	0	0	0	1	0	0	0	0	0	0	0	0	0	0	0	0	0	0	0	0	0	0	0	0	0	0	0	0	0	0	0	0	0	0	1	0	0	0	0	0	0	0	0	0	0	0	0
PotVar0009410	0	0	0	0	0	0	0	0	0	0	0	0	0	0	0	0	0	0	0	0	0	0	0	0	0	0	0	0	0	0	0	0	0	0	0	0	0	0	0	0	0	0	0	0	0	0	0	0	0
PotVar0009411	0	1	0	1	0	1	1	1	0	1	1	1	1	2	NA	1	0	NA	0	0	NA	1	1	0	1	0	0	0	NA	0	0	0	1	0	0	2	0	1	1	1	0	0	1	2	1	1	0	0	0
PotVar0009429	2	1	0	1	1	1	1	1	2	2	0	0	0	1	1	1	0	0	1	1	1	1	0	1	0	3	2	2	0	1	0	4	1	2	2	0	2	1	2	1	0	2	1	1	0	0	1	1	0
PotVar0009458	2	1	0	1	1	1	1	1	2	2	0	0	0	1	1	1	0	0	1	1	1	1	0	1	0	3	2	2	0	1	0	4	1	2	2	0	2	1	2	1	0	2	1	1	0	0	1	1	0
PotVar0009460	0	1	0	1	0	1	1	1	0	1	1	1	1	2	2	1	0	1	0	0	2	1	NA	0	1	0	0	0	2	0	0	0	1	0	0	2	0	1	1	1	0	0	1	2	1	2	0	0	0
PotVar0009466	0	1	3	1	0	1	0	2	1	0	1	1	2	1	0	2	3	3	3	2	0	2	1	2	1	1	1	1	1	0	2	0	1	2	1	2	0	2	1	1	2	2	0	0	3	1	2	2	3
PotVar0009471	0	0	0	0	1	0	0	0	0	0	0	0	0	0	0	0	0	0	0	0	0	0	1	1	0	0	0	0	0	1	0	0	0	0	0	0	0	0	0	0	0	0	0	0	0	2	0	0	0
PotVar0009474	2	1	1	1	2	0	1	0	1	0	2	1	1	0	1	0	0	0	0	1	1	0	1	0	2	0	1	1	0	2	0	0	1	0	1	0	1	0	0	1	0	0	1	1	0	0	1	1	0
PotVar0009483	0	1	3	1	0	1	0	2	1	0	1	1	2	1	0	2	3	3	3	2	0	2	1	2	1	1	1	1	1	0	2	0	1	2	1	2	0	2	1	1	2	2	0	0	3	1	2	2	3
PotVar0009505	0	1	3	1	0	1	0	2	1	0	1	1	2	1	0	2	NA	3	3	2	0	2	1	2	1	1	1	1	NA	0	2	0	1	2	1	2	0	2	1	1	2	2	0	0	3	1	2	2	NA
PotVar0009523	0	0	0	0	1	0	0	0	0	0	0	0	0	0	0	0	0	0	0	0	0	0	1	1	0	0	0	0	0	1	0	0	0	0	0	0	0	0	0	0	0	0	0	0	0	3	0	0	0
PotVar0009542	2	1	0	1	1	1	2	1	2	3	0	0	0	1	1	1	1	0	1	1	1	1	0	1	0	3	2	2	1	1	2	4	1	2	2	0	2	1	2	1	2	2	2	1	0	0	1	1	1
PotVar0009548	2	1	1	1	2	0	1	0	1	0	2	1	1	0	1	0	0	0	0	1	1	0	1	0	2	0	1	1	0	2	0	0	1	0	1	0	1	0	0	1	0	0	1	1	0	0	1	1	0
PotVar0009566	0	0	0	0	0	0	0	0	0	0	0	1	0	0	0	0	0	0	0	0	0	0	0	0	0	0	0	0	0	0	0	0	0	0	0	0	0	0	0	0	0	0	0	0	0	0	0	0	0
PotVar0009567	2	2	1	2	3	2	2	1	1	1	3	NA	2	2	3	1	0	1	0	1	3	1	3	1	3	0	1	1	NA	3	0	0	2	0	1	2	2	1	1	2	0	0	2	3	1	3	1	1	0
PotVar0009568	0	0	0	0	0	1	0	0	0	0	0	0	0	0	0	0	0	0	0	0	0	0	0	0	0	0	0	0	0	0	0	0	0	0	0	0	1	0	0	0	0	0	0	0	0	0	0	0	0
PotVar0009569	2	2	1	2	2	2	3	1	1	2	3	3	2	2	3	1	1	1	0	1	3	1	2	0	3	0	1	1	3	2	2	0	2	0	1	2	2	1	1	2	2	0	3	3	1	1	1	1	1
PotVar0009570	0	0	0	0	0	0	1	0	0	1	0	0	0	0	0	0	1	0	0	0	0	0	0	0	0	0	0	0	0	0	2	0	0	0	0	0	0	0	0	0	2	0	1	0	0	0	0	0	1
PotVar0009575	0	1	3	1	0	1	0	2	1	0	1	1	2	1	0	2	3	3	3	2	0	2	1	2	1	1	1	1	1	0	2	0	1	2	1	2	0	2	1	1	2	2	0	0	3	1	2	2	3
PotVar0009581	0	0	0	0	0	0	0	0	0	0	0	0	0	0	0	0	0	0	0	0	0	0	0	0	0	0	0	0	0	0	0	0	0	0	0	0	0	0	0	0	0	0	0	0	0	0	0	0	0
PotVar0009608	0	0	0	0	0	0	1	0	0	1	0	1	0	0	0	0	1	0	0	0	0	0	0	0	0	0	0	0	NA	0	2	0	0	0	0	0	0	0	0	0	2	0	1	0	0	0	0	0	1
PotVar0009610	2	1	0	1	1	1	1	1	2	2	0	0	0	1	1	1	0	0	1	1	1	1	0	1	0	3	2	2	0	1	0	4	1	2	2	0	2	1	2	1	0	2	1	1	0	0	1	1	0
PotVar0009624	2	1	0	1	2	3	1	1	2	2	1	0	0	1	1	1	0	1	1	1	2	1	1	2	0	3	2	2	2	2	0	4	1	2	2	0	3	1	2	1	0	2	1	1	0	2	1	1	0
PotVar0009651	0	1	0	1	0	0	1	1	0	1	0	1	1	2	2	1	0	0	0	0	1	1	1	0	1	0	0	0	1	0	0	0	1	0	0	NA	0	1	1	1	0	0	1	2	NA	2	0	0	0
PotVar0009673	0	1	0	1	0	0	1	1	0	1	0	1	1	2	2	1	0	0	0	0	1	1	1	0	1	0	0	0	1	0	0	0	1	0	0	2	0	1	1	1	0	0	1	2	1	1	0	0	0
PotVar0009747	0	1	3	1	0	1	0	2	1	0	1	1	2	1	0	2	3	3	3	2	0	2	1	2	1	1	1	1	1	0	2	0	1	2	1	2	0	2	1	1	2	2	0	0	3	1	2	2	3
PotVar0009760	0	0	0	0	0	0	1	0	0	1	0	1	0	0	0	0	3	0	0	0	0	0	0	0	0	0	0	0	1	0	4	0	0	0	0	0	0	0	0	0	4	0	1	0	0	0	0	0	4
PotVar0009781	0	0	0	0	1	0	0	0	0	0	0	0	0	0	0	0	0	0	0	0	0	0	1	1	0	0	0	0	0	1	0	0	0	0	0	0	0	0	0	0	0	0	0	0	0	2	0	0	0
PotVar0009797	0	0	0	0	0	1	0	0	0	0	1	0	0	0	0	0	0	1	0	0	1	0	0	0	0	0	0	0	2	0	0	0	0	0	0	0	0	0	0	0	0	0	0	0	0	0	0	0	0
PotVar0009802	0	0	0	0	0	1	0	0	0	0	0	0	0	0	0	0	0	0	0	0	0	0	0	0	0	0	0	0	0	0	0	0	0	0	0	0	1	0	0	0	0	0	0	0	0	0	0	0	0
PotVar0009808	0	1	0	1	0	1	1	1	0	1	0	1	1	2	2	1	0	0	0	0	1	1	1	0	1	0	0	0	1	0	0	0	1	0	0	2	0	1	1	1	0	0	1	2	1	1	0	0	0
PotVar0009827	0	1	3	1	0	1	0	2	1	0	1	1	2	1	0	2	3	3	3	2	0	2	1	2	1	1	1	1	1	0	2	0	1	2	1	2	0	2	1	1	2	2	0	0	3	1	2	3	3
PotVar0009843	0	0	0	0	0	0	0	0	0	0	0	0	0	0	0	0	0	0	0	0	0	0	0	0	0	0	0	0	0	0	0	0	0	0	0	0	0	0	0	0	0	0	0	0	0	0	0	0	0
PotVar0009844	0	1	3	1	0	1	0	2	1	0	1	0	2	0	0	1	3	1	3	1	0	1	1	2	1	1	1	1	0	0	1	0	1	2	0	2	0	1	1	0	1	0	0	0	2	0	1	2	3
PotVar0009845	0	0	0	0	0	0	1	0	0	1	0	1	0	0	0	0	1	0	0	0	0	0	0	0	0	0	0	0	1	0	2	0	0	0	0	0	0	0	0	0	2	0	1	0	0	0	0	0	1
PotVar0009846	2	2	4	2	2	1	1	2	2	0	3	NA	3	0	1	1	NA	1	3	2	NA	1	NA	2	3	1	2	2	NA	2	1	NA	2	2	1	2	1	1	1	NA	1	0	1	NA	2	0	2	3	3
PotVar0009857	2	2	1	2	3	3	3	1	1	2	3	3	2	2	3	1	NA	1	0	1	3	1	3	1	3	0	1	1	NA	3	2	0	2	0	1	2	2	1	1	2	2	0	3	3	1	3	1	1	NA
PotVar0009858	0	0	0	0	1	0	0	0	0	0	0	0	0	0	0	0	0	0	0	0	0	0	1	1	0	0	0	0	0	1	0	0	0	0	0	0	0	0	0	0	0	0	0	0	0	2	0	0	0
PotVar0009867	2	2	3	1	2	0	2	1	1	1	3	2	3	0	1	0	3	1	2	2	1	1	2	1	3	0	2	2	1	2	3	0	2	NA	1	2	1	0	1	1	2	0	2	1	1	0	2	NA	NA
PotVar0009882	2	1	2	2	2	1	1	1	2	0	2	1	0	0	1	1	1	0	1	1	1	0	1	1	2	1	1	1	0	2	0	0	1	0	1	0	1	1	0	1	1	0	1	1	1	0	1	1	2
PotVar0009883	0	0	0	0	0	0	0	0	0	0	0	0	0	0	0	0	0	0	0	0	0	0	0	0	0	0	0	0	0	0	0	0	0	0	0	0	0	0	0	0	0	0	0	0	0	0	0	0	0
PotVar0009886	0	0	0	0	1	0	1	0	0	1	0	0	0	0	0	0	1	0	0	0	0	0	0	0	0	0	0	0	1	0	2	0	0	0	0	0	0	0	0	0	2	0	1	0	0	0	0	0	1
PotVar0009894	2	1	1	1	2	0	1	0	1	0	2	1	0	0	1	0	0	0	0	1	1	0	1	0	2	0	1	1	0	2	0	0	1	0	1	0	1	0	0	1	0	0	1	1	0	0	1	1	0
PotVar0009896	0	0	0	0	0	0	0	0	0	0	0	1	0	0	0	0	0	0	0	0	0	0	0	0	0	0	0	0	0	0	0	0	0	0	0	0	0	0	0	0	0	0	0	0	0	0	0	0	0
PotVar0009917	2	2	3	3	3	4	2	2	2	1	3	2	2	2	3	2	2	2	1	2	3	1	3	3	3	1	2	1	NA	3	0	0	3	1	1	2	2	2	1	2	1	0	2	3	2	3	2	2	2
PotVar0009928	0	1	1	1	1	3	1	1	0	1	1	1	2	2	2	1	1	2	0	1	2	1	2	2	1	0	1	0	2	1	0	0	2	1	0	2	1	1	1	1	0	0	1	2	1	3	1	1	0
PotVar0009943	0	0	0	0	0	1	0	0	0	0	0	0	0	0	0	0	0	0	0	0	0	0	0	0	0	0	0	0	0	0	0	0	0	0	0	0	1	0	0	0	0	0	0	0	0	0	0	0	0
PotVar0009949	0	1	1	1	0	2	1	1	0	1	1	1	2	2	2	1	1	2	0	1	2	1	1	1	1	0	1	0	2	0	0	0	2	1	0	2	0	1	1	1	0	0	1	2	1	1	1	1	0
PotVar0009951	0	0	1	1	0	1	0	1	1	0	0	0	0	0	0	1	1	0	1	0	0	0	0	1	0	1	0	0	0	0	0	0	0	0	0	0	0	1	0	0	1	0	0	0	1	0	0	0	2
PotVar0009955	0	1	1	1	0	3	1	1	0	1	1	1	2	2	2	1	1	2	0	1	2	1	1	1	1	0	1	0	NA	0	0	0	2	1	0	2	1	1	1	1	0	0	1	2	1	1	1	1	0
PotVar0009977	0	0	0	0	1	0	0	0	0	0	0	0	0	0	0	0	0	0	0	0	0	0	1	1	0	0	0	0	0	1	0	0	0	0	0	0	0	0	0	0	0	0	0	0	0	2	0	0	0
PotVar0010007	0	0	1	1	1	1	0	1	1	0	0	0	0	0	0	1	1	0	1	0	0	0	1	2	0	1	0	0	0	NA	0	0	0	0	0	0	0	1	0	0	1	0	0	0	1	2	0	0	2
PotVar0010012	1	1	1	0	1	2	1	1	0	1	NA	0	1	2	1	0	1	2	0	1	2	0	1	2	1	0	1	0	2	1	0	0	2	1	0	2	1	0	1	0	0	0	0	1	1	NA	1	1	0
PotVar0010024	1	0	0	0	1	1	0	0	0	0	1	0	0	0	0	0	0	0	0	0	0	0	1	1	0	0	0	0	0	1	0	0	0	0	0	0	1	0	0	0	0	0	0	0	0	2	0	0	0
PotVar0010033	0	0	1	1	0	1	0	1	1	0	0	0	0	0	0	1	1	0	1	0	0	0	0	1	0	1	0	0	0	0	0	0	0	0	0	0	0	1	0	0	1	0	0	0	1	0	0	0	2
PotVar0010064	2	1	1	2	0	1	1	2	3	2	1	2	1	3	1	NA	2	NA	NA	2	1	2	0	2	1	4	2	3	1	1	1	3	1	2	3	1	2	NA	3	2	1	4	1	2	1	1	2	2	0
PotVar0010070	0	0	1	0	0	1	0	0	0	0	1	0	1	0	0	0	1	2	0	1	1	0	0	1	0	0	1	0	1	0	0	0	1	1	0	0	0	0	0	0	0	0	0	0	0	0	1	1	0
PotVar0010072	0	0	0	0	0	1	0	0	0	0	0	0	0	0	0	0	0	0	0	0	0	0	0	0	0	0	0	0	0	0	0	0	0	0	0	0	1	0	0	0	0	0	0	0	0	0	0	0	0
PotVar0010076	1	1	2	0	1	2	1	1	0	1	2	0	1	1	1	0	2	2	0	1	2	0	1	2	1	0	1	0	NA	1	0	0	2	1	0	2	1	0	1	0	1	0	0	1	1	3	1	1	2
PotVar0010077	0	0	0	0	1	0	1	0	0	1	0	0	0	0	0	0	0	0	0	0	0	0	0	0	0	0	0	0	1	0	2	0	0	0	0	0	0	0	0	0	2	0	1	0	0	0	0	0	1
PotVar0010079	2	2	2	2	3	2	2	1	1	1	1	2	1	1	2	1	1	1	1	2	2	1	2	1	NA	1	2	2	1	3	1	2	2	1	2	1	NA	1	1	1	1	1	2	1	1	1	2	2	1
PotVar0010080	0	0	0	0	0	1	0	0	0	0	0	0	0	0	0	0	0	0	0	0	0	0	0	0	0	0	0	0	0	0	0	0	0	0	0	0	1	0	0	0	0	0	0	0	0	0	0	0	0
PotVar0010082	1	0	1	0	1	0	0	0	0	0	1	0	0	0	0	0	0	0	0	0	0	0	1	1	0	0	0	0	0	1	0	0	0	0	0	0	0	0	0	0	1	0	0	0	0	2	0	0	2
PotVar0010102	2	2	3	1	3	2	2	1	0	1	2	1	1	1	2	0	2	2	0	2	3	0	2	2	3	0	2	1	NA	3	0	1	3	1	1	2	2	0	1	0	1	0	1	1	1	3	2	2	2
PotVar0010106	NA	1	2	0	1	2	1	1	0	1	2	0	1	1	1	0	2	2	0	1	2	0	1	2	1	0	1	0	NA	1	0	0	2	1	0	2	1	0	1	0	1	0	0	1	1	3	1	1	2
PotVar0010115	0	0	0	0	1	0	1	0	0	1	0	1	0	0	0	0	0	0	0	0	0	0	0	0	0	0	0	0	1	0	2	0	0	0	0	0	0	0	0	0	2	0	1	0	0	0	0	0	1
PotVar0010133	2	1	1	0	0	1	0	1	1	1	1	1	2	0	1	1	0	0	1	0	0	2	1	0	0	1	0	0	0	0	1	0	1	NA	1	1	0	1	0	2	0	0	1	1	2	0	0	0	1
PotVar0010135	3	2	3	0	2	3	2	2	1	3	3	2	3	1	2	1	2	2	1	1	2	2	2	2	1	1	1	0	3	1	3	0	3	4	1	3	1	1	1	2	3	0	2	2	3	3	1	1	4
PotVar0010145	0	0	0	0	0	1	0	0	0	0	0	0	0	0	0	0	0	0	0	0	0	0	0	0	0	0	0	0	0	0	0	0	0	0	0	0	1	0	0	0	0	0	0	0	0	0	0	0	0
PotVar0010147	2	2	2	0	1	3	2	2	1	3	2	2	3	1	2	1	2	2	1	1	2	2	NA	1	1	1	1	0	3	0	3	0	3	4	1	3	1	1	1	2	2	0	2	2	3	1	1	1	NA
PotVar0010183	0	0	0	0	1	0	1	0	0	1	0	1	0	0	0	0	0	0	0	0	0	0	0	0	0	0	0	0	1	0	1	0	0	0	0	0	0	0	0	0	2	0	1	0	0	0	0	0	NA
PotVar0010195	0	0	0	0	0	1	0	0	0	0	0	0	0	0	0	0	0	0	0	0	0	0	0	0	0	0	0	0	0	0	0	0	0	0	0	0	1	0	0	0	0	0	0	0	0	0	0	0	0
PotVar0010199	0	0	0	0	0	0	0	0	0	0	0	0	0	0	0	0	0	0	0	0	0	0	0	0	0	0	0	0	0	0	0	0	0	0	0	0	0	0	0	0	0	0	0	0	0	0	0	0	0
PotVar0010209	1	1	1	1	2	1	1	1	1	0	0	2	0	0	1	0	0	0	1	1	1	1	2	0	2	0	1	1	0	1	0	1	1	1	1	0	1	0	0	0	0	2	1	0	2	0	1	1	1
PotVar0010211	0	0	1	0	0	0	0	1	1	0	0	1	0	0	0	0	0	0	1	0	0	1	1	0	0	0	0	0	0	0	0	0	0	1	0	0	0	0	0	0	0	0	0	0	2	0	0	0	1
PotVar0010269	0	0	1	0	0	0	0	0	0	0	0	0	1	0	0	0	0	1	0	1	0	0	0	1	0	0	1	0	0	0	0	0	1	1	0	0	0	0	0	0	0	0	0	0	0	0	1	1	0
PotVar0010270	1	1	0	1	2	0	1	0	0	0	0	1	0	0	1	0	0	0	0	1	1	0	1	0	2	0	1	1	0	1	0	1	1	0	1	0	0	0	0	0	0	2	1	0	0	0	1	1	0
PotVar0010278	0	1	0	0	0	0	1	1	0	1	0	0	0	1	1	0	1	0	0	0	1	0	0	0	1	0	0	0	1	0	0	0	0	0	0	2	0	0	1	0	0	0	0	1	1	1	0	0	0
PotVar0010288	1	2	2	1	2	4	2	3	2	1	2	3	2	1	3	2	3	2	2	3	3	2	2	2	3	1	2	1	3	1	1	1	2	2	1	3	1	2	1	2	0	2	2	2	3	1	2	2	1
PotVar0010303	0	0	0	0	0	2	0	0	0	0	1	0	0	0	0	0	1	1	0	0	1	0	0	0	0	0	0	0	NA	0	0	0	0	0	0	0	1	0	0	0	0	0	0	0	0	0	0	0	0
PotVar0010331	0	0	0	0	0	1	0	0	0	0	0	0	0	0	0	0	0	0	0	0	0	0	0	0	0	0	0	0	0	0	0	0	0	0	0	0	1	0	0	0	0	0	0	0	0	0	0	0	0
PotVar0010333	0	0	0	0	0	1	0	0	0	0	1	1	1	0	1	1	0	0	0	0	0	1	0	0	0	0	0	0	0	0	0	0	0	0	0	1	0	1	0	2	0	0	1	1	0	0	0	0	0
PotVar0010345	1	1	0	1	2	1	1	1	1	0	0	1	0	0	1	1	1	0	1	2	1	0	1	1	2	1	1	1	1	1	1	1	1	0	1	0	0	1	0	0	0	2	1	0	0	0	1	1	0
PotVar0010350	0	0	0	0	0	2	0	0	0	0	1	1	1	0	1	1	0	0	0	0	0	1	0	0	0	0	0	0	0	0	0	0	0	0	0	1	1	1	0	2	0	0	1	1	0	0	0	0	0
PotVar0010351	0	0	0	0	0	1	0	0	0	0	0	0	0	0	0	0	0	0	0	0	0	0	0	0	0	0	0	0	0	0	0	0	0	0	0	0	1	0	0	0	0	0	0	0	0	0	0	0	0
PotVar0010353	0	0	0	0	0	1	0	1	1	0	0	0	0	0	0	1	1	0	1	1	0	0	0	1	0	1	0	0	1	0	1	0	0	0	0	0	0	1	0	0	0	0	0	0	0	0	0	0	0
PotVar0010382	0	0	1	0	0	0	0	0	0	0	0	0	1	0	0	0	0	1	0	1	0	0	0	1	0	0	1	0	0	0	0	0	1	1	0	0	0	0	0	0	0	0	0	0	0	0	1	1	0
PotVar0010400	0	0	0	0	0	1	0	0	0	0	0	0	0	0	0	0	0	0	0	0	0	0	0	0	0	0	0	0	0	0	0	0	0	0	0	0	1	0	0	0	0	0	0	0	0	0	0	0	0
PotVar0010401	1	1	1	1	2	1	1	1	1	0	0	2	0	0	1	0	0	0	1	1	1	1	2	0	2	0	1	1	0	1	0	1	1	1	1	0	1	0	0	0	0	2	1	0	2	0	1	1	1
PotVar0010429	0	1	1	0	0	2	1	1	0	1	2	1	2	1	2	1	2	2	0	1	2	1	0	1	1	0	1	0	2	0	0	0	1	1	0	3	0	1	1	2	0	0	1	2	1	1	1	1	0
PotVar0010500	0	0	0	0	1	1	1	1	1	1	0	0	0	0	0	1	1	0	1	1	0	0	0	0	0	1	0	0	1	0	3	0	0	0	0	0	0	1	0	0	2	0	1	0	0	0	0	0	1
PotVar0010523	0	1	0	0	0	1	1	1	0	1	1	1	1	0	2	1	1	0	0	0	1	1	0	0	1	0	0	0	1	0	0	0	0	0	0	3	0	1	1	2	0	0	1	2	1	0	0	0	0
PotVar0010531	0	0	0	0	0	0	0	0	0	0	0	0	0	0	0	0	0	0	0	0	0	0	0	0	0	0	0	0	0	0	0	0	0	0	0	0	0	0	0	0	0	0	0	0	0	0	0	0	0
PotVar0010535	0	0	0	0	0	1	0	0	0	0	0	0	0	0	0	0	0	0	0	0	0	0	0	0	0	0	0	0	0	0	0	0	0	0	0	0	1	0	0	0	0	0	0	0	0	0	0	0	0
PotVar0010536	3	2	1	1	2	1	1	2	2	1	0	NA	1	2	1	2	1	1	2	2	1	2	2	0	2	2	1	1	1	2	2	1	2	2	3	0	1	1	0	1	1	2	1	1	3	1	3	2	1
PotVar0010538	1	1	2	3	1	0	1	1	2	1	2	0	1	2	1	1	1	1	2	1	1	1	2	3	1	2	2	3	0	2	0	3	1	1	1	1	2	2	3	1	1	2	1	1	0	3	0	1	2
PotVar0010539	0	0	1	0	0	0	0	0	0	0	0	0	1	0	0	0	0	1	0	1	0	0	0	2	0	0	1	0	0	0	0	0	1	1	0	0	0	0	0	0	0	0	0	0	0	0	1	1	0
PotVar0010542	3	2	2	1	2	1	1	2	2	1	0	3	2	2	1	2	1	2	2	3	1	2	2	1	2	2	2	1	1	2	2	1	3	3	3	0	1	1	0	1	1	2	1	1	3	1	4	3	1
PotVar0010547	0	0	0	0	1	0	1	0	0	1	0	0	0	0	0	0	0	0	0	0	0	0	0	0	0	0	0	0	1	0	NA	0	0	0	0	0	0	0	0	0	NA	0	1	0	0	0	0	0	1
PotVar0010550	2	1	0	0	0	1	0	1	1	1	0	0	1	0	0	1	1	0	1	1	0	0	0	0	0	2	0	0	1	0	2	0	1	1	1	0	0	1	0	0	0	0	0	0	0	0	0	0	0
PotVar0010551	0	0	0	0	0	1	0	0	0	0	1	0	0	0	0	0	1	1	0	0	1	0	0	0	0	0	0	0	2	0	0	0	0	0	0	0	0	0	0	0	0	0	0	0	0	0	0	0	0
PotVar0010562	0	0	0	0	0	0	0	0	0	0	0	1	0	2	0	1	0	1	0	0	0	1	0	0	0	0	0	0	0	1	0	0	0	0	1	0	1	0	0	1	1	0	0	1	1	1	2	1	0
PotVar0010568	3	3	1	1	2	3	2	3	2	2	1	3	2	0	3	2	2	0	2	2	2	2	2	0	3	2	1	1	2	1	2	1	2	2	2	NA	1	2	1	2	0	2	2	NA	3	0	1	1	1
PotVar0010582	0	0	0	0	0	0	0	0	0	0	0	0	0	0	0	0	0	0	0	0	0	0	0	0	0	0	0	0	0	0	0	0	0	0	0	0	0	0	0	0	0	0	0	0	0	0	0	0	0
PotVar0010586	0	1	0	0	0	2	1	1	0	1	2	1	1	0	2	1	2	1	0	0	2	1	0	0	1	0	0	0	NA	0	0	0	0	0	0	3	0	1	1	2	0	0	1	2	1	0	0	0	0
PotVar0010608	1	0	0	1	1	0	1	0	0	0	0	1	0	0	0	0	0	0	0	0	0	0	1	0	1	0	0	0	0	0	0	0	0	0	0	0	0	0	0	0	0	1	1	0	0	0	0	0	0
PotVar0010618	1	0	2	2	2	1	0	2	2	1	1	2	0	1	2	2	2	1	2	1	0	2	3	1	1	1	0	2	NA	3	3	0	1	1	1	0	1	1	1	1	4	0	1	1	3	2	1	1	4
PotVar0010629	NA	1	0	0	0	NA	0	0	0	1	1	0	1	0	1	1	NA	NA	0	0	1	0	0	0	0	1	0	1	2	0	1	0	NA	NA	1	0	0	1	0	0	0	0	0	0	0	0	0	NA	0
PotVar0010664	0	2	1	1	0	1	2	2	3	1	2	0	1	2	1	2	1	1	3	3	2	1	0	2	1	3	3	3	1	1	1	4	1	1	2	2	2	3	2	1	0	3	1	1	0	1	1	2	0
PotVar0010668	0	0	0	0	0	1	0	0	0	0	0	0	0	0	0	0	0	0	0	0	0	0	0	0	0	0	0	0	0	0	0	0	0	0	0	0	1	0	0	0	0	0	0	0	0	0	0	0	0
PotVar0010676	3	2	1	1	3	4	2	2	1	3	1	2	3	1	3	2	3	2	1	2	2	1	1	1	2	2	1	1	3	1	4	0	2	2	1	2	1	2	1	2	2	1	3	2	1	1	2	1	1
PotVar0010677	0	0	0	0	0	1	0	1	1	0	0	0	0	0	1	1	1	0	1	1	0	0	0	0	0	1	0	1	1	0	1	0	0	0	0	0	0	1	0	0	0	0	0	0	0	0	0	0	0
PotVar0010684	2	1	0	0	0	1	0	0	0	1	1	0	1	0	0	0	1	1	0	0	1	0	0	0	0	1	0	0	NA	0	1	0	1	1	1	0	0	0	0	0	0	0	0	0	0	0	0	0	0
PotVar0010703	1	0	2	2	1	0	0	1	1	0	1	2	0	1	1	1	1	1	1	0	0	2	3	1	1	0	0	1	1	2	0	0	1	1	1	0	1	0	1	1	2	0	0	1	3	2	1	1	3
PotVar0010704	0	0	0	0	0	0	0	0	0	0	0	0	0	0	0	0	0	0	0	0	0	0	0	0	0	0	0	0	0	0	0	0	0	0	0	0	0	0	0	0	0	0	0	0	0	0	0	0	0
PotVar0010735	0	0	1	0	1	0	0	0	0	1	0	0	1	0	0	0	0	1	0	1	0	0	0	1	0	0	1	0	1	1	2	0	1	1	0	0	0	0	0	0	2	0	1	0	0	0	1	1	1
PotVar0010787	0	1	1	0	1	0	1	1	0	1	0	0	1	1	1	0	1	1	0	1	1	0	0	1	1	0	1	0	1	0	0	0	1	1	0	2	0	0	1	0	0	0	0	1	1	1	2	1	0
PotVar0010835	0	0	0	0	0	1	0	1	1	0	0	1	0	0	1	1	1	0	1	1	0	1	0	0	0	1	0	1	1	0	1	0	0	0	0	0	0	1	0	0	0	0	0	0	0	0	0	0	0
PotVar0010836	0	0	0	0	0	1	0	0	0	0	0	1	1	0	1	1	0	0	0	0	0	1	0	0	0	0	0	0	0	0	0	0	0	0	0	0	0	1	0	2	0	0	1	1	0	0	0	0	0
PotVar0010850	0	0	0	0	0	0	0	0	0	0	0	0	0	0	0	0	0	0	0	0	0	0	0	0	0	0	0	0	0	0	0	0	0	0	0	0	0	0	0	0	0	0	0	0	0	0	0	0	0
PotVar0010851	0	0	0	0	0	1	0	0	0	0	0	0	0	0	0	0	0	0	0	0	0	0	0	0	0	0	0	0	0	0	0	0	0	0	0	0	1	0	0	0	0	0	0	0	0	0	0	0	0
PotVar0010869	2	1	0	0	0	1	0	0	0	1	1	0	1	0	0	0	1	1	0	0	1	0	0	0	0	1	0	0	2	0	1	0	1	1	1	0	0	0	0	0	0	0	0	0	0	0	0	0	0
PotVar0010872	0	0	0	0	0	0	0	0	0	0	0	0	0	0	0	0	0	0	0	0	0	0	0	0	0	0	0	0	0	0	0	0	0	0	0	0	0	0	0	0	0	0	0	0	0	0	0	0	0
PotVar0010874	0	0	0	0	1	0	0	0	0	1	0	0	0	0	0	0	0	0	0	0	0	0	0	0	0	0	0	0	1	1	2	0	0	0	0	0	0	0	0	0	2	0	1	0	0	0	0	0	1
PotVar0010877	3	2	1	1	2	4	2	3	2	3	1	2	3	1	3	3	3	3	2	2	2	3	1	1	2	3	2	1	3	0	2	0	2	2	2	2	3	2	1	2	0	1	2	2	1	1	2	1	0
PotVar0010878	2	2	1	0	1	4	1	2	1	2	1	1	3	1	3	2	3	2	1	2	2	2	0	1	1	2	1	1	3	0	2	0	2	2	1	2	1	2	1	2	0	0	1	2	1	1	2	1	0
PotVar0010905	1	0	0	0	1	0	1	0	0	0	0	1	0	0	0	0	0	0	0	0	0	0	1	0	0	0	0	0	0	0	0	0	0	0	0	0	0	0	0	0	0	0	0	0	0	0	0	0	0
PotVar0010926	1	0	2	NA	2	0	0	2	2	2	1	1	0	0	1	1	1	1	2	0	0	2	3	1	NA	1	1	1	1	2	2	0	1	1	NA	0	NA	0	1	0	3	1	2	1	1	0	0	0	4
PotVar0010928	0	0	0	0	1	0	0	0	0	1	0	0	0	0	0	0	0	0	0	0	0	0	0	0	0	0	0	0	1	1	2	0	0	0	0	0	0	0	0	0	2	0	1	0	0	0	0	0	1
PotVar0010934	0	0	0	1	1	0	0	1	1	2	0	0	0	0	0	1	0	1	1	0	0	1	0	0	1	1	1	0	1	1	2	0	0	0	1	0	2	0	0	0	2	1	2	0	0	0	0	0	1
PotVar0010937	0	0	1	0	0	0	0	0	0	0	0	0	1	0	0	0	0	1	0	1	0	0	0	1	0	0	1	0	0	0	0	0	1	1	0	0	0	0	0	0	0	0	0	0	0	0	1	1	0
PotVar0010941	0	0	0	0	0	1	0	0	0	0	0	1	1	0	1	1	0	0	0	0	0	1	0	0	0	0	0	0	0	0	0	0	0	0	0	0	0	1	0	2	0	0	1	1	0	0	0	0	0
PotVar0010943	1	2	3	3	1	0	2	1	2	0	3	2	1	2	1	0	1	1	2	2	2	1	3	3	2	1	2	3	1	2	0	4	2	2	1	2	0	2	3	1	2	3	1	2	2	1	2	2	3
PotVar0010946	0	0	0	0	0	1	0	0	0	0	0	1	1	0	1	1	0	0	0	0	0	1	0	0	0	0	0	0	0	0	0	0	0	0	0	0	0	1	0	2	0	0	1	1	0	0	0	0	0
PotVar0010948	0	0	0	0	0	1	0	1	1	0	0	0	0	1	1	2	1	0	1	1	0	1	0	0	0	1	0	1	1	1	1	0	0	0	1	0	1	1	0	1	0	0	0	0	1	2	0	1	0
PotVar0010982	0	0	0	0	0	0	0	0	1	0	0	0	0	0	0	0	0	0	0	0	0	0	0	0	0	0	1	0	0	0	0	0	0	0	1	0	0	0	0	0	1	0	0	0	0	0	0	0	0
PotVar0010983	0	0	0	0	0	2	0	0	0	1	1	0	0	0	2	1	0	0	0	2	0	3	1	2	3	0	1	1	0	0	0	0	0	0	0	0	0	0	1	2	0	1	1	0	0	0	1	1	0
PotVar0010985	0	1	0	2	1	1	0	0	0	1	1	1	2	1	1	0	0	1	0	0	4	0	1	0	1	0	0	1	1	0	1	0	1	0	0	2	1	0	1	0	0	1	1	2	1	3	0	0	0
PotVar0011031	0	0	0	0	0	0	1	1	0	1	0	0	0	0	0	0	0	0	0	0	0	0	0	0	0	0	0	0	0	0	0	0	0	0	0	0	0	0	0	0	0	0	0	0	0	0	0	0	0
PotVar0011035	1	1	2	2	1	0	1	0	0	1	0	1	1	1	0	2	0	2	2	1	0	1	0	1	0	1	1	0	2	1	1	2	2	3	2	0	2	0	0	0	2	0	2	0	1	0	0	2	1
PotVar0011047	3	1	2	0	2	1	2	3	NA	0	2	2	1	2	1	1	4	1	2	1	0	0	2	0	0	3	1	2	1	3	1	2	1	1	1	2	0	4	1	1	1	2	0	1	2	1	3	1	3
PotVar0011048	0	0	0	0	0	0	0	0	0	0	0	0	0	0	0	0	0	0	0	0	0	0	0	0	0	0	0	0	0	0	0	0	0	0	0	0	0	0	0	0	1	0	0	0	0	0	0	0	1
PotVar0011066	1	2	2	4	2	1	1	0	0	2	1	2	3	2	1	2	0	3	2	1	4	1	1	1	1	1	1	1	3	1	2	2	3	3	1	2	3	0	1	0	NA	1	3	2	2	3	0	2	1
PotVar0011067	0	1	0	0	0	0	0	0	0	0	0	0	0	0	0	0	0	0	0	0	0	0	0	0	0	0	0	0	0	0	1	0	0	0	0	0	0	0	1	1	0	0	0	0	0	0	0	0	0
PotVar0011072	0	1	0	0	0	0	0	0	0	0	0	0	0	0	0	0	0	0	0	0	0	0	0	0	0	0	0	0	0	0	1	0	0	0	0	0	0	0	1	1	0	0	0	0	0	0	0	0	0
PotVar0011077	0	0	0	0	0	0	0	0	1	0	0	0	0	0	0	0	0	0	0	0	0	0	0	0	0	0	1	0	0	0	0	0	0	0	1	0	0	0	0	0	1	0	0	0	0	0	0	0	0
PotVar0011079	0	1	0	2	1	NA	0	0	0	1	1	1	1	1	NA	0	0	1	0	0	NA	0	1	0	NA	0	0	1	1	0	1	0	1	0	0	2	0	0	1	0	0	1	1	1	1	3	0	0	0
PotVar0011085	0	0	0	0	0	0	0	0	0	0	0	0	0	0	0	0	0	0	0	0	0	0	0	0	0	0	0	0	0	0	0	0	0	0	0	0	0	0	0	0	1	0	0	0	0	0	0	0	1
PotVar0011086	0	0	0	0	0	0	0	0	0	0	0	0	0	0	0	0	0	0	0	0	0	0	0	0	0	0	0	0	0	0	0	0	0	0	0	0	0	0	0	0	1	0	0	0	0	0	0	0	1
PotVar0011101	1	1	2	2	1	1	1	2	2	1	0	2	3	1	0	2	0	2	3	1	1	1	0	2	0	3	1	0	2	1	2	2	2	3	3	0	4	0	1	0	2	0	2	2	1	0	0	2	1
PotVar0011103	0	0	0	0	0	0	0	0	1	0	0	0	0	0	0	0	0	0	0	0	0	0	0	0	0	0	1	0	1	0	0	0	0	0	1	0	0	0	0	0	1	0	0	0	0	0	0	0	0
PotVar0011104	0	0	0	0	0	0	0	1	0	0	0	1	2	0	0	0	0	0	1	0	1	0	0	0	0	2	0	0	0	0	0	0	0	0	0	0	1	0	1	0	0	0	0	1	0	0	0	0	0
PotVar0011110	0	0	0	0	0	0	0	0	0	0	0	0	0	0	0	0	0	0	0	0	0	0	0	0	0	0	0	0	0	0	1	0	0	0	0	0	0	0	0	0	0	0	0	0	0	0	0	0	0
PotVar0011128	0	0	0	0	0	0	0	0	2	0	0	0	0	0	0	0	0	0	0	0	0	0	0	1	0	0	1	0	NA	0	1	0	0	0	1	0	1	0	0	0	1	0	0	1	0	0	0	0	0
PotVar0011129	0	0	0	0	0	0	0	0	0	0	0	0	0	0	0	0	0	0	0	0	0	1	0	0	0	0	0	0	0	1	0	0	0	1	0	0	0	2	0	0	0	1	0	0	0	0	0	0	0
PotVar0011130	0	0	0	0	0	0	0	0	1	0	0	0	0	0	0	0	0	0	0	0	0	0	0	0	0	0	1	0	0	1	0	0	0	1	1	0	0	2	0	0	1	0	0	0	0	0	0	0	0
PotVar0011148	0	0	0	0	0	0	0	0	1	0	0	0	0	0	0	0	0	0	0	0	0	0	0	0	0	0	0	0	0	0	0	0	0	0	0	0	1	0	0	0	0	0	0	1	0	0	0	0	0
PotVar0011160	0	0	0	0	0	0	0	0	0	0	0	0	0	0	0	0	0	0	0	0	0	0	0	0	0	0	0	0	0	1	0	0	0	1	0	0	0	2	0	0	0	0	0	0	0	0	0	0	0
PotVar0011163	0	0	0	0	0	0	0	0	0	0	0	0	0	0	0	0	0	0	0	0	0	1	0	0	0	0	0	0	0	0	0	0	0	0	0	0	0	0	0	0	1	1	0	0	0	0	0	0	1
PotVar0011164	0	0	1	0	0	0	1	0	0	0	0	1	0	0	0	0	2	0	0	0	0	0	0	0	0	1	0	0	1	0	1	1	1	0	0	1	0	1	0	0	1	0	0	0	2	0	0	0	2
PotVar0011173	0	1	0	0	0	2	0	0	0	1	1	0	0	0	2	1	0	0	0	2	0	2	1	2	3	0	1	1	0	0	1	0	0	0	0	0	0	0	2	4	0	0	1	0	0	0	1	1	0
PotVar0011182	1	1	3	2	1	1	2	1	0	1	0	2	1	1	0	2	2	2	2	1	0	1	0	1	0	NA	0	0	3	1	2	3	3	3	2	1	2	1	0	0	2	0	2	0	3	0	0	2	3
PotVar0011184	1	2	2	2	1	3	1	1	2	2	1	1	1	1	2	3	1	2	2	3	0	3	1	4	3	1	2	1	2	2	3	2	2	4	3	0	NA	2	2	4	2	0	3	1	NA	0	1	3	NA
PotVar0011188	0	0	1	0	0	0	1	1	0	0	0	2	2	0	0	0	2	0	1	0	1	0	0	0	0	3	0	0	1	0	1	1	1	0	0	1	1	1	1	0	1	0	0	1	2	0	0	0	2
PotVar0011189	1	1	3	2	1	1	2	2	2	1	0	3	3	1	0	2	2	2	3	1	1	1	0	2	0	4	1	0	3	1	3	3	3	3	3	1	4	1	1	0	3	0	2	2	3	0	0	2	3
PotVar0011225	0	1	1	1	3	0	2	0	0	1	0	2	0	1	1	1	0	0	1	0	2	0	1	0	0	1	2	0	2	1	1	0	0	1	1	2	1	0	0	1	2	1	0	2	2	2	0	0	3
PotVar0011226	0	0	0	1	0	0	0	0	0	0	0	0	0	0	0	1	1	0	1	0	0	0	1	0	1	0	0	1	0	1	0	1	1	0	1	1	1	2	2	2	0	1	0	1	1	0	0	1	0
PotVar0011229	0	0	0	0	0	1	0	0	0	0	0	0	0	0	0	0	0	0	0	0	0	2	0	0	0	0	0	0	0	0	0	0	0	0	0	0	0	0	0	0	0	0	0	0	0	0	0	0	0
PotVar0011236	2	1	1	0	0	2	1	0	1	0	2	2	2	0	1	2	1	0	1	0	1	1	1	2	2	2	1	2	1	1	1	1	1	1	1	1	2	1	1	1	2	0	2	1	0	0	0	0	1
PotVar0011245	0	0	0	0	0	0	0	0	0	0	0	0	0	0	0	0	0	0	0	0	0	0	0	0	0	0	0	0	0	0	0	1	0	0	0	0	0	1	0	0	0	0	0	0	0	0	0	0	0
PotVar0011258	0	0	2	0	1	0	0	0	0	0	0	0	0	1	1	0	0	0	0	0	0	0	0	0	0	0	0	0	1	0	0	1	0	0	0	0	0	NA	0	0	0	1	0	0	0	0	0	0	0
PotVar0011275	0	0	0	0	0	0	0	0	0	0	0	0	0	0	0	0	0	0	0	1	0	0	0	0	0	0	0	0	0	0	0	1	0	1	1	0	0	0	0	0	0	0	0	0	0	0	0	0	0
PotVar0011288	0	0	1	0	0	0	0	0	1	1	0	0	1	0	0	1	0	3	1	0	1	1	1	1	NA	0	0	1	0	0	0	0	2	0	1	1	1	2	1	1	0	1	1	0	1	0	1	1	0
PotVar0011289	0	0	0	0	0	0	0	0	0	0	0	0	0	0	0	1	0	0	1	0	0	0	0	0	1	0	0	1	0	0	0	0	1	0	1	1	1	1	1	1	0	1	0	0	1	0	0	0	0
PotVar0011300	2	1	2	0	0	2	1	0	2	1	2	2	3	0	1	2	1	3	1	0	2	2	2	3	3	2	1	2	1	1	1	1	2	1	1	1	2	2	1	1	NA	0	3	1	0	0	1	1	NA
PotVar0011302	0	1	0	1	2	0	1	0	0	1	0	0	0	0	0	1	0	0	1	1	0	0	1	0	0	0	1	0	1	1	1	1	0	2	2	1	0	0	0	1	2	0	0	1	0	0	0	0	3
PotVar0011330	0	0	0	0	0	1	0	0	0	0	0	0	0	0	0	0	0	0	0	0	0	2	0	0	0	0	0	0	0	0	0	0	0	0	0	0	0	0	0	0	0	0	0	0	0	0	0	0	0
PotVar0011360	1	1	0	1	0	0	1	2	0	2	1	1	0	2	1	1	2	1	1	2	0	0	0	0	0	1	0	1	0	1	1	1	1	2	1	0	1	1	0	0	0	1	1	0	0	2	2	2	0
PotVar0011361	3	2	3	1	1	1	1	2	1	1	3	3	3	1	0	1	1	3	1	1	2	2	2	3	1	1	2	2	2	1	3	0	1	0	0	1	0	2	1	1	2	0	2	2	0	0	2	1	1
PotVar0011392	3	2	2	1	1	1	1	1	0	0	3	3	2	0	0	1	1	0	1	1	1	1	1	2	0	0	2	1	2	1	3	0	0	0	0	1	0	1	1	1	2	0	0	2	0	0	1	0	1
PotVar0011393	0	0	0	0	0	0	0	0	0	0	0	0	0	0	0	0	0	0	0	0	0	0	0	0	0	0	0	0	0	0	0	0	0	0	0	0	0	0	0	0	0	0	0	0	0	1	0	0	0
PotVar0011397	0	0	0	0	0	0	0	0	0	0	0	0	0	0	0	0	0	0	0	0	0	0	0	0	0	0	0	0	0	0	0	1	0	0	0	0	0	1	0	0	0	0	0	0	0	0	0	0	0
PotVar0011398	0	0	0	0	0	0	0	0	0	0	0	0	0	0	0	0	0	0	0	1	0	0	0	0	0	0	0	0	0	0	0	2	0	1	1	0	0	1	0	0	0	0	0	0	0	0	0	0	0
PotVar0011481	0	1	1	2	2	1	2	0	2	1	0	0	0	0	2	2	1	0	2	0	0	0	2	0	3	1	1	0	2	2	0	1	0	0	2	1	2	0	2	2	1	2	0	0	1	0	0	1	3
PotVar0011496	0	0	0	0	0	1	0	0	0	0	0	0	0	0	0	0	0	0	0	0	0	2	0	0	0	0	0	0	0	0	0	0	0	0	0	0	0	0	0	0	0	0	0	0	0	0	0	0	0
PotVar0011497	0	0	0	1	0	0	0	0	0	0	0	0	0	0	0	0	1	0	0	0	0	0	1	0	0	0	0	0	0	1	0	1	0	1	0	0	0	1	1	0	0	0	0	0	0	0	0	1	0
PotVar0011522	0	0	0	0	1	0	0	0	1	0	0	0	1	1	1	0	0	0	0	0	2	0	0	1	0	1	2	1	1	0	0	0	1	0	0	2	1	0	1	1	2	1	1	0	3	1	0	0	0
PotVar0011534	0	0	0	0	0	0	0	0	0	0	0	0	0	0	0	0	0	0	0	0	0	0	0	0	0	0	0	0	0	0	0	0	0	0	0	0	0	0	0	1	0	0	0	2	0	0	0	0	0
PotVar0011543	0	0	0	1	0	0	0	0	0	0	0	0	0	0	0	0	1	0	0	0	0	0	1	0	0	0	0	0	0	1	0	0	0	0	0	0	0	0	1	0	0	0	0	0	0	0	0	1	0
PotVar0011561	0	0	0	0	0	0	0	0	0	0	0	0	0	0	0	0	0	0	0	0	0	0	0	0	0	0	0	0	0	0	0	1	0	0	0	0	0	1	0	0	0	0	0	0	0	0	0	0	0
PotVar0011562	3	2	3	2	1	3	1	2	1	1	3	3	3	1	0	1	2	3	1	2	2	4	3	3	1	1	2	2	2	2	3	2	2	2	NA	1	0	3	2	2	2	0	2	4	0	0	2	2	1
PotVar0011580	0	0	0	0	0	1	0	0	0	0	0	0	0	0	0	0	0	0	0	0	0	2	0	0	0	0	0	0	0	0	0	0	0	0	0	0	0	0	0	1	0	0	0	2	0	0	0	0	0
PotVar0011582	0	0	0	0	0	0	0	0	0	0	0	0	0	0	0	0	0	0	0	0	0	0	0	0	0	0	0	0	0	0	0	0	0	0	0	0	0	0	0	1	0	0	0	2	0	0	0	0	0
PotVar0011614	3	2	3	1	1	3	1	2	1	1	3	3	3	1	0	1	1	NA	1	2	2	4	2	3	1	1	1	2	2	1	3	2	2	2	1	1	0	3	1	1	NA	0	2	4	0	0	2	1	1
PotVar0011629	0	0	0	0	0	0	0	0	0	0	0	0	0	0	0	0	0	0	0	1	0	0	0	0	0	0	0	0	0	0	0	1	0	1	1	0	0	0	0	0	0	0	0	0	0	0	0	0	0
PotVar0011673	1	1	0	1	0	0	1	2	0	2	1	1	0	2	1	1	1	1	1	2	0	0	0	0	0	1	0	1	0	1	1	1	1	2	1	0	1	1	0	0	0	1	1	0	0	2	2	2	0
PotVar0011674	0	0	1	0	0	0	0	1	1	1	0	0	1	1	0	0	0	3	0	0	1	1	1	1	1	1	0	1	0	0	0	0	1	0	0	0	0	1	0	0	0	0	2	0	0	0	1	1	0
PotVar0011675	0	0	0	0	0	0	0	0	0	0	0	0	0	0	0	0	0	0	0	0	0	0	0	0	2	0	0	0	0	0	0	1	0	0	0	0	0	0	0	0	0	0	0	0	0	1	0	0	0
PotVar0011708	3	2	2	1	1	1	1	1	0	0	3	3	2	0	0	1	1	0	1	1	1	1	1	2	0	0	1	1	2	1	3	0	0	0	0	1	0	1	1	0	1	0	0	2	0	0	1	0	1
PotVar0011713	0	0	0	0	1	1	0	0	1	0	0	0	1	1	1	0	0	0	0	0	2	0	0	1	0	1	2	1	1	0	0	1	1	1	0	2	1	1	1	1	2	1	1	0	3	1	0	0	0
PotVar0011714	0	0	0	0	0	0	0	0	0	0	0	0	0	0	0	0	0	0	0	0	0	0	0	0	0	0	0	0	0	0	0	0	0	1	0	0	0	0	0	0	0	0	0	0	0	0	0	0	0
PotVar0011738	0	0	0	0	0	NA	0	0	0	0	0	0	0	0	0	1	0	0	0	0	0	0	0	0	0	1	0	0	0	0	0	1	1	NA	1	0	1	1	0	0	0	0	0	0	0	0	0	0	0
PotVar0011742	0	0	0	0	0	0	0	0	0	0	0	0	0	0	0	0	0	0	0	1	0	0	0	0	0	0	0	0	0	0	0	1	0	1	1	0	0	0	0	0	0	0	0	0	0	0	0	0	0
PotVar0011743	0	1	0	1	1	0	1	0	0	0	0	0	0	1	0	1	0	0	0	0	0	0	1	0	1	1	0	0	1	1	0	0	1	0	1	0	0	0	0	0	1	1	0	0	0	0	0	0	1
PotVar0011750	0	0	1	1	1	0	0	0	0	1	0	0	0	0	2	0	0	1	0	1	0	0	0	0	0	0	0	1	1	0	0	0	1	0	0	0	0	0	0	1	0	1	0	0	0	0	0	0	0
PotVar0011766	0	0	0	0	0	0	0	0	0	0	0	0	0	0	0	0	0	0	0	0	0	0	0	0	2	0	0	0	0	0	0	1	0	0	0	0	0	0	0	0	0	0	0	0	0	0	0	0	0
PotVar0011786	0	0	0	0	0	1	0	0	0	0	0	0	0	0	0	0	0	0	0	0	0	2	0	0	0	0	0	0	0	0	0	1	0	0	0	0	0	1	0	0	0	0	0	0	0	0	0	0	0
PotVar0011794	0	0	1	1	1	0	0	0	0	1	0	0	0	0	2	0	0	1	0	1	0	0	0	0	0	0	0	1	1	0	0	0	0	0	0	0	0	0	0	1	0	1	0	0	0	0	0	0	0
PotVar0011831	0	0	0	1	0	1	0	0	0	0	0	0	0	0	0	0	1	0	0	0	0	0	0	0	0	0	0	0	0	1	0	0	0	0	0	0	0	0	1	0	0	0	0	0	0	0	0	1	0
PotVar0011839	1	1	0	0	0	0	1	1	0	1	1	1	0	1	0	0	1	0	0	1	0	0	0	0	0	0	0	0	0	0	1	0	0	0	0	0	0	0	0	0	0	1	1	0	0	2	1	2	0
PotVar0011849	0	0	1	0	1	0	1	2	4	2	0	0	2	1	2	1	1	NA	2	0	3	1	1	2	1	2	3	2	1	0	0	0	1	0	1	3	NA	1	2	2	2	1	NA	0	4	1	1	1	2
PotVar0011850	1	2	1	2	2	0	2	1	0	2	1	1	0	2	2	2	1	1	0	2	0	0	1	0	3	2	0	1	2	1	1	3	3	2	2	0	1	2	0	2	1	3	1	1	0	2	1	2	1
PotVar0011879	1	1	0	0	0	NA	1	1	0	1	1	1	0	1	0	0	1	0	0	1	0	NA	0	0	0	0	0	0	0	0	1	0	0	0	0	0	0	0	0	0	0	1	1	0	0	2	1	2	0
PotVar0011885	0	0	2	1	2	0	1	2	4	3	0	NA	2	1	4	1	1	4	2	1	3	1	1	2	3	2	3	3	1	0	0	2	2	0	1	3	3	2	2	4	2	2	3	1	4	2	1	1	2
PotVar0011891	1	1	0	0	0	0	1	1	0	1	1	1	0	1	0	1	1	0	0	1	0	0	0	0	2	1	0	0	0	0	1	3	1	2	1	0	1	2	0	0	0	1	1	0	0	2	1	2	0
PotVar0011903	0	0	0	0	0	0	0	0	0	0	0	0	0	0	0	0	0	0	0	0	0	0	0	0	0	0	0	0	0	0	0	1	0	0	0	0	0	1	0	0	0	0	0	0	0	0	0	0	0
PotVar0011916	0	0	1	0	0	0	0	0	0	0	0	1	0	0	0	0	0	0	0	0	0	0	0	0	0	0	0	0	0	0	0	0	0	0	0	0	0	0	0	0	0	0	0	0	0	0	0	0	0
PotVar0011917	0	0	1	1	1	0	0	0	0	1	0	0	0	0	2	0	0	1	0	1	0	0	0	0	0	0	0	1	1	0	0	0	1	0	0	0	0	0	0	1	0	1	0	0	0	0	0	0	0
PotVar0011927	3	2	1	1	1	1	1	1	0	0	3	2	2	1	0	1	1	0	2	1	1	1	2	2	0	0	1	1	2	2	3	0	0	1	0	1	0	1	1	0	1	0	0	NA	0	0	2	0	1
PotVar0011929	0	1	2	2	3	NA	2	2	4	3	0	0	2	2	4	2	1	4	2	1	3	1	2	2	NA	3	3	3	2	1	0	0	3	0	2	3	3	1	2	3	3	3	3	0	4	2	1	1	3
PotVar0012007	1	1	0	0	0	0	1	1	0	1	1	1	0	1	0	0	1	0	0	1	0	0	0	0	0	0	0	0	0	0	1	1	0	0	0	0	0	1	0	0	0	1	1	0	0	NA	1	2	0
PotVar0012013	0	0	1	0	0	0	0	NA	1	0	0	1	1	0	0	0	0	3	0	0	1	1	1	1	3	1	0	1	0	0	0	1	1	0	0	0	0	1	0	0	0	0	NA	0	0	0	NA	NA	0
PotVar0012048	0	0	0	1	0	1	0	0	0	0	0	0	0	0	0	0	1	0	0	0	0	0	0	0	0	0	0	0	0	1	0	0	0	0	0	0	0	0	1	0	0	0	0	0	0	0	0	1	0
PotVar0012050	1	1	1	1	1	0	1	1	0	2	1	1	0	1	2	0	1	1	0	2	0	0	0	0	0	0	0	1	1	0	1	0	1	0	0	0	0	0	0	1	0	2	1	0	0	2	1	2	0
PotVar0012073	1	1	1	1	1	0	0	2	0	1	1	2	1	2	0	1	1	0	2	1	1	1	2	0	0	0	2	2	0	2	2	0	0	1	0	1	0	1	0	1	0	0	0	2	1	1	2	0	2
PotVar0012076	2	1	1	0	2	1	2	0	NA	1	2	NA	2	0	2	1	1	0	2	0	2	0	0	3	0	1	2	1	2	0	1	0	0	0	1	3	NA	0	3	2	3	1	1	2	NA	0	0	0	1
PotVar0012077	0	0	0	1	0	1	0	0	0	0	0	0	0	0	0	1	1	0	0	0	0	0	0	0	0	1	0	0	0	1	0	1	1	2	1	0	1	2	1	0	0	0	0	0	0	0	0	1	0
PotVar0012114	0	1	0	2	1	0	1	0	0	1	0	0	0	1	1	2	0	1	0	1	0	0	0	0	1	2	0	1	1	1	0	2	1	2	2	0	1	NA	0	1	1	1	0	0	0	0	0	0	0
PotVar0012115	0	0	0	0	0	0	0	0	0	0	0	0	0	0	0	0	0	0	0	1	0	0	0	1	0	0	0	0	0	0	0	1	0	1	1	0	0	0	0	0	0	0	0	0	0	0	0	0	0
PotVar0012116	1	1	0	0	0	0	1	1	0	1	1	1	0	1	0	0	1	0	0	1	0	0	0	0	0	0	0	0	0	0	1	0	0	0	0	0	0	0	0	0	0	1	1	0	0	2	1	2	0
PotVar0012125	0	0	0	0	0	0	0	0	0	0	0	0	0	0	1	0	0	0	0	0	0	0	0	0	2	0	0	0	1	0	0	1	1	0	0	0	0	0	0	0	0	1	0	0	0	1	0	0	0
PotVar0012126	0	0	0	0	0	0	0	0	0	0	0	0	0	0	0	0	0	0	0	0	0	0	0	0	0	0	0	0	0	0	0	0	0	0	0	0	0	0	0	0	0	0	0	1	0	0	0	0	0
PotVar0012230	0	0	0	0	0	0	0	0	0	0	0	0	0	0	0	1	0	0	0	0	0	0	0	0	0	1	0	0	0	0	0	1	1	1	1	0	1	2	0	0	0	0	0	0	0	0	0	0	0
PotVar0012243	0	0	0	1	0	1	0	0	0	0	0	0	0	0	0	0	0	0	0	0	0	1	0	0	0	0	0	0	0	1	0	0	0	0	0	0	0	0	1	0	0	0	0	0	0	0	0	1	0
PotVar0012274	0	1	0	3	1	1	1	0	0	1	0	0	0	0	1	1	0	1	0	2	0	1	0	1	1	2	0	1	1	1	0	3	1	2	2	0	1	3	1	1	0	1	0	0	0	0	0	1	0
PotVar0012284	1	1	0	0	0	1	1	1	0	1	1	1	1	1	0	0	2	1	1	2	0	2	1	1	0	0	2	1	0	1	2	0	0	0	0	0	0	0	0	0	0	1	1	0	0	2	2	2	0
PotVar0012301	0	0	0	1	0	1	0	0	0	0	0	0	0	0	0	0	0	0	0	0	0	0	0	0	0	0	0	0	0	1	0	0	0	0	0	0	0	0	1	0	0	0	0	0	0	0	0	1	0
PotVar0012305	0	0	0	1	0	1	0	0	0	0	0	0	0	0	0	0	0	0	0	0	0	0	0	0	0	0	0	0	0	1	0	0	0	0	0	0	0	0	1	0	0	0	0	1	0	0	0	1	0
PotVar0012325	1	1	0	0	0	0	1	1	0	1	1	1	0	1	0	0	1	1	0	1	0	0	0	1	0	0	0	0	0	0	1	0	0	0	0	0	0	0	0	0	0	1	1	0	0	2	1	2	0
PotVar0012337	1	1	2	1	1	1	0	2	0	0	1	1	1	1	1	0	0	0	1	0	1	0	1	0	2	0	0	1	0	1	1	1	0	1	0	2	0	0	0	0	0	1	0	1	1	1	0	0	1
PotVar0012338	1	1	1	0	0	1	0	1	1	1	1	0	0	0	0	1	1	2	0	0	1	1	1	2	1	1	0	0	1	0	0	0	2	0	0	0	0	1	0	1	0	0	2	0	0	1	1	1	0
PotVar0012370	0	0	0	0	0	0	0	0	0	0	0	0	0	0	0	0	0	0	0	1	0	0	0	1	0	0	0	0	0	0	0	1	0	1	1	0	0	0	0	0	0	0	0	0	0	0	0	0	0
PotVar0012376	1	2	2	3	2	1	2	2	2	1	1	1	1	3	4	2	1	NA	2	1	1	0	2	0	3	1	1	2	1	2	1	2	0	1	2	3	2	1	1	2	2	3	0	1	3	1	1	0	2
PotVar0012377	1	2	0	3	1	1	2	1	0	2	1	1	0	1	1	1	1	2	0	3	0	1	0	2	1	2	0	1	1	1	1	3	1	2	2	0	1	3	1	1	0	2	1	0	0	2	1	3	0
PotVar0012441	1	1	1	0	0	1	0	1	1	1	1	0	0	0	0	1	1	2	0	0	1	1	1	2	1	1	0	0	1	0	0	0	2	0	0	0	0	1	0	1	0	0	2	0	0	1	1	1	0
PotVar0012446	1	0	1	0	2	1	1	0	1	1	1	2	3	0	0	0	1	0	2	1	2	2	1	0	0	1	3	2	2	1	2	0	1	1	0	1	1	0	2	0	2	0	1	1	1	0	1	0	2
PotVar0012492	0	0	0	0	0	0	1	0	2	0	0	0	0	2	2	2	1	0	1	0	0	0	1	0	0	0	1	0	1	1	0	0	0	0	2	1	2	0	1	1	2	1	0	0	2	0	1	0	1
PotVar0012493	0	0	0	1	0	1	0	0	0	0	0	0	0	0	0	0	0	0	0	0	0	0	0	0	0	0	0	0	0	1	0	0	0	0	0	0	0	0	1	0	0	0	0	0	0	0	0	1	0
PotVar0012533	1	0	1	0	2	0	2	0	3	1	1	2	2	2	2	2	1	0	2	0	2	0	1	0	0	1	2	1	2	1	1	0	1	1	2	2	3	0	3	2	4	1	1	2	3	0	1	0	3
PotVar0012538	0	1	0	2	1	0	1	0	0	1	0	0	0	0	1	0	0	NA	0	1	0	0	0	0	1	1	0	1	1	0	0	1	0	0	0	0	0	1	0	1	0	1	0	0	0	0	0	0	0
PotVar0012596	2	1	1	2	0	2	2	2	2	0	2	0	1	1	1	1	1	1	1	0	1	1	0	0	0	2	1	1	2	1	1	1	2	3	2	1	1	1	1	1	2	1	1	0	0	0	1	1	0
PotVar0012598	2	2	0	0	2	1	1	1	0	NA	NA	2	1	2	0	2	1	1	0	1	1	1	1	1	1	0	2	NA	1	1	1	0	0	0	1	2	2	1	1	1	1	0	1	2	2	2	1	2	1
PotVar0012599	0	0	2	2	1	1	1	0	1	1	0	0	0	1	1	1	2	1	1	1	1	2	2	2	2	1	0	0	1	0	0	3	1	0	1	0	1	1	2	1	0	2	1	1	2	1	1	0	2
PotVar0012710	1	1	0	1	0	0	0	1	0	0	1	0	1	1	0	0	0	0	0	0	0	0	0	0	0	0	0	0	0	0	0	0	0	0	0	0	0	0	0	0	0	0	0	0	1	0	1	0	0
PotVar0012744	1	0	0	0	0	0	1	0	0	0	0	0	0	0	0	0	0	0	0	1	0	1	0	1	0	0	1	0	0	0	0	0	0	0	1	0	0	1	0	0	0	0	0	0	0	0	0	1	1
PotVar0012749	0	0	0	0	0	0	1	0	0	0	0	0	0	1	1	0	0	0	0	0	0	0	0	0	0	0	0	1	1	0	0	0	0	1	0	0	0	0	0	1	0	0	0	1	0	0	0	0	0
PotVar0012782	1	0	0	0	0	0	2	0	0	0	0	0	0	1	1	1	0	0	0	1	0	1	0	1	0	0	2	1	1	1	0	0	0	2	2	0	1	2	0	1	0	0	0	1	0	0	0	1	1
PotVar0012788	1	1	0	1	0	0	0	1	0	0	1	0	1	1	0	0	0	0	0	0	0	0	0	0	0	0	0	0	0	0	0	0	0	0	0	0	0	0	0	0	0	0	0	0	1	0	1	0	0
PotVar0012789	0	0	0	0	0	0	0	0	0	0	0	0	0	1	0	0	0	0	0	0	0	0	0	0	0	0	0	0	0	0	0	0	0	1	0	0	0	0	0	0	0	0	0	0	0	0	0	0	0
PotVar0012806	1	1	1	1	0	0	0	1	0	0	1	0	1	1	0	0	0	0	0	0	0	0	0	0	0	0	0	0	0	0	0	0	0	0	0	0	0	0	0	0	0	0	0	0	1	0	1	0	0
PotVar0012868	0	0	0	0	0	0	0	0	0	0	0	0	0	0	0	0	0	0	0	0	0	0	0	0	0	0	0	0	0	0	0	0	0	0	0	0	0	0	0	0	0	0	0	0	1	0	0	0	0
PotVar0012912	1	0	2	0	1	0	1	1	2	1	0	2	1	1	1	0	1	0	0	2	1	1	1	1	1	1	2	0	2	1	2	1	2	0	1	0	1	0	2	2	0	1	1	0	1	1	2	1	1
PotVar0012923	1	1	0	1	0	0	0	0	0	0	1	0	1	2	0	0	1	0	0	1	0	1	1	2	1	0	1	1	0	0	2	1	1	2	0	2	0	1	1	1	0	0	1	1	1	1	1	2	0
PotVar0012947	1	0	2	0	1	0	1	1	2	1	0	2	1	1	1	0	1	0	0	2	1	1	1	1	1	1	2	0	2	1	2	1	2	0	1	0	1	0	2	2	0	1	1	0	1	1	2	1	1
PotVar0012951	0	0	0	2	0	0	0	1	1	0	0	0	0	0	2	1	0	0	1	0	0	0	0	0	0	1	1	2	0	0	0	0	0	0	1	0	2	1	1	0	0	1	1	0	0	0	0	0	0
PotVar0012966	0	0	0	0	0	0	0	0	0	0	0	0	0	0	0	0	0	0	0	0	0	0	0	0	0	0	0	0	0	0	0	0	0	0	0	0	0	0	0	0	1	0	0	0	0	0	0	0	0
PotVar0012980	0	0	0	0	0	0	0	0	0	0	0	0	0	0	0	0	0	0	0	0	0	0	0	0	0	0	0	0	0	0	0	0	0	0	0	0	0	0	0	0	0	0	0	0	0	0	0	0	0
PotVar0012983	1	2	1	0	1	1	0	1	0	1	0	0	1	0	0	2	1	2	1	0	0	0	0	0	1	0	0	0	0	0	0	0	0	1	1	0	1	1	0	0	0	0	0	0	1	0	0	1	0
PotVar0012984	1	1	0	1	0	0	0	0	0	0	1	0	1	2	0	0	1	0	0	1	0	1	1	2	1	0	1	1	0	0	2	1	1	2	0	2	0	1	1	1	1	0	1	1	2	1	1	2	0
PotVar0012995	0	0	0	0	0	0	0	0	0	0	0	0	0	0	0	0	0	0	0	0	1	0	0	0	0	1	0	0	0	0	0	0	0	1	1	0	0	1	0	0	0	0	0	0	0	0	0	0	0
PotVar0012999	1	2	1	0	1	1	0	1	0	1	0	0	1	0	0	2	1	2	1	0	0	0	0	0	1	0	0	0	0	0	0	0	0	1	1	0	1	1	0	0	0	0	0	0	1	0	0	1	0
PotVar0013003	0	1	0	1	0	1	2	1	0	0	0	0	0	0	0	0	1	0	0	0	0	1	0	1	0	1	0	0	0	1	0	1	0	1	1	0	0	1	0	1	0	0	0	1	0	0	0	0	1
PotVar0013016	0	0	0	1	0	1	2	0	0	0	0	0	0	0	0	0	0	0	0	0	0	1	0	0	0	0	0	0	0	1	0	0	0	0	0	0	0	0	0	1	0	0	0	0	0	0	0	0	0
PotVar0013034	0	1	0	0	0	0	0	1	0	0	0	0	0	0	0	0	1	0	0	0	0	0	0	1	0	0	0	0	0	0	0	0	0	0	0	0	0	0	0	0	0	0	0	1	0	0	0	0	0
PotVar0013097	0	0	0	0	0	0	0	0	0	0	0	0	0	0	0	0	0	0	0	0	0	0	0	0	0	1	0	0	0	0	0	0	0	1	1	0	0	1	0	0	0	0	0	0	0	0	0	0	0
PotVar0013099	0	0	0	0	0	0	0	0	0	0	0	0	0	0	0	0	0	0	0	0	0	0	0	0	0	0	0	0	0	0	0	0	0	0	0	0	0	0	0	0	0	0	0	0	0	0	0	0	0
PotVar0013110	0	1	0	1	0	1	2	1	0	0	0	0	0	0	0	0	1	0	0	0	0	1	0	1	0	0	0	0	0	1	0	1	0	0	0	0	0	0	0	1	0	0	0	1	0	0	0	0	1
PotVar0013114	1	1	2	1	1	1	3	2	2	1	0	2	1	1	1	0	2	0	0	2	1	2	1	2	1	2	2	0	2	2	2	2	2	1	2	0	1	1	2	3	0	1	1	1	1	1	2	1	2
PotVar0013136	0	0	0	0	0	1	0	0	0	0	1	1	0	0	0	0	0	0	0	0	0	1	0	0	0	0	0	0	0	0	0	0	1	1	0	0	0	1	0	0	1	0	0	0	0	0	0	0	1
PotVar0013238	0	0	0	0	0	0	0	0	1	0	0	0	0	0	0	1	0	0	0	0	0	0	0	0	0	0	0	0	0	0	0	1	0	0	0	0	1	0	0	0	0	0	2	1	2	0	0	0	0
PotVar0013242	2	3	2	3	2	0	4	2	2	2	3	2	0	2	0	1	1	2	1	3	2	1	2	1	1	2	2	1	3	3	2	0	2	1	2	1	1	1	2	1	1	1	2	2	1	1	2	3	3
PotVar0013245	0	0	1	0	0	0	0	0	1	0	0	1	0	0	0	1	0	0	0	0	0	0	0	0	0	0	0	0	0	0	0	1	0	0	0	0	1	0	0	0	1	0	2	0	2	0	0	0	0
PotVar0013315	0	0	0	0	0	1	0	0	0	0	0	0	0	0	0	1	0	0	0	0	0	0	0	0	0	1	0	0	0	0	0	0	0	0	1	0	0	1	0	0	0	0	0	0	0	0	0	0	0
PotVar0013317	1	0	1	1	1	0	0	0	0	0	0	0	1	0	1	0	0	0	0	1	0	0	0	1	0	0	2	1	0	0	0	1	2	2	1	0	1	1	0	0	1	1	0	1	0	2	1	1	0
PotVar0013322	1	1	0	0	1	2	0	1	0	2	1	0	2	1	2	0	0	2	1	0	1	2	1	1	1	1	0	2	1	0	2	2	0	1	0	0	0	1	2	0	0	1	0	0	1	0	1	0	1
PotVar0013333	0	0	0	0	0	1	0	1	1	0	0	1	1	1	1	1	2	0	2	0	1	1	0	1	2	0	0	0	0	1	0	0	0	0	0	2	1	0	0	2	1	1	0	0	0	1	0	0	0
PotVar0013337	0	0	0	0	0	1	0	1	1	0	0	1	1	1	1	1	3	0	2	0	1	1	0	1	2	0	0	0	0	1	0	0	0	0	0	3	1	0	0	3	1	1	0	0	0	1	0	0	0
PotVar0013345	2	3	2	3	2	0	4	2	2	2	3	2	0	2	0	1	1	2	1	3	2	1	3	1	1	2	2	1	3	3	2	0	2	1	2	1	1	1	2	2	1	1	2	2	1	1	2	3	3
PotVar0013382	2	1	1	1	2	3	0	2	1	2	1	1	4	2	4	2	3	2	3	1	2	3	1	3	3	2	1	3	1	1	2	3	1	1	1	3	1	3	2	2	1	3	0	1	1	3	2	1	1
PotVar0013408	0	0	0	0	0	0	0	0	0	0	0	0	0	0	0	0	0	0	0	0	0	0	0	0	0	0	1	0	0	0	0	0	0	0	1	0	1	0	0	0	1	0	0	0	0	0	0	0	0
PotVar0013432	0	0	0	0	0	0	0	0	0	0	0	0	0	0	0	0	0	0	0	0	0	0	0	0	1	0	0	1	1	0	0	0	0	0	0	0	0	0	0	0	0	1	0	0	0	0	0	0	0
PotVar0013433	0	1	0	0	0	1	0	1	1	0	0	0	1	1	1	1	NA	0	2	0	1	1	0	1	2	0	0	0	0	1	0	0	0	0	0	3	1	0	0	3	1	1	0	0	0	1	0	0	0
PotVar0013434	1	2	0	0	0	3	0	1	1	0	1	0	1	1	1	2	NA	0	2	0	1	1	1	1	2	1	0	0	1	1	2	0	0	0	1	NA	1	1	2	NA	1	1	0	0	0	1	0	0	1
PotVar0013479	0	2	1	NA	2	NA	2	1	1	1	0	NA	2	1	2	1	2	2	1	1	2	3	1	1	1	2	2	2	2	2	1	1	2	1	2	2	2	2	1	0	1	1	1	NA	1	0	1	2	2
PotVar0013480	0	0	0	0	0	0	0	0	0	0	0	0	0	0	0	0	0	0	0	0	0	0	0	0	0	0	1	0	1	0	0	0	1	2	1	0	1	0	0	0	1	0	0	0	0	0	0	0	0
PotVar0013481	0	0	0	0	0	1	0	0	0	0	0	0	0	0	0	1	0	0	0	0	0	0	0	0	0	1	0	0	0	1	0	0	0	0	1	0	0	2	0	0	0	0	0	0	0	0	0	0	0
PotVar0013496	1	2	1	3	2	1	2	1	3	3	1	NA	2	1	2	1	2	2	1	1	2	3	1	1	2	2	2	3	NA	2	1	2	2	1	2	2	3	2	1	0	1	2	3	2	4	0	1	2	2
PotVar0013510	1	0	1	1	1	0	0	0	0	0	0	0	1	0	1	0	0	0	0	1	0	0	0	1	0	0	1	1	0	0	0	1	1	0	0	0	0	0	0	0	0	1	0	1	0	2	1	1	0
PotVar0013533	1	0	0	0	1	1	0	1	2	3	1	0	2	1	2	1	1	2	1	0	1	2	0	1	2	1	0	3	NA	0	0	2	0	0	0	1	2	1	0	0	0	2	2	1	4	0	1	0	0
PotVar0013544	1	0	0	0	0	0	0	0	2	2	1	0	0	0	0	0	0	0	0	0	0	0	0	0	1	0	0	1	1	0	0	1	0	0	0	0	1	0	0	0	0	1	2	0	3	0	0	0	0
PotVar0013552	0	0	1	0	0	0	0	0	0	0	0	1	0	0	0	0	0	0	0	0	0	0	0	0	0	0	0	0	0	0	0	0	0	0	0	0	0	0	0	0	1	0	0	0	0	0	0	0	0
PotVar0013571	0	0	0	0	0	0	0	0	0	0	0	0	0	0	0	1	0	0	0	0	0	0	1	0	0	0	0	0	0	0	0	0	0	0	0	0	0	0	0	1	0	0	0	0	0	0	0	0	0
PotVar0013573	0	2	1	3	1	0	2	0	1	0	0	2	0	0	0	0	1	0	0	1	1	1	1	0	0	1	2	0	1	2	1	0	2	1	2	1	1	1	1	0	1	0	1	1	0	0	0	2	2
PotVar0013592	2	1	1	0	1	2	2	2	0	1	3	0	0	2	0	0	0	2	1	2	2	0	2	1	0	1	0	0	1	1	3	1	0	1	0	0	0	0	3	0	0	0	1	0	0	1	2	1	1
PotVar0013631	0	0	0	0	0	0	0	0	0	0	0	0	0	0	0	1	0	0	0	0	0	0	1	0	0	0	0	0	0	0	0	0	0	0	0	0	0	0	0	1	0	0	0	0	0	0	0	0	0
PotVar0013695	0	1	0	0	0	0	0	1	1	0	0	0	1	1	1	1	2	0	2	0	0	1	0	1	2	0	0	0	0	0	0	0	0	0	0	2	0	0	0	3	1	1	0	0	0	1	0	0	1
PotVar0013757	0	0	0	0	0	1	0	0	0	0	0	0	0	0	0	1	0	0	0	0	0	0	0	0	0	1	0	0	0	1	0	0	0	0	NA	0	0	2	0	0	0	0	0	0	0	0	0	0	0
PotVar0013766	3	1	2	0	2	3	2	3	2	4	4	1	2	3	2	2	1	4	2	2	3	2	3	2	2	2	0	3	3	1	3	3	0	1	0	1	2	1	3	1	1	2	3	1	4	1	3	1	1
PotVar0013778	0	0	0	0	0	0	0	0	0	0	0	0	0	0	0	0	0	0	0	0	0	0	0	0	0	0	1	0	0	0	0	0	1	2	1	0	1	0	0	0	1	0	0	0	0	0	0	0	0
PotVar0013805	0	0	0	0	0	0	0	0	0	0	0	0	0	0	0	1	0	0	0	0	0	0	0	0	0	0	0	0	0	0	0	0	0	0	0	0	0	0	0	0	0	0	0	0	0	0	0	0	0
PotVar0013816	0	4	2	3	1	3	2	1	2	0	1	4	1	1	1	2	4	0	2	1	1	2	3	1	3	2	2	1	3	3	3	0	2	1	2	3	1	3	3	4	2	2	1	1	0	1	0	2	3
PotVar0013845	0	0	0	0	0	0	0	0	0	0	0	0	0	0	0	0	0	0	0	0	0	0	0	0	0	0	0	0	0	0	0	0	0	0	0	0	0	0	0	0	0	0	0	0	0	0	0	0	0
PotVar0013850	0	2	1	3	1	0	2	0	1	0	0	3	0	0	0	0	1	0	0	1	1	1	1	0	0	1	2	0	1	2	1	0	2	1	NA	1	1	1	1	0	1	0	1	1	0	0	0	2	2
PotVar0013851	4	1	2	1	2	2	2	2	2	3	4	1	1	2	1	0	0	2	1	3	2	0	2	2	0	1	2	1	1	1	3	3	2	3	1	0	2	0	3	0	1	1	3	1	3	3	3	2	1
PotVar0013856	0	0	0	0	0	1	0	0	0	0	0	0	0	0	0	1	0	0	0	0	0	0	0	0	0	1	0	0	0	1	0	0	0	0	1	0	0	3	0	0	0	0	0	0	0	0	0	0	0
PotVar0013857	0	1	0	0	0	0	0	1	1	0	0	0	1	1	1	1	2	0	2	0	0	1	0	1	2	0	0	0	0	0	0	0	0	0	0	2	0	0	0	3	1	1	0	0	0	1	0	0	1
PotVar0013866	3	1	1	0	1	2	2	2	2	3	4	0	0	2	0	0	0	2	1	2	2	0	2	1	0	1	0	0	1	1	3	2	0	1	0	0	1	0	3	0	0	0	3	0	3	1	2	1	1
PotVar0013867	1	1	2	1	2	2	0	2	1	1	0	1	4	2	4	3	3	2	3	1	1	3	1	3	3	2	2	3	1	1	0	2	2	2	2	3	2	3	0	4	3	3	0	3	1	3	2	1	1
PotVar0013870	0	0	1	0	1	1	0	1	0	1	0	1	2	1	2	2	1	2	1	0	1	2	1	1	1	1	0	2	1	0	0	1	0	0	0	1	1	1	0	1	1	1	0	2	1	0	1	0	0
PotVar0013873	1	1	2	1	1	1	0	1	1	0	0	1	2	1	2	2	3	0	2	1	0	1	1	2	2	1	1	1	1	1	0	1	1	0	1	2	0	2	0	4	2	2	0	2	0	3	1	1	1
PotVar0013895	0	0	0	0	0	0	0	0	0	0	0	0	0	0	0	0	0	0	0	0	0	0	0	0	0	0	1	0	0	0	0	0	1	2	1	0	1	0	0	0	1	0	0	0	0	0	0	0	0
PotVar0013907	1	0	1	1	1	0	0	0	0	0	0	0	1	0	1	0	0	0	0	1	0	0	0	1	0	0	1	1	0	0	0	1	1	0	0	0	0	0	0	0	0	1	0	1	0	2	1	1	0
PotVar0013943	0	0	0	0	0	0	0	0	0	0	0	0	0	0	0	0	0	0	0	0	0	0	0	0	0	0	1	0	0	0	0	0	1	2	1	0	1	0	0	0	1	0	0	0	0	0	0	0	0
PotVar0013959	0	0	0	0	1	1	0	1	0	1	0	0	1	1	2	1	0	0	1	0	1	2	0	0	1	0	0	2	1	0	0	1	0	0	0	1	1	2	0	0	0	1	0	1	1	0	1	0	0
PotVar0013984	0	0	0	0	0	1	0	0	0	0	0	0	0	0	0	1	0	0	0	0	0	0	0	0	0	2	0	0	0	1	0	0	0	0	1	0	0	2	0	0	0	0	0	0	0	0	0	0	0
PotVar0013997	0	0	0	0	0	0	0	0	0	0	0	0	0	0	0	0	1	0	0	0	0	0	1	0	0	0	0	0	0	0	0	0	0	0	0	0	0	0	0	1	0	0	0	0	0	0	0	0	0
PotVar0014009	0	0	0	0	0	0	0	0	0	0	0	0	0	0	0	0	0	0	0	0	0	0	0	0	0	0	1	0	0	0	0	0	1	2	1	0	1	0	0	0	1	0	0	1	0	0	0	0	0
PotVar0014012	1	1	2	1	2	0	1	1	1	1	0	0	2	1	2	1	2	4	3	3	0	1	1	4	2	0	1	1	1	1	1	1	0	0	0	2	0	0	1	3	2	3	0	1	0	3	2	2	1
PotVar0014025	0	3	2	3	1	2	2	0	1	0	1	4	0	0	0	1	1	0	0	1	1	1	2	0	1	1	2	1	NA	2	3	0	2	1	2	1	1	0	2	0	1	0	1	2	0	0	0	2	2
PotVar0014054	0	0	1	0	0	0	0	0	0	0	0	1	0	0	0	0	0	0	0	0	0	0	0	0	0	0	0	0	0	0	0	0	0	0	0	0	0	0	0	0	0	0	0	0	0	0	0	0	0
PotVar0014056	0	0	0	0	0	0	0	0	0	0	0	0	0	0	0	1	0	0	0	0	0	0	0	0	0	0	0	0	0	0	0	0	0	0	0	1	0	0	1	0	0	0	0	0	0	0	0	0	0
PotVar0014057	0	0	0	0	0	0	0	0	1	0	0	0	0	0	0	0	0	0	0	0	0	0	0	0	0	0	1	0	0	0	0	0	1	2	1	0	1	0	0	0	1	0	0	0	0	0	0	0	0
PotVar0014064	0	3	2	2	2	1	1	1	3	1	0	1	2	1	2	1	2	4	3	3	0	1	2	3	2	1	2	1	1	1	2	0	1	2	NA	2	1	1	1	NA	3	2	0	0	0	3	2	2	2
PotVar0014066	0	0	0	0	0	0	0	0	0	0	0	0	0	0	0	0	0	0	0	0	0	0	1	0	0	0	0	0	0	0	0	0	0	0	0	0	0	0	0	1	0	0	0	0	0	0	0	0	0
PotVar0014072	1	1	1	1	1	3	0	1	0	1	1	0	0	1	2	1	0	0	1	1	1	2	1	1	1	0	1	2	NA	1	2	2	0	0	0	1	1	2	0	0	0	2	0	1	1	0	1	1	1
PotVar0014076	0	0	0	0	0	1	0	0	0	0	0	0	0	0	0	1	0	0	0	0	0	0	0	0	0	3	0	0	0	1	0	0	0	0	1	0	0	1	0	0	0	0	0	0	0	0	0	0	0
PotVar0014077	0	0	0	0	0	0	0	0	0	0	0	0	0	0	0	0	0	0	0	0	0	0	0	0	0	0	0	0	0	0	0	0	0	0	0	0	0	0	0	0	0	0	0	0	0	0	0	0	0
PotVar0014087	0	0	0	0	0	0	0	0	0	0	0	0	0	0	0	0	0	0	0	0	0	0	0	0	0	0	0	0	0	0	0	0	0	0	0	0	0	0	0	0	0	0	0	0	0	0	0	0	0
PotVar0014097	0	0	2	1	1	2	1	1	2	0	0	0	1	1	3	1	1	0	2	2	1	3	0	1	2	0	4	3	1	2	0	2	2	3	2	1	2	2	0	0	2	3	0	1	1	2	2	2	1
PotVar0014106	3	0	2	1	1	2	2	2	2	2	3	1	3	2	3	2	1	0	2	2	3	3	0	1	2	2	4	3	1	3	0	3	2	4	3	1	2	3	2	0	2	3	2	2	2	3	2	2	1
PotVar0014107	0	0	0	0	0	1	0	0	1	0	0	0	0	0	0	0	0	0	0	0	0	0	0	0	0	0	1	0	0	0	0	0	1	2	1	0	1	0	0	0	1	0	0	0	0	0	0	0	0
PotVar0014120	3	0	0	0	0	0	1	1	0	2	3	0	2	1	0	1	0	0	0	0	2	0	0	0	0	2	0	0	0	1	0	1	0	1	1	0	0	1	2	0	0	0	2	1	1	1	0	0	0
PotVar0014151	1	3	2	3	3	0	2	1	1	NA	0	3	1	2	2	1	3	4	2	4	0	1	3	3	2	2	1	1	1	2	2	1	2	0	1	2	2	1	3	3	2	1	NA	3	2	2	2	3	3
PotVar0014166	0	0	0	0	0	0	0	0	1	0	0	0	0	0	0	0	0	0	0	0	0	0	0	0	0	0	1	0	0	0	0	0	0	0	1	0	1	0	0	0	1	0	0	0	0	0	0	0	0
PotVar0014192	0	0	0	0	0	0	0	0	0	0	0	0	0	0	0	0	0	0	0	0	0	0	0	0	0	0	0	0	0	0	0	0	0	0	0	0	0	0	0	0	0	0	0	0	0	0	0	0	0
PotVar0014196	0	0	0	0	0	0	0	0	0	0	0	0	0	0	0	0	0	0	0	0	0	0	0	0	0	0	0	0	0	0	0	0	0	0	0	0	0	0	0	0	0	0	0	0	0	0	0	0	0
PotVar0014208	0	0	0	0	0	0	0	0	1	0	0	0	0	0	0	0	0	0	0	0	0	0	0	0	0	0	1	0	0	0	0	0	0	0	1	0	1	0	0	0	1	0	0	0	0	0	0	0	0
PotVar0014217	0	1	2	1	0	3	2	2	3	0	1	1	1	1	2	2	1	0	1	0	2	3	1	1	2	0	3	2	2	1	2	2	2	3	2	2	2	2	0	1	2	3	0	1	1	1	2	1	1
PotVar0014240	0	0	0	1	0	0	2	1	0	0	0	1	0	0	1	NA	0	1	0	0	0	0	1	0	0	0	1	1	1	1	0	2	1	1	0	0	0	2	0	1	1	0	0	1	0	0	1	0	0
PotVar0014299	1	0	1	1	2	1	0	1	2	1	1	NA	1	1	0	1	1	3	0	1	2	1	0	3	0	1	1	2	1	0	1	1	2	0	3	1	2	0	3	2	3	0	2	0	2	0	1	1	1
PotVar0014314	0	0	0	0	0	0	0	0	1	0	1	0	0	0	0	0	0	0	0	0	0	0	0	0	0	0	0	0	0	1	0	0	0	0	0	1	0	0	0	0	1	0	0	0	0	0	0	0	1
PotVar0014328	0	0	0	0	0	0	0	0	0	0	0	0	0	0	NA	1	0	0	0	0	0	0	0	0	0	0	0	1	0	0	0	0	0	0	0	0	0	2	0	0	0	0	0	0	0	0	0	0	0
PotVar0014349	1	1	1	0	1	0	1	1	0	2	1	0	1	1	0	0	1	NA	2	1	0	0	0	0	1	1	0	0	0	0	1	1	0	1	0	0	0	1	0	0	0	3	0	0	0	0	1	0	0
PotVar0014354	1	1	1	0	1	0	1	1	0	2	1	0	1	1	0	0	1	1	2	2	0	0	0	0	2	1	1	0	0	0	1	1	0	1	0	0	0	1	0	0	0	3	0	0	0	0	1	0	0
PotVar0014357	1	3	1	0	2	2	2	1	1	2	1	1	1	2	3	2	2	1	3	1	1	2	0	1	1	2	1	2	1	1	2	3	1	2	1	1	2	4	1	1	0	3	2	2	1	2	2	0	1
PotVar0014375	0	0	0	1	0	0	0	1	0	0	0	0	0	0	0	0	0	0	0	0	0	0	1	0	0	0	0	0	1	0	0	0	0	0	0	0	0	0	0	0	0	0	0	0	0	0	0	0	0
PotVar0014376	1	1	1	0	1	0	1	1	0	2	1	0	0	1	0	0	2	1	2	1	0	0	0	0	1	1	0	0	0	0	1	1	0	1	0	1	0	1	0	1	0	3	0	0	0	0	1	0	0
PotVar0014379	1	0	1	1	2	1	0	1	2	1	1	3	1	1	0	1	1	3	0	1	2	1	0	NA	0	1	1	2	NA	0	1	1	2	0	3	1	2	0	3	2	3	0	2	0	2	0	1	1	1
PotVar0014380	1	3	1	1	2	2	2	2	1	2	1	1	1	2	NA	NA	2	1	3	2	1	2	1	1	2	2	2	NA	NA	1	2	3	1	2	1	1	2	4	1	1	0	3	2	2	1	2	2	0	1
PotVar0014381	0	2	0	0	1	1	1	0	1	0	0	0	1	1	NA	NA	1	0	1	0	1	2	0	NA	0	0	0	1	1	1	1	0	0	0	0	1	0	0	1	1	0	0	2	2	1	2	1	0	1
PotVar0014384	0	0	0	0	0	0	0	0	0	0	0	0	0	0	0	0	0	0	0	1	0	0	0	0	1	0	1	0	0	0	0	0	0	0	0	0	0	0	0	0	0	0	0	0	0	0	0	0	0
PotVar0014413	2	1	2	2	0	1	2	1	0	1	1	1	2	1	NA	1	0	0	1	1	1	1	3	0	2	1	1	0	1	2	1	0	1	2	0	0	0	0	0	0	0	1	0	2	1	2	1	3	1
PotVar0014440	1	3	1	0	2	2	3	1	1	2	1	0	1	2	3	NA	2	1	3	1	1	3	1	NA	1	2	1	NA	NA	1	3	3	1	2	1	1	2	4	1	1	0	3	2	2	1	2	2	0	1
PotVar0014475	0	0	0	0	0	1	0	0	0	0	0	0	0	0	0	0	0	0	0	0	0	0	0	0	0	1	1	0	0	0	0	2	1	1	1	0	2	2	0	0	0	0	0	0	0	0	0	0	0
PotVar0014494	1	3	1	0	2	2	3	1	1	2	1	0	1	2	3	2	3	2	3	2	1	2	1	2	2	2	2	2	2	1	3	3	1	2	1	2	2	4	1	2	0	3	2	2	1	2	2	0	1
PotVar0014498	1	1	1	0	1	0	2	1	0	1	1	0	0	1	0	0	1	1	2	1	0	0	1	0	1	1	0	0	1	0	2	1	0	1	0	0	0	1	0	0	0	2	0	0	0	0	1	0	0
PotVar0014499	0	0	0	0	0	0	0	0	0	0	0	0	0	0	0	0	0	0	0	1	0	0	0	0	1	0	1	0	0	0	0	0	0	0	0	0	0	0	0	0	0	0	0	0	0	0	0	0	0
PotVar0014509	0	2	0	0	1	1	1	0	1	1	0	0	1	1	2	1	1	0	1	0	1	2	0	1	0	0	0	1	1	1	1	0	0	0	0	1	0	0	1	1	0	1	2	2	1	2	1	0	1
PotVar0014510	1	3	1	0	2	2	3	1	1	2	1	1	1	2	2	1	2	1	3	1	1	2	1	1	1	2	1	1	2	1	3	2	1	2	2	1	2	3	1	1	0	3	2	2	1	2	2	0	1
PotVar0014522	0	0	0	0	0	0	0	0	0	0	0	0	0	0	1	1	0	1	0	0	0	0	0	1	0	0	0	1	0	0	0	0	0	0	0	0	0	1	0	0	0	0	0	0	0	0	0	0	0
PotVar0014546	1	0	0	0	0	0	0	0	0	0	0	0	1	1	0	0	0	0	1	0	0	0	0	0	1	0	1	0	0	1	0	0	0	1	0	0	0	0	0	0	0	0	0	0	0	1	1	2	0
PotVar0014552	0	2	2	0	1	2	2	0	1	1	0	NA	1	1	2	1	2	0	1	0	1	4	1	1	0	1	1	1	1	1	1	2	3	2	1	1	2	NA	1	1	0	2	2	2	2	2	1	0	1
PotVar0014553	1	2	2	0	1	NA	NA	0	1	1	0	1	2	2	3	2	2	1	2	0	1	4	1	2	1	1	2	2	1	NA	1	2	3	3	1	1	NA	4	1	1	0	2	2	2	2	3	2	2	1
PotVar0014558	0	0	0	0	0	0	0	0	0	0	0	0	0	0	1	1	0	1	0	0	0	0	0	1	0	0	0	1	0	0	0	0	0	0	0	0	0	1	0	0	0	0	0	0	0	0	0	0	0
PotVar0014564	1	0	0	0	0	0	0	0	1	1	2	0	0	0	2	1	0	1	0	1	1	0	1	1	1	1	0	1	1	1	0	0	0	0	0	NA	0	1	0	0	1	0	0	2	0	1	0	0	1
PotVar0014571	1	0	1	3	2	2	1	2	2	1	1	3	2	1	0	1	2	2	0	2	2	0	0	2	1	1	2	2	2	1	1	1	1	0	NA	1	2	0	NA	2	3	1	2	0	2	0	1	2	2
PotVar0014582	0	0	0	0	0	0	0	0	0	0	0	0	0	1	0	0	0	0	0	0	0	0	0	0	0	0	0	0	0	0	0	0	1	0	0	1	0	0	0	0	0	0	0	0	0	1	1	0	0
PotVar0014585	1	1	2	1	0	2	1	1	2	2	1	0	1	2	1	1	1	1	1	1	2	0	3	0	1	1	2	2	2	0	1	1	0	1	1	0	2	1	2	1	0	2	3	3	0	1	2	1	0
PotVar0014587	0	0	0	0	0	1	0	0	0	0	0	0	0	1	0	0	0	0	0	0	0	1	0	0	0	0	0	0	0	0	0	0	2	1	0	1	0	1	0	0	0	0	0	0	0	1	1	0	0
PotVar0014600	1	1	2	1	0	NA	1	1	2	2	1	0	1	2	1	1	0	1	1	1	2	0	3	0	1	1	2	2	2	0	1	1	0	1	1	0	2	1	2	1	0	2	3	3	0	1	2	1	0
PotVar0014656	0	0	0	0	0	0	0	0	0	0	0	0	0	1	0	0	0	0	0	0	0	0	0	0	0	0	0	0	0	0	0	0	1	0	0	1	0	0	0	0	0	0	0	0	0	1	1	0	0
PotVar0014658	0	0	0	0	0	1	0	0	0	0	0	0	0	1	0	0	0	0	0	0	0	1	0	0	0	0	0	0	0	0	0	0	NA	1	0	0	0	1	0	0	0	0	0	0	0	0	1	0	0
PotVar0014681	0	0	0	0	0	0	0	0	1	0	0	0	0	0	0	0	0	0	0	0	0	0	0	0	0	0	1	0	0	0	0	0	1	1	1	1	0	0	0	0	0	0	0	0	0	0	0	0	0
PotVar0014696	1	0	0	0	0	0	0	0	0	0	1	0	0	0	0	0	0	0	1	0	0	0	1	0	0	0	0	0	0	0	0	0	0	0	0	0	0	0	NA	0	0	0	1	0	0	0	0	0	2
PotVar0014735	0	0	0	0	0	0	0	0	1	0	0	0	0	0	0	0	0	0	0	0	0	0	0	0	0	0	2	0	0	0	0	0	1	0	1	0	0	0	0	0	0	0	0	0	0	0	0	0	0
PotVar0014736	1	1	2	1	1	2	2	2	0	1	0	1	1	0	0	2	2	0	0	0	0	1	1	0	2	1	1	1	1	0	0	1	0	2	2	0	1	0	0	0	3	1	0	0	1	0	1	2	1
PotVar0014738	0	0	0	1	0	0	0	1	2	1	0	0	0	0	1	1	1	0	0	1	0	0	1	0	0	1	2	1	0	0	1	0	1	1	1	2	1	0	1	0	0	2	1	0	0	0	1	0	0
PotVar0014757	0	0	0	0	0	0	0	0	0	0	0	0	0	0	0	0	0	0	0	0	0	0	0	0	0	0	0	0	0	0	0	0	0	1	0	1	0	0	0	0	0	0	0	0	0	0	0	0	0
PotVar0014769	0	0	0	0	0	0	0	0	0	0	0	0	0	0	0	0	0	0	0	1	0	0	0	0	0	1	0	0	0	0	1	0	0	0	0	0	0	0	0	0	0	0	0	0	0	0	1	0	0
PotVar0014770	0	0	0	1	0	0	0	1	1	1	0	0	0	0	1	1	1	0	0	0	0	0	1	0	0	0	0	1	0	0	0	0	0	0	0	1	1	0	1	0	0	2	1	0	0	0	0	0	0
PotVar0014771	0	0	0	0	0	0	0	0	0	0	0	0	0	0	0	0	0	0	0	0	0	0	0	0	0	0	0	0	0	0	0	0	0	1	0	1	0	0	0	0	0	0	0	0	0	0	0	0	0
PotVar0014800	1	1	2	1	1	2	2	2	0	1	0	1	1	0	0	2	2	0	0	0	0	1	1	0	2	1	1	1	NA	0	0	1	0	2	2	0	1	0	0	0	3	1	0	0	1	0	1	2	1
PotVar0014820	0	0	0	0	0	0	0	0	0	0	0	0	0	0	0	0	0	0	0	1	0	0	0	0	0	1	0	0	0	0	1	0	0	0	0	0	0	0	0	0	0	0	0	0	0	0	1	0	0
PotVar0014824	1	2	0	1	1	1	0	0	2	2	2	2	1	3	1	0	1	3	1	2	2	3	0	2	0	2	0	1	3	0	2	3	2	0	1	1	1	2	2	3	1	0	1	2	2	3	1	0	2
PotVar0014872	0	0	0	1	0	0	0	1	1	1	0	0	0	0	1	1	1	0	0	0	0	0	1	0	0	0	0	1	0	0	0	0	0	0	0	1	1	0	1	0	0	2	1	0	0	0	0	0	0
PotVar0014877	1	2	0	1	1	1	0	0	2	2	2	2	1	3	1	0	1	3	1	2	2	3	0	2	0	2	0	1	NA	0	2	3	2	0	1	1	1	2	2	3	1	0	1	2	2	3	1	0	2
PotVar0014908	1	1	1	2	2	1	1	1	1	1	1	2	1	1	1	1	1	2	1	1	1	1	1	2	2	2	1	1	2	1	1	2	1	1	1	2	1	2	1	2	1	1	1	2	1	1	1	1	1
PotVar0014967	0	1	0	0	0	0	0	1	0	0	0	0	0	0	0	0	1	0	0	0	0	0	0	1	0	0	0	0	0	1	0	1	0	0	0	0	0	0	0	1	0	0	0	1	0	0	0	0	1
PotVar0014978	1	0	2	0	1	0	1	1	2	1	0	2	1	1	1	0	1	0	0	2	1	1	1	1	1	1	2	0	2	1	2	1	2	0	1	0	1	0	2	2	0	1	1	0	1	1	2	1	1
PotVar0015043	0	0	1	0	0	0	2	0	0	0	2	0	0	1	1	0	0	0	0	1	2	0	0	0	0	0	0	2	1	0	0	0	0	0	0	1	3	0	1	1	0	4	1	0	1	2	1	0	0
PotVar0015044	0	0	0	0	0	0	0	0	0	0	0	0	0	0	0	0	0	0	0	0	0	0	0	0	0	0	0	0	0	0	0	0	0	0	0	0	1	0	0	0	0	0	0	0	0	0	0	0	0
PotVar0015045	0	0	0	0	0	0	0	0	0	0	1	0	0	0	0	0	0	0	0	0	0	0	0	0	0	0	0	1	0	0	0	0	0	0	0	0	0	0	1	0	0	NA	0	0	0	0	0	0	0
PotVar0015063	0	0	1	0	0	0	2	0	0	0	2	0	0	1	1	0	0	0	0	1	2	0	0	0	0	0	0	2	1	0	0	0	0	0	0	1	3	0	1	1	0	4	1	0	1	2	1	0	0
PotVar0015084	0	0	0	0	0	0	1	0	0	0	0	0	0	0	0	0	0	0	0	1	0	0	0	0	0	0	0	0	1	0	0	0	0	0	0	0	0	0	0	0	0	0	0	0	0	0	1	0	0
PotVar0015087	0	0	1	0	0	0	1	0	0	0	0	0	0	1	1	0	0	0	0	0	0	0	0	0	0	0	0	1	0	0	0	0	0	0	0	0	1	0	0	0	0	2	1	0	1	1	0	0	0
PotVar0015104	0	0	0	0	0	0	0	0	0	0	1	0	0	0	0	0	0	0	0	0	0	0	0	0	0	0	0	1	0	0	0	0	0	0	0	0	0	0	1	0	0	2	0	0	0	0	0	0	0
PotVar0015107	0	0	0	0	0	0	0	0	0	0	0	0	0	0	0	0	0	0	0	0	0	0	0	0	0	0	0	0	0	0	0	0	0	0	0	1	1	0	0	0	0	0	0	0	0	0	0	0	0
PotVar0015108	0	0	1	0	0	0	1	0	0	0	0	0	0	1	1	0	0	0	0	0	0	0	0	0	0	0	0	1	0	0	0	0	0	0	0	0	1	0	0	0	0	2	1	0	1	1	0	0	0
PotVar0015145	0	0	1	0	0	0	2	0	0	0	0	0	0	0	1	0	0	0	0	1	0	0	0	0	0	0	0	1	1	0	0	0	0	0	0	0	2	0	0	0	0	2	1	0	1	0	1	0	0
PotVar0015148	0	0	0	0	0	0	0	0	0	0	0	0	0	0	0	0	0	0	0	0	0	0	0	0	0	0	0	0	0	0	0	0	0	0	0	1	1	0	0	0	0	0	0	0	0	0	0	0	0
PotVar0015152	0	2	3	3	1	0	3	0	0	0	2	1	1	1	2	1	0	0	0	1	2	0	2	0	0	1	2	3	2	1	2	2	2	1	0	2	3	1	1	0	1	4	2	0	3	NA	2	0	0
PotVar0015154	0	0	0	0	0	0	0	0	0	0	0	0	0	0	0	0	0	0	0	0	1	0	0	0	0	0	1	0	0	0	0	1	0	0	0	0	0	0	0	0	0	0	0	0	0	1	0	0	0
PotVar0015156	0	0	0	0	0	0	0	0	0	0	0	0	0	0	0	0	0	0	0	0	0	0	0	0	0	0	0	0	0	0	0	0	0	0	0	0	0	0	0	0	0	0	0	0	0	0	0	0	0
PotVar0015174	0	0	1	0	0	0	1	0	0	0	0	0	0	0	1	0	0	0	0	0	0	0	0	0	0	0	0	1	0	0	0	0	0	0	0	0	1	0	0	0	0	2	1	0	1	0	0	0	0
PotVar0015177	0	0	0	1	0	0	1	0	0	0	0	0	0	0	0	0	0	0	0	0	0	0	0	0	0	0	0	1	0	0	0	0	0	0	0	0	0	0	0	0	0	0	0	0	0	0	0	0	0
PotVar0015185	0	0	0	0	0	0	1	0	0	0	0	0	0	0	0	0	0	0	0	1	0	0	0	0	0	0	0	0	1	0	0	0	0	0	0	0	0	0	0	0	0	0	0	0	0	0	1	0	0
PotVar0015207	0	0	1	0	0	0	1	0	0	0	0	0	0	0	1	0	0	0	0	0	0	0	0	0	0	0	0	1	0	0	0	0	0	0	0	1	NA	0	0	0	0	2	1	0	1	0	0	0	0
PotVar0015253	0	0	0	0	0	0	0	0	0	0	0	0	0	0	0	0	0	0	0	0	0	0	0	0	0	0	0	0	0	0	0	0	0	0	0	1	1	0	0	0	0	0	0	0	0	0	0	0	0
PotVar0015254	0	0	0	0	0	0	0	0	0	0	0	0	0	0	0	0	0	0	0	0	0	0	0	0	0	0	1	0	0	0	0	1	0	0	0	0	1	0	0	0	0	0	0	0	0	0	0	0	0
PotVar0015255	0	0	0	0	0	0	0	0	0	0	0	0	0	0	0	0	0	0	0	0	0	0	0	0	0	0	1	0	0	0	0	1	0	0	0	0	0	0	0	0	0	0	0	0	0	0	0	0	0
PotVar0015257	0	0	0	1	0	0	1	0	0	0	0	0	0	0	0	0	0	0	0	0	0	0	0	0	0	0	0	1	0	0	0	0	0	0	0	0	0	0	0	0	0	0	0	0	0	0	0	0	0
PotVar0015267	0	0	0	0	0	0	0	0	0	0	0	0	0	0	0	0	0	0	0	0	0	0	0	0	0	0	0	0	0	0	0	0	0	0	0	0	1	0	0	0	0	0	0	0	0	0	0	0	0
PotVar0015284	0	0	0	1	0	0	1	0	0	0	0	0	0	0	0	0	0	0	0	0	1	0	0	0	0	0	0	1	0	0	0	0	0	0	0	1	2	0	0	0	0	0	0	0	0	1	0	0	0
PotVar0015291	0	2	3	3	1	0	3	0	0	0	2	1	1	1	2	1	0	0	0	1	2	0	2	0	0	1	2	3	2	1	2	2	2	1	0	2	3	1	1	0	1	4	2	0	3	1	2	0	0
PotVar0015295	0	0	0	0	0	0	0	0	0	0	1	0	0	0	0	0	0	0	0	0	0	0	0	0	0	0	1	1	0	0	0	0	0	0	0	0	0	0	1	0	0	2	1	0	0	0	0	0	0
PotVar0015302	0	0	0	0	0	0	1	0	0	0	0	0	0	0	0	0	0	0	0	1	0	0	0	0	0	0	0	0	1	0	0	0	0	0	0	0	0	0	0	0	0	0	0	0	0	0	1	0	0
PotVar0015325	0	0	0	1	0	0	2	0	0	0	0	0	0	0	0	0	0	0	0	0	1	0	0	0	0	0	0	NA	0	0	0	0	0	0	0	0	0	0	0	0	0	0	0	0	0	1	0	0	0
PotVar0015326	0	2	2	3	1	0	1	0	0	0	2	1	1	1	1	1	0	0	0	0	2	0	2	0	0	1	1	2	1	1	2	1	2	1	0	1	1	1	1	0	1	2	1	0	2	1	1	0	0
PotVar0015370	2	0	1	1	2	2	1	1	3	3	3	1	2	0	3	2	3	2	3	2	3	2	0	3	4	1	1	2	1	3	1	2	1	2	2	3	1	2	2	2	2	2	0	1	0	1	1	2	2
PotVar0015371	0	0	0	0	0	0	1	0	0	0	0	0	0	0	0	0	0	0	0	1	0	0	0	0	0	0	0	0	1	0	0	0	0	0	0	0	0	0	0	0	0	0	0	0	0	0	1	0	0
PotVar0015390	0	0	0	0	0	0	0	0	0	0	0	0	0	0	0	0	0	0	0	0	0	0	0	0	0	0	0	0	0	0	0	0	0	0	0	0	1	0	0	0	0	0	0	0	0	0	0	0	0
PotVar0015399	0	0	0	0	0	0	0	0	0	0	0	0	0	0	0	0	0	0	0	0	0	0	0	0	0	0	0	0	0	0	0	0	0	0	0	0	1	0	0	0	0	0	0	0	0	0	0	0	0
PotVar0015403	0	0	0	0	0	0	0	0	0	0	0	0	0	0	0	0	0	0	0	0	0	0	0	0	0	0	0	0	0	0	0	0	0	0	0	1	NA	0	0	0	0	0	0	0	0	0	0	0	0
PotVar0015417	0	1	0	0	0	0	0	0	0	0	0	1	0	0	0	0	0	0	0	0	1	0	1	0	0	0	1	0	1	0	1	0	0	0	0	1	1	0	0	0	2	0	1	0	0	1	0	0	0
PotVar0015419	0	0	0	0	0	0	0	0	0	0	0	0	0	0	0	0	0	0	0	0	0	0	0	0	0	0	1	0	0	0	0	1	0	0	0	0	0	0	0	0	0	0	0	0	0	0	0	0	0
PotVar0015420	0	0	0	0	0	0	1	0	0	0	0	0	0	0	0	0	0	0	0	1	0	0	0	0	0	0	0	0	1	0	0	0	0	0	0	0	0	0	0	0	0	0	0	0	0	0	1	0	0
PotVar0015423	0	0	0	0	0	0	0	0	0	0	0	0	0	0	0	0	0	0	0	0	0	0	0	0	0	0	1	0	0	0	0	1	0	0	0	0	0	0	0	0	0	0	0	0	0	0	0	0	0
PotVar0015433	0	0	0	0	0	0	0	0	0	0	0	0	0	0	0	0	0	0	0	0	1	0	0	0	0	0	1	0	0	0	0	1	0	0	0	1	1	0	0	0	0	0	0	0	0	1	0	0	0
PotVar0015456	2	4	2	2	2	2	0	3	1	1	1	3	2	4	0	2	1	2	1	1	0	2	4	1	0	3	2	0	2	1	3	1	3	2	2	0	0	2	2	2	2	0	3	3	3	2	2	2	2
PotVar0015513	0	0	0	0	0	1	1	0	0	0	0	0	0	0	1	0	0	2	0	0	0	0	0	1	0	0	0	1	0	0	0	0	0	0	0	0	2	0	0	0	0	2	1	0	1	0	0	0	0
PotVar0015526	0	0	0	0	0	0	0	0	0	0	0	0	0	0	0	0	0	NA	0	0	0	0	0	0	0	0	0	0	0	0	0	0	0	0	NA	1	NA	0	0	0	0	NA	NA	0	0	0	0	0	0
PotVar0015535	2	1	3	3	2	2	1	1	4	2	1	2	4	1	2	4	3	0	1	2	2	1	2	2	4	1	1	1	1	3	3	3	2	2	0	3	0	3	1	2	2	0	0	2	2	1	2	3	3
PotVar0015546	2	3	1	0	2	1	0	3	0	2	1	2	0	3	1	0	1	2	3	1	0	3	1	1	0	3	1	0	1	1	1	0	2	2	4	1	1	1	2	2	2	1	2	2	1	2	1	1	1
PotVar0015553	0	0	0	1	0	0	1	0	0	0	0	0	0	0	0	0	0	0	0	0	0	0	0	0	0	0	0	1	1	0	0	0	0	0	0	0	0	0	0	0	0	0	0	0	0	0	0	0	0
PotVar0015559	0	0	0	0	0	0	0	0	0	0	1	0	0	0	0	0	0	0	0	0	0	0	1	0	0	0	1	1	0	0	0	0	0	0	0	0	0	0	1	0	0	1	1	0	0	0	0	0	0
PotVar0015560	0	0	0	0	0	0	0	0	0	0	0	0	0	0	0	0	0	0	0	0	0	0	0	0	0	0	1	0	0	0	0	1	0	0	0	0	0	0	0	0	0	0	0	0	0	0	0	0	0
PotVar0015573	0	0	0	0	0	0	0	0	0	0	0	0	0	0	0	0	0	0	0	0	0	0	0	0	0	0	0	0	0	0	0	0	0	0	0	0	0	0	0	0	0	0	0	0	0	0	0	0	0
PotVar0015582	0	0	0	0	0	0	0	0	0	0	0	0	0	0	0	0	0	0	0	0	0	0	0	0	0	0	0	0	0	0	0	0	0	0	0	0	1	0	0	0	0	0	0	0	0	0	0	0	0
PotVar0015583	0	0	0	0	0	1	1	0	0	0	0	0	0	0	1	0	0	2	0	0	0	0	0	1	0	0	0	1	0	0	0	0	0	0	0	0	2	0	0	0	0	2	1	0	1	0	0	0	0
PotVar0015587	0	0	0	0	0	0	0	0	0	0	0	0	0	0	0	0	0	0	0	0	0	0	0	0	0	0	0	0	0	0	0	0	0	0	0	1	0	0	0	0	0	0	0	0	0	0	0	0	0
PotVar0015588	0	0	0	1	0	1	3	0	0	0	0	0	0	0	1	0	0	2	0	1	1	0	0	1	0	0	1	2	NA	0	0	1	0	0	0	0	2	0	0	0	0	2	1	0	1	1	1	0	0
PotVar0015597	0	0	0	1	0	1	3	0	0	0	0	0	0	0	1	0	0	2	0	1	1	0	0	1	0	0	1	2	2	0	0	1	0	0	0	0	2	0	0	0	0	2	1	0	1	1	1	0	0
PotVar0015606	0	0	0	0	0	0	NA	0	0	0	0	NA	0	0	0	0	0	0	0	0	0	0	0	0	0	0	0	0	0	0	0	0	0	0	0	1	0	0	0	0	0	0	0	0	0	0	0	0	0
PotVar0015617	0	0	0	1	0	0	1	0	0	0	0	0	0	0	0	0	0	0	0	0	0	0	0	0	0	0	1	1	1	0	0	1	0	0	0	0	0	0	0	0	0	0	0	0	0	0	0	0	0
PotVar0015634	0	0	0	0	0	0	0	0	0	0	1	0	0	0	0	0	0	0	0	0	0	0	0	0	0	0	1	2	0	0	0	0	0	0	0	0	0	0	1	0	0	2	1	0	0	0	0	0	0
PotVar0015638	0	0	0	0	0	0	0	0	0	0	0	0	0	0	0	0	0	0	0	0	0	0	0	0	0	0	0	0	0	0	0	0	0	0	0	1	0	0	0	0	0	0	0	0	0	0	0	0	0
PotVar0015639	0	0	0	1	0	1	3	0	0	0	2	0	0	0	1	0	0	2	0	1	2	0	0	1	0	0	2	3	2	0	0	1	0	0	0	1	3	0	1	0	0	3	2	0	1	1	1	0	0
PotVar0015665	0	0	0	0	0	0	0	0	0	0	0	0	0	0	0	0	0	0	0	0	0	0	0	0	0	0	0	0	0	0	0	0	0	0	0	0	1	0	0	0	0	0	0	0	0	0	0	0	0
PotVar0015674	0	0	0	0	0	0	0	0	0	0	0	0	0	0	0	0	0	0	0	0	0	0	0	0	0	0	0	0	0	0	0	0	0	0	0	0	0	0	0	0	0	0	0	0	0	0	0	0	0
PotVar0015704	0	0	0	1	0	0	1	0	0	0	0	0	0	0	0	0	0	0	0	0	0	0	0	0	0	0	0	1	1	0	0	0	0	0	0	0	0	0	0	0	0	0	0	0	0	0	0	0	0
PotVar0015706	0	0	0	1	0	0	NA	0	0	0	0	NA	0	0	0	0	0	0	0	1	1	0	0	0	0	0	0	1	2	0	0	0	0	0	0	1	2	0	0	0	0	0	0	0	0	1	1	0	0
PotVar0015711	0	0	0	1	0	0	NA	0	0	0	0	0	0	0	0	0	0	0	0	1	0	0	0	0	0	0	1	1	NA	0	0	1	0	0	0	0	0	0	0	0	0	0	0	0	0	NA	1	0	0
PotVar0015713	0	0	0	1	0	0	NA	0	0	0	0	NA	0	0	0	0	0	0	0	1	1	0	0	0	0	0	1	1	2	0	0	1	0	0	0	1	2	0	0	0	0	0	0	0	0	1	1	0	0
PotVar0015717	0	0	0	0	0	0	0	0	0	0	1	0	0	0	0	0	0	0	0	0	1	0	0	0	0	0	0	0	0	0	0	0	0	0	0	0	0	0	0	0	0	0	0	0	0	0	0	0	0
PotVar0015728	0	0	0	0	0	1	1	0	0	0	0	0	0	0	1	0	0	2	0	0	0	0	0	1	0	0	0	1	0	0	0	0	0	0	0	0	NA	0	0	0	0	2	1	0	1	0	0	0	0
PotVar0015743	0	0	0	0	0	0	0	0	0	0	0	0	0	0	0	0	0	0	0	0	0	0	0	0	0	0	1	0	0	0	0	1	0	0	0	0	0	0	0	0	0	0	0	0	0	0	0	0	0
PotVar0015746	0	0	0	0	0	0	0	0	0	0	1	0	0	0	0	0	0	0	0	0	0	0	0	0	0	0	1	1	0	0	0	0	0	0	0	0	0	0	1	0	0	1	1	0	0	0	0	0	0
PotVar0015803	0	0	0	0	0	0	1	0	0	0	0	0	0	0	0	0	0	0	0	1	0	0	0	0	0	0	0	0	1	0	0	0	0	0	0	0	0	0	0	0	0	0	0	0	0	0	1	0	0
PotVar0015809	0	0	0	1	0	0	1	0	0	0	0	0	0	0	0	0	0	0	0	0	0	0	0	0	0	0	0	1	1	0	0	0	0	0	0	0	0	0	0	0	0	0	0	0	0	0	0	0	0
PotVar0015826	0	0	0	0	0	0	0	0	0	0	0	0	0	0	0	0	0	0	0	0	0	0	0	0	0	0	0	0	0	0	0	0	0	0	0	1	0	0	0	0	0	0	0	0	0	0	0	0	0
PotVar0015848	0	0	0	1	0	1	3	0	0	0	2	0	0	0	1	0	0	2	0	1	2	0	0	1	0	0	2	3	2	0	0	1	0	0	0	1	3	0	1	0	0	3	2	0	1	1	1	0	0
PotVar0015864	0	0	0	0	0	1	1	0	0	0	0	0	0	0	1	0	0	2	0	0	0	0	0	1	0	0	0	1	0	0	0	0	0	0	0	0	2	0	0	0	0	2	1	0	1	0	0	0	0
PotVar0015888	0	0	0	0	0	0	1	0	0	0	0	0	0	0	0	0	0	0	0	1	0	0	0	0	0	0	0	0	1	0	0	0	0	0	0	0	0	0	0	0	0	0	0	0	0	0	1	0	0
PotVar0015898	0	0	0	NA	0	1	3	0	0	0	1	0	0	0	1	0	0	2	0	1	2	0	0	1	0	0	1	2	2	0	0	1	0	0	0	0	3	0	0	0	0	2	1	0	1	1	1	0	0
PotVar0015899	0	0	0	NA	0	1	3	0	0	0	1	NA	0	0	1	0	0	2	0	0	1	0	0	1	0	0	2	3	1	0	0	1	0	0	0	1	3	0	1	0	0	NA	2	0	1	1	0	0	0
PotVar0015903	0	0	0	0	0	0	0	0	0	0	1	0	0	0	0	0	0	0	0	0	0	0	0	0	0	0	1	1	0	0	0	0	0	0	0	0	0	0	1	0	0	1	1	0	0	0	0	0	0
PotVar0015907	0	0	0	1	0	0	2	0	0	0	0	0	0	0	0	0	0	0	0	1	1	0	0	0	0	0	1	1	2	0	0	1	0	0	0	0	0	0	0	0	0	0	0	0	0	1	1	0	0
PotVar0015916	0	0	0	1	0	0	1	0	0	0	0	0	0	0	0	0	0	0	0	0	0	0	0	0	0	0	0	1	1	0	0	0	0	0	0	0	0	0	0	0	0	0	0	0	0	0	0	0	0
PotVar0015935	0	0	0	0	0	0	0	0	0	0	1	0	0	0	0	0	0	0	0	0	1	0	0	0	0	0	0	0	0	0	0	0	0	0	0	0	0	0	0	0	0	0	0	0	0	0	0	0	0
PotVar0015940	1	0	0	0	2	2	1	0	1	0	1	0	0	0	1	0	1	2	1	0	1	1	1	1	0	0	0	1	0	0	0	0	0	0	0	0	2	0	0	0	1	2	1	0	1	0	0	0	1
PotVar0015944	0	0	0	0	0	0	1	0	0	0	0	0	0	0	0	0	0	0	0	1	0	0	0	0	0	0	0	0	1	0	0	0	0	0	0	0	0	0	0	0	0	0	0	0	0	0	1	0	0
PotVar0015961	0	0	0	0	0	0	1	0	0	0	0	0	0	0	0	0	0	0	0	1	0	0	0	0	0	0	0	0	1	0	0	0	0	0	0	0	0	0	0	0	0	0	0	0	0	0	1	0	0
PotVar0015966	0	0	0	0	0	0	0	0	0	0	0	0	0	0	0	0	0	0	0	0	0	0	0	0	0	0	0	0	0	0	0	0	0	0	0	1	0	0	0	0	0	0	0	0	0	0	0	0	0
PotVar0015986	0	0	0	1	0	0	1	0	0	0	0	0	0	0	0	0	0	0	0	0	0	0	0	0	0	0	0	1	1	0	0	0	0	0	0	0	0	0	0	0	0	0	0	0	0	0	0	0	0
PotVar0015987	1	1	0	1	2	2	3	0	1	0	2	1	0	0	1	0	1	2	1	1	2	1	1	1	0	0	2	3	2	0	1	1	0	0	0	1	3	0	1	0	3	3	2	0	1	1	1	0	1
PotVar0015998	1	0	0	0	2	2	1	0	1	0	0	0	0	0	1	0	1	2	1	0	0	1	1	1	0	0	0	1	0	0	0	0	0	0	0	0	2	0	0	0	1	2	1	0	1	0	0	0	1
PotVar0016042	0	0	0	0	0	0	0	0	0	0	1	0	0	0	0	0	0	0	0	0	1	0	0	0	0	0	0	0	0	0	0	0	0	0	0	0	0	0	0	0	0	0	0	0	0	0	0	0	0
PotVar0016094	0	0	0	1	0	0	1	0	0	0	0	0	0	0	0	0	0	0	0	0	0	0	0	0	0	0	0	1	1	0	0	0	0	0	0	0	0	0	0	0	0	0	0	0	0	0	0	0	0
PotVar0016123	2	1	2	1	4	3	3	3	2	0	1	NA	0	2	1	0	1	2	2	1	0	2	2	1	0	3	1	2	2	0	0	2	2	2	2	2	3	1	1	1	1	2	1	0	2	1	2	0	NA
PotVar0016129	1	2	1	1	2	1	2	3	2	0	3	2	0	2	0	0	0	0	1	1	2	1	1	0	0	2	1	2	2	0	1	1	1	2	2	1	1	0	1	1	2	1	0	0	1	1	2	0	1
PotVar0016132	0	0	1	1	0	0	0	0	1	2	0	0	3	0	2	3	1	0	0	1	0	0	0	2	3	0	1	1	0	3	0	2	1	1	0	1	0	2	1	1	1	0	0	2	0	1	1	2	2
PotVar0016133	0	1	0	0	0	0	0	0	0	0	2	1	0	0	0	0	0	0	0	0	1	0	0	0	0	0	0	1	1	0	1	0	0	0	0	0	0	0	0	0	2	1	0	0	0	0	0	0	0
PotVar0016134	0	0	0	0	0	0	0	0	0	0	0	0	0	0	0	0	0	0	0	0	0	0	0	0	0	0	0	0	0	0	0	0	0	0	0	1	0	0	0	0	0	0	0	0	0	0	0	0	0
PotVar0016137	1	1	1	1	2	2	3	0	0	0	2	1	0	0	1	0	1	2	1	1	2	1	1	1	0	1	1	3	2	0	1	2	1	0	0	2	3	1	0	1	3	3	1	0	1	0	1	0	1
PotVar0016140	1	0	1	1	2	2	3	0	0	0	0	0	0	0	1	0	1	2	1	1	0	1	1	1	0	1	1	2	2	0	0	2	1	0	0	1	2	1	0	0	1	2	1	0	1	0	1	0	1
PotVar0016172	1	0	1	0	2	2	1	0	0	0	0	0	0	0	1	0	1	2	1	0	0	1	1	1	0	1	0	1	0	0	0	1	1	0	0	1	2	1	0	0	1	2	1	0	1	0	0	0	1
PotVar0016173	1	1	0	0	2	1	0	2	1	0	1	0	0	2	0	0	0	0	1	0	0	1	1	0	0	2	0	0	0	0	0	0	2	1	2	0	0	0	1	0	0	0	0	0	1	1	1	0	1
PotVar0016176	0	0	1	2	0	0	1	0	1	2	0	0	3	0	2	3	1	0	0	1	0	0	0	2	3	0	2	2	1	3	0	2	0	1	0	1	0	2	1	1	1	0	1	2	0	1	1	2	2
PotVar0016177	2	3	1	2	0	1	1	1	2	2	3	3	1	2	0	1	2	2	2	2	3	2	2	1	1	1	1	1	2	1	4	0	1	1	2	1	1	1	2	3	2	2	2	2	2	2	1	2	0
PotVar0016183	0	0	0	1	0	0	1	0	0	0	0	0	0	0	0	0	0	0	0	0	0	0	0	0	0	0	0	1	1	0	0	0	0	0	0	0	0	0	0	0	0	0	0	0	0	0	0	0	0
PotVar0016251	0	1	0	0	0	0	0	0	1	0	2	1	0	0	0	0	0	0	0	0	1	0	0	0	0	0	0	1	1	0	1	0	0	0	0	0	0	0	0	0	2	1	0	0	0	0	0	0	0
PotVar0016254	0	1	0	0	0	0	0	0	1	0	2	1	0	0	0	0	0	0	0	0	1	0	0	0	0	0	0	1	1	0	1	0	0	0	0	0	0	0	0	0	2	1	0	0	0	0	0	0	0
PotVar0016270	1	0	1	0	2	2	1	0	0	0	0	0	0	0	1	0	1	2	1	0	0	1	1	1	0	1	0	1	0	0	0	1	1	0	0	1	2	1	0	0	1	2	1	0	1	0	0	0	1
PotVar0016340	0	0	0	0	0	0	1	0	0	0	0	0	0	0	0	0	0	0	0	1	0	0	0	0	0	0	0	0	1	0	0	0	0	0	0	0	0	0	0	0	0	0	0	0	0	0	1	0	0
PotVar0016341	0	0	0	1	0	0	1	0	0	0	0	0	0	0	0	0	0	0	0	0	0	0	0	0	0	0	0	1	1	0	0	0	0	0	0	0	0	0	0	0	0	0	0	0	0	0	0	0	0
PotVar0016366	0	0	0	0	0	0	0	0	0	0	0	0	0	0	0	0	0	0	0	0	0	0	0	0	0	0	0	0	0	0	0	0	0	0	0	0	1	0	0	0	0	0	0	0	0	0	0	0	0
PotVar0016374	2	1	2	3	2	2	4	1	2	0	2	2	0	1	1	1	2	2	1	2	2	1	3	1	1	2	1	2	3	0	3	2	2	1	0	1	3	1	0	1	1	2	1	0	3	0	2	1	1
PotVar0016397	0	0	2	1	0	0	0	1	1	2	0	1	3	0	2	3	1	0	0	1	0	0	0	2	3	0	2	1	0	3	0	2	0	2	0	2	0	2	2	1	1	0	1	2	0	1	1	2	2
PotVar0016403	0	1	2	1	0	0	0	1	1	2	1	2	3	0	2	3	1	0	0	1	0	0	0	2	3	0	2	2	1	3	1	2	0	2	0	2	0	2	2	1	3	1	1	2	0	1	1	2	2
PotVar0016414	2	2	0	0	2	2	0	2	1	2	1	0	1	3	0	0	1	2	3	1	1	3	1	1	0	2	1	0	1	1	0	0	2	1	4	0	1	1	2	1	0	1	2	2	1	3	1	1	1
PotVar0016416	1	1	1	2	0	0	1	1	2	0	2	2	0	1	0	1	1	0	0	1	2	0	2	0	1	1	0	0	1	0	3	0	1	1	0	0	0	0	0	1	0	0	0	0	2	0	1	1	0
PotVar0016472	0	0	0	0	0	0	0	0	0	0	0	0	0	0	0	0	0	0	0	0	0	0	0	0	0	0	0	0	0	0	0	0	0	0	0	1	0	0	0	0	0	0	0	0	0	0	0	0	0
PotVar0016474	0	0	0	1	0	0	1	0	0	0	0	0	0	0	0	0	0	0	0	0	0	0	0	0	0	0	0	1	1	0	0	0	0	0	0	0	0	0	0	0	0	0	0	0	0	0	0	0	0
PotVar0016497	0	0	1	0	0	0	0	1	0	0	0	1	0	0	0	0	0	0	0	0	0	0	0	0	0	0	0	0	0	0	0	0	0	1	0	1	0	0	1	0	0	0	0	0	0	0	0	0	0
PotVar0016499	0	0	0	0	0	0	0	0	0	0	0	0	0	0	0	0	0	0	0	0	0	0	0	0	0	0	0	0	0	0	0	0	0	0	0	1	0	0	0	0	0	0	0	0	0	0	0	0	0
PotVar0016515	0	0	0	0	0	0	0	0	0	0	0	0	0	0	1	0	0	0	0	0	0	0	0	0	0	0	1	0	0	0	0	0	0	0	0	1	0	0	0	0	0	0	1	0	0	0	0	0	0
PotVar0016517	0	1	0	0	0	0	0	0	0	0	1	1	0	0	0	0	0	0	0	0	0	0	0	0	0	0	0	1	NA	0	1	0	0	0	0	0	0	0	0	0	2	1	0	0	0	0	0	0	0
PotVar0016521	0	0	0	0	0	0	0	0	0	0	0	0	0	0	0	0	0	0	0	0	0	0	0	0	0	0	1	0	0	0	0	1	0	0	0	0	0	0	0	0	0	0	0	0	0	0	0	0	0
PotVar0016524	0	0	0	0	0	0	0	0	0	0	0	0	0	0	0	0	0	0	0	0	0	0	0	0	0	0	1	0	0	0	0	1	0	0	0	0	0	0	0	0	0	0	0	0	0	0	0	0	0
PotVar0016525	0	0	0	1	0	0	2	0	0	0	0	0	0	0	0	0	0	0	0	1	0	0	0	0	0	0	0	1	NA	0	0	0	0	0	0	0	0	0	0	0	0	0	0	0	0	0	1	0	0
PotVar0016549	0	0	1	1	0	0	0	0	1	2	0	0	3	0	2	3	1	0	0	1	0	0	0	2	3	0	1	1	0	3	0	2	0	1	0	1	0	2	1	2	1	0	0	2	0	1	1	2	2
PotVar0016608	0	0	1	2	0	0	0	0	1	2	0	0	3	0	2	NA	1	0	0	1	0	0	0	2	NA	0	1	1	0	3	0	2	0	1	0	1	0	2	1	1	1	0	0	2	0	1	1	2	NA
PotVar0016612	0	0	1	2	0	0	0	0	1	2	0	0	3	0	2	3	1	0	0	1	0	0	0	2	3	0	1	1	0	3	0	2	0	1	0	1	0	2	1	1	1	0	0	2	0	1	1	2	2
PotVar0016613	0	0	0	0	0	0	1	0	0	0	0	0	0	0	0	0	0	0	0	1	0	0	0	0	0	0	0	0	1	0	0	0	0	0	0	0	0	0	0	0	0	0	0	0	0	0	1	0	0
PotVar0016645	0	0	0	0	0	0	0	0	0	0	0	0	0	0	1	0	0	0	0	0	0	0	0	0	0	0	0	0	0	0	0	0	0	0	0	0	0	0	0	1	0	0	0	0	0	0	0	0	0
PotVar0016678	0	1	0	0	0	0	0	0	0	0	1	1	0	0	0	0	0	0	0	0	0	0	0	0	0	1	0	1	1	0	1	0	0	0	0	0	0	0	0	0	2	1	0	0	0	0	0	0	0
PotVar0016703	1	0	0	0	0	0	1	1	0	0	1	0	0	0	0	0	1	0	0	1	1	0	1	0	1	1	0	0	0	0	1	0	0	0	0	0	0	0	0	0	0	0	0	0	0	0	0	0	0
PotVar0016706	1	0	1	0	2	2	1	0	0	0	0	0	0	0	1	0	1	2	1	0	0	1	1	1	0	1	0	1	0	0	0	1	1	0	0	1	2	1	0	0	1	2	1	0	1	0	0	0	1
PotVar0016717	1	0	2	3	2	2	3	0	1	2	0	0	3	0	3	3	2	2	1	2	1	1	1	3	3	1	2	3	2	3	0	4	1	1	0	3	3	3	1	1	2	2	1	2	1	1	2	2	3
PotVar0016741	0	0	0	1	0	0	2	0	0	0	0	0	0	0	0	0	0	0	0	1	0	0	0	0	0	0	0	1	NA	0	0	0	0	0	0	0	0	0	0	0	0	0	0	0	0	0	1	0	0
PotVar0016743	0	0	0	0	0	0	0	0	0	0	0	0	0	0	0	0	0	0	0	0	0	0	0	0	0	0	1	0	0	0	0	1	0	0	0	0	0	0	0	0	0	0	0	0	0	0	0	0	0
PotVar0016746	1	0	1	1	2	2	3	0	0	0	0	0	0	0	1	0	1	2	1	1	0	1	1	1	0	1	1	2	2	0	0	2	1	0	0	2	3	1	0	0	1	2	1	0	1	0	1	0	1
PotVar0016767	0	0	0	0	0	0	1	0	0	0	0	0	0	0	0	0	0	0	0	1	0	0	0	0	0	0	0	0	1	0	0	0	0	0	0	0	0	0	0	0	0	0	0	0	0	0	1	0	0
PotVar0016775	2	2	2	1	2	1	1	4	3	0	2	3	0	3	0	1	1	0	1	1	1	1	3	0	1	2	0	0	1	0	3	0	3	3	2	0	0	0	1	1	0	0	0	0	3	1	2	1	1
PotVar0016783	0	0	0	0	0	0	0	0	0	0	0	0	0	0	0	0	0	0	0	0	0	0	0	0	0	0	0	0	0	0	0	0	0	0	0	0	1	0	0	0	0	0	0	0	0	0	0	0	0
PotVar0016784	0	0	0	0	0	0	0	0	0	0	0	0	0	0	0	0	0	0	0	0	0	0	0	0	0	0	0	0	0	0	0	0	0	0	0	1	0	0	0	0	0	0	0	0	0	0	0	0	0
PotVar0016791	0	0	0	0	0	0	0	0	0	0	1	1	0	0	0	0	0	0	0	0	0	0	0	0	0	1	0	1	NA	0	1	0	0	0	0	0	0	0	0	1	2	1	0	0	0	0	0	0	0
PotVar0016800	1	0	1	0	2	2	1	0	0	0	0	0	0	0	1	0	1	2	1	0	0	1	1	1	0	1	0	NA	0	0	0	1	1	0	0	1	2	1	0	0	1	2	1	0	1	0	0	0	1
PotVar0016819	2	2	1	1	2	3	3	0	0	2	1	NA	1	1	2	0	2	4	3	2	3	3	1	2	0	1	3	2	3	1	0	2	1	0	2	3	4	2	2	1	1	3	4	2	1	2	1	1	1
PotVar0016824	0	0	0	1	0	0	1	0	0	0	0	0	0	0	0	0	0	0	0	0	0	0	0	0	0	0	0	1	1	0	0	0	0	0	0	0	0	0	0	0	0	0	0	0	0	0	0	0	0
PotVar0016834	0	0	1	2	0	0	0	0	1	2	0	0	3	0	2	3	1	0	0	1	0	0	0	2	3	0	1	1	0	3	0	2	0	1	0	1	0	2	1	1	1	0	0	2	0	1	1	2	2
PotVar0016845	0	0	1	2	0	0	0	0	1	2	1	1	3	0	2	3	1	0	0	1	0	0	0	2	3	1	1	2	1	3	1	2	0	1	0	1	0	2	1	2	3	1	0	2	0	1	1	2	2
PotVar0016863	1	0	1	0	2	2	1	0	0	0	0	0	0	0	1	0	1	2	1	0	0	1	1	1	0	1	0	1	0	0	0	1	1	0	0	1	2	1	0	0	1	2	1	0	1	0	0	0	1
PotVar0016906	2	3	1	1	2	3	4	0	0	2	1	1	1	1	1	0	2	4	3	2	2	3	1	2	1	2	NA	3	3	1	2	2	1	0	2	3	4	2	2	1	3	4	4	2	1	2	1	1	1
PotVar0016968	0	0	1	0	0	0	0	1	0	0	1	1	0	0	0	0	0	0	0	0	1	0	0	0	0	0	0	0	0	0	0	0	0	1	0	0	0	0	0	0	0	0	0	0	0	0	0	0	0
PotVar0016969	0	0	0	0	0	0	0	0	0	0	1	1	0	0	0	0	0	0	0	0	0	0	0	0	0	1	0	1	NA	0	1	0	0	0	0	0	0	0	0	0	2	1	0	0	0	0	0	0	0
PotVar0016970	0	0	0	1	0	0	2	0	0	0	0	0	0	0	0	0	0	0	0	0	0	0	0	0	0	0	0	1	1	0	0	0	0	0	0	0	0	0	0	0	0	0	0	0	0	0	0	0	0
PotVar0017024	0	0	2	2	0	0	0	1	2	2	1	1	3	0	2	3	1	0	0	1	1	0	0	2	2	0	1	1	0	3	0	2	0	2	0	1	0	2	1	2	1	0	0	2	0	1	1	2	2
PotVar0017077	0	0	0	0	0	0	0	0	0	0	0	0	0	0	0	0	0	0	0	0	0	0	0	0	0	0	0	0	0	0	0	0	0	0	0	1	0	0	0	0	0	0	0	0	0	0	0	0	0
PotVar0017078	0	0	0	0	0	0	0	0	0	0	0	0	0	0	0	0	0	0	0	0	0	0	0	0	0	0	0	0	0	0	0	0	0	0	0	0	1	0	0	0	0	0	0	0	0	0	0	0	0
PotVar0017079	0	0	0	0	0	0	0	0	0	0	0	0	0	0	0	0	0	0	0	0	0	0	0	0	0	0	1	0	0	0	0	1	0	0	0	0	0	0	0	0	0	0	0	0	0	0	0	0	0
PotVar0017084	1	3	0	0	0	1	0	0	0	2	0	0	1	1	0	0	1	2	2	1	1	2	0	2	1	0	3	0	1	1	1	0	0	0	2	1	1	1	2	1	0	1	3	2	0	2	0	1	0
PotVar0017121	0	0	0	1	0	0	2	0	0	0	0	0	0	0	0	0	0	0	0	0	0	0	0	0	0	0	0	1	1	0	0	0	0	0	0	0	0	0	0	0	0	0	0	0	0	0	0	0	0
PotVar0017135	0	0	0	1	0	0	2	0	0	0	0	0	0	0	0	0	0	0	0	0	0	0	0	0	0	0	0	1	1	0	0	0	0	0	0	0	0	0	0	0	0	0	0	0	0	0	0	0	0
PotVar0017149	0	0	1	0	0	0	0	1	1	0	1	1	0	0	0	0	0	0	0	0	1	0	0	0	0	0	0	0	0	0	0	0	0	1	0	0	0	0	0	0	0	0	0	0	0	0	0	0	0
PotVar0017154	0	0	0	0	0	0	1	0	0	0	0	0	0	0	0	0	0	0	0	1	1	0	0	0	0	0	0	0	1	0	0	0	0	0	0	0	0	0	0	0	0	0	0	0	0	0	1	0	0
PotVar0017157	2	1	2	1	2	1	0	4	3	0	3	3	0	3	0	1	1	0	1	1	2	1	3	0	1	2	0	0	1	0	2	0	3	3	2	0	0	0	1	1	0	0	0	0	3	1	2	1	1
PotVar0017169	0	0	1	2	0	0	0	0	1	2	0	0	3	0	2	3	1	0	0	1	0	0	0	2	2	0	1	1	0	3	0	2	0	1	0	1	0	2	1	2	1	0	0	2	0	1	1	2	2
PotVar0017171	1	3	1	2	0	1	0	0	1	4	1	1	4	1	2	3	2	2	2	2	1	2	0	4	3	1	3	2	1	4	2	2	0	1	2	2	NA	3	3	3	3	2	3	4	0	3	1	3	2
PotVar0017183	0	0	0	1	0	0	2	0	0	0	0	0	0	0	0	0	0	0	0	0	0	0	0	0	0	0	0	1	1	0	0	0	0	0	0	0	0	0	0	0	0	0	0	0	0	0	0	0	0
PotVar0017185	0	0	0	0	0	0	1	0	0	0	0	0	0	0	0	0	0	0	0	1	1	0	0	0	0	0	0	0	1	0	0	0	0	0	0	0	0	0	0	0	0	0	0	0	0	0	1	0	0
PotVar0017188	1	0	1	0	2	2	NA	0	0	0	0	0	0	0	1	0	1	2	1	0	NA	1	1	0	0	1	0	1	0	0	0	1	1	0	0	1	NA	1	NA	0	1	2	1	0	1	0	0	0	1
PotVar0017199	0	0	0	1	0	0	2	0	0	0	0	0	0	0	0	0	0	0	0	0	0	0	0	0	0	0	0	1	1	0	0	0	0	0	0	0	0	0	0	0	0	0	0	0	0	0	0	0	0
PotVar0017250	0	0	0	0	0	0	0	0	0	0	0	0	0	0	0	0	0	0	0	0	0	0	0	0	0	0	0	0	0	0	0	0	0	0	0	0	1	0	0	0	0	0	0	0	0	0	0	0	0
PotVar0017260	0	0	1	1	0	0	2	1	0	0	1	1	0	0	1	0	0	0	0	0	1	0	0	0	0	0	0	1	1	0	0	0	0	1	0	0	0	0	0	0	0	0	0	0	0	0	0	0	0
PotVar0017276	0	0	1	0	0	0	0	1	0	0	1	1	0	0	1	0	0	0	0	0	1	0	0	0	0	0	0	0	0	0	0	0	0	1	0	0	0	0	0	0	0	0	0	0	0	0	0	0	0
PotVar0017285	0	0	0	1	0	0	3	0	0	0	0	0	0	0	0	0	0	0	0	1	1	0	0	0	0	0	1	1	2	0	0	1	0	0	0	0	0	0	0	0	0	0	0	0	0	0	1	0	0
PotVar0017293	1	0	2	0	2	2	1	1	0	0	1	1	0	0	2	0	1	2	1	0	1	1	1	0	0	1	1	1	0	0	0	2	1	1	0	2	3	1	0	0	1	2	1	0	1	0	0	0	1
PotVar0017294	0	0	0	0	0	0	0	0	0	0	0	0	0	0	0	0	0	0	0	0	0	0	0	0	0	0	0	0	0	0	0	0	0	0	0	1	0	0	0	0	0	0	0	0	0	0	0	0	0
PotVar0017358	2	0	2	1	2	2	1	2	0	0	1	3	0	1	1	1	2	2	1	1	1	1	3	0	1	2	0	1	1	0	2	1	2	2	0	1	2	1	0	1	1	2	1	0	3	0	1	1	1
PotVar0017371	1	0	1	0	2	2	1	0	0	0	0	0	0	0	1	0	1	2	1	0	0	1	1	0	0	1	0	1	0	0	0	1	1	0	0	1	2	1	0	0	1	2	1	0	1	0	0	0	1
PotVar0017372	1	1	0	0	2	1	0	2	3	0	1	0	2	2	0	0	0	0	1	0	0	1	0	0	0	1	0	0	0	0	0	0	2	1	2	0	0	0	1	0	0	0	0	1	1	1	1	0	1
PotVar0017373	1	0	1	1	0	0	0	2	0	0	1	3	0	1	0	1	1	0	0	1	1	0	2	0	1	1	0	0	1	0	2	0	1	2	0	0	0	0	0	1	0	0	0	0	2	0	1	1	0
PotVar0017377	1	3	0	0	0	1	0	0	0	2	1	0	1	1	1	0	1	2	2	1	2	2	1	2	1	0	1	0	1	1	1	0	0	0	NA	0	1	1	1	1	0	1	2	2	0	2	0	1	0
PotVar0017378	0	0	0	0	0	0	0	0	0	0	0	0	0	0	0	0	0	0	0	0	0	0	0	0	0	0	0	0	0	0	0	0	0	0	0	1	0	0	0	0	0	0	0	0	0	0	0	0	0
PotVar0017380	0	0	0	0	0	0	1	0	0	0	0	0	0	0	0	0	0	0	0	1	0	0	0	0	0	0	1	0	1	0	0	1	0	0	0	0	0	0	0	0	0	0	0	0	0	0	1	0	0
PotVar0017394	0	0	0	1	0	0	2	0	0	0	0	0	0	0	0	0	0	0	0	0	0	0	0	0	0	0	0	1	0	0	0	0	0	0	0	0	0	0	0	0	0	0	0	0	0	0	0	0	0
PotVar0017410	0	0	1	0	0	0	0	0	0	0	1	1	0	0	0	0	0	0	0	0	0	0	0	0	0	1	0	1	1	0	1	0	0	0	0	0	0	0	0	0	2	1	0	0	0	0	0	0	0
PotVar0017411	1	3	1	2	0	1	0	0	1	4	1	0	2	1	3	3	2	2	2	2	2	2	1	4	3	0	3	1	1	4	1	2	0	1	2	2	1	3	3	3	1	1	3	3	0	3	1	3	2
PotVar0017413	0	0	0	1	0	0	3	0	0	0	0	1	0	0	0	0	0	0	0	1	1	0	0	0	0	0	1	1	1	0	0	1	0	0	0	1	0	0	0	0	0	0	0	0	0	0	1	0	0
PotVar0017414	0	0	0	1	0	0	2	0	0	0	0	0	0	0	0	0	0	0	0	0	0	0	0	0	0	0	0	1	0	0	0	0	0	0	0	0	0	0	0	0	0	0	0	0	0	0	0	0	0
PotVar0017420	0	0	0	0	0	0	0	0	0	0	0	0	0	0	0	0	0	0	0	0	0	0	0	0	0	0	0	0	0	0	0	0	0	0	0	0	1	0	0	0	0	0	0	0	0	0	0	0	0
PotVar0017431	2	1	1	1	4	3	4	2	3	0	1	1	2	2	1	0	1	2	2	0	0	2	1	0	0	2	1	NA	NA	0	0	2	3	1	2	2	3	1	1	0	1	2	1	1	2	1	NA	0	2
PotVar0017432	0	0	1	2	0	0	0	0	1	2	0	0	1	0	2	3	1	0	0	NA	0	0	0	2	2	0	1	1	1	3	0	2	0	1	0	2	0	2	2	2	1	0	0	1	0	1	1	2	2
PotVar0017453	0	0	0	1	0	0	2	0	0	0	0	0	0	0	0	0	0	0	0	0	0	0	0	0	0	0	0	1	0	0	0	0	0	0	0	0	0	0	0	0	0	0	0	0	0	0	0	0	0
PotVar0017463	0	0	0	0	0	0	0	0	0	0	0	0	0	0	0	0	0	0	0	0	0	0	0	0	0	0	1	0	0	0	0	1	0	0	0	0	1	0	0	0	0	0	0	0	0	0	0	0	0
PotVar0017473	2	3	1	1	0	1	0	2	0	2	2	3	1	NA	1	1	1	2	2	2	3	2	NA	2	2	1	2	0	NA	1	3	0	1	2	NA	0	1	1	1	2	0	1	3	2	2	2	1	2	0
PotVar0017484	1	3	1	1	2	2	NA	2	3	1	2	NA	2	3	0	0	2	1	3	1	2	3	0	2	0	2	1	2	2	0	2	1	2	1	3	1	2	1	1	0	2	1	1	1	1	2	2	0	1
PotVar0017497	0	0	0	0	0	0	0	0	0	0	0	0	0	0	0	0	0	0	0	0	0	0	0	0	0	0	1	0	0	0	0	1	0	0	0	0	0	0	0	0	0	0	0	0	0	0	0	0	0
PotVar0017499	0	0	0	1	0	0	3	0	0	0	0	0	0	0	0	0	0	0	0	1	0	0	0	0	0	0	0	1	1	0	0	0	0	0	0	0	0	0	0	0	0	0	0	0	0	0	1	0	0
PotVar0017501	1	1	1	0	2	1	0	2	3	0	1	0	2	2	0	0	0	0	1	0	0	1	0	0	0	1	0	0	0	0	0	0	2	1	2	0	0	0	1	0	0	0	0	1	1	1	1	0	1
PotVar0017531	0	2	0	0	0	1	0	0	0	1	0	0	0	1	0	0	1	1	2	0	1	2	0	2	0	0	0	0	0	0	1	0	0	0	1	0	1	1	0	0	0	0	1	0	0	1	0	0	0
PotVar0017541	0	0	1	2	0	0	0	0	1	2	0	0	1	0	2	3	1	0	0	1	0	0	0	2	2	0	1	1	0	3	0	2	0	1	0	2	0	2	2	2	1	0	0	1	0	1	1	2	2
PotVar0017542	2	1	2	0	4	3	1	2	3	0	2	1	2	2	1	0	NA	2	2	0	0	2	1	0	0	3	1	2	NA	0	1	NA	NA	1	2	1	3	1	1	0	3	NA	1	1	2	1	1	0	2
PotVar0017551	0	0	0	1	0	0	3	0	0	0	0	1	0	0	0	0	0	0	0	1	1	0	0	0	0	0	0	1	1	0	0	0	0	0	0	1	0	0	0	0	0	0	0	0	0	0	1	0	0
PotVar0017554	0	0	0	0	0	0	0	0	0	0	0	0	0	0	0	0	0	0	0	0	0	0	0	0	0	0	0	0	0	0	0	0	0	0	0	0	1	0	0	0	0	0	0	0	0	0	0	0	0
PotVar0017563	2	1	1	1	0	0	0	2	0	1	2	3	1	1	1	1	0	1	0	2	2	0	3	0	2	1	2	0	2	1	2	0	1	2	1	0	0	0	1	2	0	1	2	2	2	1	1	2	0
PotVar0017586	0	0	0	1	0	0	3	0	0	0	0	0	0	0	0	0	0	0	0	1	0	0	0	0	0	0	0	1	1	0	0	0	0	0	0	0	0	0	0	0	0	0	0	0	0	0	1	0	0
PotVar0017609	1	0	1	0	2	2	1	0	0	0	0	0	0	0	1	0	1	2	1	0	0	1	1	0	0	1	0	1	0	0	0	1	1	0	0	1	2	1	0	0	1	2	1	0	1	0	0	0	1
PotVar0017705	0	0	0	0	0	0	0	0	0	0	1	1	0	0	0	0	1	0	0	0	0	0	0	0	0	1	0	1	1	0	1	0	0	0	0	0	0	0	0	0	2	1	0	0	0	0	0	0	0
PotVar0017710	1	0	1	0	2	2	1	0	0	0	0	0	0	0	1	0	1	2	1	0	0	1	1	0	0	1	0	1	0	0	0	1	1	0	0	1	2	1	0	0	1	2	1	0	1	0	0	0	1
PotVar0017726	1	1	1	0	2	1	0	2	3	0	2	1	2	2	0	0	1	0	1	0	0	1	0	0	0	2	0	1	1	0	1	0	2	1	2	0	0	0	1	0	2	1	0	1	1	1	1	0	1
PotVar0017733	1	0	1	1	2	2	4	0	0	0	1	1	0	0	1	0	2	2	1	1	1	1	1	0	0	2	1	3	2	0	1	2	1	0	0	1	3	1	0	0	3	3	1	0	1	0	1	0	1
PotVar0017735	2	1	1	1	0	0	0	2	0	1	2	3	1	1	1	1	0	1	0	2	2	0	3	0	2	1	2	0	2	1	2	0	1	2	1	0	0	0	1	2	0	1	2	2	2	1	1	2	0
PotVar0017739	0	0	0	0	0	0	1	0	0	0	0	0	0	0	0	0	0	0	0	1	0	0	0	0	0	0	0	0	1	0	0	0	0	0	0	0	0	0	0	0	0	0	0	0	0	0	1	0	0
PotVar0017766	0	0	0	0	0	0	0	0	0	0	0	0	0	0	0	0	0	0	0	0	1	0	0	0	0	0	0	0	0	0	0	0	0	0	0	0	1	0	0	0	0	0	0	0	0	0	0	0	0
PotVar0017806	1	1	2	2	2	1	0	2	4	2	NA	1	3	2	2	3	2	0	1	1	0	1	0	2	2	2	1	2	1	3	1	2	2	2	2	2	0	2	3	2	3	1	0	2	1	2	2	2	3
PotVar0017808	0	0	1	2	0	0	0	0	1	2	0	0	1	0	2	3	1	0	0	1	0	0	0	2	2	0	1	1	0	3	0	2	0	1	0	2	0	2	2	2	1	0	0	1	0	1	1	2	2
PotVar0017816	0	0	0	0	0	0	0	0	0	0	0	0	0	0	0	0	0	0	0	0	0	0	0	0	0	0	0	0	0	0	0	0	0	0	0	0	1	0	0	0	0	0	0	0	0	0	0	0	0
PotVar0017824	0	0	0	1	0	0	3	0	0	0	0	0	0	0	0	0	0	0	0	1	0	0	0	0	0	0	0	1	1	0	0	0	0	0	0	0	0	0	0	0	0	0	0	0	0	0	1	0	0
PotVar0017827	0	0	0	0	0	0	0	0	0	0	1	1	0	0	0	0	1	0	0	0	0	0	0	0	0	1	0	1	1	0	1	0	0	0	0	0	0	0	0	0	2	1	0	0	0	0	0	0	0
PotVar0017828	1	1	1	0	2	1	0	2	3	0	1	0	2	2	0	0	0	0	1	0	0	1	0	0	0	1	0	0	0	0	0	0	2	1	2	0	0	0	1	0	0	0	0	1	1	1	1	0	1
PotVar0017842	1	0	1	0	2	2	1	0	0	0	0	0	0	0	1	0	1	2	1	0	1	1	1	0	0	1	0	1	0	0	0	1	1	0	0	1	2	1	0	0	1	2	1	0	1	0	0	0	1
PotVar0017868	0	2	1	2	0	1	0	0	1	3	0	0	1	1	2	3	2	1	2	1	1	2	0	4	2	0	1	1	0	3	1	2	0	1	1	2	1	3	2	2	1	0	1	1	0	2	1	2	2
PotVar0017894	2	1	1	1	0	0	0	2	0	1	2	NA	1	1	1	1	0	1	0	2	2	0	3	0	2	1	2	0	2	1	2	0	1	2	1	0	0	0	1	2	0	1	2	2	2	1	1	2	0
PotVar0017895	0	2	0	0	0	1	0	0	0	1	0	0	0	1	0	0	1	1	2	0	1	2	0	2	0	0	0	0	0	0	1	0	0	0	1	0	1	1	0	0	0	0	1	0	0	1	0	0	0
PotVar0017901	0	0	0	0	0	0	0	0	0	0	0	0	0	0	0	0	0	0	0	0	0	0	0	0	0	0	0	0	0	0	0	0	0	0	0	1	0	0	0	0	0	0	0	0	0	0	0	0	0
PotVar0017902	2	1	2	1	4	3	4	2	3	0	1	1	2	2	1	0	1	2	2	1	1	2	1	0	0	2	1	2	1	0	0	2	3	1	2	2	3	1	1	0	1	2	1	1	2	1	2	0	2
PotVar0017903	0	0	0	1	0	0	2	0	0	0	0	0	0	0	0	0	0	0	0	0	0	0	0	0	0	0	0	1	0	0	0	0	0	0	0	0	0	0	0	0	0	0	0	0	0	0	0	0	0
PotVar0017908	1	0	1	1	2	2	4	0	0	0	0	0	0	0	1	0	1	2	1	1	1	1	1	0	0	1	1	2	1	0	0	2	1	0	0	1	3	1	0	0	1	2	1	0	1	0	1	0	1
PotVar0017923	0	0	0	0	0	0	0	0	0	0	0	0	0	0	0	0	0	0	0	0	0	0	0	0	0	0	0	0	0	0	0	0	0	0	0	0	1	0	0	0	0	0	0	0	0	0	0	0	0
PotVar0017926	0	0	0	1	0	0	4	0	0	0	0	0	0	0	0	0	0	0	0	1	0	0	0	0	0	0	0	1	1	0	0	0	0	0	0	0	0	0	0	0	0	0	0	0	0	0	1	0	0
PotVar0017995	0	0	0	1	0	0	1	1	0	0	0	0	0	0	0	0	1	0	0	0	0	0	1	0	0	0	0	0	1	0	0	0	0	0	0	1	0	0	0	1	0	0	0	0	0	0	0	0	0
PotVar0018000	0	0	0	0	0	0	0	0	0	0	0	0	0	1	0	0	0	0	0	0	0	0	0	0	0	0	0	0	0	0	0	0	1	0	0	1	0	0	0	0	0	0	0	0	0	1	1	0	0
PotVar0018013	1	1	1	1	1	0	1	1	0	1	1	0	0	0	1	1	1	0	1	1	0	0	1	0	1	0	1	0	1	2	0	1	0	1	0	NA	0	2	0	1	0	0	0	0	0	0	1	0	0
PotVar0018015	0	0	0	1	0	0	1	1	0	0	0	0	0	0	0	0	1	0	0	0	0	0	1	0	0	0	0	0	1	0	0	0	0	0	0	1	0	0	0	1	0	0	0	0	0	0	0	0	0
PotVar0018022	0	1	0	0	1	0	1	0	1	1	1	0	1	2	1	2	1	1	0	0	2	2	0	0	0	0	0	1	1	1	1	0	1	0	0	0	0	0	1	1	0	0	3	2	1	1	2	0	1
PotVar0018043	0	1	0	0	1	0	1	0	1	1	1	0	1	2	1	2	1	1	0	0	2	2	0	0	0	0	0	1	1	1	1	0	1	0	0	0	0	0	1	1	0	0	3	2	1	1	2	0	1
PotVar0018060	1	1	1	0	1	0	1	1	0	0	NA	0	NA	1	0	0	1	1	0	1	NA	1	1	1	2	0	1	1	1	1	1	1	2	1	0	1	0	0	0	1	0	0	1	NA	NA	NA	1	NA	1
PotVar0018085	0	1	0	0	0	0	0	0	1	0	0	0	0	0	0	1	0	0	0	1	0	0	0	1	0	0	0	0	0	0	0	0	0	0	0	0	0	0	0	0	0	0	0	0	0	0	0	1	0
PotVar0018096	NA	0	0	0	0	1	0	0	0	0	NA	2	1	0	0	1	0	2	0	1	1	0	0	NA	0	2	0	0	0	1	NA	NA	0	0	1	0	1	1	0	1	1	0	0	1	0	0	0	0	0
PotVar0018140	0	0	0	0	0	0	0	0	1	0	0	0	0	0	0	0	0	0	0	0	0	0	0	0	0	0	1	0	0	0	0	0	0	0	1	0	1	0	0	0	0	0	0	0	0	0	0	0	0
PotVar0018154	0	1	0	0	0	0	0	0	1	0	0	0	0	0	0	1	0	0	0	1	0	0	0	1	0	0	0	0	0	0	0	0	0	0	0	0	0	0	0	0	0	0	0	0	0	0	0	1	0
PotVar0018178	0	1	0	2	0	0	0	2	1	2	2	0	0	0	0	1	0	0	0	1	2	0	2	1	0	0	0	0	0	0	0	0	0	0	0	0	0	0	0	0	0	0	0	0	0	0	0	1	0
PotVar0018194	0	0	0	0	0	1	0	1	0	0	0	1	1	0	0	2	0	0	0	1	1	0	0	0	0	2	0	0	0	1	1	0	0	0	1	0	1	0	0	1	1	0	0	1	0	0	0	0	0
PotVar0018209	1	1	0	1	0	0	0	1	0	1	1	1	1	0	1	1	2	2	0	0	1	0	1	2	NA	0	0	1	NA	0	0	0	0	1	0	0	0	0	1	0	1	3	1	0	1	0	0	0	1
PotVar0018212	0	0	0	1	0	0	0	0	0	1	1	0	1	0	0	0	1	1	0	0	1	0	1	0	0	0	0	1	0	0	0	0	0	1	0	0	0	0	0	0	1	0	0	0	0	0	0	0	0
PotVar0018214	1	1	0	0	0	0	0	1	1	0	0	0	1	0	1	1	2	1	0	0	0	0	0	0	1	0	1	1	0	0	0	0	0	0	1	0	1	0	0	0	0	2	0	0	0	0	0	0	0
PotVar0018233	0	0	0	0	0	0	0	0	0	0	0	0	0	0	1	0	0	0	0	0	0	1	0	0	0	0	0	0	0	0	0	0	0	0	0	0	0	0	0	0	0	0	0	0	0	0	0	0	0
PotVar0018234	0	0	0	1	0	1	0	1	1	1	1	1	2	0	0	2	1	1	0	1	2	0	1	0	0	2	1	1	1	1	1	0	0	0	2	0	2	0	0	1	2	0	0	1	0	0	0	0	0
PotVar0018236	0	2	1	2	1	1	1	2	2	1	1	2	4	0	0	3	1	3	0	3	4	1	2	3	2	2	2	2	1	3	2	0	1	1	2	1	2	1	1	2	2	1	2	3	1	0	2	1	2
PotVar0018249	0	0	1	0	0	0	0	0	0	0	1	0	0	1	0	0	0	0	0	1	0	0	1	0	1	0	0	0	0	0	0	0	0	0	0	0	0	0	0	0	0	0	0	0	1	2	0	2	0
PotVar0018250	2	1	1	0	0	0	0	1	0	0	2	0	0	1	1	1	1	1	0	1	0	0	1	0	2	0	0	0	0	0	0	0	1	0	0	0	0	0	0	0	0	2	0	0	1	3	0	2	0
PotVar0018262	0	0	0	0	0	0	0	0	0	0	0	1	0	0	0	0	0	2	0	0	0	0	0	2	1	0	0	0	0	0	0	0	0	0	0	0	0	0	1	0	0	1	1	0	1	0	0	0	1
PotVar0018263	NA	3	2	1	1	0	1	2	1	0	1	1	2	1	1	2	1	NA	0	3	2	NA	NA	3	4	0	1	1	1	2	1	0	2	1	0	1	0	NA	1	1	0	3	2	2	2	NA	NA	3	2
PotVar0018281	2	1	1	1	0	1	0	2	1	1	3	2	2	1	2	3	2	4	0	2	2	1	2	2	3	2	1	1	1	1	1	0	1	1	2	0	2	0	1	1	2	3	1	1	2	3	0	NA	1
PotVar0018338	0	0	0	0	0	0	0	0	0	0	0	1	0	0	0	0	0	2	0	0	0	0	0	2	1	0	0	0	0	0	0	0	0	0	0	0	0	0	1	0	0	1	1	0	1	0	0	0	1
PotVar0018352	2	2	2	1	1	1	1	2	1	1	2	2	3	1	2	4	1	3	0	4	3	2	2	3	4	2	1	1	1	3	2	0	2	1	1	1	1	1	1	2	1	3	2	3	2	3	2	3	2
PotVar0018360	0	0	0	0	0	0	0	0	0	0	0	0	0	0	1	0	0	0	0	0	0	1	0	0	0	0	0	0	0	0	0	0	0	0	0	0	0	0	0	0	1	0	0	0	0	0	0	0	0
PotVar0018374	0	0	2	0	0	0	0	0	0	0	1	0	0	0	0	1	0	0	0	1	0	0	2	0	0	0	0	0	0	1	0	0	0	0	0	0	0	1	0	0	0	0	0	0	0	0	1	1	0
PotVar0018377	0	0	0	0	0	0	0	0	1	0	0	0	0	0	0	0	0	0	0	0	0	0	0	0	0	0	1	0	0	0	0	0	0	0	1	0	1	0	0	0	0	0	0	0	0	0	0	0	0
PotVar0018387	0	0	0	0	0	0	0	0	0	0	0	0	1	0	0	0	0	0	0	0	2	0	0	0	0	0	1	0	1	1	0	0	0	0	0	0	0	0	0	0	0	0	0	1	0	0	1	0	0
PotVar0018388	1	1	0	0	0	0	0	1	0	0	0	0	0	0	1	0	1	0	0	0	0	0	0	0	1	0	0	0	0	0	0	0	1	0	0	0	0	0	0	0	0	2	0	0	0	0	0	0	0
PotVar0018389	0	0	0	0	0	0	0	1	1	0	0	0	1	0	0	0	1	1	0	0	0	0	0	0	0	0	1	1	0	0	0	0	0	0	1	0	1	0	0	0	0	0	0	0	0	0	0	0	0
PotVar0018406	1	0	0	0	0	1	0	0	0	1	1	1	1	1	0	2	0	1	0	2	1	0	0	0	1	2	0	0	0	1	1	0	0	0	1	0	1	0	0	1	1	0	0	1	1	NA	0	1	0
PotVar0018416	1	1	0	1	1	1	1	1	1	1	1	2	3	1	1	3	1	3	0	3	4	2	0	3	3	2	1	1	1	2	2	0	1	1	1	1	1	0	1	2	NA	1	2	3	2	3	1	2	2
PotVar0018429	2	2	0	1	1	1	1	2	1	1	1	2	3	1	3	3	1	3	0	3	3	3	0	3	4	2	1	1	NA	NA	2	0	2	1	NA	1	1	0	1	2	2	3	2	3	2	3	1	2	2
PotVar0018450	2	2	2	1	1	1	1	2	1	1	2	2	3	1	2	3	2	3	0	4	NA	2	2	3	4	2	1	0	1	3	3	1	2	1	1	1	1	1	2	2	2	3	2	3	2	3	2	3	3
PotVar0018454	0	0	2	0	0	0	0	0	0	0	2	0	0	0	0	1	0	0	0	1	1	0	2	0	0	0	0	1	0	1	0	0	0	0	0	0	0	1	0	0	1	0	0	0	0	0	1	1	0
PotVar0018455	0	1	0	0	0	0	0	0	1	0	0	0	1	0	0	0	0	0	0	1	2	0	0	1	0	0	1	0	1	1	0	0	0	0	0	0	0	0	0	0	0	0	0	1	0	0	1	1	0
PotVar0018459	2	1	0	1	1	1	1	2	0	1	1	2	2	1	2	2	1	3	0	2	1	2	0	2	4	2	0	0	1	1	3	1	2	1	1	1	1	0	2	2	2	3	2	2	2	3	0	1	NA
PotVar0018463	0	0	0	0	0	0	0	0	1	0	0	0	0	0	0	0	0	0	0	0	0	0	0	0	0	0	1	0	0	0	0	0	0	0	1	0	1	0	0	0	0	0	0	0	0	0	0	0	0
PotVar0018476	0	0	0	0	0	1	0	0	0	0	0	1	1	1	0	1	0	0	0	2	1	0	0	0	1	1	0	0	1	1	1	1	0	0	1	0	1	0	0	1	2	0	0	1	1	2	0	1	1
PotVar0018478	0	1	2	0	0	0	0	0	1	0	2	0	1	0	0	1	0	0	0	2	3	0	2	1	0	0	1	1	1	2	0	0	0	0	0	0	0	1	0	0	1	0	0	1	0	0	2	2	0
PotVar0018524	1	1	3	0	0	0	0	0	2	0	1	1	1	0	0	1	1	0	2	2	2	0	2	1	0	0	2	0	2	2	0	0	1	0	1	0	1	1	0	1	0	0	1	2	0	0	2	2	0
PotVar0018525	0	0	0	0	0	0	0	0	0	0	0	0	0	0	1	0	0	0	0	0	0	1	0	0	0	0	0	0	0	0	0	0	0	0	0	0	0	0	0	0	1	0	0	0	0	0	0	0	1
PotVar0018564	1	0	1	0	0	0	0	0	0	0	0	1	0	0	0	0	1	0	2	0	0	0	0	0	0	0	0	0	1	0	0	0	1	0	0	0	0	0	0	1	0	0	1	1	0	0	0	0	0
PotVar0018569	2	1	0	1	1	0	1	2	1	1	1	1	1	0	2	0	1	3	0	0	0	2	0	2	3	1	1	0	0	0	2	0	2	1	1	1	1	0	2	1	0	3	2	1	1	1	0	0	2
PotVar0018588	0	1	0	0	0	0	0	0	1	0	0	0	1	0	0	1	0	0	0	1	2	0	0	1	0	0	1	0	1	1	0	0	0	0	0	0	0	0	0	0	0	0	0	1	0	0	1	1	0
PotVar0018604	2	1	0	0	0	0	0	1	0	1	1	0	0	1	1	0	0	1	0	1	1	1	0	0	1	1	0	0	1	0	0	0	0	0	0	0	0	0	0	1	0	0	0	1	1	3	0	1	0
PotVar0018629	1	1	2	2	1	1	1	1	NA	0	3	2	2	0	2	2	1	2	0	3	3	2	2	3	3	2	NA	2	NA	4	2	1	2	1	NA	1	NA	1	0	1	3	3	1	2	1	0	2	2	2
PotVar0018635	0	0	0	0	0	0	0	0	1	0	0	0	0	0	0	0	0	0	0	0	0	0	0	0	0	0	1	0	0	0	0	0	0	0	1	0	1	0	0	0	0	0	0	0	0	0	0	0	0
PotVar0018639	1	0	0	1	0	1	0	1	0	0	1	2	1	0	2	1	1	2	0	1	0	2	0	1	1	2	0	2	1	2	1	1	0	0	1	0	1	0	0	0	1	3	0	0	1	0	0	0	1
PotVar0018646	0	1	2	1	1	0	1	0	1	0	1	0	1	0	0	1	0	0	0	2	2	0	2	1	1	0	1	0	0	2	1	0	2	1	0	1	0	1	0	1	1	0	1	2	0	0	2	2	1
PotVar0018685	1	1	1	0	1	1	0	0	1	0	1	0	2	0	0	2	0	1	2	2	1	1	0	NA	0	1	3	0	0	1	0	1	3	2	2	0	2	1	0	0	0	0	0	1	0	0	1	1	0
PotVar0018687	1	0	0	0	0	0	0	0	0	0	0	1	1	1	1	0	1	1	0	0	0	1	0	0	0	0	0	2	0	0	1	0	0	0	0	1	0	1	1	0	1	0	1	0	2	0	0	1	0
PotVar0018693	0	0	0	1	1	1	1	0	0	1	0	1	0	0	0	0	0	1	0	0	1	0	0	2	1	1	0	0	1	0	1	1	0	0	0	2	0	1	1	1	0	0	0	2	1	0	0	0	0
PotVar0018694	1	0	0	1	1	1	1	0	0	1	0	2	1	1	2	0	1	2	0	0	2	1	0	2	2	1	0	2	1	0	3	1	0	0	1	4	0	2	3	1	1	0	1	2	4	0	0	1	0
PotVar0018832	1	0	0	2	0	1	1	2	0	0	0	1	0	3	0	0	1	0	0	0	0	2	1	0	1	1	0	0	1	0	0	0	0	0	0	0	1	0	0	2	0	1	3	1	1	1	1	0	1
PotVar0018833	0	0	0	1	1	0	1	0	0	1	0	1	0	0	0	0	0	1	0	0	1	0	0	2	1	1	0	0	1	0	0	1	0	0	0	2	0	1	0	1	0	0	0	2	1	0	0	0	0
PotVar0018848	0	1	0	1	1	0	2	1	0	0	0	0	1	0	0	2	1	1	0	1	1	1	1	0	0	1	2	0	1	0	0	1	4	3	3	0	2	1	0	0	0	0	0	1	0	1	0	0	0
PotVar0018862	0	0	0	0	0	0	0	0	0	0	0	0	0	0	0	0	0	0	0	0	0	0	0	0	0	0	0	0	0	0	0	0	0	0	0	0	0	0	0	0	0	0	0	0	1	0	0	0	0
PotVar0018915	0	0	0	0	0	0	0	0	0	0	0	0	1	0	1	2	0	0	1	0	0	0	0	0	1	0	0	0	0	1	0	0	0	0	0	0	0	1	0	0	1	0	0	0	0	0	0	0	0
PotVar0018931	0	0	0	0	0	0	0	0	0	0	0	0	0	0	0	0	0	0	0	0	0	0	0	0	0	0	0	0	0	0	0	0	0	0	0	0	0	0	0	0	0	0	0	0	0	0	0	1	0
PotVar0018933	1	1	1	1	1	2	2	1	0	0	0	1	3	0	2	4	1	2	2	1	1	2	1	0	1	1	2	1	1	1	2	1	4	3	4	1	2	3	2	0	2	1	0	1	2	1	0	0	0
PotVar0018968	1	0	1	0	0	2	0	0	0	0	0	1	1	0	1	0	0	1	1	0	0	1	0	0	0	0	0	1	0	0	1	0	0	0	0	1	0	1	1	0	1	1	0	0	2	0	0	0	0
PotVar0018983	0	0	0	1	1	0	1	1	0	1	0	1	0	0	0	0	0	1	0	0	1	0	0	2	1	1	0	0	1	0	0	1	0	0	0	2	0	1	0	1	0	0	0	2	1	0	0	0	0
PotVar0018985	1	0	1	0	0	2	0	0	0	0	0	1	1	0	1	0	0	1	1	0	0	1	0	0	0	0	0	1	1	0	1	0	0	0	0	1	0	1	1	0	1	1	0	0	1	0	0	0	0
PotVar0018996	1	0	0	0	0	0	0	0	1	0	1	0	1	0	0	0	0	0	1	1	0	0	0	3	0	0	2	0	0	1	0	0	0	0	0	NA	0	0	0	0	0	0	0	0	0	0	1	1	0
PotVar0019045	1	1	2	1	1	1	2	2	1	0	1	1	0	0	3	2	2	1	1	2	0	0	1	2	2	1	2	1	0	3	2	0	0	0	0	0	0	1	1	2	0	1	1	1	0	0	2	2	1
PotVar0019084	0	0	0	0	0	0	0	0	0	0	0	0	0	0	0	1	0	0	0	0	0	0	0	0	0	0	1	0	0	0	0	1	1	1	1	0	1	NA	0	0	1	0	0	0	0	0	0	0	0
PotVar0019161	1	NA	1	0	1	1	0	1	0	1	0	0	1	0	0	NA	1	2	1	0	0	0	0	0	1	0	0	0	0	0	0	0	0	1	1	0	1	1	0	0	0	0	0	0	1	0	0	1	0
PotVar0019164	1	1	1	0	1	1	0	1	0	1	0	0	1	0	0	1	1	NA	1	0	0	0	0	0	1	0	0	0	0	0	0	0	0	1	1	0	1	1	0	0	0	0	0	0	1	0	0	1	0
PotVar0019184	1	0	1	0	1	1	0	1	0	0	1	0	0	0	0	1	0	0	2	0	0	1	0	0	2	1	0	0	0	0	1	NA	0	0	0	0	0	1	0	0	0	1	0	0	0	1	0	0	1
PotVar0019196	0	0	0	0	0	0	0	0	0	0	0	0	0	0	0	0	0	1	0	1	1	0	1	0	0	0	0	0	0	0	0	0	0	0	0	0	0	0	0	0	0	0	0	1	0	0	0	0	0
PotVar0019201	1	1	NA	2	1	2	1	2	2	2	0	2	2	1	3	0	1	NA	1	3	2	0	3	2	1	2	3	2	0	1	1	1	2	2	2	1	2	1	3	2	1	NA	2	3	0	0	1	3	0
PotVar0019237	0	0	0	0	0	0	0	0	0	0	0	0	0	0	0	0	0	0	0	0	0	0	0	0	0	0	0	0	0	0	0	1	0	0	0	0	0	1	0	0	0	0	1	0	0	0	0	0	0
PotVar0019245	0	0	0	0	0	0	0	0	1	0	0	0	0	0	0	1	0	0	0	0	0	0	0	0	0	0	1	0	0	0	0	1	1	0	1	0	0	0	0	0	1	0	0	0	0	0	0	0	0
PotVar0019251	2	0	3	0	0	2	1	2	1	3	1	1	2	1	3	0	1	1	3	2	0	1	1	2	3	3	3	2	NA	1	1	1	2	2	2	2	2	1	3	1	1	4	1	2	1	0	1	2	1
PotVar0019258	0	0	0	0	1	0	1	0	0	0	0	0	0	0	0	0	0	0	0	0	0	1	0	0	0	0	0	0	1	0	0	1	0	0	0	0	0	1	0	0	0	0	0	0	0	1	0	0	0
PotVar0019259	2	1	1	0	1	1	1	0	0	0	1	1	0	1	1	1	2	0	0	0	1	0	0	0	1	0	0	1	NA	1	1	0	1	0	0	1	1	1	0	0	0	0	1	0	0	0	1	0	1
PotVar0019269	0	0	0	0	0	0	0	0	1	0	0	0	0	0	0	1	0	0	0	0	0	0	0	0	0	0	1	0	0	0	0	1	1	0	1	0	0	0	0	0	1	0	0	0	0	0	0	0	0
PotVar0019272	0	0	0	1	0	0	0	0	0	0	0	1	0	1	0	1	1	0	0	1	0	0	0	0	0	0	0	0	1	0	0	1	0	2	1	0	1	0	0	0	1	0	0	0	0	1	1	0	0
PotVar0019284	0	0	0	0	0	0	0	0	0	0	0	0	1	0	0	0	0	0	0	0	0	1	0	0	0	0	0	0	0	0	0	0	0	0	0	0	0	0	0	1	0	0	2	0	3	0	0	0	0
PotVar0019295	0	0	0	0	2	0	2	0	0	0	0	0	0	0	0	0	0	0	0	0	0	2	0	0	0	0	0	0	1	0	0	1	0	0	0	0	0	1	0	0	0	0	0	0	0	0	0	0	0
PotVar0019302	0	0	0	1	1	0	0	0	1	0	0	1	0	1	0	2	1	1	0	2	1	0	1	0	0	0	1	0	1	0	0	2	1	2	2	0	1	0	0	0	2	0	0	1	0	1	1	0	0
PotVar0019321	0	0	0	0	1	0	0	0	0	0	0	0	0	0	0	0	0	1	0	1	1	0	1	0	0	0	0	0	0	0	0	0	0	0	0	0	0	0	0	0	0	0	0	1	0	0	0	0	0
PotVar0019326	0	0	0	0	0	0	0	0	0	0	0	0	0	0	0	0	0	0	0	0	0	0	0	0	0	0	0	0	0	0	0	0	0	0	0	0	0	0	0	0	0	0	0	0	0	1	0	0	0
PotVar0019327	0	0	0	0	0	0	0	0	0	0	0	0	1	0	0	0	0	0	0	0	0	1	0	0	0	0	0	0	0	0	0	0	0	0	0	0	0	0	0	1	0	0	0	0	2	0	0	0	0
PotVar0019336	0	3	0	3	1	1	1	2	2	1	2	2	1	1	0	1	0	2	1	0	1	0	2	2	0	1	0	1	0	2	1	0	0	0	0	1	0	1	1	0	1	0	1	0	1	3	1	1	2
PotVar0019343	2	4	1	3	3	2	3	2	3	1	3	2	1	2	1	3	2	2	1	0	2	1	2	2	1	1	1	2	3	3	2	2	2	0	1	2	1	3	1	0	2	0	2	0	1	3	2	1	3
PotVar0019363	0	0	0	0	1	0	0	0	1	0	0	0	1	0	0	1	0	1	0	1	1	1	1	0	0	0	1	0	0	0	0	1	1	0	1	0	0	0	0	1	1	0	0	1	2	0	0	0	0
PotVar0019456	1	2	0	2	1	1	1	NA	0	NA	1	1	1	2	1	1	1	1	1	1	0	1	0	1	0	2	0	1	0	1	1	0	0	0	0	2	1	0	2	1	0	2	1	0	NA	NA	1	0	2
PotVar0019460	1	0	2	1	0	1	NA	1	0	1	1	1	0	0	0	0	0	2	1	0	1	0	2	1	NA	1	1	0	1	1	1	0	1	0	1	0	1	0	0	1	1	1	0	1	0	0	1	1	1
PotVar0019472	3	1	3	2	3	2	3	1	2	1	3	2	1	1	1	3	3	3	1	2	4	2	4	1	3	1	2	1	4	3	2	2	2	2	3	1	2	2	0	2	3	1	1	2	2	2	2	2	2
PotVar0019474	2	1	1	1	2	1	1	0	1	0	2	1	1	1	1	2	3	1	0	2	3	1	2	0	1	0	0	1	NA	2	1	0	0	2	1	1	1	2	0	1	0	0	1	1	2	1	1	0	1
PotVar0019492	0	0	0	0	0	0	0	0	0	0	0	0	0	0	0	0	0	0	0	0	0	0	0	0	0	0	0	0	0	0	0	0	0	0	0	0	0	0	0	0	0	0	0	0	0	0	0	0	0
PotVar0019493	0	0	0	0	0	0	0	0	0	0	0	0	0	0	0	0	0	0	0	0	0	0	0	0	1	0	0	0	0	0	0	0	0	0	0	0	0	0	0	0	0	0	0	0	0	0	0	0	0
PotVar0019506	0	0	0	0	0	0	0	0	0	0	0	0	0	0	0	0	0	0	0	0	0	0	0	0	0	0	0	0	0	0	0	1	0	0	0	0	0	1	0	0	0	0	0	0	0	0	0	0	0
PotVar0019508	0	0	0	0	1	0	0	0	0	0	0	0	0	0	0	0	0	1	0	1	1	0	1	0	0	0	0	0	0	0	0	0	0	0	0	0	0	0	0	0	0	0	0	1	0	0	0	0	0
PotVar0019512	3	1	2	1	2	1	1	1	2	0	3	1	1	1	1	3	3	2	1	2	2	1	2	1	3	1	1	1	3	3	2	3	1	2	2	1	3	3	0	2	2	1	1	1	2	1	2	2	2
PotVar0019521	2	1	1	1	1	1	1	1	1	0	2	1	1	1	1	2	3	0	0	1	1	1	1	0	1	0	0	1	NA	2	1	0	0	2	1	1	3	2	0	1	0	0	1	0	2	1	1	0	1
PotVar0019553	0	0	1	1	0	1	0	1	0	1	0	1	0	0	0	0	0	1	0	0	1	0	1	0	0	0	1	0	0	0	0	1	1	0	1	0	0	1	0	0	1	0	0	0	0	1	0	0	0
PotVar0019554	1	0	1	0	0	0	0	0	0	0	1	0	0	0	0	0	0	1	1	0	0	0	0	1	1	1	0	0	0	1	0	0	0	0	0	0	0	0	0	0	0	1	0	0	0	0	1	1	1
PotVar0019558	0	0	0	0	0	0	0	0	0	0	0	0	0	0	0	0	0	0	0	0	0	0	0	0	0	0	0	0	0	0	0	1	0	0	0	0	0	1	0	0	0	0	0	0	0	0	0	0	0
PotVar0019573	0	0	0	0	0	0	0	0	0	0	0	0	0	0	0	0	0	0	0	0	0	0	0	0	0	0	0	0	0	0	0	0	0	0	0	0	0	0	0	0	0	0	0	0	0	0	0	0	0
PotVar0019605	1	0	0	0	0	0	0	0	0	2	0	0	0	0	1	0	1	0	0	1	0	1	1	0	1	2	0	1	0	1	0	0	0	0	0	2	0	0	0	1	1	2	0	0	0	0	0	1	0
PotVar0019609	0	0	0	0	1	0	0	0	0	0	0	0	0	0	0	0	0	1	0	1	NA	0	1	0	0	0	0	0	0	0	0	0	0	0	0	0	0	0	0	0	0	0	0	1	0	0	0	0	0
PotVar0019680	1	1	0	0	0	0	1	2	1	3	1	0	0	0	1	1	1	0	1	1	0	1	1	0	0	1	1	1	0	1	0	0	0	0	0	0	0	0	0	0	0	2	0	0	1	0	1	1	1
PotVar0019697	0	0	0	0	0	0	0	0	0	0	0	0	0	0	0	0	0	0	0	0	0	0	0	0	0	0	0	0	0	0	0	0	0	0	0	0	0	0	0	0	0	0	0	0	0	0	0	0	0
PotVar0019703	1	2	1	2	1	1	0	1	1	1	1	2	2	0	1	1	2	1	2	2	0	0	1	1	1	1	1	1	2	2	2	1	1	0	0	2	1	3	3	0	0	1	2	0	1	0	0	0	3
PotVar0019704	0	0	0	0	0	1	0	0	0	0	0	0	0	0	0	0	0	0	0	0	0	0	0	0	0	0	0	0	0	0	0	0	0	0	0	0	0	0	1	0	0	0	0	0	0	0	0	0	0
PotVar0019773	1	2	1	2	1	0	0	1	1	1	1	2	2	0	1	1	2	1	2	2	0	0	1	1	1	1	1	1	2	2	2	1	1	0	0	2	1	3	2	0	0	1	2	0	1	0	0	0	3
PotVar0019800	1	1	2	1	1	3	1	1	0	0	1	0	1	1	2	3	2	0	1	1	2	4	0	1	3	3	1	3	1	1	0	1	0	0	1	0	1	1	1	2	2	3	0	1	1	0	2	2	1
PotVar0019827	1	2	1	2	1	1	0	1	1	1	1	2	2	0	1	1	2	1	2	2	0	0	1	1	1	1	1	1	2	2	2	1	1	0	0	2	1	3	3	0	0	1	2	0	1	0	0	0	3
PotVar0019854	0	0	0	0	0	0	0	0	0	0	0	0	0	0	0	0	0	0	0	0	0	0	0	0	0	0	0	0	0	0	0	0	0	0	0	0	0	0	0	0	0	0	0	0	0	0	0	0	0
PotVar0019861	1	1	2	1	1	3	1	1	0	0	1	0	1	1	2	3	2	0	1	1	2	4	0	1	3	3	1	3	1	1	0	1	0	0	1	0	1	1	1	2	2	3	0	1	1	0	2	2	1
PotVar0019891	2	1	1	1	2	0	3	2	3	3	2	2	1	3	1	0	0	3	1	1	2	0	3	2	0	0	2	0	1	1	2	2	3	4	3	2	2	0	0	2	2	0	2	3	2	4	2	2	0
PotVar0019900	1	2	1	2	1	1	0	1	1	1	1	2	2	0	1	1	2	1	2	2	0	0	1	1	1	1	1	1	2	2	2	1	1	0	0	2	1	3	3	0	0	1	2	0	1	0	0	0	3
PotVar0019903	0	0	0	0	0	0	0	0	0	0	0	0	0	0	0	0	0	0	0	0	0	0	0	0	0	0	0	0	0	0	0	0	0	0	0	0	0	0	0	0	0	0	0	0	0	0	0	0	0
PotVar0019907	0	0	0	0	0	0	0	0	0	0	0	0	0	0	0	0	0	0	0	0	0	0	0	0	0	0	0	0	0	0	0	0	0	0	0	0	0	0	0	0	0	0	0	0	0	0	0	0	0
PotVar0019908	1	1	2	1	1	3	1	1	0	0	1	0	1	1	2	3	2	0	1	1	2	4	0	1	3	3	1	3	1	1	0	1	0	0	1	0	1	1	1	2	2	3	0	1	1	0	2	2	1
PotVar0019935	0	0	0	0	0	0	0	0	0	0	0	0	0	0	0	0	0	0	0	0	0	0	0	0	0	0	0	0	0	0	0	0	0	0	0	0	0	0	0	0	0	0	0	0	0	0	0	0	0
PotVar0019945	1	1	2	1	1	3	1	1	0	0	1	0	1	1	2	3	2	0	1	1	2	4	0	1	3	3	1	3	1	1	0	1	0	0	1	0	1	1	1	2	2	3	0	1	1	0	2	2	1
PotVar0019947	0	0	0	0	0	0	0	0	0	0	0	0	0	0	0	0	0	0	0	0	0	0	0	0	0	0	0	0	1	0	0	0	0	0	0	0	0	0	0	0	0	0	0	0	0	0	0	0	1
PotVar0019959	0	0	0	0	0	0	0	0	0	0	0	0	0	0	0	0	0	0	0	0	0	0	0	0	0	0	0	0	1	0	0	0	0	0	0	0	0	0	0	0	0	0	0	0	0	0	0	0	1
PotVar0019963	0	0	0	0	0	0	0	0	0	0	0	0	0	0	0	0	0	0	0	0	0	0	0	0	0	0	0	0	0	0	0	0	0	0	0	0	0	0	0	0	0	0	0	0	0	0	0	0	0
PotVar0019966	1	2	0	2	1	0	0	1	1	1	1	1	1	0	1	1	1	1	1	0	0	0	1	1	1	1	0	0	0	0	1	1	1	0	0	2	1	3	1	0	0	1	2	0	1	0	0	0	2
PotVar0020016	0	0	0	0	0	0	0	0	0	0	0	0	0	0	0	0	0	0	0	0	0	0	0	0	0	0	0	0	0	0	0	0	0	0	0	0	0	0	0	0	0	0	0	0	0	0	0	0	0
PotVar0020017	2	1	1	1	2	0	3	2	3	3	2	2	1	3	1	0	0	3	1	1	2	0	3	2	0	0	2	0	1	1	2	2	3	4	3	2	2	0	0	2	2	0	2	3	2	4	2	2	0
PotVar0020037	1	2	1	2	1	0	0	1	1	1	1	2	2	0	1	1	2	1	2	2	0	0	1	1	1	1	1	1	2	2	2	1	1	0	0	2	1	3	2	0	0	1	2	0	1	0	0	0	3
PotVar0020063	0	0	0	0	0	0	0	0	0	0	0	0	0	0	0	0	0	0	0	0	0	0	0	0	0	0	0	0	0	0	0	0	0	0	0	0	0	0	0	0	0	0	0	0	0	0	0	0	0
PotVar0020074	1	1	2	1	1	3	1	1	0	0	1	0	1	1	2	3	2	0	1	1	2	4	0	1	3	3	1	3	1	1	0	1	0	0	1	0	1	1	1	2	2	3	0	1	1	0	2	2	1
PotVar0020079	1	2	1	2	1	1	0	1	1	1	1	2	2	0	1	1	2	1	2	2	0	0	1	1	1	1	1	1	NA	2	2	1	1	0	0	2	1	3	3	0	0	1	2	0	1	0	0	0	3
PotVar0020083	0	0	0	0	0	0	0	0	0	0	0	0	0	0	0	0	0	0	0	0	0	0	0	0	0	0	0	0	0	0	0	0	0	0	0	0	0	0	0	0	0	0	0	0	0	0	0	0	0
PotVar0020108	0	0	0	0	0	1	0	0	0	0	0	0	0	0	0	0	0	0	0	0	0	0	0	0	0	0	0	0	0	0	0	0	0	0	0	0	0	0	1	0	0	0	0	0	0	0	0	0	0
PotVar0020111	2	1	1	1	2	0	3	2	3	NA	2	2	1	3	1	0	0	3	NA	1	2	0	3	2	0	0	2	0	2	1	2	2	3	4	3	2	2	0	0	2	2	0	2	3	2	4	2	2	0
PotVar0020124	1	2	0	2	1	0	0	1	1	1	1	1	1	0	1	1	1	1	1	0	0	0	1	1	1	1	0	0	0	0	1	1	1	0	0	2	1	3	1	0	0	1	2	0	1	0	0	0	2
PotVar0020134	0	0	1	0	0	0	0	0	0	0	0	1	0	0	0	0	0	0	0	1	0	0	0	0	0	0	1	0	1	1	0	0	0	0	0	0	0	0	0	0	0	0	0	0	0	0	0	1	1
PotVar0020137	1	3	0	2	0	0	0	1	0	1	1	1	2	0	1	1	1	0	1	1	2	0	1	0	1	1	0	0	0	0	1	1	1	0	0	2	1	3	1	0	0	1	2	0	1	0	0	0	2
PotVar0020171	1	3	0	2	0	1	0	1	0	1	1	1	2	0	1	1	2	0	2	1	2	0	1	0	1	1	0	1	1	1	2	1	1	0	0	2	1	3	2	0	0	1	2	0	1	0	0	0	2
PotVar0020194	0	0	0	0	0	0	0	0	0	0	0	0	0	0	0	0	0	0	0	0	0	0	0	0	0	0	0	0	0	0	0	0	0	0	0	0	0	0	0	0	0	0	0	0	0	0	0	0	0
PotVar0020195	0	0	0	0	0	0	0	0	0	0	0	0	0	0	0	0	0	0	0	0	0	0	0	0	0	0	0	0	0	0	0	0	0	0	0	0	0	0	0	0	0	0	0	0	0	0	0	0	0
PotVar0020213	1	1	2	1	2	3	1	1	1	0	1	0	1	1	2	2	2	0	1	1	1	4	0	1	3	3	1	3	1	1	0	1	0	0	1	1	1	1	1	2	2	3	0	1	1	0	1	1	1
PotVar0020216	2	0	1	1	2	0	3	2	3	3	2	2	1	3	1	1	0	4	1	1	1	0	3	2	0	0	2	0	1	1	2	2	3	4	3	1	2	0	1	2	2	0	2	3	2	4	3	2	0
PotVar0020222	1	3	1	2	0	0	0	1	0	1	1	2	2	0	1	1	1	0	1	2	2	0	1	1	1	1	1	0	0	1	1	1	1	0	0	2	1	3	1	0	0	1	2	0	1	0	0	1	2
PotVar0020225	1	1	2	1	2	4	1	1	1	0	1	0	1	1	2	2	3	0	2	1	1	4	0	1	3	3	1	4	2	2	1	1	0	0	1	1	1	1	2	2	2	3	0	1	1	0	1	1	1
PotVar0020227	1	3	1	2	0	1	0	1	0	1	1	2	2	0	1	1	2	0	2	2	2	0	1	1	1	1	1	1	1	2	2	1	1	0	0	2	1	3	2	0	0	1	2	0	1	0	0	1	2
PotVar0020229	0	0	0	0	0	0	0	0	0	0	0	0	0	0	0	0	0	0	0	0	0	0	0	0	0	0	0	0	1	0	0	0	0	0	0	0	0	0	0	0	0	0	0	0	0	0	0	0	1
PotVar0020241	0	0	0	0	0	0	0	0	0	0	0	0	0	0	0	0	0	0	0	0	0	0	0	0	0	0	0	0	1	0	0	0	0	0	0	0	0	0	0	0	0	0	0	0	0	0	0	0	1
PotVar0020249	1	3	1	2	0	1	0	1	0	1	1	2	2	0	1	1	2	0	2	2	2	0	1	1	1	1	1	1	2	2	2	1	1	0	0	2	1	3	2	0	0	1	2	0	1	0	0	1	3
PotVar0020255	0	0	1	0	0	0	0	0	0	0	0	0	0	0	0	0	0	0	0	0	0	0	0	0	0	0	0	0	0	0	0	0	0	0	0	0	0	0	0	1	0	0	0	0	0	0	0	0	0
PotVar0020268	0	0	0	0	0	0	0	0	0	0	0	0	0	0	0	0	0	0	0	0	0	0	0	0	0	0	0	0	0	0	0	0	0	0	0	0	0	0	0	0	0	0	0	0	0	0	0	0	0
PotVar0020290	0	0	0	0	0	0	0	0	0	0	0	0	0	0	0	0	0	0	0	0	0	0	0	0	0	0	0	0	1	0	0	0	0	0	0	0	0	0	0	0	0	0	0	0	0	0	0	0	1
PotVar0020306	1	3	0	2	0	0	0	1	0	1	1	1	2	0	1	1	1	0	1	1	2	0	1	1	1	1	0	0	1	0	1	1	1	0	0	2	1	3	1	0	0	1	2	0	1	0	0	0	3
PotVar0020324	0	0	0	0	0	0	0	0	0	0	0	0	0	0	0	0	0	0	0	0	0	0	0	0	0	0	0	0	0	0	0	0	0	0	0	0	0	0	0	0	0	0	0	0	0	0	0	0	0
PotVar0020360	0	0	1	0	0	0	0	0	0	0	0	1	0	0	0	0	0	0	0	1	0	0	0	0	0	0	1	0	0	1	0	0	0	0	0	0	0	0	0	0	0	0	0	0	0	0	0	1	0
PotVar0020402	2	3	1	2	2	1	0	2	0	1	2	2	2	0	1	2	2	0	3	2	2	2	1	1	2	2	1	1	2	2	2	1	1	0	0	2	1	4	2	0	1	1	2	0	1	0	0	1	3
PotVar0020403	0	0	0	0	0	0	0	0	0	0	0	0	0	0	0	0	0	0	0	0	0	0	0	0	0	0	0	0	0	0	0	0	0	0	0	0	0	0	0	0	0	0	0	0	0	0	0	0	0
PotVar0020407	2	0	1	1	2	1	3	2	3	3	2	2	1	3	1	1	0	4	1	1	1	0	3	2	0	0	2	0	1	1	2	2	3	4	3	1	2	0	2	2	2	0	2	3	2	4	3	2	0
PotVar0020411	0	0	1	0	0	0	0	0	0	0	0	1	0	0	0	0	0	0	0	1	0	0	0	0	0	0	1	0	0	1	0	0	0	0	0	0	0	0	0	0	0	0	0	0	0	0	0	1	0
PotVar0020413	0	1	2	1	0	2	1	0	1	0	0	0	1	1	2	1	2	0	0	1	1	2	0	1	2	2	1	3	1	1	0	1	0	0	1	1	1	0	0	2	1	3	0	1	1	0	1	1	1
PotVar0020426	2	3	1	2	2	1	0	2	0	1	2	2	2	0	1	2	1	0	2	2	2	2	1	1	2	2	1	0	0	1	1	1	1	0	0	2	1	4	2	0	1	1	2	0	1	0	0	1	2
PotVar0020451	0	0	0	0	0	0	0	0	0	0	0	0	0	0	0	0	1	0	1	0	0	0	0	0	0	0	0	1	1	1	1	0	0	0	0	0	0	0	0	0	0	0	0	0	0	0	0	0	0
PotVar0020457	2	3	1	2	2	1	0	2	0	1	2	2	2	0	1	2	2	0	3	2	2	2	1	1	2	2	1	1	1	2	2	1	1	0	0	2	1	4	2	0	1	1	2	0	1	0	0	1	2
PotVar0020465	0	0	0	0	0	0	0	0	0	0	0	0	0	0	0	0	0	0	0	0	0	0	0	0	0	0	0	0	0	0	0	0	0	0	0	0	0	0	0	0	0	0	0	0	0	0	0	0	0
PotVar0020474	0	0	0	0	0	0	0	0	0	0	0	0	0	0	0	0	0	0	0	0	0	0	0	0	0	0	0	0	0	0	0	0	0	0	0	0	0	0	0	0	0	0	0	0	0	0	0	0	0
PotVar0020480	0	0	0	0	0	0	0	0	0	0	0	0	0	0	0	0	0	0	0	0	0	0	0	0	0	0	0	0	1	0	0	0	0	0	0	0	0	0	0	0	0	0	0	0	0	0	0	0	1
PotVar0020482	0	0	0	0	0	0	0	0	0	0	0	0	1	0	0	0	0	0	0	1	0	0	0	0	0	0	0	0	0	0	0	0	0	0	0	0	0	0	1	0	0	0	0	0	0	0	0	0	0
PotVar0020485	0	1	2	1	0	2	1	0	1	0	0	0	1	1	2	1	2	0	0	1	1	2	0	1	2	2	1	3	1	1	0	1	0	0	1	1	1	0	0	2	1	3	0	1	1	1	1	1	1
PotVar0020491	0	0	0	0	0	0	0	0	0	0	0	0	0	0	0	0	0	0	0	0	0	0	0	0	0	0	0	0	0	0	0	0	0	0	0	0	0	0	0	0	0	0	0	0	0	0	0	0	0
PotVar0020505	0	0	0	0	0	0	0	0	0	0	0	0	1	0	0	0	0	0	0	1	0	0	0	0	0	0	0	0	0	0	0	0	0	0	0	0	0	0	1	0	0	0	0	0	0	0	0	0	0
PotVar0020507	2	3	1	2	2	1	0	2	0	1	2	2	2	0	1	2	1	0	3	2	2	2	2	1	2	2	1	1	2	1	1	1	1	0	0	2	0	4	2	0	1	1	2	0	0	0	0	1	3
PotVar0020543	2	3	1	2	2	1	0	2	1	1	2	2	1	1	1	2	1	0	3	1	2	3	2	1	2	2	1	2	1	1	1	1	1	0	0	2	0	4	1	0	2	1	2	0	0	1	0	1	2
PotVar0020547	0	0	0	0	0	0	0	0	0	0	0	0	1	0	0	0	0	0	0	1	0	0	0	0	0	0	0	0	0	0	0	0	0	0	0	0	0	0	1	0	0	0	0	0	0	0	0	0	0
PotVar0020552	0	1	2	1	0	2	1	0	1	0	0	0	1	0	2	1	2	0	0	1	1	1	0	1	2	2	1	2	1	1	0	1	0	0	1	1	1	0	0	2	0	3	0	1	1	0	1	1	1
PotVar0020566	0	1	2	1	0	2	1	0	1	0	0	0	1	0	2	1	2	0	0	1	1	1	0	1	2	2	1	2	1	1	0	1	0	0	1	1	1	0	0	2	0	3	0	1	1	0	1	1	1
PotVar0020585	0	0	1	0	0	0	0	0	0	0	0	1	0	0	0	0	0	0	0	1	0	0	0	0	0	0	1	0	0	1	0	0	0	0	0	0	0	0	0	0	0	0	0	0	0	0	0	1	0
PotVar0020624	0	0	0	0	0	0	0	0	0	0	0	0	0	0	0	0	0	0	0	0	0	0	0	0	0	0	0	0	0	0	0	0	0	0	0	0	0	0	0	0	0	0	0	0	0	0	0	0	0
PotVar0020636	0	0	0	0	0	0	0	0	0	0	0	0	1	0	0	0	0	0	0	1	0	0	0	0	0	0	0	0	0	0	0	0	0	0	0	0	0	0	1	0	0	0	0	0	0	0	0	0	0
PotVar0020649	0	0	0	0	0	0	0	0	0	0	0	0	0	0	0	0	0	0	0	0	0	0	0	0	0	0	0	0	0	0	0	0	0	0	0	0	0	0	0	0	0	0	0	0	0	0	0	0	0
PotVar0020650	1	1	0	0	0	0	0	0	0	0	1	0	0	0	0	0	0	0	0	0	3	0	0	0	0	0	0	0	0	0	0	0	0	0	0	0	0	0	0	0	0	0	1	0	0	0	0	0	0
PotVar0020651	0	0	0	0	0	0	0	0	0	0	0	0	0	0	0	0	0	0	0	0	0	0	0	0	0	0	0	0	0	0	0	0	0	0	0	0	0	0	0	0	0	0	0	0	0	0	0	0	0
PotVar0020656	2	3	1	2	2	1	0	2	1	1	2	2	1	1	1	2	0	0	2	1	2	3	2	1	2	2	1	1	1	1	0	1	0	0	0	1	0	4	1	0	2	1	2	0	0	2	0	1	3
PotVar0020667	0	0	0	0	0	0	0	0	0	0	0	0	1	0	0	0	0	0	0	1	0	0	0	0	0	0	0	0	0	0	0	0	0	0	0	0	0	0	1	0	0	0	0	0	0	1	0	0	0
PotVar0020715	0	0	1	0	0	0	0	0	0	0	0	0	0	0	0	0	0	0	0	0	0	0	0	0	0	0	0	0	0	0	0	0	0	0	0	0	0	0	0	1	0	0	0	0	0	0	0	0	0
PotVar0020716	0	1	2	1	0	2	1	0	1	0	0	0	1	0	2	1	2	0	0	1	1	1	0	1	2	2	1	2	1	1	0	1	0	0	1	1	1	0	0	2	0	3	0	1	1	0	1	1	1
PotVar0020782	2	0	1	1	2	1	3	2	2	3	2	2	1	3	1	1	2	4	2	1	1	0	2	2	0	0	2	1	2	2	4	2	4	4	3	2	3	0	2	2	2	0	2	3	3	1	3	2	0
PotVar0020788	0	0	1	0	0	0	0	0	0	0	0	0	1	0	0	0	0	0	0	1	0	0	0	0	0	0	0	0	0	0	0	0	0	0	0	0	0	0	1	1	0	0	0	0	0	1	0	0	0
PotVar0020802	2	4	3	3	2	3	1	2	2	1	2	2	2	1	3	3	2	0	2	2	3	4	2	2	4	4	2	3	2	2	0	2	0	0	1	2	1	4	1	2	2	4	2	1	1	2	1	2	4
PotVar0020803	1	2	1	2	2	1	0	2	1	1	1	NA	NA	1	1	2	NA	0	2	1	0	3	2	1	2	2	1	NA	1	1	0	1	0	0	0	1	0	4	1	0	NA	NA	1	0	0	2	0	1	2
PotVar0020804	0	0	0	0	0	0	0	0	0	0	0	0	1	0	0	0	0	0	0	1	0	0	0	0	0	0	0	0	0	0	0	0	0	0	0	0	0	0	1	0	0	0	0	0	0	1	0	0	0
PotVar0020808	0	1	2	1	0	2	1	0	1	0	0	0	1	0	2	1	2	0	0	1	1	1	0	1	2	2	1	2	1	1	0	1	0	0	1	1	1	0	0	2	0	3	0	1	1	0	1	1	1
PotVar0020850	0	0	0	0	0	0	0	0	0	0	0	0	0	0	0	0	0	0	0	0	0	0	0	0	0	0	0	1	1	0	0	0	0	0	0	0	0	0	0	0	0	0	0	0	0	0	0	0	0
PotVar0020851	0	0	1	0	0	0	0	0	0	0	0	0	0	0	0	0	0	0	0	0	0	0	0	0	0	0	0	0	0	0	0	0	0	0	0	0	0	0	0	1	0	0	0	0	0	0	0	0	0
PotVar0020884	0	0	0	0	0	0	0	0	0	0	0	0	0	0	0	0	0	0	0	0	0	0	0	0	0	0	2	0	0	0	0	0	0	1	1	0	1	0	0	0	1	0	0	0	0	0	0	0	0
PotVar0020895	0	0	0	0	0	1	0	0	0	0	0	0	0	0	0	1	0	0	0	0	0	0	0	0	0	0	0	0	0	0	0	0	0	0	0	0	0	0	1	0	0	0	0	0	0	0	0	0	0
PotVar0020924	1	1	0	0	0	0	0	0	0	0	1	0	0	0	0	0	0	0	0	0	2	0	0	0	0	0	0	0	0	0	0	0	0	0	0	0	0	0	0	0	0	0	1	0	0	0	0	0	0
PotVar0020948	3	1	1	1	2	1	2	1	2	1	3	2	1	3	1	1	1	0	0	1	3	0	1	0	0	0	0	0	0	0	1	2	3	3	2	1	2	0	2	2	1	0	3	2	2	1	2	1	1
PotVar0020971	1	3	1	2	2	3	1	2	1	3	1	2	2	1	1	2	1	4	4	2	0	2	NA	3	2	2	1	2	NA	3	3	0	1	0	0	2	0	2	2	0	2	1	1	1	1	2	1	2	2
PotVar0020972	0	0	1	0	0	0	0	0	0	0	0	0	0	0	0	0	0	0	0	0	0	0	0	0	0	0	0	0	0	0	0	0	0	0	0	0	0	0	0	1	0	0	0	0	0	0	0	0	0
PotVar0020973	0	0	0	0	0	0	0	0	0	0	0	0	0	0	0	0	0	0	0	0	0	0	0	0	0	0	0	0	0	0	0	0	0	0	0	0	0	0	0	0	0	0	0	0	0	0	0	0	0
PotVar0021019	2	0	0	0	1	0	0	1	0	1	2	0	1	1	1	0	0	0	0	1	0	0	1	0	0	0	0	0	0	0	1	1	0	1	1	0	0	0	1	1	0	0	1	0	0	1	0	0	1
PotVar0021026	1	1	0	1	1	1	1	0	2	0	1	2	0	2	0	1	1	0	0	0	3	0	0	0	0	0	0	0	0	0	0	1	3	NA	1	1	2	0	1	0	1	0	2	2	2	0	2	1	0
PotVar0021067	0	0	1	0	0	0	0	0	0	0	0	0	0	0	0	0	0	0	0	0	0	0	0	0	0	0	0	0	0	0	0	0	0	0	0	0	0	0	0	NA	0	0	0	0	0	0	0	0	0
PotVar0021068	0	0	0	0	0	0	0	0	0	0	0	0	0	0	0	0	0	0	0	0	0	0	0	0	0	0	0	0	0	0	0	0	0	0	0	0	0	0	0	0	0	0	0	0	0	0	0	0	0
PotVar0021082	0	0	0	0	0	0	0	0	0	0	0	0	0	0	0	0	0	0	0	0	0	0	0	0	0	0	NA	0	0	0	0	0	0	1	1	0	NA	0	0	0	1	0	0	0	0	0	0	0	0
PotVar0021083	0	0	0	0	0	0	0	0	0	0	0	0	0	0	0	0	0	0	0	0	0	0	0	0	0	0	2	0	0	0	0	0	0	1	1	0	1	0	0	0	1	0	0	0	0	0	0	0	0
PotVar0021098	1	0	0	1	1	0	1	0	2	0	1	2	0	2	0	1	1	0	0	0	3	0	0	0	0	0	0	0	0	0	0	1	3	3	1	2	1	0	0	0	1	0	2	2	2	0	2	1	1
PotVar0021118	0	0	2	1	0	1	2	2	0	0	0	0	1	0	2	3	2	0	1	1	1	2	0	1	2	2	1	2	1	1	0	2	0	0	1	1	1	4	0	1	0	3	0	1	1	1	1	1	1
PotVar0021131	2	3	1	2	2	0	1	2	1	4	2	2	2	1	1	0	0	4	3	2	0	2	3	3	2	2	1	1	1	2	1	0	1	0	0	1	0	0	2	1	2	1	1	1	1	2	1	2	2
PotVar0021132	1	0	0	0	1	0	0	0	0	0	1	0	0	1	1	0	0	0	0	0	0	0	0	0	0	0	0	0	0	0	1	1	0	1	1	0	1	0	0	1	0	0	1	0	0	1	0	0	0
PotVar0021136	0	0	2	1	0	1	2	2	0	0	0	0	1	0	2	3	2	0	1	1	NA	2	0	1	2	2	1	2	1	1	0	2	0	0	1	1	1	4	0	1	0	NA	0	1	1	1	1	1	1
PotVar0021166	2	0	1	1	2	1	1	0	2	0	2	2	1	3	1	1	1	0	0	1	3	0	0	0	0	0	0	0	0	0	1	2	3	4	2	2	2	0	2	2	1	0	3	2	2	1	2	1	1
PotVar0021171	2	4	1	2	2	2	1	2	1	4	2	2	2	1	1	0	1	4	3	2	0	2	4	3	2	2	1	2	3	3	3	0	1	0	0	1	0	0	2	1	2	1	1	1	1	2	1	2	2
PotVar0021180	2	4	1	2	2	2	1	2	1	4	2	2	2	1	1	0	1	4	3	2	0	2	4	3	2	2	1	2	3	3	3	0	1	0	0	1	0	0	2	1	2	1	1	1	1	2	1	2	2
PotVar0021182	1	0	2	1	1	1	2	2	1	0	1	0	1	1	3	3	2	0	1	1	1	2	0	1	2	2	3	2	1	1	1	3	0	1	3	1	3	4	0	NA	1	3	1	1	1	2	1	1	1
PotVar0021183	0	0	1	0	0	0	0	0	0	0	0	0	1	0	0	0	0	0	0	1	0	0	0	0	0	0	0	0	0	0	0	0	0	0	0	0	0	0	1	1	0	0	0	0	0	0	0	0	0
PotVar0021187	0	1	2	1	0	3	2	2	1	0	0	1	1	0	2	3	3	0	1	1	1	2	1	1	2	2	3	3	3	2	2	2	0	0	2	1	2	4	0	1	1	3	0	1	1	1	1	1	1
PotVar0021206	0	0	0	0	0	0	0	0	0	0	0	0	0	0	0	0	0	0	0	0	0	0	0	0	0	0	0	1	1	0	0	0	0	0	0	0	0	0	0	0	0	0	0	0	0	0	0	0	0
PotVar0021209	0	0	2	1	0	1	2	2	3	0	0	0	1	0	2	4	1	0	2	0	2	2	0	1	2	2	3	2	1	2	0	2	2	3	3	2	2	4	0	1	2	3	0	1	1	1	1	1	1
PotVar0021215	0	0	1	0	0	0	0	0	0	0	0	0	0	0	0	0	0	0	0	0	0	0	1	0	0	0	0	0	0	0	0	0	0	0	0	0	0	0	0	1	0	0	0	0	0	0	0	0	0
PotVar0021251	0	0	0	0	0	0	0	0	1	0	0	0	0	0	0	0	0	0	0	0	0	0	0	0	0	0	2	0	0	0	0	0	0	0	1	0	1	0	0	0	1	0	0	0	0	0	0	0	0
PotVar0021252	0	0	0	0	0	0	0	0	0	0	0	0	0	0	0	0	0	0	0	0	0	0	0	0	0	0	0	1	1	0	0	0	0	0	0	0	0	0	0	0	0	0	0	0	0	0	0	0	0
PotVar0021255	0	0	1	0	0	0	0	0	1	0	0	0	0	0	0	0	0	0	0	0	0	0	1	0	0	0	2	0	0	0	0	0	0	0	1	0	1	0	0	1	1	0	0	0	0	0	0	0	0
PotVar0021288	0	0	0	0	0	0	0	0	0	0	0	0	2	0	0	1	0	0	0	0	0	0	0	0	0	2	1	0	0	0	2	2	2	1	NA	0	1	2	0	0	1	0	0	0	0	0	0	2	0
PotVar0021329	0	2	0	0	1	0	1	0	1	1	1	0	1	2	1	2	1	1	1	0	2	2	0	0	0	0	0	1	1	1	1	0	1	0	0	1	0	0	1	1	0	0	2	2	1	1	2	0	1
PotVar0021338	0	0	0	0	0	0	0	0	0	1	0	0	0	0	0	1	1	0	1	1	0	0	0	1	2	1	1	0	0	0	1	0	1	1	1	0	1	0	NA	1	0	1	0	1	0	0	1	2	0
PotVar0021374	0	0	0	0	0	0	0	0	0	0	0	0	0	0	0	0	0	0	0	0	4	0	0	0	0	0	0	0	1	0	0	0	0	0	0	0	0	0	0	0	0	0	0	0	0	2	0	0	0
PotVar0021378	1	1	2	1	1	0	2	2	2	1	2	2	3	1	1	1	0	NA	2	NA	2	3	1	1	1	2	0	2	1	1	0	1	0	2	1	2	2	0	0	1	1	1	0	0	3	1	0	1	2
PotVar0021405	0	0	0	0	0	0	0	0	0	0	0	0	0	0	0	0	0	1	0	1	2	0	0	0	0	0	0	0	0	0	0	0	0	0	0	0	0	0	0	0	0	0	0	1	0	0	0	0	0
PotVar0021417	3	3	2	3	3	4	2	2	2	2	2	2	1	3	3	2	3	2	1	1	1	1	3	2	1	1	3	2	3	3	3	2	3	1	NA	2	1	3	2	2	3	2	4	2	1	3	3	1	2
PotVar0021435	0	0	0	0	0	0	0	0	0	0	0	1	0	0	0	0	0	0	0	0	0	0	1	0	0	0	0	0	0	0	0	0	0	0	0	0	0	0	0	0	0	0	0	0	0	0	0	0	0
PotVar0021445	1	1	2	1	2	4	1	2	2	1	1	0	0	0	3	2	2	2	1	1	0	0	1	1	1	1	3	1	1	2	2	3	2	1	2	0	1	4	2	2	2	1	1	0	0	0	1	1	1
PotVar0021446	0	0	0	0	0	0	0	0	0	0	0	0	0	0	0	0	0	1	0	1	2	0	0	0	0	0	0	0	0	0	0	0	0	0	0	0	0	0	0	0	0	0	0	1	0	0	0	0	0
PotVar0021454	1	1	2	1	2	4	1	2	2	1	1	1	0	0	3	1	2	3	1	2	2	0	1	1	1	1	2	1	1	2	2	1	1	0	1	0	0	NA	2	2	1	1	1	1	0	0	1	1	1
PotVar0021457	2	2	0	2	1	0	1	0	0	1	1	1	0	2	0	0	1	0	0	0	1	1	1	0	0	0	0	1	2	1	0	0	0	0	0	2	0	0	0	0	1	1	2	2	1	1	1	0	0
PotVar0021463	0	0	0	0	0	0	0	0	0	0	0	0	1	1	0	0	0	0	0	0	0	0	0	1	0	0	0	0	0	0	1	0	1	0	0	0	0	0	0	0	0	0	1	0	0	1	1	0	1
PotVar0021465	0	0	0	0	0	0	0	0	0	0	0	0	0	0	0	0	0	1	0	1	2	0	0	0	0	0	0	0	0	0	0	0	0	0	0	0	0	0	0	0	0	0	0	1	0	0	0	0	0
PotVar0021474	0	0	0	0	0	0	0	0	0	0	0	0	0	0	0	1	0	1	0	1	2	0	0	0	0	0	1	0	0	0	0	3	1	1	1	0	1	3	0	0	1	0	0	1	0	0	0	0	0
PotVar0021479	0	0	0	0	0	0	0	0	0	0	0	0	0	0	0	1	0	0	0	0	0	0	0	0	0	0	1	0	0	0	0	2	1	1	1	0	1	2	0	0	1	0	0	0	0	0	0	0	0
PotVar0021482	0	0	0	0	0	0	0	0	0	1	0	0	0	0	0	1	1	0	1	1	0	0	0	1	2	1	1	0	0	0	1	0	1	1	1	0	1	0	2	1	0	1	0	1	0	0	1	2	0
PotVar0021488	0	0	0	0	0	0	0	0	0	0	0	1	0	0	0	0	0	0	0	0	0	0	1	0	0	0	0	0	0	0	0	0	0	0	0	0	0	0	0	0	0	0	0	0	0	0	0	0	0
PotVar0021602	0	0	0	0	0	0	0	0	0	0	0	0	0	0	0	0	0	0	0	0	0	0	0	0	0	0	0	0	0	0	0	1	0	1	0	0	0	0	1	0	0	0	0	0	0	0	0	0	0
PotVar0021627	0	0	0	0	0	0	0	0	0	0	0	0	1	0	0	0	0	0	0	0	0	0	0	0	0	0	0	0	0	0	0	0	0	0	0	0	0	0	0	0	0	0	0	0	0	0	0	0	0
PotVar0021630	0	0	0	0	0	0	0	0	0	0	0	0	1	0	0	0	0	0	0	0	0	0	0	0	0	0	0	0	0	0	0	0	0	0	0	0	0	0	0	0	0	0	0	0	0	0	0	0	0
PotVar0021631	0	0	0	0	0	1	0	0	1	0	0	0	0	0	0	0	0	0	0	0	0	0	0	0	0	0	2	0	0	0	0	0	0	0	2	0	1	0	0	0	0	0	0	0	0	0	0	0	0
PotVar0021636	0	0	0	0	0	0	0	0	0	0	0	0	1	0	0	0	0	0	0	0	0	0	0	0	0	0	0	0	0	0	0	0	0	0	0	0	0	0	0	0	0	0	0	0	0	0	0	0	0
PotVar0021696	1	1	0	0	0	0	0	1	0	0	0	0	0	1	0	1	0	0	0	0	0	0	0	0	2	0	0	0	0	0	0	0	0	0	0	0	0	NA	0	1	0	1	0	0	0	0	0	0	NA
PotVar0021699	1	0	0	0	1	0	2	0	0	1	1	0	0	0	0	0	0	1	1	0	0	0	0	1	0	0	0	0	0	2	0	0	0	0	0	0	0	0	0	0	0	0	0	0	1	0	0	0	0
PotVar0021711	0	1	0	0	0	1	0	0	0	1	0	1	1	0	0	0	1	0	1	1	1	1	1	1	0	0	2	0	1	1	1	0	0	1	1	1	0	0	0	0	1	0	1	0	0	0	1	1	1
PotVar0021735	0	0	0	0	0	0	0	0	0	0	0	0	1	0	0	0	0	0	0	0	0	0	0	1	0	0	0	0	0	0	0	1	0	0	0	0	0	1	1	0	0	0	0	0	0	0	0	0	0
PotVar0021746	0	0	0	0	0	1	0	0	1	0	0	0	0	0	0	0	0	0	0	0	0	0	0	0	0	0	1	0	0	0	0	0	0	0	1	0	1	0	0	0	0	0	0	0	0	0	0	0	0
PotVar0021747	1	0	0	0	1	0	2	0	0	1	1	0	0	0	0	0	0	1	1	0	0	0	0	NA	0	0	0	0	0	1	0	0	0	0	0	0	0	0	0	0	0	0	0	0	1	0	0	0	0
PotVar0021775	0	0	0	0	0	0	0	0	0	0	0	0	0	0	0	0	0	0	0	1	0	0	0	0	0	1	0	0	0	0	2	0	0	0	0	0	0	0	0	0	0	0	0	0	0	0	0	0	0
PotVar0021782	0	0	0	0	0	0	0	2	0	0	0	0	0	0	0	0	0	0	0	0	0	0	0	0	1	0	0	0	0	0	0	0	0	0	0	0	0	0	0	0	0	0	0	0	0	0	0	0	1
PotVar0021790	0	NA	0	0	0	1	0	0	0	1	0	1	NA	0	0	0	1	0	1	NA	1	1	1	1	0	1	2	0	1	1	2	0	0	1	1	1	0	0	0	0	1	0	1	0	0	0	1	1	1
PotVar0021896	0	0	0	0	0	0	0	0	0	0	0	0	1	0	0	0	0	0	0	0	0	0	0	0	0	0	0	0	0	0	0	0	0	0	0	0	0	0	0	0	0	0	0	0	0	0	0	0	0
PotVar0021898	2	0	1	2	3	2	2	3	3	2	2	1	0	2	1	2	1	3	0	1	2	0	1	1	2	2	0	3	2	0	0	2	2	2	2	3	2	2	2	3	2	2	1	3	0	2	1	1	1
PotVar0021920	0	1	0	0	0	1	0	0	0	1	0	1	1	0	0	0	1	0	1	1	1	1	1	1	0	0	2	0	1	1	1	0	0	1	1	1	0	0	0	0	1	0	1	0	0	0	1	1	1
PotVar0021930	0	0	0	0	0	0	0	0	0	0	0	0	0	0	0	0	0	0	0	0	0	0	0	0	0	0	0	0	0	0	0	0	0	0	0	0	0	0	0	0	0	0	0	0	0	0	0	0	0
PotVar0021937	0	0	1	1	0	0	0	0	0	0	0	1	0	0	0	0	0	0	1	1	0	1	1	0	1	0	0	0	0	0	0	0	2	0	0	0	0	0	0	0	0	2	1	0	1	0	0	1	0
PotVar0021938	0	0	0	0	0	0	0	0	0	0	0	0	0	0	0	0	0	0	0	0	0	0	0	0	0	0	0	0	0	0	0	0	0	0	0	0	0	0	0	0	0	0	0	0	0	0	0	0	0
PotVar0021940	0	0	0	0	0	0	0	0	0	0	0	0	0	0	0	0	0	0	0	0	0	0	0	0	0	0	0	0	0	0	0	1	0	0	0	0	0	1	0	0	0	0	0	0	0	0	0	0	0
PotVar0021953	0	0	0	0	0	1	0	0	1	0	0	0	0	0	0	0	0	0	0	0	0	0	0	0	0	0	0	0	0	0	0	0	0	0	1	0	0	0	0	0	0	0	0	0	0	0	0	0	0
PotVar0021972	0	0	0	0	0	0	0	0	0	0	0	0	0	0	0	0	0	0	0	1	0	0	0	0	0	1	0	0	0	0	1	0	0	0	0	0	0	0	0	0	0	0	0	0	0	0	0	0	0
PotVar0021976	0	1	0	0	0	1	0	0	0	1	0	1	1	0	0	0	1	0	1	1	1	1	1	1	0	0	2	0	1	1	1	0	0	1	1	1	0	0	0	0	1	0	1	0	0	0	1	1	1
PotVar0021994	0	0	0	0	0	1	0	0	1	0	0	0	1	0	0	0	0	0	0	0	0	0	0	0	0	0	1	0	0	0	0	1	0	1	2	0	1	0	1	0	0	0	0	0	0	0	0	0	0
PotVar0022011	0	0	0	0	0	0	0	0	0	0	0	0	0	0	0	0	0	0	0	1	0	0	0	0	0	1	0	0	0	0	1	0	0	0	0	0	0	0	0	0	0	0	0	0	0	0	0	0	0
PotVar0022012	1	3	2	1	0	0	0	1	0	0	1	1	2	2	3	2	2	0	1	0	1	2	1	0	1	1	1	1	1	2	2	0	0	0	0	0	1	1	1	1	1	0	1	1	2	2	2	1	2
PotVar0022019	1	0	0	0	1	0	2	0	0	1	1	0	0	0	0	0	0	1	1	0	0	0	0	1	0	0	0	0	0	1	0	0	0	0	0	0	0	0	0	0	0	0	0	0	1	0	0	0	0
PotVar0022023	1	0	0	0	1	0	2	0	0	1	1	0	0	0	0	0	0	1	1	0	0	0	0	1	0	0	0	0	0	1	0	1	0	0	0	0	0	1	0	0	0	0	0	0	1	0	0	0	0
PotVar0022029	0	0	0	0	0	0	0	0	0	0	0	0	0	0	0	0	0	0	0	0	0	0	0	0	0	0	0	0	0	0	0	1	0	0	0	0	0	1	0	0	0	0	0	0	0	0	0	0	0
PotVar0022075	1	0	1	1	1	0	2	0	0	NA	1	1	0	0	0	0	0	1	2	NA	0	1	1	2	1	0	0	0	0	1	0	0	2	0	0	0	0	0	0	0	0	2	1	0	NA	0	0	1	0
PotVar0022083	0	0	0	0	0	1	0	0	0	0	0	0	0	0	0	0	0	0	0	0	0	0	0	0	0	0	0	0	0	0	0	0	0	0	0	0	0	0	0	0	0	0	0	0	0	0	0	0	0
PotVar0022107	0	0	0	0	0	0	0	0	1	0	0	0	0	0	0	0	0	0	0	0	0	0	0	0	0	1	0	0	0	0	0	1	1	2	1	0	0	0	0	0	0	0	0	0	0	0	0	0	0
PotVar0022108	0	0	0	0	0	0	0	0	0	1	1	0	0	0	1	0	0	0	0	0	0	0	0	1	0	0	0	0	1	0	0	1	0	1	0	0	0	0	0	1	0	0	1	0	0	0	0	0	0
PotVar0022114	0	1	0	1	0	0	0	0	0	1	1	1	0	0	1	0	1	1	1	0	0	2	0	NA	1	1	1	0	1	0	0	3	0	1	2	0	2	1	0	1	0	0	1	0	0	1	0	0	0
PotVar0022115	2	0	0	0	1	0	2	0	0	0	2	0	1	0	1	0	1	0	1	0	1	0	1	0	0	1	0	2	1	0	0	1	1	1	0	1	0	0	2	0	0	1	1	0	1	0	0	0	0
PotVar0022123	0	1	1	1	0	0	0	0	0	0	0	1	0	0	0	0	1	1	1	0	0	NA	0	2	1	1	1	0	0	0	0	2	0	0	2	0	NA	1	0	0	0	0	0	0	0	1	0	0	0
PotVar0022129	0	0	1	0	0	0	0	0	0	0	0	0	0	0	0	0	0	0	0	0	0	0	0	0	0	0	0	0	0	0	0	0	0	0	0	0	0	0	0	0	0	0	0	0	0	0	0	0	0
PotVar0022139	0	0	0	0	0	1	0	0	0	0	0	0	0	0	0	0	0	0	0	0	0	0	0	0	0	0	0	1	0	0	0	0	0	0	0	0	1	0	0	0	0	0	0	0	0	0	0	0	0
PotVar0022140	0	1	0	0	0	0	0	0	1	1	0	0	0	0	0	1	0	1	0	0	0	0	0	0	0	0	1	0	0	0	0	0	0	0	1	0	0	2	0	0	0	0	0	0	0	0	0	0	0
PotVar0022225	0	0	0	0	0	1	0	0	0	0	0	0	0	0	0	0	0	0	0	0	0	0	0	0	0	0	0	0	0	0	0	0	0	0	0	0	0	0	0	0	0	0	0	0	0	0	0	0	0
PotVar0022244	0	1	1	1	0	0	1	1	0	0	1	0	NA	0	1	0	0	0	0	1	0	0	0	1	1	1	0	1	1	1	1	1	1	1	0	1	1	1	1	0	0	1	0	0	1	1	0	0	0
PotVar0022245	0	1	0	0	0	0	0	1	0	1	0	1	1	0	0	0	1	0	1	1	0	2	0	1	1	1	1	0	0	0	0	2	0	0	2	0	1	1	0	0	0	0	0	0	0	0	0	0	0
PotVar0022249	0	1	0	0	0	2	1	1	1	0	0	1	1	1	0	0	1	0	0	2	2	1	1	0	1	0	0	0	1	1	1	0	2	0	1	0	1	0	1	1	1	0	1	1	2	0	1	2	0
PotVar0022264	2	1	0	0	1	0	3	0	0	0	2	0	0	0	1	0	1	0	1	0	1	0	1	0	0	1	0	2	1	0	0	1	1	NA	0	1	0	0	2	0	0	1	1	0	NA	0	0	0	0
PotVar0022266	0	1	0	0	0	1	0	0	1	1	0	NA	0	0	0	1	0	1	0	0	0	0	0	0	0	0	1	1	0	0	0	1	0	0	1	0	2	2	0	0	0	0	0	0	0	0	0	0	0
PotVar0022288	2	1	0	0	1	1	3	0	0	1	3	0	0	0	2	0	1	1	1	0	1	0	1	1	0	1	0	2	2	0	0	2	1	2	0	1	0	0	2	2	0	1	2	1	1	0	0	0	0
PotVar0022306	0	0	1	0	0	0	0	0	0	0	0	0	0	0	0	0	0	0	0	0	0	0	0	0	0	0	0	0	0	0	0	0	0	0	0	0	0	0	0	0	0	0	0	0	0	0	0	0	0
PotVar0022336	0	1	0	0	0	0	0	0	1	1	0	0	0	0	0	1	0	1	0	0	0	0	0	0	0	0	1	0	0	0	0	0	0	0	1	0	0	2	0	0	0	0	0	0	0	0	0	0	0
PotVar0022382	0	0	1	0	0	0	0	0	0	0	0	0	0	0	0	0	0	0	0	0	0	0	0	0	0	0	0	0	0	0	0	0	0	0	0	0	0	0	0	1	0	0	0	1	0	0	0	0	0
PotVar0022397	0	2	1	1	0	3	1	2	1	2	1	2	2	1	1	0	2	1	1	3	2	3	1	2	2	1	1	0	2	1	1	2	2	1	3	0	2	1	1	2	1	0	2	1	2	0	1	2	0
PotVar0022400	0	0	1	0	0	0	0	0	0	0	0	0	0	0	0	0	0	0	0	0	0	0	0	0	0	0	0	0	0	0	0	0	0	0	0	0	0	0	0	0	0	0	0	0	0	0	0	0	0
PotVar0022411	0	0	2	0	0	0	0	0	0	0	0	0	0	0	0	0	0	0	0	0	0	0	0	0	0	0	0	0	0	0	0	0	0	0	0	0	0	0	0	0	0	0	0	0	0	0	0	0	0
PotVar0022437	0	0	0	0	0	1	0	0	0	1	1	0	0	0	1	0	0	1	0	0	0	0	0	1	0	0	0	0	1	0	0	0	0	1	0	0	0	0	0	1	0	0	1	0	0	0	0	0	0
PotVar0022442	2	2	0	0	1	0	NA	0	0	0	2	0	0	0	1	0	1	0	1	0	1	0	1	0	0	1	0	2	1	0	0	1	1	1	0	0	0	0	2	0	1	1	1	0	1	0	0	0	0
PotVar0022443	0	1	NA	0	0	1	1	1	1	0	0	0	1	0	0	0	1	0	0	2	2	0	1	0	1	0	1	0	1	1	1	0	3	1	1	0	1	0	1	1	0	0	1	1	2	0	1	2	0
PotVar0022452	0	0	0	0	0	1	0	0	0	0	0	0	0	0	0	0	0	0	0	0	0	0	0	0	0	0	0	0	0	0	0	0	0	0	0	0	1	0	0	0	0	0	0	0	0	0	0	0	0
PotVar0022472	0	0	0	0	0	1	0	0	0	1	1	1	0	0	1	0	0	1	0	0	0	0	0	1	0	0	0	0	1	0	0	0	0	1	0	0	0	0	0	1	1	0	0	1	0	0	0	0	0
PotVar0022478	2	4	3	0	1	2	4	1	2	1	2	1	1	0	1	2	2	1	1	3	3	0	2	0	1	1	2	3	2	1	0	2	4	2	2	2	3	3	4	1	1	1	2	1	3	0	1	2	0
PotVar0022480	0	0	1	0	0	0	0	0	0	0	0	0	0	0	0	0	0	0	0	0	0	0	0	1	0	0	0	0	0	0	0	0	0	0	0	0	0	0	0	0	0	0	0	0	0	1	0	0	0
PotVar0022483	0	0	1	0	0	0	0	0	0	0	0	0	0	0	0	0	0	0	0	0	0	0	0	0	0	0	0	0	0	0	0	0	0	0	0	0	0	0	0	0	0	0	0	0	0	0	0	0	0
PotVar0022526	0	0	0	0	0	1	0	0	0	0	0	0	0	0	0	0	0	0	0	0	0	0	0	0	0	0	0	0	0	0	0	0	0	0	0	0	1	0	0	0	0	0	0	0	0	0	0	0	0
PotVar0022529	0	0	1	0	0	0	0	0	0	0	0	1	0	0	0	1	0	0	0	0	0	0	0	0	0	0	0	1	0	0	0	0	0	0	0	2	0	1	0	0	0	0	0	0	0	0	0	0	0
PotVar0022534	0	0	0	0	0	0	0	0	0	0	0	0	0	0	0	0	0	0	0	0	0	0	0	0	0	0	0	0	0	1	0	0	0	0	0	0	0	0	0	0	0	0	0	0	2	0	0	0	1
PotVar0022541	0	2	1	0	0	1	1	1	2	1	0	0	1	0	0	1	1	1	0	3	2	0	1	0	1	0	2	0	1	1	0	0	3	1	2	0	1	2	2	1	0	0	1	1	2	0	1	2	0
PotVar0022545	0	0	1	0	0	0	0	0	0	0	0	0	0	0	0	0	0	0	0	0	0	0	0	0	0	0	0	0	0	0	0	0	0	0	0	0	0	0	0	0	0	0	0	0	0	0	0	0	0
PotVar0022549	0	0	0	0	0	0	0	0	0	0	0	0	0	1	0	0	0	0	0	0	0	0	0	0	0	0	0	0	0	0	0	0	0	1	0	0	0	0	0	1	1	0	2	0	0	0	1	0	0
PotVar0022575	0	0	0	1	1	0	0	2	1	1	0	1	1	0	0	0	1	0	1	0	0	1	0	2	1	1	1	0	0	0	0	2	0	1	2	0	1	1	0	1	1	1	2	1	0	2	0	0	0
PotVar0022579	0	1	1	0	0	1	1	1	2	0	0	0	1	1	1	2	1	0	0	3	2	1	1	0	1	0	2	1	1	2	0	0	3	1	2	2	1	2	1	1	0	0	1	1	2	1	2	1	0
PotVar0022592	1	1	1	3	2	2	0	1	1	3	2	3	1	3	2	2	1	4	1	0	0	2	1	2	2	1	1	1	1	2	3	0	0	1	0	2	0	1	1	1	2	2	0	1	1	1	1	3	4
PotVar0022595	0	0	1	0	0	1	0	0	0	0	0	0	0	0	0	0	0	0	0	0	0	0	0	0	0	0	0	0	0	0	0	0	0	0	0	0	2	0	0	0	0	0	0	0	0	0	0	0	0
PotVar0022615	0	0	1	0	0	0	0	0	0	0	0	0	0	0	0	0	0	0	0	0	0	0	0	0	0	0	0	0	0	0	0	0	0	0	0	0	0	0	0	0	0	0	0	0	0	0	0	0	0
PotVar0022616	0	0	1	0	0	0	0	0	0	0	0	0	0	0	0	0	0	0	0	0	0	0	0	0	0	0	0	0	0	0	0	0	0	0	0	0	0	0	0	0	0	0	0	0	0	0	0	0	0
PotVar0022653	3	2	0	0	1	0	3	0	0	0	2	0	1	0	1	0	1	0	2	1	1	0	2	0	0	2	0	2	2	0	1	1	1	1	0	0	0	0	2	1	1	1	1	0	1	0	1	0	0
PotVar0022654	0	0	0	0	0	0	0	0	0	0	0	0	0	1	1	1	0	0	0	0	0	0	0	0	0	0	0	1	0	0	0	0	0	0	0	2	0	1	0	0	0	0	0	0	0	1	1	0	0
PotVar0022656	0	0	0	0	0	1	0	0	0	2	1	1	0	3	1	0	0	0	0	0	0	0	0	1	0	0	0	0	1	1	0	0	0	1	0	0	0	0	0	0	1	0	0	0	1	0	1	0	1
PotVar0022689	0	0	2	1	1	1	0	2	1	2	1	1	1	2	1	0	1	1	1	0	0	1	0	2	1	1	2	0	1	1	0	2	0	1	2	0	1	1	0	0	0	1	0	0	1	1	1	0	1
PotVar0022690	0	0	1	0	0	0	0	0	0	0	0	0	0	0	0	0	0	0	0	0	0	0	0	0	0	0	0	0	0	0	0	0	0	0	0	0	0	0	0	0	0	0	0	0	0	0	0	0	0
PotVar0022691	3	2	2	0	1	2	3	0	1	0	2	0	2	1	2	2	1	0	2	3	3	0	2	0	0	2	2	3	2	1	1	2	4	2	2	2	3	2	2	1	1	1	2	2	3	1	3	0	0
PotVar0022694	0	0	1	0	0	1	0	0	1	0	0	0	1	1	1	2	0	0	0	2	1	0	0	0	0	0	2	1	0	1	0	1	3	1	2	2	1	2	0	0	0	0	1	1	2	1	2	0	0
PotVar0022707	0	0	0	0	0	0	0	0	0	0	0	0	0	0	0	0	0	0	0	0	0	0	0	0	0	0	0	0	0	0	0	0	0	0	0	0	0	0	0	0	0	0	0	0	0	0	0	0	0
PotVar0022708	0	1	2	1	1	2	0	2	2	3	1	2	2	3	2	1	1	2	1	2	2	1	0	3	1	1	4	1	1	2	0	2	3	2	4	0	2	3	1	1	1	1	1	3	3	2	3	1	1
PotVar0022711	1	1	1	4	3	1	1	4	3	2	1	2	2	1	1	2	3	2	2	1	1	4	2	1	4	2	1	1	1	3	3	2	0	1	2	2	1	1	1	3	2	3	2	2	0	3	0	3	4
PotVar0022712	0	1	1	0	0	2	0	0	0	2	1	2	0	2	1	0	0	2	0	0	0	0	0	3	0	0	1	0	1	0	0	0	0	1	0	0	1	1	1	0	1	0	0	0	1	0	1	1	0
PotVar0022719	0	0	0	1	1	0	0	2	1	1	0	0	1	0	0	0	1	0	1	0	0	1	0	0	1	1	1	0	0	1	0	2	0	0	2	0	1	1	0	1	0	1	0	1	0	1	0	0	1
PotVar0022720	2	2	1	0	1	1	2	0	0	0	2	0	1	0	1	0	1	0	2	1	2	0	2	0	0	2	0	2	2	0	1	1	1	1	0	0	1	0	2	1	1	1	1	1	1	0	1	0	0
PotVar0022723	0	0	1	0	0	0	0	0	0	0	0	0	0	0	0	0	0	0	0	0	0	0	0	0	0	0	0	0	0	0	0	0	0	0	0	0	0	0	0	0	0	0	0	0	0	0	0	0	0
PotVar0022751	0	0	0	1	1	1	0	2	1	2	1	2	1	NA	1	0	1	1	1	0	0	1	0	2	1	1	1	0	1	1	0	2	0	1	1	0	1	1	0	1	1	1	0	1	1	1	1	0	1
PotVar0022753	0	0	1	0	0	0	0	0	0	0	0	0	0	0	0	0	0	0	0	0	0	0	0	0	0	0	0	0	0	0	0	0	0	0	0	0	1	0	0	0	0	0	0	0	0	0	0	0	0
PotVar0022763	0	0	0	0	0	0	0	0	0	0	0	0	0	0	0	1	0	0	0	0	0	0	0	0	0	0	0	0	0	0	0	0	0	0	0	2	0	1	0	0	0	0	0	0	0	0	0	0	0
PotVar0022817	3	3	1	0	1	1	3	0	0	1	2	0	1	0	1	1	1	1	2	1	2	0	2	1	0	2	0	2	2	0	1	2	1	1	0	2	2	2	3	1	1	1	1	1	1	0	1	1	0
PotVar0022855	0	0	0	0	0	0	0	0	0	0	0	0	0	0	0	2	0	0	0	0	0	0	0	0	0	0	0	0	0	0	0	0	0	0	0	2	0	2	0	0	0	0	0	0	0	0	0	0	0
PotVar0022865	0	0	1	0	0	1	0	0	1	0	0	NA	1	1	1	1	0	0	0	NA	1	0	0	0	0	0	2	1	0	1	0	0	3	1	NA	0	1	1	0	0	0	0	1	1	2	1	2	0	0
PotVar0022866	0	0	1	0	0	0	0	0	0	0	0	0	0	0	0	0	0	0	0	0	0	0	0	0	0	0	0	0	0	0	0	0	0	0	0	0	1	0	0	0	0	0	0	0	0	0	0	0	0
PotVar0022871	0	1	0	0	0	0	0	0	0	1	0	0	0	0	0	0	0	1	0	0	0	0	0	1	0	0	0	0	0	0	0	0	0	0	0	0	0	1	1	0	0	0	0	0	0	0	0	1	0
PotVar0022873	0	0	0	0	0	0	0	0	0	0	0	0	0	0	0	0	0	0	0	0	0	0	0	0	0	0	0	0	0	0	0	0	0	0	0	0	0	0	0	0	0	0	0	0	0	0	0	0	0
PotVar0022881	0	0	0	0	0	0	0	0	0	0	0	0	0	0	0	0	0	0	0	0	0	0	0	0	0	0	0	0	0	0	0	0	0	0	0	0	0	0	0	0	0	0	0	0	0	0	0	0	0
PotVar0022894	0	1	0	0	0	0	0	0	0	1	0	0	0	0	0	0	0	1	0	0	0	0	0	1	0	0	0	0	0	0	0	0	0	0	0	0	0	1	1	0	0	0	0	0	0	0	0	1	0
PotVar0022930	0	1	0	0	0	0	0	0	0	1	0	0	0	0	0	0	0	1	0	0	0	0	0	2	0	0	0	0	0	0	0	0	0	0	0	0	0	1	1	1	0	0	0	1	0	2	0	1	0
PotVar0022931	0	0	1	0	0	0	0	0	0	0	0	0	0	0	0	0	0	0	0	0	0	0	0	0	0	0	0	0	0	0	0	0	0	0	0	0	0	0	0	0	0	0	0	0	0	0	0	0	0
PotVar0022977	NA	2	1	0	1	1	3	0	0	0	2	0	1	0	1	0	1	0	2	NA	2	0	2	0	0	2	0	2	2	0	1	1	NA	1	0	0	2	0	2	1	1	1	1	1	1	0	1	0	0
PotVar0022978	0	1	1	0	1	1	1	1	1	0	0	1	1	0	1	1	2	0	0	1	1	3	1	0	2	1	0	1	1	1	1	0	0	1	0	1	1	0	1	2	1	1	2	1	0	0	0	2	0
PotVar0022997	1	0	1	4	2	0	0	3	2	2	1	2	1	1	0	1	1	2	1	0	0	1	1	1	2	1	1	0	NA	2	2	2	0	0	1	NA	1	1	0	1	2	2	0	1	0	3	0	1	4
PotVar0023000	0	0	0	0	0	0	0	0	0	0	0	0	0	0	0	0	0	0	0	0	0	0	0	1	0	0	0	0	0	0	0	0	0	0	0	0	0	0	0	1	0	0	0	1	0	2	0	0	0
PotVar0023040	1	0	1	3	1	0	0	1	1	1	1	2	0	1	0	1	0	2	1	0	0	0	1	0	1	0	0	0	1	1	2	0	0	0	0	1	0	0	0	0	2	1	0	0	0	1	0	1	3
PotVar0023042	0	0	0	0	0	0	0	0	0	0	0	0	0	0	0	0	0	0	0	0	0	0	0	0	0	0	0	0	0	0	0	0	0	0	0	0	3	0	0	0	0	0	0	0	0	0	0	0	0
PotVar0023044	0	0	0	0	0	1	0	0	0	1	1	1	0	2	1	0	0	1	1	0	0	0	0	2	0	0	1	0	1	0	0	0	0	1	0	0	0	0	0	0	0	0	0	0	1	0	1	0	0
PotVar0023049	0	0	1	0	0	1	0	0	0	0	0	0	0	0	0	0	0	0	0	0	1	0	0	0	0	0	0	0	0	0	0	0	0	0	0	0	1	0	0	0	0	0	0	1	0	0	0	0	0
PotVar0023082	0	0	0	0	0	0	0	0	0	0	0	0	0	0	0	0	0	0	0	0	0	0	0	0	0	0	0	0	0	0	0	0	1	0	0	0	0	0	0	0	0	0	0	0	0	0	0	0	0
PotVar0023097	0	0	1	0	0	0	0	0	0	0	0	0	0	1	0	1	0	0	1	2	0	0	0	1	0	0	0	0	0	1	0	0	0	2	1	1	1	0	1	0	1	0	0	2	0	1	0	0	1
PotVar0023140	0	0	1	0	0	1	0	0	0	0	0	0	0	1	0	1	0	0	1	2	0	0	0	1	0	1	1	0	0	1	0	1	0	3	2	1	1	1	1	0	1	0	0	2	0	1	0	0	1
PotVar0023144	0	0	0	0	0	0	0	0	2	0	0	1	0	0	0	2	0	2	0	0	0	1	1	0	0	0	0	0	0	0	0	0	1	0	0	1	0	0	0	0	1	0	0	0	0	1	0	1	0
PotVar0023147	2	1	0	3	0	2	1	1	1	2	2	0	1	2	1	1	2	0	0	0	2	0	1	1	0	0	2	0	2	1	1	0	2	0	2	0	0	1	0	0	0	1	1	0	2	0	1	1	1
PotVar0023148	0	0	0	0	0	1	0	0	0	1	0	0	0	0	0	0	0	0	0	0	0	0	0	0	0	0	0	0	0	0	0	0	0	0	0	0	0	0	0	0	0	1	0	0	1	0	0	0	0
PotVar0023181	0	0	0	0	0	0	0	0	0	0	0	0	0	1	0	0	0	0	0	0	0	0	0	0	0	0	0	0	0	0	0	0	0	0	0	0	0	0	0	0	0	0	0	0	0	0	1	0	0
PotVar0023184	1	2	1	1	2	1	1	1	1	1	1	1	1	1	2	0	0	1	1	0	0	2	2	1	2	1	1	2	1	1	1	1	1	1	0	1	2	0	2	2	2	2	2	1	1	2	2	1	2
PotVar0023185	0	0	0	0	0	0	0	0	0	0	0	0	0	1	0	0	0	0	0	0	0	0	0	0	0	0	0	0	0	0	0	0	0	0	0	0	0	0	0	0	0	0	0	0	0	0	1	0	0
PotVar0023261	1	1	2	0	2	0	2	2	2	1	1	3	2	0	1	2	2	3	2	2	2	2	1	1	2	2	0	2	1	1	2	2	1	0	0	2	1	2	1	2	1	1	1	1	1	1	1	2	0
PotVar0023265	1	1	NA	0	2	0	2	2	2	1	1	3	2	0	1	2	2	3	2	3	2	2	1	1	2	2	0	2	1	1	2	2	1	0	0	2	NA	2	1	2	1	1	1	NA	1	1	1	2	0
PotVar0023284	0	0	0	0	0	0	0	0	0	0	0	0	0	1	0	0	0	0	0	0	0	0	0	0	0	0	0	0	0	0	0	0	0	0	0	1	0	0	0	0	0	0	0	0	0	0	1	0	0
PotVar0023288	0	0	1	0	0	1	0	0	0	0	0	0	0	1	0	1	0	0	1	2	0	0	0	0	0	1	1	0	0	1	0	1	0	3	2	0	1	1	1	0	1	0	0	2	0	1	0	0	1
PotVar0023292	0	0	0	0	0	0	0	0	0	0	0	1	0	0	0	1	0	2	0	0	0	0	0	0	0	0	0	0	0	0	0	0	0	0	0	0	0	0	0	0	1	0	0	0	0	0	0	0	0
PotVar0023297	2	1	0	3	0	1	1	1	1	1	2	0	1	2	1	1	2	0	0	0	2	0	1	1	0	0	2	0	2	1	1	0	2	0	2	1	0	1	0	0	0	0	1	0	1	0	1	1	1
PotVar0023309	0	0	0	0	0	0	0	0	0	0	0	0	0	0	0	1	0	0	0	1	0	0	1	0	0	0	0	0	0	0	0	0	1	0	0	1	0	0	1	0	0	0	0	0	0	1	1	2	0
PotVar0023313	2	1	1	NA	0	3	1	1	3	2	2	0	1	NA	1	NA	2	0	1	3	2	0	2	1	0	1	3	0	2	NA	1	1	NA	3	4	2	NA	2	2	0	1	1	1	NA	2	2	2	3	NA
PotVar0023333	1	1	2	0	2	0	2	2	0	1	1	NA	2	0	1	1	2	3	2	1	2	2	0	2	2	2	0	2	1	1	2	2	0	0	0	1	1	2	0	2	1	1	1	1	1	0	0	0	0
PotVar0023337	2	1	0	3	0	1	1	1	3	1	2	0	1	1	1	2	2	0	0	1	2	0	2	1	0	0	2	0	2	1	1	0	3	0	2	1	0	1	1	0	0	0	1	0	1	1	1	3	1
PotVar0023375	0	0	1	0	0	0	0	0	0	0	0	0	0	1	0	1	0	0	1	2	0	0	0	0	0	0	0	0	0	1	0	0	0	2	1	0	1	0	1	0	1	0	0	2	0	1	0	0	1
PotVar0023381	0	0	0	0	0	1	0	0	0	1	0	0	0	0	0	0	0	0	0	0	0	0	0	0	0	0	0	0	0	0	0	0	0	0	0	0	0	0	0	0	0	1	0	0	1	0	0	0	0
PotVar0023391	0	0	0	0	0	1	0	0	0	0	0	0	0	0	0	0	0	0	0	0	0	0	0	0	0	1	1	0	0	0	0	1	0	1	2	0	0	1	0	0	0	0	0	0	0	0	0	0	0
PotVar0023392	0	0	0	0	0	1	0	0	0	1	0	0	0	0	0	0	0	0	0	0	0	0	0	0	0	0	0	0	0	0	0	0	0	0	0	0	0	0	0	0	0	1	0	0	1	0	0	0	0
PotVar0023394	0	0	0	0	0	0	0	0	0	0	0	0	0	0	0	0	0	0	0	0	0	1	0	0	0	0	0	0	0	0	0	0	0	0	0	0	0	0	0	0	0	0	0	0	0	0	0	0	0
PotVar0023396	2	1	0	3	0	1	1	1	1	1	2	0	1	1	1	1	2	0	0	0	2	0	1	1	0	0	2	0	2	1	1	0	2	0	3	0	0	1	0	0	0	0	1	0	1	0	0	1	1
PotVar0023409	0	0	1	0	0	2	0	0	0	1	0	0	0	1	0	1	0	0	1	2	0	0	0	0	0	1	1	0	0	1	0	1	0	3	2	1	1	1	1	0	1	1	0	2	1	1	0	0	1
PotVar0023429	2	1	1	3	0	3	1	1	1	2	2	0	1	3	1	2	2	0	1	2	2	0	1	1	0	1	3	0	2	2	1	1	2	3	4	1	1	2	1	0	1	1	1	2	2	1	1	1	2
PotVar0023483	0	0	1	0	0	0	0	0	0	0	0	0	0	1	0	2	0	0	1	3	0	0	1	0	0	0	0	0	0	1	0	0	1	2	1	2	1	0	2	0	1	0	0	2	0	2	1	2	1
PotVar0023506	1	2	1	1	2	1	1	1	1	1	1	1	1	1	2	0	0	1	1	0	0	2	2	1	2	1	1	2	1	1	1	1	1	1	0	1	2	0	2	2	2	2	2	1	1	2	2	1	2
PotVar0023537	0	0	0	0	0	0	0	0	0	0	0	0	0	0	0	0	0	0	0	0	0	1	0	0	0	0	0	0	0	0	0	0	0	0	0	0	0	0	0	0	0	0	0	0	0	0	0	0	0
PotVar0023561	0	0	1	0	0	0	0	0	0	0	0	0	0	1	0	0	0	0	0	1	0	0	0	0	0	0	0	0	0	1	0	0	0	2	0	0	1	0	1	0	0	0	0	2	0	1	0	0	1
PotVar0023563	0	0	0	0	0	1	0	0	0	0	0	0	0	0	0	0	0	0	0	0	0	0	0	0	0	1	1	0	0	0	0	1	0	1	1	0	0	1	0	0	0	0	0	0	0	0	0	0	0
PotVar0023564	0	1	0	0	1	0	0	1	0	1	0	2	0	0	0	2	1	2	0	0	2	0	1	0	1	0	0	0	0	1	0	0	1	0	0	2	0	0	0	1	1	0	1	1	1	1	0	1	0
PotVar0023573	0	0	0	0	0	0	0	0	0	0	0	0	0	0	0	0	0	0	0	0	0	1	0	0	0	0	0	0	0	0	0	0	0	0	0	0	0	0	0	0	0	0	0	0	0	0	0	0	0
PotVar0023576	0	0	0	0	0	1	0	0	0	0	0	0	0	0	0	0	0	0	0	0	0	0	0	0	0	1	1	0	0	0	0	1	0	1	1	1	0	1	0	0	0	0	0	0	0	0	0	0	0
PotVar0023579	3	2	2	1	2	1	1	1	2	1	3	1	1	2	2	0	0	1	1	1	1	2	2	1	1	1	1	2	2	1	1	1	0	2	0	0	3	0	2	2	2	2	2	3	1	3	2	1	3
PotVar0023580	0	0	0	0	0	0	0	0	0	0	0	0	0	0	0	1	1	0	0	1	0	1	1	0	0	0	0	0	0	1	0	0	1	0	0	2	0	0	1	0	0	0	0	0	0	1	1	2	0
PotVar0023582	0	1	1	3	0	2	2	1	2	1	0	1	1	2	1	2	3	0	0	2	1	1	2	1	0	2	3	0	1	4	1	1	4	4	3	3	1	2	3	0	0	1	1	2	2	2	1	3	2
PotVar0023583	0	1	1	3	0	2	2	1	2	1	0	0	1	2	1	1	2	0	0	1	1	0	1	1	0	2	3	0	1	3	1	1	3	4	3	1	1	2	2	0	0	1	1	2	2	1	0	1	2
PotVar0023585	0	0	0	0	0	0	1	0	2	0	0	0	0	0	0	0	0	0	0	0	0	0	0	0	0	1	0	0	0	1	0	0	1	1	0	0	0	0	0	0	0	0	0	0	0	0	0	0	0
PotVar0023602	0	1	0	3	0	1	1	1	0	1	0	0	1	1	1	1	2	0	0	0	1	0	1	1	0	0	2	0	1	1	1	0	2	0	2	0	0	1	0	0	0	0	1	0	1	0	0	1	1
PotVar0023676	0	0	1	0	0	0	0	0	0	0	0	0	0	0	0	0	0	0	0	0	0	0	0	0	0	0	0	0	0	0	0	0	0	0	0	0	0	0	0	0	0	0	0	0	0	0	0	0	1
PotVar0023678	0	0	1	0	1	1	2	0	0	0	0	0	0	1	0	1	1	0	0	1	0	0	1	0	1	1	1	0	0	0	0	1	1	1	1	0	0	1	1	0	0	0	0	0	0	1	1	1	2
PotVar0023689	0	0	0	0	1	0	2	0	0	0	0	0	0	1	0	1	1	0	0	0	0	0	1	0	1	0	0	0	0	0	0	0	1	0	0	0	0	0	1	0	0	0	0	0	0	1	1	1	1
PotVar0023717	0	0	0	0	0	1	0	0	0	0	0	0	0	0	0	0	0	0	0	1	0	0	0	0	0	1	1	0	0	0	0	1	0	1	1	0	0	1	0	0	0	0	0	0	0	0	0	0	0
PotVar0023743	0	0	0	0	1	0	2	0	0	0	0	0	0	1	0	1	1	0	0	0	0	0	1	0	1	0	0	0	0	0	0	0	1	0	0	0	0	0	1	0	0	0	0	0	0	1	1	1	1
PotVar0023745	3	0	1	1	2	1	0	1	3	0	3	1	1	1	3	1	1	2	1	1	1	2	1	1	1	2	1	2	3	1	0	1	2	2	0	2	1	0	2	2	2	3	1	1	1	1	3	2	1
PotVar0023748	3	0	2	1	3	2	NA	1	3	0	3	1	1	NA	3	2	2	2	1	2	1	2	2	1	NA	3	2	2	3	1	0	2	3	3	1	2	1	1	3	2	2	3	1	1	1	2	4	3	NA
PotVar0023765	0	0	0	0	0	0	0	0	1	0	0	0	0	0	0	0	0	0	0	0	0	0	0	0	0	0	0	0	0	0	0	0	1	1	0	0	0	0	0	0	0	0	0	0	0	0	0	0	0
PotVar0023774	0	0	0	0	0	0	1	0	0	0	0	0	0	0	0	1	0	0	0	0	0	0	1	0	0	0	0	0	0	0	0	0	0	0	0	0	0	0	0	0	0	0	0	0	0	1	0	1	0
PotVar0023779	0	0	1	0	0	0	0	0	0	0	0	0	0	0	0	0	0	0	0	0	0	0	0	0	0	0	0	0	0	0	0	0	0	0	0	0	0	0	0	0	0	0	0	0	0	0	0	0	1
PotVar0023794	0	0	0	0	0	0	1	0	0	0	0	0	0	0	0	1	0	0	0	0	0	0	1	0	0	0	0	0	0	0	0	0	0	0	0	0	0	0	0	0	0	0	0	0	0	1	0	1	0
PotVar0023806	0	0	0	0	0	1	0	0	0	0	0	0	0	0	0	0	0	0	0	1	0	0	0	0	0	1	1	0	0	0	0	1	0	1	1	0	0	1	0	0	0	0	0	0	0	0	0	0	0
PotVar0023817	0	0	1	0	0	0	1	0	0	0	0	0	0	0	0	1	0	0	0	0	0	0	1	0	0	0	0	0	0	0	0	0	0	0	0	0	0	0	0	0	0	0	0	0	0	1	0	1	1
PotVar0023842	0	0	0	0	0	0	0	0	1	0	0	0	0	0	0	0	0	0	0	0	0	0	0	0	0	0	0	0	0	0	0	0	1	1	0	0	0	0	0	0	0	0	0	0	0	0	0	0	0
PotVar0023850	0	0	1	0	1	1	2	0	1	0	0	0	0	1	0	1	1	0	0	1	0	0	1	0	1	1	1	0	0	0	0	1	2	2	1	0	0	1	1	0	0	0	0	0	0	1	1	1	2
PotVar0023867	0	0	0	0	1	0	1	0	0	0	0	0	0	1	0	0	1	0	0	0	0	0	0	0	1	0	0	0	0	0	0	0	1	0	0	0	0	0	1	0	0	0	0	0	0	0	1	0	1
PotVar0023875	0	0	0	0	0	1	0	0	0	0	0	0	0	0	0	0	0	0	0	1	0	0	0	0	0	1	1	0	0	0	0	1	0	1	1	0	0	1	0	0	0	0	0	0	0	0	0	0	0
PotVar0023940	0	0	1	0	0	0	0	0	0	0	0	0	0	0	0	0	0	0	0	0	0	0	0	0	0	0	0	0	0	0	0	0	0	0	0	0	0	0	0	0	0	0	0	0	0	0	0	0	1
PotVar0023945	0	0	0	0	0	0	1	0	0	0	0	0	0	0	0	1	0	0	0	0	0	0	1	0	0	0	0	0	0	0	0	0	0	0	0	0	0	0	0	0	0	0	0	0	0	1	0	1	0
PotVar0023946	0	0	0	0	0	0	0	0	1	0	0	0	0	0	0	0	0	0	0	0	0	0	0	0	0	0	0	0	0	0	0	0	1	1	0	0	0	0	0	0	0	0	0	0	0	0	0	0	0
PotVar0023957	3	0	1	1	NA	2	2	1	3	0	3	NA	1	2	3	2	2	2	1	2	1	2	2	1	2	3	2	2	3	1	0	2	3	3	1	2	1	1	3	2	2	3	1	1	1	2	4	3	2
PotVar0023981	0	0	0	0	1	0	2	0	0	0	0	0	0	1	0	1	1	0	0	0	0	0	1	0	1	0	0	0	0	0	0	0	1	0	0	0	0	0	1	0	0	0	0	0	0	1	1	1	1
PotVar0023990	0	0	2	0	1	0	2	0	0	0	0	0	0	1	0	1	1	0	0	0	0	0	1	0	1	0	0	0	0	0	0	0	1	0	0	0	0	0	1	0	0	0	0	0	0	1	1	1	3
PotVar0024010	0	0	1	0	0	1	0	0	0	0	0	0	0	0	0	0	0	0	0	1	0	0	0	0	0	1	1	0	0	0	0	1	0	1	1	0	0	1	0	0	0	0	0	0	0	0	0	0	1
PotVar0024020	0	0	0	0	0	1	0	0	0	0	0	0	0	0	0	0	0	0	0	1	0	0	0	0	0	1	1	0	0	0	0	1	0	1	1	0	0	1	0	0	0	0	0	0	0	0	0	0	0
PotVar0024064	0	0	0	0	0	1	0	0	0	0	0	0	0	0	0	0	0	0	0	1	0	0	0	0	0	1	1	0	0	0	0	1	0	1	1	0	0	1	0	0	0	0	0	0	0	0	0	0	0
PotVar0024071	0	0	1	0	0	1	0	0	0	0	0	0	0	0	0	0	0	0	0	1	0	0	0	0	0	1	1	0	0	0	0	1	0	1	1	0	0	1	0	0	0	0	0	0	0	0	0	0	1
PotVar0024073	0	0	0	0	0	1	0	0	0	0	0	0	0	0	0	0	0	0	0	1	0	0	0	0	0	1	1	0	0	0	0	1	0	1	1	0	0	1	0	0	0	0	0	0	0	0	0	0	0
PotVar0024092	0	0	1	1	1	0	0	1	0	0	0	0	0	0	0	0	0	0	0	1	0	0	0	0	0	0	0	0	0	0	0	1	1	1	0	0	0	0	1	0	1	1	0	0	0	0	1	0	NA
PotVar0024101	0	0	0	0	1	1	1	0	0	0	0	0	0	1	0	0	1	0	0	1	0	0	0	0	1	1	1	0	0	0	0	1	1	1	1	0	0	1	1	0	0	0	0	0	0	0	1	0	1
PotVar0024129	0	0	0	0	1	0	0	1	1	0	1	1	0	1	1	0	0	0	1	0	1	0	2	0	NA	1	0	1	1	1	2	0	0	1	0	0	1	0	1	0	0	2	0	0	0	1	1	0	0
PotVar0024137	0	0	0	0	0	1	0	0	0	0	0	0	0	0	0	0	0	0	0	0	0	0	0	0	0	1	1	0	0	0	0	NA	1	1	1	0	2	NA	0	0	0	0	0	0	0	0	0	0	0
PotVar0024141	0	0	0	0	0	0	0	0	0	0	0	0	0	0	0	0	0	0	0	0	0	0	0	0	0	1	0	0	0	0	0	1	0	0	1	0	1	0	0	0	0	0	0	0	0	0	0	0	0
PotVar0024144	0	0	0	0	1	0	0	1	1	0	1	1	0	1	1	0	0	0	1	0	1	0	2	0	3	1	0	1	1	1	2	0	0	1	0	0	1	0	1	0	0	2	0	0	0	1	1	0	0
PotVar0024151	0	0	0	0	0	1	0	0	0	0	0	0	0	0	0	0	0	0	0	0	0	0	0	0	0	2	1	0	0	0	0	NA	1	1	2	0	NA	1	0	0	0	0	0	0	0	0	0	0	0
PotVar0024387	0	0	0	0	0	0	0	0	0	0	0	0	0	0	0	0	0	0	0	0	0	0	0	1	0	0	0	0	0	0	0	0	0	0	0	0	0	0	0	0	0	0	0	0	0	0	0	1	1
PotVar0024432	0	0	0	0	0	0	0	0	0	0	0	0	0	1	1	0	0	1	0	0	0	1	0	1	0	0	0	1	0	0	0	0	0	0	0	0	0	0	0	0	0	0	2	1	0	1	1	0	0
PotVar0024451	0	0	0	0	0	0	0	0	0	0	0	0	0	1	1	0	0	1	0	0	0	1	0	1	0	0	0	1	0	0	0	0	0	0	0	0	0	0	0	0	0	0	2	1	0	1	1	0	0
PotVar0024456	0	0	0	0	0	0	0	0	0	0	0	0	0	1	1	0	0	1	0	0	0	1	0	1	0	0	0	1	0	0	0	0	0	0	0	0	0	0	0	0	0	0	NA	1	0	1	1	0	0
PotVar0024527	0	0	0	0	0	0	0	0	0	0	0	0	0	0	0	0	0	0	0	0	0	0	0	0	0	0	0	0	0	0	0	0	0	0	0	0	0	0	0	0	0	0	0	0	0	0	0	0	0
PotVar0024528	2	2	0	1	3	1	2	0	2	1	2	2	2	3	0	3	2	1	2	1	2	1	1	2	0	2	1	1	2	3	3	3	2	3	2	2	1	3	3	1	0	1	2	2	1	2	2	1	2
PotVar0024602	2	2	0	1	3	1	2	0	0	1	2	2	3	2	0	1	3	1	2	1	3	1	1	2	0	1	0	1	2	1	2	0	1	0	0	1	0	1	2	0	0	0	3	1	2	1	0	0	2
PotVar0024603	0	0	0	0	0	0	0	1	0	0	0	0	0	0	1	0	0	0	0	0	0	1	0	0	0	1	0	1	1	0	0	0	0	0	0	0	0	0	0	0	0	1	0	0	0	0	0	0	0
PotVar0024607	0	0	0	0	0	0	0	0	0	0	0	1	0	0	0	0	0	0	0	0	0	0	0	0	0	0	0	0	0	0	0	0	0	0	0	0	0	0	0	0	1	0	0	0	0	0	0	1	0
PotVar0024609	0	0	0	0	0	0	0	1	0	0	0	1	0	0	1	0	0	0	0	0	0	1	0	0	0	1	0	1	1	0	0	0	0	0	0	0	0	0	0	0	1	1	0	0	0	0	0	1	0
PotVar0024611	2	2	0	1	2	1	2	0	0	1	2	2	2	2	0	2	2	1	2	1	2	1	1	2	0	1	0	1	2	1	2	0	0	0	0	1	0	1	2	0	0	0	2	1	1	1	0	0	2
PotVar0024644	0	0	0	0	0	0	0	1	0	0	0	0	0	0	1	0	0	0	0	0	0	1	0	0	0	1	0	1	1	0	0	0	0	0	0	0	0	0	0	0	0	1	0	0	0	0	0	0	0
PotVar0024645	0	0	0	0	0	0	0	0	1	0	0	0	1	0	1	0	0	0	1	0	0	0	0	0	2	0	1	0	0	0	0	0	0	0	0	1	1	0	0	1	0	0	0	1	0	0	1	1	2
PotVar0024652	0	0	0	0	1	0	0	0	1	0	0	0	0	1	0	0	0	0	0	0	0	0	0	0	0	0	1	0	0	0	1	1	1	1	1	0	0	0	0	0	0	1	0	1	0	1	2	1	0
PotVar0024686	0	0	0	0	0	0	0	0	0	0	0	2	0	0	0	1	0	1	0	0	1	0	0	0	0	0	0	1	0	0	0	0	0	0	0	0	0	1	1	0	0	0	1	1	1	0	0	0	0
PotVar0024709	0	0	0	0	3	0	0	1	3	0	0	3	2	1	2	3	1	1	1	0	2	1	0	0	2	2	2	2	1	1	1	3	3	3	2	1	2	3	1	1	1	2	2	3	2	1	3	3	2
PotVar0024712	0	0	0	0	0	0	0	0	2	0	0	2	1	0	1	3	NA	1	1	0	1	0	0	0	2	1	1	1	0	2	0	2	1	2	1	2	2	3	2	2	0	0	1	2	1	0	1	1	2
PotVar0024727	0	0	0	0	0	0	0	1	0	0	0	0	0	0	1	0	0	0	0	0	0	1	0	0	0	1	0	1	1	0	0	0	0	0	0	0	0	0	0	0	0	1	0	0	0	0	0	0	0
PotVar0024728	0	0	0	0	3	0	0	1	2	0	0	3	1	1	1	2	1	1	0	0	2	1	0	0	0	2	1	2	1	1	1	3	3	3	2	0	1	3	1	0	1	2	2	2	2	1	2	2	0
PotVar0024743	0	0	0	0	0	0	0	NA	1	0	0	0	1	0	1	0	0	0	1	0	0	0	0	0	2	0	1	0	0	0	0	0	0	0	0	1	1	0	0	1	0	0	0	1	0	0	1	1	2
PotVar0024744	0	0	0	0	0	0	0	0	0	0	0	2	0	0	0	1	0	1	0	0	1	0	0	0	0	0	0	1	0	0	0	1	0	1	0	0	0	NA	1	0	0	0	1	1	1	0	0	0	0
PotVar0024747	0	0	0	0	1	0	0	0	1	0	0	0	0	1	0	1	0	0	0	0	0	0	0	0	0	0	1	0	0	1	1	1	1	1	1	1	0	0	1	1	0	1	0	1	0	1	2	1	0
PotVar0024748	0	0	0	0	0	0	0	0	1	0	0	0	0	0	0	1	0	0	0	0	0	0	0	0	0	1	0	0	0	1	0	1	1	1	1	0	1	0	0	0	0	0	0	0	0	0	0	0	0
PotVar0024773	1	0	0	1	0	1	1	0	1	1	1	0	2	0	3	0	0	0	1	0	3	0	0	0	3	0	1	2	0	0	0	0	NA	0	0	1	NA	0	0	1	0	NA	1	1	1	0	1	1	2
PotVar0024779	0	0	0	0	0	0	0	0	1	0	0	0	0	0	0	1	0	0	0	0	0	0	0	0	0	1	0	0	0	1	0	1	1	1	1	0	1	0	0	0	0	0	0	0	0	0	0	0	0
PotVar0024781	0	0	0	0	0	0	0	0	0	0	0	2	0	0	0	1	0	1	0	0	1	0	0	0	1	0	0	1	0	0	0	0	0	0	0	0	0	1	1	0	0	0	1	1	1	0	0	0	0
PotVar0024787	2	0	2	1	3	1	1	0	2	1	1	1	2	2	2	1	0	3	1	0	2	0	0	2	2	0	3	1	0	2	1	1	2	1	1	3	1	0	2	2	1	2	1	2	2	2	3	3	2
PotVar0024814	0	0	0	0	0	0	0	1	0	0	0	0	0	0	1	0	0	0	0	0	0	1	0	0	0	1	0	1	1	0	0	1	0	1	0	0	0	2	0	0	0	1	0	0	0	0	0	0	0
PotVar0024816	1	0	1	0	1	0	0	0	1	0	0	1	0	1	0	0	0	0	0	0	0	0	0	0	0	0	1	0	0	1	1	1	1	1	1	1	0	0	0	1	0	1	0	1	0	1	2	1	0
PotVar0024831	0	0	0	0	0	0	0	0	0	0	0	0	0	0	0	0	0	0	0	0	0	0	0	0	0	0	0	0	0	0	0	1	0	1	0	0	0	2	0	0	0	0	0	0	0	0	0	0	0
PotVar0024875	0	0	0	0	0	0	0	0	0	0	0	0	0	0	0	0	0	0	0	0	0	0	0	0	0	0	0	0	0	0	0	0	0	0	0	0	0	0	0	0	0	0	0	0	0	0	0	0	0
PotVar0024895	0	0	0	0	0	0	0	0	0	0	0	0	0	0	0	0	0	0	0	0	0	0	0	0	0	0	0	0	0	0	0	0	0	0	0	0	0	0	0	0	0	0	0	0	0	0	0	0	0
PotVar0024936	0	0	0	0	0	0	0	0	0	0	0	2	0	0	0	1	0	1	0	0	0	0	0	0	0	0	0	1	0	0	0	0	0	0	0	0	0	1	1	0	0	0	1	0	1	0	0	0	0
PotVar0024937	2	4	2	3	1	3	3	4	1	3	3	1	2	2	1	1	NA	0	3	4	1	4	4	2	1	3	1	1	4	1	3	1	1	1	2	1	2	1	1	2	3	1	2	1	1	2	1	1	2
PotVar0024997	0	0	0	0	0	0	0	0	1	0	0	0	0	0	0	1	0	0	0	0	0	0	0	0	0	1	0	0	0	1	0	1	1	1	1	0	1	0	0	0	0	0	0	0	0	0	0	0	0
PotVar0024998	2	0	2	1	3	1	1	0	2	1	1	1	2	2	2	1	0	3	1	0	2	0	0	2	2	0	3	1	0	2	1	1	2	1	1	3	1	0	2	2	1	2	1	2	2	2	3	3	2
PotVar0024999	0	0	0	0	0	0	0	0	1	0	0	0	0	0	0	1	0	0	0	0	0	0	0	0	0	1	0	0	0	1	0	2	1	2	1	0	1	2	0	0	0	0	0	0	0	0	0	0	0
PotVar0025014	0	0	0	0	0	0	0	1	0	0	0	0	0	0	1	0	0	0	0	0	0	1	0	0	0	1	0	1	1	0	0	0	0	0	0	0	0	0	0	0	0	1	0	0	0	0	0	0	0
PotVar0025018	0	0	0	0	0	0	0	1	0	0	0	0	0	0	1	0	0	0	0	0	0	1	0	0	0	1	0	1	1	0	0	0	0	0	0	0	0	0	0	0	0	1	0	0	0	0	0	0	0
PotVar0025024	0	0	0	0	0	0	0	0	0	0	0	0	0	0	0	0	0	0	0	0	1	0	0	0	1	0	0	0	0	0	0	0	0	0	0	0	0	0	0	0	0	0	0	1	0	0	0	0	0
PotVar0025046	0	0	1	0	2	0	0	0	0	0	0	0	0	1	0	1	0	3	0	0	0	0	0	2	0	0	1	0	0	1	0	0	0	0	0	1	0	0	2	0	0	0	0	0	1	1	0	0	0
PotVar0025052	1	0	1	1	2	1	1	0	1	1	1	1	2	1	2	1	0	3	1	0	3	0	0	2	3	0	2	1	0	1	0	0	1	0	0	3	1	0	2	2	1	1	1	2	2	1	1	2	2
PotVar0025053	1	0	1	0	1	0	0	1	1	0	0	0	0	1	1	0	0	0	0	0	0	1	0	0	0	1	1	1	1	1	1	1	1	1	1	0	0	0	0	0	0	2	0	1	0	1	2	1	0
PotVar0025065	0	0	0	0	0	0	0	0	1	0	0	2	0	0	0	2	0	1	0	0	1	0	0	0	1	1	0	1	0	1	0	1	1	1	1	0	1	1	1	0	0	0	1	1	1	0	0	0	0
PotVar0025139	1	1	0	0	0	1	0	1	1	0	1	NA	0	1	0	1	0	1	0	1	0	1	1	0	0	0	0	1	0	0	1	0	1	0	0	0	0	1	1	0	0	1	1	0	2	1	0	0	0
PotVar0025140	1	0	0	1	0	1	0	0	0	1	1	0	1	0	1	0	0	0	0	0	NA	0	0	0	0	0	0	1	0	0	0	0	1	0	0	0	0	0	0	0	0	1	1	0	1	0	0	0	0
PotVar0025147	0	0	0	0	0	0	0	0	1	0	0	0	0	0	0	1	0	0	0	0	2	0	0	0	NA	1	0	0	0	1	0	1	1	1	1	0	1	0	0	0	0	0	0	NA	0	0	0	0	0
PotVar0025148	0	0	0	0	0	0	0	0	0	0	0	0	0	0	0	0	0	NA	0	0	1	0	0	0	1	0	0	0	0	0	0	0	0	0	0	0	0	0	0	0	0	0	0	1	0	0	0	0	0
PotVar0025179	1	0	1	0	1	0	0	0	1	0	0	1	0	1	0	0	0	0	0	0	0	0	0	0	0	0	1	0	0	1	1	1	1	1	1	0	0	0	0	0	NA	1	0	1	0	1	2	NA	0
PotVar0025191	0	0	1	0	1	0	0	0	0	0	0	0	0	1	0	1	0	NA	0	0	0	0	0	2	0	0	1	0	0	0	0	0	0	0	0	1	0	0	1	0	0	0	0	0	1	1	NA	0	0
PotVar0025194	0	0	0	0	0	0	0	0	0	0	0	0	0	0	0	0	0	0	0	0	0	0	0	0	0	0	0	0	0	0	0	1	0	1	0	0	0	2	0	0	0	0	0	0	0	0	0	0	0
PotVar0025202	0	0	0	0	0	0	0	0	0	0	0	0	0	0	0	0	0	0	0	0	0	0	0	0	0	0	0	0	0	0	0	1	0	1	0	0	0	1	0	0	0	0	0	0	0	0	0	0	0
PotVar0025206	0	0	0	0	0	0	0	0	0	0	0	0	0	0	0	0	0	0	0	0	1	0	0	0	1	0	0	0	0	0	0	0	0	0	0	0	0	0	0	0	0	0	0	1	0	0	0	0	0
PotVar0025296	2	3	2	3	2	1	3	2	1	2	3	2	2	1	1	1	4	0	3	4	0	2	3	0	1	2	1	1	NA	1	3	1	0	1	2	0	2	1	1	2	4	0	2	1	0	1	0	2	2
PotVar0025320	0	0	0	0	0	0	0	0	1	0	0	0	0	0	0	1	0	0	0	0	0	0	0	0	0	1	0	0	0	1	0	1	1	1	1	0	1	0	0	0	0	0	0	0	0	0	0	0	0
PotVar0025331	0	0	0	0	0	0	0	0	0	0	0	0	0	0	0	0	0	0	0	0	1	0	0	0	1	0	0	0	0	0	0	0	0	0	0	0	0	0	0	0	0	0	0	1	0	0	0	0	0
PotVar0025350	1	0	1	0	1	0	0	0	1	0	0	0	0	1	0	0	0	0	0	0	0	0	0	0	0	0	1	0	0	1	1	1	1	1	1	0	0	0	0	0	0	1	0	1	0	1	2	1	0
PotVar0025351	2	1	2	1	2	3	1	1	2	2	1	2	2	3	2	2	0	4	1	0	3	1	1	4	2	0	3	2	2	2	1	2	3	2	1	4	1	3	3	2	0	3	2	2	4	3	4	2	2
PotVar0025360	1	1	1	1	1	2	1	0	1	2	1	0	2	1	2	1	0	3	1	0	3	0	0	4	2	0	2	1	2	1	0	0	1	0	0	4	1	0	2	2	0	1	1	1	2	1	2	1	2
PotVar0025440	0	0	1	0	1	0	0	0	0	0	0	0	0	1	0	1	0	3	0	0	0	0	0	2	0	0	1	0	0	0	0	0	0	0	0	2	0	0	1	1	0	0	0	0	1	1	1	0	0
PotVar0025443	0	0	0	0	0	0	0	0	0	0	0	0	0	0	0	0	0	0	0	0	0	0	0	0	0	0	0	0	0	0	0	1	0	1	0	0	0	2	0	0	0	0	0	0	0	0	0	0	0
PotVar0025446	0	0	0	0	0	0	0	1	0	0	0	0	0	0	1	0	0	0	0	0	0	1	0	0	0	1	0	1	1	0	0	0	0	0	0	0	0	0	0	0	0	1	0	0	0	0	0	0	0
PotVar0025449	0	1	1	1	2	1	2	2	1	0	0	2	0	2	1	3	1	4	1	0	1	2	NA	2	1	3	1	2	NA	1	1	2	2	2	1	2	1	3	3	1	0	2	1	1	3	2	1	0	0
PotVar0025527	0	1	0	1	1	1	2	1	0	0	0	2	0	1	0	1	0	1	1	0	0	1	1	0	0	1	0	1	1	0	1	0	1	0	0	0	0	1	2	0	0	1	1	0	2	1	0	0	0
PotVar0025530	0	0	0	0	0	0	0	0	0	0	0	0	0	0	0	0	0	0	0	0	1	0	0	0	1	0	0	0	0	0	0	0	0	0	0	0	0	0	0	0	0	0	0	1	0	0	0	0	0
PotVar0025534	0	0	0	0	0	0	0	0	0	0	0	0	0	0	0	0	0	0	0	0	0	0	0	0	0	0	0	0	0	0	0	0	0	0	0	0	0	0	0	0	0	0	0	0	0	0	0	0	0
PotVar0025554	3	2	3	2	2	1	1	3	2	2	3	1	2	2	NA	1	4	0	2	4	0	3	3	0	1	NA	2	NA	1	3	3	2	1	2	2	0	1	1	1	2	3	NA	2	2	0	2	2	2	2
PotVar0025579	1	1	0	1	0	2	0	0	0	2	1	0	1	0	NA	0	0	0	0	0	3	0	0	0	0	0	0	2	1	0	0	0	1	0	1	0	1	0	0	0	0	NA	1	0	1	0	0	0	0
PotVar0025580	0	1	0	1	1	1	2	1	0	0	0	2	0	1	0	1	0	1	1	0	0	1	1	0	0	1	0	1	1	0	1	0	1	0	0	0	0	1	2	0	0	1	1	0	2	1	0	0	0
PotVar0025592	2	2	0	1	2	1	2	NA	2	0	3	2	2	2	0	2	2	1	2	2	1	NA	2	0	1	3	0	1	1	1	3	1	2	1	1	0	1	1	2	0	0	1	2	1	2	1	0	0	2
PotVar0025599	0	0	1	1	1	0	1	1	1	0	0	2	1	1	2	2	1	3	1	2	0	1	0	4	2	1	3	1	2	0	0	1	0	0	1	4	2	1	1	3	2	1	0	2	1	2	2	3	2
PotVar0025600	0	1	0	1	1	1	2	1	0	0	0	2	0	1	0	1	0	1	1	0	1	1	1	0	0	1	0	1	1	0	1	0	1	0	0	0	0	1	2	0	0	1	1	1	2	1	0	0	0
PotVar0025607	1	1	1	2	1	2	0	0	0	2	1	2	1	1	1	2	1	3	0	2	3	0	0	2	0	0	2	1	NA	0	0	1	1	0	2	1	2	1	1	1	2	1	1	1	2	2	1	2	0
PotVar0025608	0	0	0	0	0	0	0	0	0	0	0	1	0	0	0	0	0	0	0	0	0	0	0	0	0	0	0	0	0	0	0	0	0	0	0	0	0	0	0	0	1	0	0	0	0	0	0	1	0
PotVar0025609	1	1	3	1	1	1	1	2	1	2	0	0	0	1	1	0	1	0	1	0	0	1	2	0	1	1	1	1	1	3	1	1	1	2	1	0	0	0	1	1	2	1	1	1	0	1	2	1	0
PotVar0025649	0	0	0	0	0	0	0	1	0	0	0	0	0	0	1	0	0	0	0	0	0	1	0	0	0	1	0	1	1	0	0	0	0	0	0	0	0	0	0	0	0	1	0	0	0	0	0	0	0
PotVar0025720	0	0	0	0	0	0	1	0	1	0	0	0	1	0	1	0	0	0	1	0	0	0	0	2	2	0	1	0	1	0	0	0	0	0	0	3	1	0	0	2	0	0	0	1	0	0	1	1	2
PotVar0025739	0	0	1	0	1	0	0	0	0	0	0	0	0	1	0	1	0	3	0	0	0	0	0	2	0	0	1	0	0	0	0	0	0	0	0	1	0	0	1	0	0	0	0	0	1	1	1	0	0
PotVar0025740	0	0	0	0	0	0	0	0	0	0	0	0	0	0	0	0	0	0	0	0	0	0	0	0	0	0	0	0	0	0	0	1	0	1	0	0	0	2	0	0	0	0	0	0	0	0	0	0	0
PotVar0025753	0	0	0	0	0	0	0	0	1	0	0	0	0	0	0	1	0	0	0	0	0	0	0	0	0	1	0	0	0	1	0	1	1	1	1	0	1	0	0	0	0	0	0	0	0	0	0	0	0
PotVar0025762	0	1	0	1	1	1	2	1	1	0	0	2	0	1	0	2	0	1	1	0	1	1	1	0	1	2	0	1	1	1	1	1	2	1	1	0	1	1	2	0	0	1	1	1	2	1	0	0	0
PotVar0025764	0	0	0	0	0	0	0	0	0	0	0	0	0	0	0	0	0	0	0	0	0	0	0	0	0	0	0	0	0	0	0	1	0	1	0	0	0	2	0	0	0	0	0	0	0	0	0	0	0
PotVar0025773	0	0	0	1	0	0	0	0	0	0	0	1	0	0	0	1	1	0	0	2	0	0	0	0	0	0	1	0	0	0	0	1	0	0	1	0	1	1	0	1	1	0	0	1	0	1	0	1	0
PotVar0025780	0	0	0	0	0	0	0	0	0	0	0	0	0	0	0	0	0	0	0	0	0	0	0	0	0	0	0	0	0	0	0	1	0	1	0	0	0	2	0	0	0	0	0	0	0	0	0	0	0
PotVar0025817	1	1	1	1	1	2	0	0	0	2	1	0	1	1	1	1	1	3	0	0	3	0	0	2	0	0	1	1	1	0	0	0	0	0	1	1	1	0	1	0	0	1	1	0	2	1	1	1	0
PotVar0025923	0	1	0	1	1	1	2	NA	1	0	0	2	0	1	0	NA	NA	1	1	0	1	NA	1	0	0	3	0	1	1	1	NA	2	2	2	1	0	1	3	2	0	0	NA	1	1	NA	1	0	0	0
PotVar0025938	2	2	0	1	2	1	2	2	2	0	3	2	2	2	1	2	2	1	2	2	1	3	2	0	1	3	0	2	2	1	3	2	3	2	1	0	1	3	2	0	0	2	2	1	2	1	0	0	2
PotVar0025959	0	0	0	0	0	0	0	0	1	0	0	0	0	0	0	1	0	0	0	0	0	0	0	0	0	1	0	0	0	1	0	1	1	1	1	0	1	0	0	0	0	0	0	0	0	0	0	0	0
PotVar0025960	0	0	0	0	0	0	1	0	0	0	0	0	1	0	1	0	0	0	0	0	0	0	0	2	3	0	1	0	0	0	0	0	1	0	0	2	1	0	0	2	0	0	0	1	0	0	1	1	1
PotVar0025980	2	2	0	2	2	1	2	1	1	0	3	3	2	2	0	2	2	1	2	4	1	2	2	0	1	1	1	1	1	0	3	1	2	0	1	0	1	2	2	1	1	1	2	2	2	2	0	0	2
PotVar0025983	0	0	0	1	0	0	0	0	0	0	0	1	0	0	0	1	0	0	0	2	0	0	0	0	1	0	1	0	0	0	0	1	1	0	1	0	1	1	0	1	1	0	0	1	0	1	0	0	0
PotVar0026021	2	1	0	0	1	0	0	0	2	0	3	0	2	1	0	1	2	0	1	2	0	1	1	0	1	1	0	0	0	1	2	2	2	2	1	0	1	2	0	0	0	0	1	0	0	0	0	0	2
PotVar0026022	0	0	0	0	0	0	0	1	0	0	0	0	0	0	1	0	0	0	0	0	0	1	0	0	0	1	0	1	1	0	0	0	0	0	0	0	0	0	0	0	0	1	0	0	0	0	0	0	0
PotVar0026032	0	1	0	1	1	1	NA	1	0	0	0	2	0	1	0	1	0	1	1	0	1	1	1	0	1	1	0	1	1	0	1	1	2	1	0	0	0	3	NA	0	0	1	1	1	2	1	0	0	0
PotVar0026049	2	2	0	2	2	1	2	2	2	0	3	3	2	2	1	3	2	1	2	4	NA	3	2	0	1	3	1	2	2	1	3	3	3	2	2	0	2	4	2	1	1	2	2	2	2	2	0	0	2
PotVar0026051	0	0	0	0	0	0	0	0	0	0	0	0	0	0	0	0	0	0	0	0	0	0	0	0	0	0	0	0	0	0	0	1	0	1	0	0	0	2	0	0	0	0	0	0	0	0	0	0	0
PotVar0026053	1	1	1	1	1	2	0	0	0	2	1	0	1	1	1	1	1	3	0	0	3	0	0	2	0	0	1	1	1	0	0	0	0	0	1	1	1	0	1	0	0	1	1	0	2	1	1	1	0
PotVar0026054	0	0	0	0	0	0	0	1	0	0	0	0	0	0	1	0	0	0	0	0	0	1	0	0	0	1	0	1	1	0	0	0	0	0	0	0	0	0	0	0	0	1	0	0	0	0	0	0	0
PotVar0026057	1	1	3	1	1	1	1	2	2	2	0	0	0	1	1	0	1	0	2	0	0	1	2	0	1	1	1	1	1	3	1	1	1	2	1	1	0	0	1	1	2	1	1	1	0	1	2	1	1
PotVar0026091	0	0	0	0	0	0	0	0	1	0	0	0	0	0	0	1	0	0	0	0	0	0	0	0	0	1	0	0	0	1	0	2	1	1	1	0	2	2	0	0	0	0	0	0	0	0	0	0	0
PotVar0026113	0	1	0	0	0	1	0	0	1	1	0	0	0	0	0	1	0	0	0	0	1	0	0	0	0	1	0	0	1	1	0	2	1	1	1	0	2	2	1	0	0	0	0	0	0	0	0	0	0
PotVar0026114	0	0	0	1	0	1	0	0	0	0	0	0	0	0	1	0	0	0	0	0	0	0	0	0	0	0	0	1	0	0	0	0	0	0	0	0	0	0	0	0	0	1	0	0	0	0	0	0	0
PotVar0026238	NA	2	3	2	1	2	1	3	2	4	2	1	NA	2	NA	1	2	2	NA	1	3	2	2	NA	NA	2	3	2	3	3	1	1	1	2	2	2	NA	0	2	1	2	2	1	NA	2	2	3	2	NA
PotVar0026248	2	0	0	0	0	1	0	0	1	1	2	1	2	1	1	0	0	0	1	1	1	0	1	1	2	1	1	0	0	3	0	0	0	1	0	1	0	0	0	0	1	0	0	2	0	2	1	2	NA
PotVar0026274	1	0	0	0	0	0	0	0	0	0	2	0	0	0	0	0	0	0	1	0	1	0	0	0	0	0	0	0	0	0	0	0	0	0	0	0	0	0	0	0	0	0	1	1	0	0	0	0	1
PotVar0026290	0	0	0	0	1	0	0	0	0	0	0	0	0	0	0	0	0	0	0	0	0	0	0	0	0	0	0	0	0	0	0	0	0	0	0	0	0	0	0	0	0	0	0	0	0	0	0	0	0
PotVar0026296	1	1	0	1	1	1	2	1	1	0	2	2	0	1	0	2	0	1	2	1	1	1	1	0	0	2	0	1	1	1	1	2	2	1	1	1	2	3	2	1	0	1	2	1	2	1	0	0	1
PotVar0026303	0	0	1	0	0	0	0	1	0	0	0	0	0	1	1	0	0	0	0	0	0	1	0	0	0	1	0	1	1	0	0	0	0	0	0	2	0	0	0	1	0	1	0	0	0	1	1	0	0
PotVar0026312	0	0	1	0	0	0	0	1	0	0	0	0	0	1	1	0	0	0	0	0	0	1	0	0	0	1	0	1	1	0	0	0	0	0	0	1	0	0	0	0	0	1	0	0	0	1	1	0	0
PotVar0026313	2	3	2	1	2	2	2	2	2	1	3	2	2	3	1	2	2	2	3	2	2	3	2	1	1	3	0	2	NA	2	3	2	3	1	1	1	2	3	3	0	0	2	3	1	2	2	1	0	2
PotVar0026316	1	0	0	0	0	0	0	0	0	0	2	0	0	0	0	0	0	0	1	0	1	0	0	0	0	0	0	0	0	0	0	0	0	0	0	0	0	0	0	0	0	0	1	1	0	0	0	0	1
PotVar0026317	0	0	0	0	0	0	0	0	0	0	0	0	0	0	0	0	0	0	0	0	0	0	0	0	0	0	0	0	0	0	0	1	0	1	0	0	0	1	0	0	0	0	0	0	0	0	0	0	0
PotVar0026323	0	0	0	1	1	1	1	0	0	0	0	2	1	0	2	1	0	0	0	2	0	0	0	2	2	0	1	1	1	0	0	1	0	1	1	1	0	1	0	1	2	1	0	2	0	1	1	2	1
PotVar0026326	0	1	0	1	1	1	2	1	0	0	0	2	0	1	0	1	0	1	1	1	0	1	1	0	0	1	0	1	1	0	1	0	1	0	0	0	0	1	2	0	0	1	1	0	2	1	0	0	0
PotVar0026331	1	1	1	0	1	0	0	0	1	0	1	0	2	1	0	0	NA	1	1	1	0	1	1	1	1	0	0	0	0	0	2	0	1	0	0	0	0	0	0	0	0	0	1	0	0	0	0	0	1
PotVar0026350	0	1	0	1	0	2	1	0	0	1	0	1	1	0	2	0	0	0	0	0	1	0	0	1	2	0	0	1	1	1	0	0	0	1	0	2	0	0	1	2	1	1	0	1	0	0	1	2	1
PotVar0026355	0	0	0	0	0	0	0	0	0	0	0	1	1	0	0	2	0	1	0	2	1	0	0	0	0	1	1	0	0	0	0	1	0	0	2	0	1	1	1	1	1	0	1	1	2	1	0	0	0
PotVar0026358	0	1	0	1	0	2	1	0	1	1	0	1	1	0	2	1	0	0	0	0	1	0	0	1	2	1	0	1	1	2	0	1	1	1	1	2	2	1	1	2	1	1	0	1	0	0	1	2	1
PotVar0026402	1	1	1	0	1	0	0	0	1	0	1	0	2	1	0	0	2	1	1	1	0	1	1	1	1	0	1	0	0	0	2	0	1	0	0	0	0	0	0	0	0	0	1	0	0	0	0	0	0
PotVar0026420	0	1	0	1	1	1	2	1	0	0	0	2	0	1	0	1	0	1	1	1	0	1	1	1	0	1	0	1	1	0	1	0	1	1	0	0	0	1	NA	0	1	1	1	0	NA	1	0	0	1
PotVar0026425	0	1	0	1	1	2	1	0	0	1	0	2	2	0	2	2	0	1	0	2	2	0	0	1	2	1	1	1	1	1	0	1	0	1	2	2	1	1	2	3	2	1	1	2	2	1	1	2	1
PotVar0026492	0	0	0	0	0	0	0	0	0	0	0	1	0	0	0	1	0	0	0	NA	0	0	0	0	0	1	0	0	0	0	0	1	0	0	1	0	0	1	0	0	1	0	0	1	0	1	0	0	0
PotVar0026555	0	0	1	0	0	0	0	1	0	0	0	0	0	1	1	0	1	0	0	0	0	1	0	0	0	0	0	1	1	0	0	0	0	0	0	1	0	0	0	0	0	1	0	0	0	1	1	1	0
PotVar0026556	2	2	2	1	2	1	2	2	1	0	3	2	2	3	1	1	NA	2	3	2	1	3	2	2	1	1	1	2	2	0	NA	0	2	1	0	1	0	1	2	0	1	2	3	1	2	2	1	1	2
PotVar0026570	1	NA	1	0	0	0	0	0	0	4	0	0	0	0	0	1	1	0	0	0	0	1	1	1	0	1	0	0	0	0	0	0	0	0	1	0	2	2	1	0	0	0	0	2	0	0	0	0	0
PotVar0026583	2	1	1	2	1	4	3	2	2	2	3	1	2	0	2	1	1	1	3	0	3	1	2	1	3	1	1	NA	NA	2	3	1	2	NA	1	1	0	1	1	3	0	3	0	2	3	0	1	3	3
PotVar0026617	0	0	0	0	0	0	0	0	0	0	0	1	0	0	0	0	0	0	0	0	0	0	0	0	0	0	1	1	0	0	0	0	0	1	0	0	0	0	0	0	0	0	0	0	0	0	0	0	0
PotVar0026619	0	0	0	1	0	1	1	1	0	1	0	0	1	0	1	0	0	0	0	0	2	0	1	1	1	1	0	0	1	0	1	1	0	0	0	0	0	0	1	1	0	2	0	2	1	0	0	0	0
PotVar0026637	2	0	1	0	1	1	1	1	1	0	3	1	1	0	0	1	1	1	2	0	1	1	1	0	2	0	1	2	2	1	2	0	0	1	0	1	0	1	0	2	0	0	0	0	1	0	1	2	3
PotVar0026647	0	0	0	0	0	0	0	0	0	0	0	0	1	0	0	0	0	0	0	0	0	0	0	0	0	0	0	0	0	0	2	0	0	0	0	0	0	0	0	0	0	0	0	0	0	0	0	0	0
PotVar0026688	0	0	1	0	0	0	0	0	1	0	1	1	0	1	0	1	1	2	1	0	1	1	2	1	0	1	1	0	2	1	1	0	1	0	0	0	0	0	1	2	0	0	1	3	2	1	0	1	1
PotVar0026695	1	1	2	1	1	3	0	0	1	3	1	0	2	2	0	0	2	1	0	1	1	1	1	0	0	0	1	1	1	NA	1	1	1	0	0	1	0	0	2	1	1	0	2	1	2	2	2	0	1
PotVar0026715	0	0	0	0	0	0	0	0	0	0	0	0	0	0	0	0	0	0	0	1	0	0	0	0	0	1	0	0	0	0	0	1	0	0	1	0	1	0	0	0	0	0	0	0	0	0	0	0	0
PotVar0026720	0	0	0	0	0	0	0	0	0	1	0	0	0	0	0	0	0	0	0	0	0	0	0	0	0	0	0	0	0	1	0	0	0	0	0	0	0	0	0	0	0	0	0	0	0	0	0	0	0
PotVar0026728	0	0	0	0	0	0	0	0	0	0	0	0	1	0	0	0	0	0	0	0	0	1	0	1	0	1	0	0	0	0	0	0	0	1	1	0	0	0	1	0	0	0	0	0	0	0	0	0	0
PotVar0026734	2	1	1	2	2	0	2	0	0	0	1	0	1	0	0	2	1	0	1	1	1	0	0	1	1	0	1	0	NA	1	1	0	0	0	1	1	1	1	0	0	2	2	0	0	0	0	1	1	2
PotVar0026822	0	0	0	0	0	0	0	0	0	0	0	0	0	0	0	0	0	0	0	1	0	0	0	0	0	1	0	0	0	0	0	1	0	0	1	0	1	0	0	0	0	0	0	0	0	0	0	0	0
PotVar0026831	0	0	0	0	0	0	0	0	0	0	0	0	0	0	0	0	0	0	0	1	0	0	0	0	0	1	0	0	0	0	0	1	0	0	1	0	1	0	0	0	0	0	0	0	0	0	0	0	0
PotVar0026839	0	0	0	0	0	0	0	0	1	0	0	0	0	0	0	0	0	0	0	1	0	0	0	0	0	1	0	0	0	0	0	2	0	1	1	1	1	1	0	0	0	0	0	0	0	0	0	0	0
PotVar0026840	0	0	0	0	0	0	0	0	0	0	0	0	0	0	0	0	0	0	0	0	0	0	0	0	0	0	0	0	0	0	0	0	0	0	0	0	0	0	0	0	0	0	0	0	0	0	0	0	0
PotVar0026864	0	0	0	0	0	0	0	1	0	1	0	1	0	1	1	1	0	0	0	0	1	0	1	0	2	0	0	1	0	1	1	0	0	0	1	0	1	1	0	0	0	1	1	0	0	1	1	1	0
PotVar0026902	2	1	1	2	2	0	2	0	0	0	1	0	1	0	0	1	1	0	1	1	1	0	0	1	0	0	1	0	1	1	1	1	0	0	1	1	1	1	0	0	2	2	0	0	0	0	1	1	2
PotVar0026927	0	0	0	0	0	0	0	0	0	0	0	0	0	0	0	0	0	0	0	0	0	0	0	0	0	0	0	0	0	0	0	0	0	0	0	0	0	0	0	2	0	0	0	0	0	0	0	2	0
PotVar0026930	0	0	0	0	0	0	0	0	0	0	0	0	0	0	0	0	0	0	0	1	0	0	0	0	0	1	0	0	0	0	0	1	0	0	1	0	1	0	0	0	0	0	0	0	0	0	0	0	0
PotVar0026970	1	2	0	1	1	1	2	3	1	1	1	2	1	0	3	1	0	1	2	0	0	2	0	2	2	2	0	2	1	1	0	0	1	2	1	1	1	1	1	0	1	1	0	0	0	0	0	0	0
PotVar0026995	2	1	2	3	2	0	2	1	1	1	2	2	1	2	1	3	2	2	2	2	3	1	3	2	2	1	3	1	3	3	3	NA	2	1	2	1	2	2	1	2	2	3	2	3	2	2	2	3	3
PotVar0026997	0	0	0	0	0	0	0	0	0	0	0	0	0	0	0	0	0	0	0	0	0	0	0	0	0	0	0	0	0	0	0	0	0	0	0	0	0	0	0	0	0	0	0	0	0	0	0	0	0
PotVar0027006	2	1	1	2	2	0	2	1	0	1	1	1	1	1	1	2	1	0	1	1	2	0	1	1	2	0	1	1	1	2	2	1	0	0	2	1	2	2	0	0	2	3	1	0	0	1	2	2	2
PotVar0027031	1	1	2	0	1	3	0	0	2	2	1	0	2	2	0	0	2	1	0	2	1	1	1	0	1	1	1	1	1	0	1	3	1	1	NA	2	1	1	2	2	1	0	2	1	2	2	2	1	1
PotVar0027034	0	0	0	0	0	0	0	0	0	0	0	0	0	0	0	0	0	0	0	0	0	0	0	0	0	0	0	0	0	0	0	0	0	0	0	0	0	0	0	0	0	0	0	0	0	0	0	0	0
PotVar0027035	0	0	0	0	0	0	0	0	1	0	0	0	0	0	0	0	0	0	0	0	0	0	0	0	0	0	0	0	0	0	0	1	0	1	0	1	0	1	0	0	0	0	0	0	0	0	0	0	0
PotVar0027050	0	1	1	1	0	0	0	0	1	0	1	1	0	1	0	1	1	2	1	1	1	1	2	1	0	1	2	0	2	1	1	0	2	1	0	0	0	0	1	2	0	0	1	3	2	1	0	1	1
PotVar0027076	2	2	2	3	2	0	2	0	1	0	2	1	NA	1	0	2	2	2	2	2	2	NA	2	2	0	1	3	0	3	2	2	1	2	1	1	1	1	1	1	2	2	2	1	3	2	1	1	2	3
PotVar0027083	1	1	2	0	1	3	0	0	1	2	1	0	2	2	0	0	2	1	0	1	1	1	1	0	0	0	1	1	1	0	1	1	1	0	0	1	0	0	2	1	1	0	2	1	NA	2	2	0	1
PotVar0027315	1	1	1	1	0	0	0	1	0	0	1	0	1	1	0	0	0	0	0	0	0	0	0	0	0	0	0	0	0	0	0	0	0	0	0	0	0	0	0	0	0	0	0	0	1	0	1	0	0
PotVar0027359	NA	1	0	1	0	0	0	1	0	0	1	0	1	1	0	0	0	0	0	0	0	0	0	0	0	0	0	0	0	0	0	0	0	0	0	0	0	0	0	0	0	0	0	0	1	0	1	0	0
PotVar0027362	1	1	1	1	0	0	0	1	0	0	1	0	1	1	0	0	0	0	0	0	0	0	0	0	0	0	0	0	0	0	0	0	0	0	0	0	0	0	0	0	0	0	0	0	1	0	1	0	0
PotVar0027434	0	0	1	0	1	0	1	2	1	NA	0	1	2	1	2	3	0	NA	1	0	1	1	0	1	0	2	0	1	1	1	0	4	1	1	2	2	2	NA	2	1	0	1	2	0	3	0	1	0	0
PotVar0027438	0	0	0	0	1	0	1	2	0	2	0	0	0	1	1	1	0	0	0	0	0	1	0	1	0	1	0	0	0	1	0	2	0	0	0	0	0	1	0	1	0	1	0	0	1	0	1	0	0
PotVar0027439	0	1	0	1	0	0	2	1	0	0	0	0	0	0	0	0	0	0	0	0	0	0	1	0	0	0	0	0	0	0	1	0	0	0	0	0	0	0	0	0	0	0	0	0	0	0	0	0	1
PotVar0027440	0	0	0	0	0	0	0	0	0	0	0	0	0	0	0	1	0	0	0	0	0	0	0	0	0	1	0	0	0	0	0	0	0	0	1	0	0	1	0	0	0	0	0	0	0	0	0	0	0
PotVar0027449	0	0	1	0	0	0	0	0	0	1	0	0	0	0	0	0	0	NA	1	0	1	0	0	0	0	0	0	1	1	0	0	0	0	0	1	2	0	1	0	0	0	0	1	0	0	0	0	0	0
PotVar0027486	0	0	0	0	0	0	0	0	0	0	0	0	0	0	1	0	0	0	0	0	0	0	0	0	0	0	0	0	0	0	0	0	0	0	0	0	0	0	0	0	0	0	0	0	0	1	0	0	0
PotVar0027489	0	1	0	1	0	0	0	0	2	0	0	0	0	0	0	0	0	0	0	0	0	0	1	0	0	0	0	0	0	0	0	0	0	0	0	0	0	0	0	0	0	0	0	1	0	0	0	0	0
PotVar0027569	1	1	0	0	1	1	0	0	0	0	1	1	1	0	1	1	1	0	0	0	0	1	0	0	1	0	0	0	1	0	0	0	1	1	0	0	0	0	0	0	0	1	0	0	0	0	0	0	0
PotVar0027580	0	0	0	0	0	0	0	0	1	0	0	0	0	0	0	0	0	0	0	0	0	0	0	0	0	0	0	0	0	0	0	1	0	1	0	1	1	0	0	0	0	0	0	0	0	0	0	0	0
PotVar0027609	2	0	NA	1	1	2	1	0	NA	0	0	2	0	1	0	0	1	1	1	0	0	1	1	0	0	1	1	0	2	1	1	0	1	0	1	0	0	0	1	0	2	0	0	1	0	1	0	2	0
PotVar0027678	1	0	2	0	1	1	1	1	2	2	0	2	0	1	1	1	2	0	0	3	1	1	1	0	1	0	2	0	2	0	1	1	2	0	1	2	1	2	2	2	0	1	1	1	2	2	2	2	1
PotVar0027679	0	0	0	0	0	0	0	0	0	0	0	0	0	0	0	0	0	0	0	0	0	0	0	0	0	0	0	0	1	0	0	0	1	0	0	0	0	0	1	0	0	0	0	0	1	0	0	0	0
PotVar0027697	0	0	0	0	0	0	0	0	0	0	0	0	0	0	0	0	0	0	0	0	0	0	0	0	0	0	0	0	1	0	0	0	1	0	0	0	0	0	1	0	0	0	0	0	1	0	0	0	0
PotVar0027702	3	4	1	3	2	2	3	2	2	2	3	2	1	3	3	1	1	3	2	1	1	1	3	3	1	1	1	4	2	2	1	1	1	3	2	1	3	2	1	1	2	1	1	1	0	2	2	2	2
PotVar0027707	1	0	2	0	1	2	1	1	2	2	0	2	0	1	1	1	2	0	0	3	1	2	1	0	1	0	2	0	1	0	1	1	1	0	1	2	1	2	1	2	1	1	1	1	1	2	2	2	2
PotVar0027722	0	0	0	1	1	0	0	1	0	0	0	0	2	0	0	2	1	0	1	0	0	0	0	0	0	2	1	0	0	2	1	1	1	0	0	0	0	0	1	1	1	0	2	0	1	0	0	0	0
PotVar0027729	0	0	1	1	1	0	0	1	1	0	1	1	3	0	0	2	1	1	2	1	1	1	1	1	2	2	1	0	1	NA	2	1	2	0	0	1	0	0	2	1	1	2	2	2	3	0	1	0	0
PotVar0027746	1	0	2	0	1	1	1	1	2	2	0	2	0	1	1	1	2	0	0	3	1	1	1	0	1	0	2	0	1	0	1	1	1	0	1	1	1	2	1	2	0	1	1	1	1	2	2	2	1
PotVar0027747	1	0	1	1	1	0	0	1	1	0	2	1	3	1	0	2	2	1	3	1	1	1	1	1	2	2	1	1	1	3	2	2	2	0	0	1	0	1	2	2	1	2	2	2	3	1	2	1	0
PotVar0027750	0	0	0	0	0	0	0	0	0	0	0	0	0	0	0	0	0	0	0	0	0	0	0	0	0	0	0	0	0	1	0	0	0	0	0	0	0	0	0	1	1	0	0	0	0	0	0	0	0
PotVar0027759	2	4	0	3	2	2	3	2	1	2	2	1	1	1	3	1	0	3	1	0	1	1	2	3	1	1	1	3	2	0	1	0	1	3	2	2	3	1	1	0	2	1	1	1	0	1	0	1	2
PotVar0027766	1	0	0	0	0	0	0	0	0	0	1	0	0	1	0	0	1	0	0	0	0	0	0	0	0	0	0	1	1	0	0	1	1	0	0	0	0	1	0	1	0	0	0	0	1	1	1	1	0
PotVar0027776	0	0	0	0	0	0	0	0	0	0	0	0	0	0	0	0	0	0	0	0	0	0	0	0	0	1	0	0	0	1	0	1	0	1	1	0	0	0	0	0	0	0	0	0	0	0	0	0	0
PotVar0027779	0	0	1	0	0	1	0	0	0	0	0	0	0	0	0	0	0	0	0	0	0	1	0	0	0	0	0	0	0	0	0	0	0	0	0	0	0	0	0	0	1	0	0	0	0	0	0	0	1
PotVar0027781	1	0	0	1	1	0	0	1	0	0	1	0	2	1	0	2	2	0	1	0	0	0	0	0	0	2	1	1	1	1	1	2	2	0	0	0	0	1	2	1	0	0	2	0	2	1	1	1	0
PotVar0027783	0	0	1	0	0	0	0	0	1	0	1	1	1	0	0	0	0	1	2	1	1	1	1	1	2	0	0	0	0	1	1	0	0	0	0	1	0	0	0	0	0	2	0	2	1	0	1	0	0
PotVar0027790	0	0	0	0	0	0	0	0	0	0	0	0	0	0	0	0	0	0	0	0	0	0	0	0	0	1	0	0	0	1	0	1	0	1	1	0	0	0	0	0	0	0	0	0	0	0	0	0	0
PotVar0027811	1	3	1	2	2	2	3	2	1	1	1	1	1	0	1	1	0	2	1	0	0	2	1	2	1	0	0	2	1	1	0	1	1	1	1	1	2	1	1	1	3	2	1	1	0	0	0	1	3
PotVar0027814	0	0	0	0	0	0	0	0	0	0	0	0	0	0	0	0	0	0	0	0	0	0	0	0	0	1	0	0	0	0	0	0	0	1	1	0	0	1	0	0	0	0	0	0	0	0	0	0	0
PotVar0027836	1	0	0	0	0	1	0	0	0	1	1	0	0	0	0	0	0	2	0	0	0	0	0	0	0	1	0	0	1	0	0	0	0	0	0	0	0	0	0	0	0	0	0	0	0	1	0	0	0
PotVar0027837	1	0	1	0	0	0	0	0	0	0	2	0	1	2	0	0	2	0	1	1	1	1	0	1	2	0	2	1	1	0	2	1	1	2	1	3	1	1	0	1	0	1	0	2	2	1	1	2	0
PotVar0027907	1	0	0	0	0	1	0	0	0	1	1	2	1	0	1	1	0	0	0	0	0	0	1	2	1	0	1	0	1	0	1	0	0	1	1	0	0	1	0	0	2	0	0	0	0	2	0	0	1
PotVar0027924	1	1	0	0	0	0	0	0	0	2	1	2	1	0	0	2	0	0	0	0	0	0	1	0	1	0	2	1	0	0	1	0	0	0	1	1	1	1	0	1	0	0	1	1	1	0	0	1	1
PotVar0027925	2	0	2	0	0	0	1	1	3	0	2	0	1	1	1	1	1	1	1	0	1	1	0	0	0	1	1	1	2	1	1	0	2	2	1	1	1	1	0	1	0	1	1	0	0	0	1	1	0
PotVar0027937	0	2	1	0	1	0	0	1	0	1	0	1	1	0	1	1	0	0	1	1	0	0	0	0	0	0	1	1	0	1	0	0	0	0	1	1	1	0	0	1	0	1	2	1	1	0	1	2	1
PotVar0027940	2	2	1	2	3	1	1	3	0	2	2	2	3	2	1	1	1	2	2	3	2	1	2	0	2	2	2	2	1	2	3	1	2	1	0	1	0	2	1	1	1	1	1	2	1	1	2	2	2
PotVar0027956	0	1	0	0	0	0	0	0	0	1	0	1	0	0	0	1	0	0	0	0	0	0	0	0	0	0	1	1	0	0	0	0	0	0	1	1	1	0	0	1	0	0	1	1	1	0	0	1	0
PotVar0028024	2	1	0	2	2	2	1	2	0	2	2	2	1	2	1	1	1	1	0	1	1	1	1	2	1	1	1	2	1	1	2	1	1	2	1	1	0	2	1	1	2	0	0	2	1	3	1	1	1
PotVar0028036	1	1	0	2	2	1	1	2	0	1	1	1	1	2	0	0	1	2	1	2	2	1	1	0	1	2	1	2	1	1	2	1	2	1	0	1	0	1	1	1	1	0	0	2	1	1	1	1	0
PotVar0028042	0	0	0	0	0	0	0	0	0	0	0	1	1	0	0	0	0	1	1	1	1	0	1	0	1	1	1	0	NA	0	1	0	1	0	0	0	0	0	0	0	1	0	0	0	0	0	0	0	0
PotVar0028044	3	1	2	2	2	2	2	3	1	2	3	2	2	3	2	1	2	2	1	1	2	2	1	2	1	2	2	3	1	1	3	1	2	4	1	2	0	2	1	2	2	1	1	2	1	3	2	2	1
PotVar0028046	0	1	1	2	1	1	2	0	1	1	0	0	0	1	1	1	2	1	1	1	1	2	2	2	2	1	0	0	1	1	0	3	0	0	1	1	2	1	2	1	0	2	1	1	2	1	1	0	2
PotVar0028053	1	0	2	0	0	0	1	1	1	0	1	0	1	1	1	0	1	1	1	0	1	1	0	0	0	1	1	1	0	0	1	0	1	2	0	1	0	0	0	1	0	1	1	0	0	0	1	1	0
PotVar0028054	0	1	1	0	1	0	0	1	0	0	0	0	1	0	1	0	0	0	1	1	0	0	0	0	0	0	0	0	0	1	0	0	0	0	0	0	0	0	0	0	0	1	1	0	0	0	1	1	1
PotVar0028059	0	1	1	2	1	2	2	0	1	1	0	1	1	1	1	1	2	2	2	2	2	2	3	2	3	2	1	0	1	1	1	3	1	0	1	1	2	1	3	1	2	2	1	1	2	1	1	0	2
PotVar0028063	2	2	0	2	2	2	1	2	0	3	2	NA	1	2	1	2	1	1	0	1	1	1	1	2	1	1	2	3	1	1	2	1	1	2	2	2	1	2	1	2	2	0	1	3	2	3	1	2	1
PotVar0028081	1	1	0	2	2	1	1	2	0	1	1	0	0	2	0	0	1	1	0	1	1	1	0	0	0	1	0	2	1	1	1	1	1	1	0	1	0	1	1	1	0	0	0	2	1	1	1	1	0
PotVar0028083	1	1	3	2	1	2	3	1	2	1	1	1	1	2	2	1	3	2	2	1	2	3	2	2	2	2	1	1	1	1	1	2	1	2	1	2	2	1	3	2	1	3	2	1	2	1	2	1	2
PotVar0028084	1	1	0	2	2	2	1	2	0	1	1	2	1	2	1	0	1	2	1	2	1	1	1	2	1	2	1	2	NA	1	2	2	2	2	1	1	0	1	1	1	3	0	0	2	1	3	1	1	0
PotVar0028091	0	0	0	0	0	1	0	0	0	0	0	2	1	0	1	0	0	1	1	1	1	0	1	2	1	1	1	0	1	0	1	1	1	1	1	0	0	0	0	0	3	0	0	0	0	2	0	0	0
PotVar0028092	1	0	0	0	0	0	0	0	0	1	1	1	1	0	0	1	0	0	0	0	0	0	1	0	1	0	1	0	0	0	1	0	0	0	0	0	0	1	0	0	0	0	0	0	0	0	0	0	1
PotVar0028133	1	0	0	0	0	0	0	0	2	0	1	0	0	0	0	1	0	1	0	0	0	0	0	0	0	0	0	0	2	1	0	0	1	0	1	0	1	1	0	0	0	0	0	0	0	0	0	0	0
PotVar0028147	1	0	2	0	0	0	1	1	1	0	1	0	1	1	1	0	1	1	1	0	1	1	0	0	0	1	1	1	0	0	1	0	1	2	0	1	0	0	0	1	0	1	1	0	0	0	1	2	0
PotVar0028271	2	0	2	0	0	0	1	1	3	0	2	0	1	1	1	1	1	2	1	0	1	1	0	0	0	1	1	1	2	1	1	0	2	2	1	1	1	1	0	1	0	1	1	0	0	0	1	2	0
PotVar0028315	0	0	0	0	0	0	0	0	0	0	0	1	0	0	0	0	0	1	1	0	0	0	0	0	0	0	0	0	0	0	1	0	0	0	0	0	0	0	0	0	1	0	0	0	0	0	0	0	0
PotVar0028319	0	0	0	0	0	1	0	0	0	0	0	0	0	0	0	0	0	0	0	0	0	0	0	0	0	0	0	0	0	0	0	0	0	0	0	0	1	0	0	0	1	0	0	0	0	0	0	0	0
PotVar0028326	0	1	1	0	1	0	0	1	0	0	0	1	1	0	1	0	0	1	2	1	0	0	0	0	0	0	0	0	0	1	1	0	0	0	0	0	0	0	0	0	1	1	0	0	0	0	1	0	1
PotVar0028350	2	2	0	2	2	2	1	2	0	2	2	2	2	3	1	1	1	1	0	2	2	1	NA	NA	NA	2	2	2	1	1	2	NA	2	2	1	1	0	2	NA	1	2	0	1	2	1	4	2	1	1
PotVar0028351	0	0	0	0	0	1	0	0	0	0	0	0	0	0	0	0	0	0	0	0	0	0	0	0	0	0	0	0	0	0	0	0	0	0	0	0	1	0	0	0	1	0	0	0	0	0	0	0	0
PotVar0028357	0	1	1	0	1	0	0	1	0	0	0	0	1	0	1	0	0	0	1	1	0	0	0	0	0	0	0	0	0	1	0	0	0	0	0	0	0	0	0	0	0	1	0	0	0	0	1	0	1
PotVar0028383	0	1	1	2	1	1	2	0	1	1	0	0	0	0	1	1	2	0	1	1	1	2	2	2	2	1	0	0	1	1	0	2	0	0	1	1	1	1	2	1	0	2	1	1	2	0	0	0	2
PotVar0028391	0	0	0	0	0	0	0	0	0	1	0	1	0	0	0	1	0	0	0	0	0	0	0	0	0	0	1	1	0	0	0	0	0	0	1	1	1	0	0	1	0	0	1	1	1	0	0	1	0
PotVar0028392	2	2	0	2	2	2	1	2	0	2	2	2	2	3	1	1	1	1	0	2	2	1	2	2	2	2	2	2	1	1	2	2	2	2	1	1	0	2	1	1	2	0	1	2	1	4	2	1	1
PotVar0028432	0	0	0	0	0	0	0	0	0	1	0	1	0	0	0	1	0	0	0	0	0	0	0	0	0	0	1	1	0	0	0	0	0	0	1	1	1	0	0	1	0	0	1	1	1	0	0	1	0
PotVar0028438	0	1	0	0	0	0	0	0	0	0	0	1	1	1	0	0	0	0	0	1	0	0	1	2	1	1	1	0	0	0	0	0	1	0	0	0	0	0	0	0	1	0	0	0	0	2	1	0	0
PotVar0028483	0	0	1	0	0	1	0	0	0	0	0	0	0	0	0	0	0	0	0	0	0	0	0	0	0	0	0	0	0	1	0	0	1	0	0	0	0	0	0	0	0	0	0	0	0	1	1	1	0
PotVar0028605	1	0	0	0	0	2	0	0	0	0	1	2	1	0	1	0	0	1	1	0	0	0	0	0	0	0	0	1	NA	0	0	0	0	0	0	0	0	0	1	0	1	0	0	0	0	0	0	0	0
PotVar0028624	0	0	0	0	0	0	0	0	0	0	0	0	0	0	0	0	0	0	0	0	0	0	0	0	0	0	0	0	0	0	0	0	0	0	NA	0	1	0	0	0	0	0	0	0	0	0	0	0	0
PotVar0028699	1	2	1	1	3	2	2	1	3	2	2	3	0	1	3	2	2	1	2	2	0	2	1	1	4	2	2	4	2	0	2	3	3	1	3	0	1	3	1	3	1	2	2	2	3	1	0	2	3
PotVar0028711	0	0	0	0	0	0	0	0	2	1	1	1	0	0	2	0	0	1	1	0	0	0	0	0	1	0	1	2	NA	0	0	1	1	0	2	0	1	0	0	1	1	1	0	0	1	0	0	0	1
PotVar0028728	1	2	1	1	2	1	2	1	0	0	1	1	0	1	1	0	2	0	0	1	0	0	1	0	2	1	0	NA	NA	0	1	1	1	1	0	0	0	1	1	1	0	1	1	1	0	1	0	2	1
PotVar0028742	1	2	1	1	2	1	2	1	0	0	1	1	0	1	1	0	2	0	0	1	0	0	1	0	2	1	0	NA	NA	0	1	1	1	1	0	0	0	1	1	1	0	1	1	1	0	1	0	2	1
PotVar0028758	0	0	0	0	1	1	0	0	1	1	0	1	0	0	0	2	0	0	1	1	0	2	0	1	1	1	1	0	0	0	1	1	1	0	0	0	0	2	0	1	0	0	1	1	2	0	0	0	1
PotVar0028771	0	0	0	0	0	0	0	0	0	0	0	0	0	0	0	0	0	0	0	1	0	0	0	0	0	1	0	0	0	0	0	1	1	0	0	0	0	0	0	0	0	0	0	0	0	0	0	0	0
PotVar0028786	0	0	0	0	0	0	0	0	0	0	0	0	0	0	0	0	0	0	0	0	0	0	0	0	0	0	0	0	0	0	0	0	0	0	1	0	0	0	0	0	0	0	0	0	0	0	0	0	0
PotVar0028802	1	2	2	1	2	1	2	1	0	0	1	1	1	2	1	0	2	0	0	1	0	0	1	1	2	1	0	2	2	0	1	1	1	1	0	0	1	1	2	1	0	2	2	2	1	1	1	3	1
PotVar0028811	3	1	2	2	1	2	2	1	1	1	1	1	2	2	0	2	1	2	2	1	4	2	2	2	0	1	1	0	2	3	2	0	1	2	1	2	2	0	1	1	3	1	1	1	0	3	3	0	1
PotVar0028819	1	2	2	2	2	1	2	2	2	1	1	3	1	2	2	0	2	0	1	2	0	0	2	2	3	2	1	3	NA	0	1	2	3	1	3	0	2	1	2	1	0	2	2	2	1	1	1	3	1
PotVar0028830	0	0	0	1	0	0	0	1	2	1	0	NA	0	0	1	0	0	0	1	0	0	0	1	1	1	0	1	1	0	0	0	0	1	0	1	0	1	0	0	0	0	0	0	0	0	0	0	0	0
PotVar0028839	1	2	2	1	2	1	2	1	0	0	1	1	1	NA	1	0	2	0	0	1	0	0	1	1	2	1	0	2	2	0	1	1	1	1	0	0	1	1	2	1	0	2	2	2	1	1	1	3	1
PotVar0028851	1	2	2	1	2	1	2	1	0	0	1	1	1	2	1	0	2	0	0	1	0	0	1	1	2	1	0	2	2	0	1	1	1	1	1	0	1	1	2	1	0	2	2	2	1	1	1	3	1
PotVar0028854	0	0	0	1	0	0	0	1	2	1	0	2	0	0	1	0	0	0	1	0	0	0	1	1	2	0	1	1	0	0	0	0	1	0	NA	0	1	0	0	0	0	0	0	0	0	0	0	0	0
PotVar0028855	0	0	0	1	0	0	0	1	2	1	0	NA	0	0	1	0	0	0	1	1	0	0	1	1	2	1	1	2	0	0	0	1	3	0	3	0	1	0	0	1	0	0	0	0	0	0	0	0	0
PotVar0028863	0	0	0	0	0	0	0	0	0	0	0	0	0	0	0	0	0	0	0	1	0	0	0	0	0	1	0	0	0	0	0	1	1	0	0	0	0	0	0	0	0	0	0	0	0	0	0	0	0
PotVar0028895	1	2	2	1	2	1	2	1	0	0	1	1	1	2	1	0	2	0	0	1	0	0	1	1	2	1	0	2	2	0	1	1	1	1	0	0	1	1	2	1	0	2	2	2	1	1	1	3	1
PotVar0028899	1	2	2	2	2	1	2	2	2	1	1	3	1	2	2	0	2	0	1	2	0	0	2	2	3	2	1	3	NA	0	1	2	3	1	3	0	2	1	2	2	0	2	2	2	1	1	1	3	1
PotVar0028901	0	0	0	0	0	0	0	0	0	0	0	0	0	0	0	0	0	0	0	1	0	0	0	0	0	1	0	0	0	0	0	1	1	0	0	0	0	0	0	0	0	0	0	0	0	0	0	0	0
PotVar0028949	3	1	2	2	1	2	2	1	2	1	1	1	2	2	1	4	1	2	2	2	4	3	2	1	0	1	3	1	2	4	3	1	1	2	1	2	2	2	1	3	4	1	1	2	2	3	3	1	2
PotVar0028970	0	0	0	0	0	0	0	0	0	0	0	0	0	0	0	0	0	0	0	1	0	0	0	0	0	1	0	0	0	0	0	1	1	0	0	0	0	0	0	0	0	0	0	0	0	0	0	0	0
PotVar0028972	0	1	0	0	1	1	0	0	1	2	2	0	1	0	2	2	0	2	1	0	0	2	0	1	1	1	1	1	0	0	1	1	0	1	0	1	0	3	1	1	0	1	1	1	3	0	0	0	1
PotVar0028973	1	2	2	1	2	1	2	1	0	0	1	1	1	1	1	0	2	0	0	1	0	0	1	1	2	1	0	2	2	0	1	1	1	1	0	0	1	1	2	1	0	2	2	2	1	0	1	3	1
PotVar0029025	1	2	2	2	2	1	2	3	3	1	1	NA	1	2	3	2	3	0	1	3	0	1	2	2	3	2	3	4	2	1	2	2	3	1	3	1	2	3	2	3	0	2	2	3	3	1	1	4	1
PotVar0029043	0	0	0	0	0	0	0	0	0	0	0	0	0	0	0	0	0	0	0	1	0	0	0	0	0	1	0	0	0	0	0	1	1	0	0	0	0	0	0	0	0	0	0	0	0	0	0	0	0
PotVar0029105	1	2	1	1	2	0	1	1	0	0	1	0	0	0	0	0	2	0	0	1	0	0	1	0	0	0	0	0	2	0	1	0	2	1	0	0	0	1	1	1	0	2	1	1	0	0	0	2	1
PotVar0029115	1	0	0	0	1	1	1	0	0	1	1	0	0	1	0	1	1	1	1	0	0	1	1	0	0	0	0	0	0	1	0	0	0	0	0	0	0	2	0	0	1	0	0	0	0	0	1	0	1
PotVar0029118	0	0	1	1	0	1	1	1	1	1	0	2	1	2	2	1	0	0	1	1	0	0	1	2	3	2	1	3	0	1	0	2	0	0	2	1	2	0	1	1	0	0	1	1	1	1	1	1	0
PotVar0029119	2	2	2	2	3	3	3	3	1	3	3	3	1	3	2	2	4	1	2	2	0	1	3	2	3	2	1	3	2	2	1	2	2	1	3	3	2	3	2	2	1	2	2	2	1	1	2	3	2
PotVar0029142	1	0	0	0	1	1	1	1	0	2	2	1	0	1	0	1	2	1	1	0	0	1	1	0	0	0	0	0	0	1	0	0	0	0	0	1	0	2	0	0	1	0	0	0	0	0	1	0	1
PotVar0029143	1	0	0	1	1	1	1	0	1	1	1	1	1	0	2	1	0	1	2	0	0	1	0	1	1	1	1	1	1	0	0	1	0	1	0	0	1	1	0	1	1	1	1	1	3	1	0	0	1
PotVar0029145	0	0	0	0	0	1	0	0	0	0	0	0	0	0	0	0	0	0	0	0	0	0	0	0	0	0	0	0	0	0	0	0	0	0	1	0	0	0	0	0	0	0	0	0	0	0	0	0	0
PotVar0029221	1	2	2	1	0	0	0	1	2	0	0	0	2	1	0	1	0	2	0	2	4	2	1	1	0	1	2	0	1	2	3	1	2	2	1	1	1	0	2	1	2	1	1	1	0	2	2	1	1
PotVar0029251	0	0	0	0	0	0	0	0	0	0	0	0	0	0	0	0	0	0	0	1	0	0	0	0	0	1	0	0	0	0	0	1	0	0	0	1	0	0	0	0	0	0	0	0	0	0	0	0	0
PotVar0029259	0	0	0	0	0	0	0	0	0	0	0	0	0	0	0	0	0	0	0	0	0	0	0	0	NA	0	0	1	0	0	0	1	0	0	0	0	0	0	0	0	0	0	0	0	0	0	0	0	0
PotVar0029278	1	1	2	1	2	1	2	1	0	0	1	1	1	1	1	0	2	0	0	1	0	1	1	2	NA	1	0	3	NA	1	0	NA	1	2	0	0	NA	2	1	0	0	2	1	1	1	0	1	3	1
PotVar0029324	1	1	2	1	2	1	2	1	0	0	1	1	1	1	1	0	2	0	0	1	0	1	1	1	2	1	0	3	2	1	0	2	1	2	0	0	1	2	1	0	0	2	1	1	1	0	1	3	1
PotVar0029332	0	0	0	1	0	0	0	1	1	1	0	1	0	1	1	1	0	0	1	0	0	0	1	2	1	0	1	0	0	0	0	0	0	0	2	0	1	0	0	1	0	0	0	0	0	1	0	0	0
PotVar0029333	0	0	0	0	0	1	0	0	0	0	0	0	0	0	0	0	0	0	0	0	0	0	0	0	0	0	0	0	0	0	0	0	0	0	1	0	0	0	0	0	0	0	0	0	0	0	0	0	0
PotVar0029334	0	0	0	0	0	0	0	0	0	0	0	0	0	0	0	0	0	0	0	1	0	0	0	0	0	1	0	0	0	0	0	1	0	0	0	1	0	0	0	0	0	0	0	0	0	0	0	0	0
PotVar0029349	0	0	0	0	0	0	0	1	0	0	0	1	0	0	0	0	1	0	0	0	0	0	0	0	0	0	1	0	0	1	0	0	0	0	0	1	0	0	0	0	0	0	0	0	0	0	0	1	0
PotVar0029356	2	0	0	1	2	NA	2	0	0	2	2	1	1	1	1	1	1	2	NA	0	0	0	1	0	NA	1	0	0	1	1	0	0	0	0	0	0	0	2	0	0	2	1	1	0	1	1	1	0	2
PotVar0029382	1	0	0	1	1	1	1	0	0	1	1	1	1	0	1	0	0	1	2	0	0	0	0	0	1	1	0	0	1	0	0	0	0	0	0	0	0	0	0	0	1	1	1	0	1	1	0	0	1
PotVar0029454	0	0	0	0	0	0	0	0	0	0	0	0	0	0	0	0	0	0	0	0	0	0	0	0	0	0	0	0	0	0	0	0	0	0	0	0	1	0	0	0	0	0	0	0	0	0	0	0	0
PotVar0029477	0	1	1	2	1	0	2	1	1	1	1	1	1	1	0	0	1	0	1	2	1	1	3	0	0	1	1	1	1	2	0	0	1	1	0	0	0	0	1	0	1	1	0	1	1	1	2	3	2
PotVar0029505	3	2	1	0	1	2	0	1	1	1	1	1	1	0	1	0	1	1	1	1	1	0	0	1	1	2	1	1	1	0	1	1	0	1	2	1	1	1	0	1	2	0	1	1	1	1	0	0	0
PotVar0029506	0	0	0	0	0	1	0	0	0	0	0	1	0	1	0	1	0	0	0	0	0	0	0	0	1	0	0	0	0	1	0	1	1	1	0	2	0	0	0	0	0	0	1	0	0	0	1	0	0
PotVar0029507	0	0	0	0	0	1	0	1	0	0	NA	2	0	2	2	1	0	0	0	0	0	1	0	1	2	0	0	1	0	1	0	1	2	1	0	3	0	0	1	0	0	1	1	0	1	2	1	0	1
PotVar0029524	1	1	2	1	1	0	2	1	1	2	0	0	1	0	1	2	1	1	2	1	0	2	1	0	1	1	2	1	2	1	2	2	0	0	2	0	1	2	1	0	0	2	0	0	0	0	0	1	1
PotVar0029530	0	1	1	2	1	1	2	2	2	1	2	3	2	3	2	1	1	0	1	2	2	2	3	1	2	1	1	2	1	3	1	1	3	2	0	3	0	0	2	0	2	2	1	1	2	3	3	3	3
PotVar0029531	0	0	0	1	1	1	0	0	0	0	1	0	0	1	0	1	1	2	0	0	1	0	0	2	0	0	0	0	0	0	0	0	1	1	0	0	1	1	1	3	0	0	2	2	1	0	1	0	0
PotVar0029539	0	0	0	0	0	0	0	0	1	0	1	0	1	0	0	0	0	0	0	0	1	0	0	0	0	0	0	0	0	0	1	0	0	0	0	0	0	0	0	0	0	0	0	0	0	0	0	0	0
PotVar0029568	0	0	0	1	0	1	0	0	0	0	1	0	0	1	0	1	1	2	0	0	1	0	0	2	0	0	0	0	0	0	0	0	1	1	0	0	2	1	1	NA	0	0	2	1	2	0	1	0	0
PotVar0029603	1	1	1	2	3	0	2	2	0	0	2	1	0	1	3	2	2	2	3	2	1	1	0	1	0	0	2	2	0	2	0	0	0	NA	2	1	0	0	0	1	1	2	1	0	1	0	1	2	NA
PotVar0029629	0	0	0	0	0	0	0	0	0	0	1	1	0	0	0	0	0	0	0	0	0	0	0	0	0	0	0	0	0	0	0	0	0	0	0	0	0	0	0	0	1	0	0	0	0	0	0	0	1
PotVar0029631	0	0	0	0	0	0	0	0	0	0	0	0	0	0	0	0	0	0	0	0	0	0	0	0	0	0	0	0	0	0	0	0	0	0	1	0	1	0	0	0	0	0	0	0	0	0	0	0	0
PotVar0029651	0	0	0	0	0	0	0	0	0	0	1	1	0	0	0	0	0	0	0	0	0	0	0	0	0	0	0	0	0	0	0	0	0	0	0	0	0	0	0	0	1	0	0	0	0	0	0	0	1
PotVar0029659	0	0	0	0	0	0	0	0	0	0	1	1	0	0	0	0	0	0	0	0	0	0	0	0	0	0	0	0	0	0	0	0	0	0	0	0	0	0	0	0	1	0	0	0	0	0	0	0	1
PotVar0029707	0	0	1	0	0	0	0	0	0	1	0	0	0	0	0	0	0	2	1	0	1	0	0	0	0	0	0	1	1	0	0	0	0	0	0	2	0	0	0	0	0	0	1	0	0	0	0	0	0
PotVar0029727	2	2	1	1	0	1	0	1	1	0	1	1	0	0	0	0	0	1	1	NA	0	0	1	1	2	0	1	1	1	0	0	1	0	2	0	0	0	1	0	1	0	2	0	0	0	1	1	0	0
PotVar0029733	0	0	0	0	0	0	0	0	0	0	0	1	0	0	0	0	0	0	0	0	0	0	0	0	0	0	0	0	0	0	0	1	0	0	0	0	0	0	0	0	0	0	2	0	2	0	0	0	0
PotVar0029745	0	0	0	0	0	0	0	0	1	0	0	0	0	0	0	0	0	0	0	0	0	0	0	0	0	0	0	0	0	0	0	0	0	0	0	1	1	0	0	0	0	0	0	0	0	0	0	0	0
PotVar0029748	0	0	0	0	1	0	1	2	0	2	0	0	2	1	1	1	0	0	0	0	0	1	0	1	0	1	0	1	0	1	0	1	1	0	0	0	0	1	0	1	0	1	0	0	1	0	1	0	0
PotVar0029749	0	1	0	1	0	0	2	1	0	0	0	0	0	0	0	0	2	0	0	0	0	0	1	0	0	0	0	0	0	0	1	0	0	0	0	1	1	0	0	0	0	0	0	0	0	0	0	0	1
PotVar0029756	0	0	0	0	0	0	0	0	0	0	0	0	0	0	1	0	0	0	0	0	0	0	0	1	0	0	0	0	0	0	0	0	0	0	0	0	0	0	0	0	0	0	0	0	0	0	0	0	0
PotVar0029766	0	0	0	0	0	0	0	0	0	0	0	0	0	0	0	0	0	0	0	0	0	0	0	0	0	0	0	0	0	0	0	1	0	0	0	0	0	0	0	0	0	0	2	0	2	0	0	0	0
PotVar0029778	0	0	3	1	2	1	2	2	2	3	0	2	2	2	2	2	1	2	2	1	1	2	1	2	0	2	2	2	3	3	1	2	2	1	2	3	2	2	3	1	2	1	1	1	1	1	1	3	1
PotVar0029781	2	1	1	0	0	1	0	1	0	0	1	1	0	0	0	0	0	1	1	3	0	0	0	1	1	0	1	1	1	0	0	1	0	2	0	0	0	1	0	0	0	1	0	0	0	1	1	0	0
PotVar0029784	2	1	0	1	2	2	0	0	1	1	3	0	2	2	2	1	1	1	1	0	3	2	1	1	2	1	1	1	1	1	2	0	2	1	1	0	1	0	1	2	2	1	1	3	1	1	2	1	2
PotVar0029786	0	0	3	1	1	1	1	0	1	1	0	2	0	1	0	1	1	2	2	1	1	1	1	0	0	1	2	1	3	2	1	1	1	1	2	2	1	1	3	0	2	0	1	1	0	1	0	3	1
PotVar0029800	1	2	0	3	0	0	4	NA	2	2	1	1	2	0	0	1	4	1	1	1	1	0	NA	0	0	1	0	1	NA	0	2	0	0	0	1	NA	NA	2	1	1	0	0	1	2	1	1	0	1	3
PotVar0029815	0	1	0	1	0	0	0	0	1	0	0	0	0	0	0	0	0	0	0	0	0	0	1	0	0	0	0	0	0	0	0	0	0	0	0	0	0	0	0	1	0	0	0	0	0	0	0	0	0
PotVar0029816	0	0	0	0	0	0	0	0	0	0	0	1	0	0	0	0	0	0	0	0	0	0	0	0	0	0	0	0	0	0	0	1	0	0	0	0	0	0	0	0	0	0	2	0	2	0	0	0	0
PotVar0029844	2	1	1	1	1	1	1	1	0	0	1	NA	1	0	0	0	3	1	3	1	1	2	1	1	2	1	1	0	3	2	1	0	0	1	0	1	1	0	3	1	1	1	0	1	0	2	0	1	1
PotVar0029865	0	0	0	0	0	0	0	0	0	0	0	0	0	0	1	0	0	0	0	0	0	0	0	0	0	0	0	0	0	0	0	1	0	0	0	0	0	0	0	0	0	0	2	0	2	0	0	0	0
PotVar0029889	0	0	0	0	0	0	0	0	0	0	0	0	0	0	0	0	0	0	0	0	0	0	0	0	0	0	0	0	0	0	0	0	0	0	0	0	0	0	2	0	0	0	0	0	0	1	0	0	0
PotVar0029919	0	1	0	1	0	0	0	0	1	0	0	0	0	0	0	0	0	0	0	0	0	0	1	0	0	0	0	0	0	0	0	0	0	0	0	0	0	0	0	1	0	0	0	0	0	0	0	0	0
PotVar0029964	2	2	1	2	3	2	3	3	1	3	3	1	3	3	3	2	1	1	0	3	3	2	2	3	2	2	2	3	0	1	3	4	2	3	1	1	1	2	3	2	1	3	3	3	4	2	4	1	3
PotVar0029965	0	0	2	0	0	1	0	0	2	1	0	0	0	1	1	2	0	2	1	0	0	0	0	0	0	1	1	1	1	1	0	0	2	0	3	2	2	2	0	0	2	0	1	0	0	1	0	2	0
PotVar0029968	0	0	0	0	0	0	0	0	0	0	0	3	0	0	0	0	0	0	NA	0	0	0	0	0	0	0	0	0	NA	0	0	1	0	0	0	0	0	0	0	0	0	0	2	1	NA	0	0	0	0
PotVar0030033	0	0	0	0	0	0	0	0	0	0	0	1	0	0	0	0	0	0	0	0	0	0	0	0	0	0	0	0	0	0	0	1	0	0	0	0	0	0	0	0	0	0	2	0	2	0	0	0	0
PotVar0030038	0	0	0	0	0	0	0	0	0	0	0	0	0	0	1	0	0	0	0	0	0	0	0	0	0	0	0	0	0	0	0	0	0	0	0	0	0	0	0	0	0	0	0	0	0	0	0	0	0
PotVar0030066	0	0	0	0	0	0	0	0	0	0	0	1	0	0	0	0	0	0	0	0	0	0	0	0	0	0	0	0	0	0	0	1	0	0	0	0	0	0	0	0	0	0	2	0	2	0	0	0	0
PotVar0030069	0	0	0	0	0	1	0	0	0	0	0	0	0	0	0	1	0	0	0	0	0	0	0	0	0	1	0	0	0	0	0	0	0	0	1	0	0	1	0	0	0	0	0	0	0	0	0	0	0
PotVar0030086	0	1	0	1	0	0	0	0	1	0	0	0	0	0	0	0	0	0	0	0	0	0	1	0	0	0	0	0	0	0	0	0	0	0	0	0	0	0	0	1	0	0	0	0	0	0	0	0	0
PotVar0030088	0	0	2	0	0	0	0	0	1	1	0	1	0	1	0	1	0	2	1	0	0	0	0	0	0	0	1	1	1	1	0	1	2	0	2	2	1	1	0	0	2	0	3	1	2	1	0	2	0
PotVar0030092	0	1	0	1	0	0	0	0	1	0	0	0	0	0	0	0	0	0	0	0	0	0	1	0	0	0	0	0	0	0	0	0	0	0	0	0	0	0	0	1	0	0	0	0	0	0	0	0	0
PotVar0030120	2	2	1	2	3	2	3	3	1	3	3	1	3	3	3	2	NA	1	0	3	3	2	2	3	2	2	2	3	0	1	3	3	1	3	1	1	NA	2	1	2	1	3	1	2	NA	1	4	1	2
PotVar0030180	1	2	1	1	1	0	2	3	2	3	2	0	1	2	0	1	0	2	1	2	2	0	2	2	1	1	0	1	1	0	1	0	2	0	1	1	1	1	2	2	0	1	2	NA	1	1	2	1	1
PotVar0030243	1	0	1	0	2	1	0	0	0	1	0	0	2	1	2	1	0	2	1	1	1	2	0	NA	1	1	1	2	0	0	0	3	0	1	0	0	0	1	0	0	0	2	0	0	2	0	2	0	0
PotVar0030288	0	0	1	0	0	0	0	0	1	0	0	0	0	0	0	0	NA	0	0	0	0	0	1	0	0	0	1	0	1	4	2	0	1	0	1	0	0	0	0	0	2	0	0	0	0	0	0	2	NA
PotVar0030300	0	0	0	0	0	0	0	0	0	0	0	0	0	0	0	1	0	0	0	0	0	0	0	0	0	0	0	0	0	0	0	0	0	0	0	0	0	0	0	0	0	0	0	0	0	0	0	0	0
PotVar0030310	1	2	1	1	1	1	2	3	3	3	2	1	1	2	1	2	0	2	1	2	2	0	2	2	1	2	1	2	1	0	1	1	3	1	3	2	3	2	2	2	1	1	4	2	3	2	2	1	1
PotVar0030330	0	0	0	0	0	0	0	0	1	0	0	1	0	0	0	0	0	0	0	0	0	0	0	0	0	0	0	0	0	0	0	1	0	0	0	0	1	0	0	0	0	0	2	0	2	0	0	0	0
PotVar0030331	0	0	0	0	0	0	0	0	1	0	0	0	0	0	0	0	0	0	0	0	0	0	1	0	0	0	0	0	0	0	0	0	0	0	0	0	0	0	0	1	0	0	0	0	0	0	0	0	0
PotVar0030332	0	0	1	0	0	0	0	0	1	1	0	0	0	0	0	1	0	2	1	0	0	0	1	0	0	0	0	0	0	0	0	0	2	0	1	1	1	1	0	1	0	0	1	2	0	0	0	0	0
PotVar0030336	0	0	0	0	0	0	0	0	0	0	0	0	0	0	0	1	0	0	0	0	0	0	0	0	0	1	0	0	0	0	0	0	0	0	1	0	0	1	0	0	0	0	0	0	0	0	0	0	0
PotVar0030361	0	0	0	0	0	0	0	0	0	0	0	0	0	0	0	0	0	0	0	0	0	0	0	0	0	0	2	0	0	0	0	0	0	0	NA	2	NA	0	0	0	2	0	0	0	0	0	0	0	0
PotVar0030367	0	0	0	0	0	0	0	0	0	0	0	0	0	0	1	0	0	0	0	0	0	0	0	0	0	0	0	1	0	0	0	0	0	0	0	0	0	0	0	0	0	0	0	0	0	1	0	0	0
PotVar0030456	3	2	2	3	3	3	2	1	0	1	2	3	3	2	3	2	4	2	3	2	2	4	1	2	3	2	2	2	3	3	1	3	0	3	0	2	1	2	2	2	1	3	0	NA	1	2	2	1	2
PotVar0030497	1	2	1	1	1	0	2	3	2	3	2	0	1	2	0	1	0	NA	1	2	2	0	2	2	1	1	0	1	1	0	1	0	2	0	1	1	1	1	2	2	0	1	2	2	1	1	2	1	1
PotVar0030504	0	0	0	0	0	0	0	0	1	0	0	0	0	0	0	0	0	0	0	0	0	0	0	0	0	0	0	0	0	0	0	1	0	0	0	0	1	0	0	0	0	0	2	0	2	0	0	0	0
PotVar0030515	0	0	0	0	0	0	0	0	1	0	0	0	0	0	0	0	0	0	0	0	0	0	1	0	0	0	0	0	0	0	0	0	0	0	0	0	0	0	0	1	0	0	0	0	0	0	0	0	0
PotVar0030525	0	0	0	0	0	0	0	0	0	0	0	0	0	0	0	1	0	0	0	0	0	0	0	0	0	0	0	0	0	0	0	0	0	0	0	0	0	0	0	0	0	0	0	0	0	0	0	0	0
PotVar0030577	0	0	0	0	0	0	0	0	0	0	0	0	0	0	0	1	0	0	0	0	0	0	0	0	0	1	0	0	0	0	0	0	0	0	1	0	0	1	0	0	0	0	0	0	0	0	0	0	0
PotVar0030665	1	2	1	1	1	0	2	3	2	3	2	0	1	2	1	1	0	2	1	2	2	0	2	2	1	1	0	2	1	0	1	0	2	0	1	1	1	1	2	2	0	1	2	3	1	2	2	1	1
PotVar0030691	1	2	1	1	1	0	2	3	NA	3	2	1	1	2	1	1	0	2	1	2	2	0	2	2	1	1	0	2	1	0	1	1	2	0	1	1	2	1	2	2	0	1	4	3	3	2	2	1	1
PotVar0030694	0	0	0	0	0	0	0	0	0	0	0	0	0	0	1	0	0	0	0	0	0	0	0	0	0	0	0	1	0	0	0	0	0	0	0	0	0	0	0	0	0	0	0	0	0	1	0	0	0
PotVar0030696	0	0	0	0	0	0	0	0	0	0	0	0	0	0	0	1	0	0	0	0	0	0	0	0	0	0	0	0	0	0	0	0	0	0	0	0	0	0	0	0	0	0	0	0	0	0	0	0	0
PotVar0030716	1	2	1	1	1	1	2	3	3	3	2	1	NA	2	1	2	0	2	1	2	2	0	2	2	1	2	1	2	1	0	1	1	3	1	NA	2	3	2	2	2	1	1	4	3	3	3	2	2	1
PotVar0030743	0	0	0	0	0	0	0	0	0	0	0	0	0	0	0	0	0	0	0	0	0	0	0	0	0	0	1	0	0	0	0	0	0	0	1	1	1	0	0	0	1	0	0	0	0	0	0	0	0
PotVar0030744	0	0	0	0	0	0	0	0	0	0	0	0	0	0	1	0	0	0	0	0	0	0	0	0	0	0	0	1	0	0	0	0	0	0	0	0	0	0	0	0	0	0	0	0	0	2	0	1	0
PotVar0030767	0	0	0	0	0	0	0	0	0	0	0	0	0	0	1	1	0	0	0	0	0	0	0	0	0	1	0	1	0	0	0	0	1	1	1	0	0	1	0	0	0	0	0	0	0	2	0	1	0
PotVar0030768	2	1	2	3	3	2	2	1	0	1	1	3	3	2	3	2	4	2	3	2	2	4	1	2	3	2	2	2	2	3	1	3	0	1	0	2	1	2	2	2	1	3	0	1	1	1	2	1	2
PotVar0030842	0	0	0	0	0	0	0	0	0	0	0	0	0	0	0	1	0	0	0	0	0	0	0	0	0	1	0	0	0	0	0	0	0	0	1	0	0	1	0	0	0	0	0	0	0	0	0	0	0
PotVar0030854	0	0	0	0	0	0	0	0	0	0	0	0	0	0	0	1	0	0	0	0	0	0	0	0	1	0	0	1	1	0	0	0	1	0	0	0	0	0	0	0	0	1	0	0	0	0	0	0	0
PotVar0030874	1	2	1	1	1	0	2	3	1	3	2	0	1	2	0	0	0	2	1	2	2	0	1	2	0	1	0	0	0	0	1	0	1	0	1	1	1	1	1	1	0	0	2	2	1	1	2	1	1
PotVar0030875	0	0	0	0	0	1	0	0	0	0	0	0	0	0	1	2	1	0	0	0	0	0	0	0	1	1	1	2	1	0	0	0	2	1	NA	1	1	1	0	0	1	1	0	1	0	2	0	1	0
PotVar0030895	0	0	0	0	0	0	0	0	0	0	0	0	0	0	0	0	0	0	0	0	0	0	0	0	0	0	0	0	0	0	0	0	0	0	0	0	0	0	1	0	0	0	0	0	0	0	0	0	0
PotVar0030909	0	0	0	0	0	0	0	0	1	0	0	1	0	0	0	0	0	0	0	0	0	0	0	0	0	0	0	0	0	0	0	1	0	0	0	0	1	0	0	0	0	0	2	0	NA	0	0	0	0
PotVar0030910	3	4	3	1	2	1	1	4	2	1	2	3	0	1	1	2	4	3	3	2	3	1	1	3	2	1	3	2	1	3	2	1	2	1	3	2	3	3	1	2	2	1	2	1	2	0	1	1	3
PotVar0030948	2	4	2	2	3	1	2	3	2	3	1	2	2	2	3	2	1	4	2	2	3	2	0	3	1	0	3	2	0	3	2	0	3	1	3	1	3	3	2	2	0	4	2	2	3	2	2	3	1
PotVar0030961	3	2	3	1	2	0	2	NA	2	1	2	NA	0	0	NA	2	NA	0	NA	NA	1	2	1	1	0	1	2	1	1	2	2	2	1	2	3	3	2	2	0	2	1	0	2	0	3	1	1	1	3
PotVar0030968	2	2	2	1	2	0	2	2	2	1	1	NA	0	0	2	1	1	0	1	2	1	2	1	0	0	1	2	0	1	2	1	1	1	2	2	1	1	1	0	0	0	0	1	0	2	1	1	1	1
PotVar0030970	0	0	0	0	0	1	0	0	0	1	1	0	0	0	0	2	0	0	0	0	1	1	0	0	0	0	0	0	1	0	0	0	0	0	0	0	0	1	0	1	0	0	0	0	0	0	0	0	0
PotVar0030982	0	0	0	0	0	0	0	0	0	0	0	0	0	0	0	0	0	0	0	0	0	0	0	0	0	0	1	0	0	0	0	0	0	0	0	0	0	0	0	0	0	0	0	0	0	0	0	0	0
PotVar0030983	0	0	0	0	0	0	0	0	1	0	0	0	0	1	0	0	0	0	0	0	0	0	0	0	1	0	0	0	0	0	0	1	0	0	0	0	0	0	1	1	0	0	0	0	0	0	0	0	0
PotVar0031021	0	0	0	0	0	0	0	0	0	0	0	1	0	0	0	0	1	0	1	0	1	0	1	0	2	1	0	1	0	0	0	0	0	0	0	0	1	0	0	0	1	0	0	0	0	0	0	0	0
PotVar0031023	2	0	1	2	1	2	2	1	0	2	2	1	4	2	2	1	2	1	2	1	0	1	2	2	1	1	1	3	2	1	2	1	1	0	1	3	2	1	2	2	3	3	2	1	1	3	3	3	3
PotVar0031032	0	0	0	0	0	0	0	0	1	0	0	0	0	0	0	0	0	0	0	0	0	0	0	0	0	0	0	0	0	0	0	0	0	0	0	0	0	0	0	1	0	0	0	0	0	0	0	0	0
PotVar0031036	0	0	1	1	1	2	1	0	NA	1	1	1	0	1	1	2	1	0	1	1	2	2	NA	0	3	3	0	1	2	1	1	2	0	1	0	1	1	1	1	2	2	0	1	0	1	1	0	0	0
PotVar0031039	2	2	1	0	1	0	1	2	2	1	1	2	0	0	1	1	1	0	1	2	1	1	0	0	0	0	2	0	0	2	0	0	1	1	2	0	1	1	0	0	0	0	0	0	2	0	1	1	1
PotVar0031068	0	0	2	1	1	1	1	0	0	0	0	1	0	1	1	0	1	1	1	1	2	1	2	1	2	2	0	1	1	1	2	1	1	1	0	1	1	1	0	0	1	1	2	1	1	1	0	0	0
PotVar0031070	0	0	1	0	0	1	0	0	0	0	0	0	0	1	0	0	0	1	0	0	1	0	0	1	0	0	0	0	0	1	1	0	1	0	0	0	0	1	0	0	0	1	1	1	0	0	0	0	0
PotVar0031072	1	NA	2	NA	2	4	2	1	0	1	2	2	2	2	1	2	1	3	1	NA	3	2	4	2	2	3	1	1	4	2	2	1	1	1	0	1	1	2	2	0	3	1	2	1	1	2	2	1	1
PotVar0031093	0	0	0	1	1	1	1	0	0	2	0	1	2	1	2	0	1	NA	2	0	1	1	1	1	3	2	0	3	1	1	1	0	1	0	1	NA	NA	0	1	1	2	3	1	1	0	2	1	2	0
PotVar0031117	2	2	1	1	2	0	2	2	NA	3	1	NA	NA	1	3	1	2	1	3	2	2	2	1	1	3	1	2	3	1	2	1	0	2	NA	3	1	4	1	1	1	1	3	1	NA	3	2	2	3	1
[truncated: 10,280 more rows]
[truncated: 68 more columns]

## Sheet: Genotypic data P6
Marker	Urgenta	Orchestra	Innovator	Ramos	VE71-105	Ackersegen	Exquisa	Redstar	LADY ANNA	Red Scarlett	Desiree	Felsina	Red One	Lady Amarilla	LADY BRITTA	Kuras	Anosta	Challenger	Smart	FOLVA	Granola	Vtn 62-33-3	Victoria	Bellini	Laura	Kardent	Premiere	Triplo	Marabel	MILVA	Russet Burbank	Hermes	Berber	Silvester	Almera	Canberra	Leonardo	Lucinda	Marilyn	Panther	Sifra	Taurus	Diamant	Sinora	Estima	Markies	Ambition	Amorosa	ARIELLE
PotVar0000007	0	0	0	0	0	0	0	0	0	0	0	0	0	0	0	0	0	0	0	2	0	0	0	0	0	0	1	0	0	0	2	0	0	0	0	0	0	0	0	0	0	0	0	0	0	0	0	0	0
PotVar0000025	1	0	2	2	1	1	1	NA	2	3	1	0	2	2	2	1	0	3	1	1	0	1	3	0	0	2	1	1	3	1	1	1	2	1	1	2	1	2	NA	3	0	2	1	2	NA	2	1	1	0
PotVar0000040	1	2	1	0	2	0	1	2	0	0	2	2	1	0	1	1	1	0	0	2	1	3	0	0	3	1	0	0	0	1	2	0	0	1	0	0	1	0	1	0	1	1	NA	1	1	1	1	1	1
PotVar0000042	2	2	1	2	1	3	2	0	2	1	1	2	1	2	1	2	3	1	3	1	3	0	1	4	1	1	3	3	1	2	1	3	2	2	3	2	2	2	0	1	3	1	0	1	0	1	2	2	3
PotVar0000060	2	2	1	0	2	0	1	2	0	0	2	2	1	0	1	1	1	0	0	1	1	3	0	0	3	1	0	0	0	1	2	0	0	1	0	0	1	1	1	0	1	1	3	1	1	1	1	1	2
PotVar0000061	1	0	0	0	0	0	0	0	0	0	0	0	0	0	0	0	0	0	0	0	0	0	0	0	0	0	0	0	0	0	0	0	0	0	0	0	0	1	0	0	0	0	0	0	0	0	0	0	1
PotVar0000062	1	2	1	0	2	0	1	2	0	0	2	1	1	0	1	1	0	0	0	2	0	3	0	0	1	1	0	0	0	1	1	0	0	1	0	0	1	0	1	0	1	1	2	1	1	1	1	0	1
PotVar0000066	1	0	2	2	1	1	1	2	2	3	1	0	2	2	2	1	0	3	1	0	0	1	3	0	0	2	0	1	3	1	0	1	2	1	1	2	1	2	3	3	0	2	1	2	3	2	1	1	0
PotVar0000080	0	0	0	1	0	0	0	1	0	1	0	0	1	0	1	0	0	0	0	0	0	1	0	0	0	0	0	0	0	0	0	0	0	0	0	1	0	0	1	0	0	0	0	0	0	0	0	0	0
PotVar0000195	0	0	1	0	0	0	0	0	0	0	0	0	0	0	0	0	0	0	0	0	0	1	0	0	0	0	0	0	0	0	0	0	0	0	0	0	0	0	0	0	1	0	0	0	0	0	0	0	0
PotVar0000210	0	0	1	0	0	0	0	0	0	0	0	0	0	0	0	0	0	0	0	0	0	1	0	0	0	0	0	0	0	0	0	0	0	0	0	0	0	0	0	0	1	0	0	0	0	0	0	0	0
PotVar0000255	2	1	2	NA	2	2	2	2	2	1	1	1	2	2	2	1	1	2	1	1	1	1	2	1	1	2	1	1	2	2	1	2	2	2	1	1	1	2	2	2	1	1	2	2	2	2	1	1	1
PotVar0000412	0	1	0	0	0	0	0	1	0	0	0	0	0	0	0	0	0	0	0	0	0	0	0	0	0	1	0	0	0	0	0	0	0	0	0	0	0	0	1	0	0	0	0	0	1	0	0	0	0
PotVar0000446	0	0	0	0	0	0	0	0	0	1	0	0	0	0	0	0	1	1	0	0	0	0	1	0	0	0	0	0	0	0	0	0	0	0	0	0	0	0	1	0	0	0	0	0	0	0	0	0	0
PotVar0000457	0	0	1	0	1	0	0	0	0	0	0	0	0	0	0	0	0	0	0	0	0	0	0	0	0	0	0	0	0	0	0	0	0	0	0	0	0	0	0	0	0	0	0	0	0	0	0	0	0
PotVar0000459	1	1	0	0	0	1	0	1	1	1	1	1	0	2	0	1	1	1	0	2	0	1	0	1	3	1	2	1	2	1	0	3	1	1	1	1	0	1	1	0	2	0	2	0	2	0	2	1	3
PotVar0000460	1	2	0	1	0	1	2	1	0	0	2	1	2	0	1	2	1	0	2	1	1	0	1	0	0	1	0	1	0	1	1	0	0	0	1	0	0	0	0	1	1	2	1	0	1	1	0	1	0
PotVar0000462	0	0	0	0	0	1	1	0	0	1	0	0	0	0	0	0	0	0	0	1	1	0	0	0	0	1	0	0	0	0	0	0	0	1	0	1	0	0	1	0	0	0	0	1	0	0	0	0	1
PotVar0000472	0	0	0	0	1	0	0	0	0	0	0	0	0	0	0	0	0	0	0	0	0	0	0	0	0	0	0	0	0	0	0	0	0	0	0	0	1	0	0	0	0	0	0	0	0	0	0	0	0
PotVar0000474	1	1	3	1	1	1	0	1	1	1	1	1	1	1	0	0	1	2	0	0	0	1	1	2	1	0	0	0	1	1	0	0	2	0	0	0	2	2	1	3	1	1	0	2	1	2	1	1	0
PotVar0000481	1	1	0	0	0	1	0	0	1	0	1	1	0	1	0	1	0	1	0	1	0	1	0	1	1	1	0	1	2	1	0	1	1	0	0	1	0	0	1	0	0	0	1	0	0	0	1	1	1
PotVar0000484	1	1	0	2	2	0	0	1	1	1	0	1	1	1	2	1	1	0	1	0	1	2	0	0	0	1	2	1	1	0	2	0	1	0	2	1	2	0	0	1	0	1	1	0	1	1	0	0	0
PotVar0000495	0	1	0	1	0	2	3	1	0	1	2	0	2	0	1	2	1	0	2	2	2	0	1	0	0	2	0	1	0	1	1	1	0	1	1	1	0	0	1	0	1	2	1	1	0	1	0	1	1
PotVar0000512	1	1	0	1	1	0	0	1	0	1	0	1	1	1	2	0	1	0	1	0	1	2	0	0	0	1	2	1	1	0	0	0	0	0	2	1	1	0	0	1	0	0	1	0	1	1	0	0	0
PotVar0000514	2	0	1	0	NA	1	0	1	0	2	1	2	0	1	0	0	3	3	1	1	0	1	2	2	3	0	2	1	1	1	1	2	NA	1	1	1	1	3	2	1	2	1	1	2	3	1	1	1	2
PotVar0000542	1	3	1	2	2	1	3	2	0	1	2	1	3	1	3	2	1	0	3	1	2	2	1	0	0	2	2	1	1	1	1	1	0	0	3	1	1	0	0	1	1	2	2	0	1	2	0	1	0
PotVar0000579	1	1	0	0	0	1	0	0	1	0	1	1	0	1	0	1	0	1	0	1	0	1	0	1	1	2	0	1	2	1	0	1	1	1	0	1	0	0	1	0	0	0	1	1	0	0	1	1	1
PotVar0000583	0	0	0	1	0	1	1	0	2	1	0	0	0	0	1	1	0	0	0	1	1	0	1	0	0	0	0	1	0	0	2	0	1	2	0	1	0	0	1	0	0	1	0	0	0	0	0	0	1
PotVar0000586	0	0	2	1	0	0	0	0	1	0	0	0	1	1	0	0	0	0	0	0	1	0	0	1	0	0	0	0	0	0	0	0	1	0	0	0	1	1	0	2	1	0	0	1	0	1	2	0	0
PotVar0000614	0	0	0	0	1	0	0	0	0	0	0	0	0	0	0	0	0	0	0	0	0	0	0	0	0	0	0	0	0	0	0	0	0	0	0	0	1	0	0	0	0	0	0	0	0	0	0	0	0
PotVar0000615	3	1	1	1	2	1	0	3	0	3	1	3	1	2	2	0	4	3	2	1	1	3	2	2	3	1	4	2	2	1	1	2	1	1	3	2	2	3	2	2	2	1	2	2	4	2	1	1	2
PotVar0000616	0	0	1	0	0	0	0	0	0	0	0	0	0	0	0	0	0	0	0	0	0	0	0	0	0	0	0	0	0	0	0	0	0	0	0	0	0	0	0	0	0	0	0	0	0	0	0	0	0
PotVar0000619	1	0	1	0	1	1	0	NA	0	2	1	1	0	1	0	0	3	2	0	1	0	1	1	1	3	0	2	1	1	0	0	1	1	0	1	0	1	2	1	1	2	1	1	1	3	1	1	0	2
PotVar0000716	0	0	0	1	0	1	1	0	2	1	0	0	0	0	NA	1	0	0	0	1	1	0	1	0	0	0	0	1	0	0	2	0	1	2	0	1	0	0	1	0	0	1	0	0	0	0	0	0	2
PotVar0000717	0	0	0	0	1	0	0	0	0	0	0	0	0	0	0	0	0	0	0	0	0	0	0	0	0	0	0	0	0	0	0	0	0	0	0	0	1	0	0	0	0	0	0	0	0	0	0	0	0
PotVar0000732	1	1	0	0	1	1	0	NA	0	2	1	1	0	1	0	0	3	2	0	2	0	0	1	1	2	0	2	1	1	1	0	1	1	0	1	0	0	2	1	1	2	1	1	0	3	0	1	1	2
PotVar0000750	0	0	0	0	0	0	1	1	0	0	0	0	0	0	0	0	0	0	0	0	0	0	0	0	0	0	0	0	0	0	0	0	0	0	0	0	0	0	0	0	0	0	0	0	0	0	0	0	0
PotVar0000753	0	0	1	0	1	0	0	0	0	0	0	0	0	0	0	0	0	0	0	0	0	1	0	0	0	0	0	0	0	0	0	0	0	0	0	0	1	0	0	0	0	0	0	1	0	1	0	0	0
PotVar0000759	1	1	0	1	1	0	0	1	0	1	0	1	1	1	2	0	1	0	1	0	1	2	0	0	0	1	2	1	1	0	0	0	0	0	2	1	1	0	0	1	0	0	1	0	1	1	0	0	0
PotVar0000760	2	1	0	0	0	1	0	0	1	0	1	2	0	1	0	1	0	2	1	0	0	1	1	2	2	2	0	0	2	2	1	2	1	2	0	2	0	1	2	0	0	0	1	2	0	0	1	2	0
PotVar0000767	3	1	0	0	0	1	0	0	1	0	1	3	0	1	0	1	0	2	1	0	0	2	1	2	2	3	0	0	3	2	1	2	1	2	0	NA	0	1	2	0	0	0	1	2	0	0	1	2	0
PotVar0000774	1	1	0	1	1	0	0	1	0	1	0	1	1	1	2	0	1	0	1	0	1	2	0	0	0	1	2	1	1	0	0	0	0	0	2	1	1	0	0	1	0	0	1	0	1	1	0	0	0
PotVar0000800	0	1	0	1	0	1	2	1	0	0	2	0	2	0	1	2	0	0	2	1	1	0	1	0	0	1	0	1	0	1	1	1	0	0	1	0	0	0	0	0	1	2	1	0	0	1	0	1	0
PotVar0000805	0	0	2	1	0	0	0	0	1	0	0	0	1	1	0	0	0	0	0	0	0	0	0	1	0	0	0	0	0	0	0	0	1	0	0	0	1	1	0	2	1	0	0	1	0	1	2	0	0
PotVar0000812	1	1	2	3	1	1	NA	1	3	2	0	1	NA	2	3	1	1	0	1	1	3	2	1	1	0	1	2	2	1	0	2	0	2	2	2	2	2	1	1	3	1	1	1	1	1	2	2	0	2
PotVar0000820	0	1	0	0	0	0	0	0	0	2	0	0	0	0	0	0	1	1	0	0	0	0	1	0	0	0	0	0	0	1	0	0	0	0	1	0	0	0	1	0	0	0	0	0	0	0	0	1	0
PotVar0000886	0	1	0	0	0	0	1	0	0	0	0	0	0	0	0	0	0	0	1	0	0	0	0	1	0	0	0	0	0	0	0	0	0	0	0	0	0	0	0	0	1	0	0	0	0	0	0	0	0
PotVar0000996	0	1	0	0	0	0	1	0	0	0	0	0	0	0	0	0	0	0	1	0	0	0	0	1	0	0	0	0	0	0	0	0	0	0	0	0	0	0	0	0	1	0	0	0	0	0	0	0	0
PotVar0001003	0	0	2	0	0	0	0	0	0	0	1	0	1	0	1	0	0	0	1	0	0	0	1	0	0	0	0	0	0	0	1	0	0	2	0	0	0	0	0	0	0	1	0	0	1	1	0	0	1
PotVar0001006	2	1	2	3	0	3	1	1	2	2	0	2	1	3	2	3	2	2	0	1	2	1	1	2	2	2	3	1	2	2	1	3	3	2	2	3	1	3	2	2	3	1	1	1	1	1	3	0	3
PotVar0001015	0	0	0	0	0	0	0	0	0	0	0	0	0	0	0	0	0	0	0	0	0	0	0	0	0	0	0	0	0	0	0	0	0	0	0	0	0	0	0	0	1	0	0	0	0	0	0	0	0
PotVar0001033	0	0	0	0	2	0	0	0	0	0	0	0	0	0	0	0	0	0	0	0	0	1	0	0	0	1	0	0	0	0	0	0	0	0	0	0	1	0	0	0	0	0	0	1	0	0	0	0	0
PotVar0001067	2	2	0	0	2	1	2	3	0	1	3	2	2	0	1	0	2	2	1	3	2	2	2	1	2	1	1	2	2	2	1	0	1	0	1	1	1	0	2	1	0	1	3	1	2	1	0	3	0
PotVar0001074	0	1	2	2	2	3	1	1	3	2	1	0	1	3	1	3	0	0	2	1	1	1	1	0	0	2	0	1	2	2	2	3	1	2	2	1	2	2	1	1	2	3	1	2	1	2	1	1	2
PotVar0001127	1	0	1	1	0	0	0	0	1	0	0	2	1	1	2	1	1	1	0	0	0	0	1	2	1	0	2	1	0	0	1	1	1	2	1	1	1	2	1	1	0	0	1	1	1	0	3	0	2
PotVar0001136	0	1	0	0	0	0	1	0	0	0	0	0	0	0	0	0	0	0	1	0	0	0	0	2	0	0	0	0	0	0	0	0	0	0	0	0	0	0	0	0	1	0	0	0	0	0	NA	0	0
PotVar0001163	1	1	0	0	1	NA	1	1	0	1	1	1	1	0	1	0	1	1	1	NA	1	1	1	1	1	1	1	1	1	1	1	0	1	0	1	NA	1	0	1	1	0	NA	1	1	1	1	0	1	0
PotVar0001186	1	0	0	1	0	0	0	0	0	1	0	0	0	0	0	0	0	1	0	0	0	1	0	0	0	1	0	0	0	0	0	0	0	0	0	0	0	0	0	0	0	0	0	0	0	1	0	0	0
PotVar0001195	0	3	0	0	2	0	3	0	0	0	0	0	0	0	0	0	0	0	3	0	0	1	0	2	0	1	0	0	0	0	0	0	0	0	0	0	1	0	0	0	2	0	0	1	0	0	0	0	0
PotVar0001207	0	0	0	0	0	0	0	0	0	0	0	0	0	0	0	0	0	0	0	0	0	0	0	0	0	0	0	0	0	0	0	0	0	0	0	0	0	0	0	0	0	1	0	0	0	0	0	0	0
PotVar0001208	1	0	1	1	0	0	0	0	0	1	0	0	0	0	0	0	0	1	0	0	0	1	0	0	1	1	0	0	0	0	0	0	1	0	0	1	0	0	0	1	1	0	0	0	0	1	0	0	0
PotVar0001212	0	1	0	1	0	3	1	1	1	1	0	0	0	2	0	2	0	0	0	1	1	0	0	0	0	1	0	0	2	2	0	2	1	0	1	1	0	1	1	0	1	1	0	0	0	0	0	0	1
PotVar0001214	1	0	1	1	0	0	0	0	1	0	0	2	1	1	2	1	1	1	0	0	0	0	1	2	1	0	2	1	0	0	1	1	1	1	1	1	1	2	1	1	0	0	1	1	1	0	2	0	2
PotVar0001216	0	0	0	0	0	0	0	0	0	0	0	0	0	0	0	0	0	0	0	0	0	0	0	0	0	0	0	0	0	0	0	0	0	0	0	0	0	0	0	0	0	1	0	0	0	0	0	0	0
PotVar0001227	0	2	2	2	2	3	2	1	3	2	1	0	1	3	1	3	0	0	3	1	1	1	1	1	0	2	0	1	2	2	2	3	1	2	2	1	2	2	1	1	3	3	0	2	1	2	1	1	2
PotVar0001239	0	0	0	0	2	0	0	0	0	0	0	0	0	0	0	0	0	0	0	0	0	1	0	0	0	1	0	0	0	0	0	0	0	0	0	0	1	0	0	0	0	0	0	1	0	0	0	0	0
PotVar0001240	0	0	2	0	0	0	0	0	0	0	1	0	1	0	1	0	0	0	1	0	0	0	1	0	0	0	0	0	0	0	1	0	0	2	0	0	0	0	0	0	0	1	0	0	1	1	0	0	1
PotVar0001247	3	2	1	1	2	1	2	3	1	1	3	4	3	1	3	1	3	3	1	3	2	2	3	3	3	1	3	3	2	2	2	1	2	2	2	2	2	2	3	2	0	1	3	2	3	1	3	3	2
PotVar0001264	0	0	0	0	0	0	0	0	0	0	0	0	0	0	0	0	0	0	0	0	0	0	0	0	0	0	0	0	0	0	0	0	0	0	0	0	0	0	0	0	0	1	0	0	0	0	0	0	0
PotVar0001266	0	0	0	1	0	0	0	0	2	1	0	0	0	1	0	1	0	0	1	0	0	0	0	0	0	0	0	1	0	0	1	1	0	0	1	0	1	1	0	1	0	0	0	1	0	1	1	1	0
PotVar0001268	0	1	0	0	0	0	1	0	0	0	0	0	0	0	0	0	0	0	1	0	0	0	0	1	0	0	0	NA	0	0	0	0	0	0	0	0	0	0	0	0	1	0	0	0	0	0	0	0	0
PotVar0001270	0	0	0	0	0	0	0	0	0	0	0	0	0	0	0	0	0	0	0	0	0	0	0	0	0	0	0	0	0	0	0	0	0	0	0	0	0	0	0	0	1	0	0	0	0	0	0	0	0
PotVar0001271	0	0	0	1	2	0	0	0	2	1	0	0	0	1	0	1	0	0	1	0	0	1	0	0	0	1	0	1	0	0	1	1	0	0	1	0	2	1	0	1	0	0	0	2	0	1	1	1	0
PotVar0001276	0	0	0	1	0	0	0	0	2	1	0	0	0	1	0	1	0	0	1	0	0	0	0	0	0	0	0	1	0	0	1	1	0	0	1	0	1	1	0	1	0	0	0	1	0	1	1	1	0
PotVar0001283	0	0	0	0	2	0	0	0	0	0	0	0	0	0	0	0	0	0	0	0	0	1	0	0	0	1	0	0	0	0	0	0	0	0	0	0	1	0	0	0	0	0	0	1	0	0	0	0	0
PotVar0001284	0	0	0	0	0	0	0	0	0	0	0	0	0	0	0	0	0	0	0	0	0	0	0	0	0	0	0	0	0	0	0	0	0	0	0	0	0	0	0	0	0	1	0	0	0	0	0	0	0
PotVar0001285	0	1	0	0	0	0	1	0	0	0	0	0	0	0	0	0	0	0	1	0	0	0	0	1	0	0	0	0	0	0	0	0	0	0	0	0	0	0	0	0	1	0	0	0	0	0	0	0	0
PotVar0001290	0	1	0	1	0	3	1	1	1	1	0	0	0	2	0	2	0	0	0	1	1	0	0	0	0	1	0	0	2	2	0	2	1	0	1	1	0	1	1	0	2	1	0	0	0	0	0	0	1
PotVar0001295	0	1	2	2	2	3	1	1	3	2	1	0	1	3	1	3	0	0	2	1	1	1	1	0	0	2	0	1	2	2	2	3	1	2	2	1	2	2	1	1	2	3	NA	2	1	2	1	1	2
PotVar0001297	0	0	2	0	0	0	0	0	0	0	1	0	1	0	1	0	0	0	1	0	0	0	1	0	0	0	0	0	0	0	1	0	0	2	0	0	0	0	0	0	0	1	0	0	1	1	0	0	1
PotVar0001308	0	0	1	0	0	0	0	0	0	0	0	0	0	0	0	0	1	0	0	0	1	0	0	0	1	0	1	0	0	0	0	0	1	0	0	1	0	0	0	1	1	0	0	0	0	0	0	0	0
PotVar0001310	0	0	2	0	2	0	0	0	0	0	1	0	1	0	1	0	0	0	1	0	0	1	1	0	0	1	0	0	0	0	1	0	0	2	0	0	1	0	0	0	0	1	0	1	1	1	0	0	1
PotVar0001316	0	0	0	0	0	0	0	0	0	0	0	0	0	0	0	0	0	0	0	0	0	0	0	0	0	0	0	0	0	0	0	0	0	0	0	0	0	0	0	0	0	1	0	0	0	0	0	0	0
PotVar0001317	0	2	2	2	2	3	2	1	3	2	1	0	1	3	1	3	0	0	3	1	1	1	1	1	0	2	0	1	2	2	2	3	1	2	2	1	2	2	1	1	3	3	1	2	1	2	1	1	2
PotVar0001318	2	2	0	0	2	1	2	2	0	1	3	2	2	0	1	0	2	2	1	3	2	2	2	1	2	1	1	2	2	2	1	0	1	1	1	1	1	0	2	1	0	1	3	1	2	1	0	3	0
PotVar0001324	0	0	0	0	0	0	0	0	0	0	0	0	0	0	0	0	0	0	0	0	0	0	0	0	0	0	0	0	0	0	0	0	0	0	0	0	0	0	0	0	1	0	1	0	0	0	0	0	0
PotVar0001342	0	0	2	0	0	0	0	0	0	0	1	0	1	0	1	0	0	0	1	0	0	0	1	0	0	0	0	0	0	0	1	0	0	2	0	0	0	0	0	0	0	1	0	0	1	1	0	0	1
PotVar0001357	0	0	0	0	0	0	0	0	0	0	0	0	0	0	0	0	0	0	0	0	0	0	0	0	0	0	0	0	0	0	0	0	0	0	0	0	0	0	0	0	0	1	0	0	0	0	0	0	0
PotVar0001376	0	0	0	1	0	0	0	0	2	1	0	0	0	1	0	1	0	0	1	0	0	0	0	0	0	0	0	1	0	0	1	1	0	0	1	0	1	1	0	1	0	0	0	1	0	1	1	1	0
PotVar0001385	0	1	1	0	0	0	1	0	0	0	0	0	0	0	0	0	1	0	1	0	1	0	0	1	1	0	1	0	0	0	0	0	1	0	0	1	0	0	0	1	2	0	0	0	0	0	0	0	0
PotVar0001413	0	1	0	1	0	2	1	1	1	1	0	0	0	2	0	NA	0	0	0	1	1	0	0	0	0	1	0	0	2	NA	0	2	1	0	1	1	0	1	1	0	2	1	1	0	0	0	0	0	1
PotVar0001415	0	0	0	0	2	0	0	0	0	0	0	0	0	0	0	0	0	0	0	0	0	1	0	0	0	1	0	0	0	0	0	0	0	0	0	0	1	0	0	0	0	0	0	1	0	0	0	0	0
PotVar0001435	0	0	0	1	0	0	0	0	2	1	0	0	0	1	0	1	0	0	1	0	0	0	0	0	0	0	0	1	0	0	1	1	0	0	1	0	1	1	0	1	0	0	0	1	0	1	1	1	0
PotVar0001436	0	1	2	1	2	3	1	1	1	1	1	0	1	2	1	2	0	0	1	1	1	1	1	0	0	2	0	0	2	2	1	2	1	2	1	1	1	1	1	0	2	3	1	1	1	1	0	0	2
PotVar0001451	4	2	1	2	2	1	2	3	1	2	3	4	3	1	3	1	3	4	1	3	2	3	3	3	3	2	3	3	2	2	2	1	2	2	2	2	2	2	3	2	0	1	NA	2	3	2	3	3	2
PotVar0001495	0	1	1	2	2	3	1	1	3	2	1	0	1	3	1	3	0	0	2	1	1	NA	1	0	0	2	0	1	2	2	2	3	1	1	2	1	2	2	1	1	2	3	1	2	1	2	1	1	2
PotVar0001513	2	0	2	2	0	0	0	0	1	1	0	2	1	1	2	1	2	2	0	0	1	1	1	2	2	1	3	1	0	0	1	1	2	2	1	2	1	2	1	2	1	0	1	1	1	1	3	0	2
PotVar0001523	0	0	0	0	0	0	0	0	0	0	0	0	0	0	0	0	0	0	0	0	0	0	0	0	0	0	0	0	0	0	0	0	0	0	0	0	0	0	0	0	0	1	0	0	0	0	0	0	0
PotVar0001524	0	0	0	0	0	0	0	0	0	0	0	0	0	0	0	0	0	0	0	0	0	0	0	0	0	0	0	0	0	0	0	0	0	0	0	0	0	0	0	0	0	1	0	0	0	0	0	0	0
PotVar0001525	2	2	0	0	2	1	2	NA	0	1	3	2	2	0	1	0	2	2	1	3	2	NA	2	1	2	1	1	2	2	2	1	0	1	0	1	1	1	0	2	1	0	1	3	1	2	1	0	3	0
PotVar0001526	0	0	2	0	0	0	0	0	0	0	1	0	1	0	1	0	0	0	1	0	0	0	1	0	0	0	0	0	0	0	1	0	0	2	0	0	0	0	0	0	0	1	0	0	1	1	0	0	1
PotVar0001530	0	1	2	2	2	3	1	1	3	2	1	0	1	3	1	3	0	0	2	1	1	1	1	0	0	2	0	1	2	2	2	3	1	2	2	1	2	2	1	1	2	3	1	2	1	2	1	1	2
PotVar0001550	1	0	1	0	3	1	0	1	0	1	0	0	0	0	1	2	0	1	0	0	0	2	0	1	1	1	0	1	0	1	0	0	0	0	0	0	0	1	1	1	0	0	0	NA	0	0	0	0	0
PotVar0001551	0	0	0	0	0	0	0	0	0	0	0	0	0	0	0	0	0	0	0	0	0	0	0	0	0	0	0	0	0	0	0	0	0	0	0	0	0	0	0	0	0	0	0	0	0	0	0	0	0
PotVar0001568	0	0	0	0	0	0	0	0	0	0	0	0	0	0	0	0	0	0	0	0	0	0	0	1	0	0	0	0	0	0	0	0	0	0	0	0	0	0	0	0	1	0	0	0	0	0	0	0	0
PotVar0001571	1	3	1	2	0	3	2	1	2	1	1	2	3	2	3	0	1	1	3	2	3	0	3	1	2	0	2	2	2	2	0	1	2	3	1	2	2	1	1	2	2	2	1	2	1	3	3	3	2
PotVar0001573	1	0	0	0	0	0	0	1	0	0	0	0	0	0	1	0	0	1	0	0	0	0	0	0	1	0	0	1	0	0	0	0	0	0	0	0	0	0	0	0	0	0	0	0	0	0	0	0	0
PotVar0001581	1	1	0	0	2	0	0	1	0	1	1	0	0	1	1	1	0	1	1	0	0	0	0	1	2	1	0	1	0	1	0	1	0	0	1	1	0	0	0	0	1	0	3	1	0	1	0	0	1
PotVar0001594	0	0	0	0	2	0	0	0	0	0	0	0	0	0	0	0	0	0	0	0	0	0	0	0	0	0	0	0	0	0	0	0	0	0	0	0	0	0	0	0	0	0	0	1	0	0	0	0	0
PotVar0001601	0	0	0	0	0	0	0	0	0	0	0	0	0	0	0	0	0	0	0	0	0	0	0	0	0	0	0	0	0	0	0	0	0	0	0	0	0	0	0	0	0	0	0	0	0	0	0	0	0
PotVar0001611	0	0	0	0	0	0	0	0	0	0	0	0	0	0	0	0	0	0	0	0	0	0	0	1	0	0	0	0	0	0	0	0	0	0	0	0	0	0	0	0	1	0	0	0	0	0	0	0	0
PotVar0001615	0	0	0	0	0	0	0	0	0	0	0	0	0	0	0	0	0	0	0	0	0	0	0	0	0	0	0	0	0	0	0	0	0	0	0	0	0	0	0	0	0	0	0	0	0	0	0	0	0
PotVar0001625	0	1	0	0	2	0	0	0	0	1	1	0	0	1	0	1	0	0	1	0	0	0	0	1	1	1	0	0	0	1	0	1	1	0	1	1	0	0	0	0	1	0	3	1	0	1	0	0	1
PotVar0001652	0	0	0	0	0	0	0	0	0	0	0	0	0	0	0	0	0	0	0	0	0	0	0	0	0	0	0	0	0	0	0	0	0	0	0	0	0	0	0	0	0	0	0	0	0	0	0	0	0
PotVar0001686	0	1	0	0	0	0	0	0	0	1	1	0	0	1	0	1	0	0	1	0	0	0	0	0	1	1	0	0	0	1	0	1	0	0	1	1	0	0	0	0	0	0	NA	0	0	1	0	0	1
PotVar0001694	1	0	0	0	2	0	0	1	0	0	0	0	0	0	1	0	0	1	0	0	0	0	0	1	1	0	0	1	0	0	0	0	1	0	0	0	0	0	0	0	1	0	0	1	0	0	0	0	0
PotVar0001704	0	0	1	0	3	1	0	0	0	0	0	0	0	0	0	2	0	0	0	0	0	2	0	1	0	1	0	0	0	0	0	0	1	0	0	0	1	0	2	1	0	0	0	1	0	0	0	0	0
PotVar0001707	0	0	0	0	0	0	0	0	0	0	0	0	0	0	0	0	0	0	0	0	0	0	0	0	0	0	0	0	0	0	0	0	0	0	0	0	0	0	0	0	0	0	0	0	0	0	0	0	0
PotVar0001710	2	0	2	2	1	1	3	3	2	3	2	2	1	1	2	1	3	2	1	1	2	2	1	1	0	2	3	2	3	2	4	2	2	2	4	3	1	2	2	1	1	1	NA	1	2	0	2	2	1
PotVar0001739	0	0	0	0	0	0	0	0	0	0	0	0	0	0	0	0	0	0	0	0	0	0	0	0	0	0	0	0	0	0	0	0	0	0	0	0	1	0	0	0	0	0	0	0	0	0	0	0	0
PotVar0001749	0	0	1	0	3	1	0	0	0	0	0	0	0	0	0	2	0	0	0	0	0	2	0	1	0	1	0	0	0	0	0	0	1	0	0	0	1	0	2	1	0	0	0	1	0	0	0	1	0
PotVar0001780	2	0	2	2	1	1	3	2	2	4	2	2	1	1	2	1	2	2	1	1	2	2	1	1	0	1	2	2	3	3	4	2	2	2	4	3	1	3	2	1	1	1	NA	1	1	0	2	2	1
PotVar0001789	0	0	1	0	3	1	0	0	0	0	0	0	0	0	0	2	0	0	0	0	0	2	0	1	0	1	0	0	0	0	0	0	0	0	0	0	1	0	2	1	0	0	0	1	0	0	0	0	0
PotVar0001799	1	1	1	1	0	1	NA	1	1	3	2	1	1	2	1	1	2	1	2	1	1	0	1	1	1	1	1	1	1	3	2	3	2	1	3	2	0	NA	1	1	2	2	3	0	1	1	1	2	1
PotVar0001811	0	0	0	0	0	0	0	0	0	0	0	0	0	0	0	0	0	0	0	0	0	0	0	0	0	0	0	0	0	0	0	0	0	0	0	0	1	0	0	0	0	0	0	0	0	0	0	0	0
PotVar0001818	0	0	0	0	2	0	0	0	0	0	0	0	0	0	0	0	0	0	0	0	0	0	0	0	0	0	0	0	0	0	0	0	0	0	0	0	0	0	0	0	0	0	0	1	0	0	0	0	0
PotVar0001826	0	0	0	0	2	0	0	0	0	0	0	0	0	0	0	0	0	0	0	0	0	0	0	0	0	0	0	0	0	0	0	0	0	0	0	0	0	0	0	0	0	0	0	1	0	0	0	0	0
PotVar0001827	0	0	0	0	0	0	0	0	0	0	0	0	0	0	0	0	0	0	0	0	0	0	0	0	0	0	0	0	0	0	0	0	0	0	0	0	0	0	0	0	0	0	0	0	0	0	0	0	0
PotVar0001856	0	0	0	0	0	0	0	0	0	0	0	0	0	0	0	0	0	0	0	0	0	0	0	0	0	0	0	0	0	0	0	0	0	0	0	0	0	0	0	0	0	0	0	0	0	0	0	0	0
PotVar0001875	0	0	0	0	0	0	0	0	0	0	0	0	0	0	0	0	0	0	0	1	0	0	0	0	0	0	0	0	0	0	0	0	0	0	0	0	0	0	0	0	0	0	0	0	0	0	0	1	0
PotVar0001888	0	0	0	0	0	0	0	0	0	0	0	0	0	0	0	0	0	0	0	0	0	0	0	0	0	0	0	0	0	0	0	0	0	0	0	0	0	0	0	0	0	0	0	0	0	0	0	0	0
PotVar0001921	0	0	1	0	3	1	0	0	0	0	0	0	0	0	0	2	0	0	0	0	0	2	0	1	0	1	0	0	0	0	0	0	1	0	0	0	1	0	2	1	0	0	0	1	0	0	0	1	0
PotVar0001923	0	0	0	0	0	0	0	1	0	0	0	0	0	0	0	0	1	0	0	0	0	0	0	0	0	0	1	0	0	0	0	0	0	0	0	0	0	0	0	0	0	0	0	0	1	0	0	0	0
PotVar0001960	0	0	0	0	0	0	0	0	0	0	0	0	0	0	0	0	0	0	0	0	0	0	0	0	0	0	0	0	0	0	0	0	0	0	0	0	1	0	0	0	0	0	0	0	0	0	0	0	0
PotVar0001969	0	0	0	0	2	0	0	0	0	0	0	0	0	0	0	0	0	0	0	0	0	0	0	0	0	0	0	0	0	0	0	0	0	0	0	0	0	0	0	0	0	0	0	1	0	0	0	0	0
PotVar0001980	0	0	0	0	0	0	0	0	0	0	0	0	0	0	0	0	0	0	0	0	0	0	0	0	0	0	0	0	0	0	0	0	0	0	0	0	0	0	0	0	0	0	0	0	0	0	0	0	0
PotVar0001981	0	0	0	0	2	0	0	0	0	0	0	0	0	0	0	0	0	0	0	0	0	0	0	0	0	0	0	0	0	0	0	0	0	0	0	0	0	0	0	0	0	0	0	1	0	0	0	0	0
PotVar0001982	0	0	0	0	0	0	0	0	0	0	0	0	0	0	0	NA	0	0	0	0	0	0	0	0	0	0	0	0	0	0	0	0	1	0	0	0	0	0	0	0	0	0	0	0	0	0	0	1	0
PotVar0002006	0	0	0	0	0	0	0	0	0	0	0	0	0	0	0	0	0	0	0	0	0	0	0	0	0	0	0	0	0	0	0	0	0	0	0	0	0	0	0	0	0	0	0	0	0	0	0	1	0
PotVar0002015	0	0	0	0	0	0	0	0	0	0	0	0	0	0	0	0	0	0	0	0	0	0	0	0	0	0	0	0	0	0	0	0	0	0	0	0	1	0	0	0	0	0	0	0	0	0	0	0	0
PotVar0002020	1	1	2	1	3	2	2	2	1	3	2	1	1	2	1	3	3	1	2	2	1	2	1	2	1	2	2	1	1	3	2	3	3	1	3	2	1	3	3	2	2	2	3	1	2	1	1	3	1
PotVar0002032	0	0	0	0	2	0	0	0	0	0	0	0	0	0	0	0	0	0	0	0	0	0	0	0	0	0	0	0	0	0	0	0	0	0	0	0	0	0	0	0	0	0	0	1	0	0	0	0	0
PotVar0002036	0	0	0	0	0	0	0	0	0	0	0	0	0	0	0	0	0	0	0	0	0	0	0	0	0	0	0	0	0	0	0	0	0	0	0	0	0	0	0	0	0	0	0	0	0	0	0	0	0
PotVar0002037	0	0	0	0	1	0	0	0	0	0	0	0	0	0	0	0	0	0	0	0	0	0	0	0	0	0	0	0	0	0	0	0	0	0	0	0	0	0	0	0	0	0	0	1	0	0	0	0	0
PotVar0002038	0	0	0	0	2	0	0	0	0	0	0	0	0	0	0	0	0	0	0	0	0	0	0	0	0	0	0	0	0	0	0	0	0	0	0	0	0	0	0	0	0	0	0	1	0	0	0	0	0
PotVar0002060	0	0	0	0	0	0	0	0	0	0	0	0	0	0	0	0	0	0	0	0	0	0	0	0	0	0	0	0	0	0	0	0	0	0	0	0	0	0	0	0	0	0	0	0	0	0	0	0	0
PotVar0002071	0	0	0	0	0	0	0	0	0	0	0	0	0	0	0	0	0	0	0	0	0	0	0	0	0	0	0	0	0	0	0	0	0	0	0	0	1	0	0	0	0	0	0	0	0	0	0	0	0
PotVar0002072	0	0	0	0	0	0	0	0	0	0	0	0	0	0	0	0	0	0	0	0	0	0	0	0	0	0	0	0	0	0	0	0	0	0	0	0	0	0	0	0	0	0	0	0	0	0	0	0	0
PotVar0002089	0	0	0	0	0	0	0	1	0	0	0	0	0	0	0	0	1	0	0	0	0	0	0	0	0	0	1	0	0	0	0	0	1	0	0	0	0	0	0	0	0	0	0	0	1	0	0	0	0
PotVar0002097	0	0	0	0	0	0	1	0	0	1	0	0	0	0	0	1	1	0	0	0	2	0	0	0	1	1	1	0	1	0	2	0	0	1	1	1	0	0	1	0	1	1	0	1	0	0	0	0	1
PotVar0002099	0	0	1	0	0	2	2	0	1	2	1	0	0	0	0	1	1	1	1	1	1	0	1	1	0	0	1	1	1	1	2	0	1	0	1	1	0	1	1	1	1	0	0	0	1	0	0	1	1
PotVar0002101	0	0	1	1	1	0	0	0	0	0	0	0	0	1	0	1	0	0	0	0	0	2	0	1	0	1	0	0	0	0	0	1	0	0	0	0	0	0	1	1	0	0	0	0	0	0	0	0	0
PotVar0002103	0	0	0	0	0	0	0	0	0	0	0	0	0	0	0	0	0	0	0	0	0	0	0	0	0	0	0	0	0	0	0	0	0	0	0	0	0	0	0	0	0	0	0	0	0	0	0	0	0
PotVar0002110	0	0	1	1	3	2	2	0	2	2	1	0	0	0	0	1	1	1	1	1	1	1	1	1	0	0	1	1	1	1	NA	0	2	0	NA	1	2	1	NA	1	1	0	0	1	1	0	0	1	1
PotVar0002113	0	0	0	0	0	0	0	0	0	0	0	0	0	0	0	0	0	0	0	0	0	0	0	0	0	0	0	0	0	0	0	0	0	0	0	0	0	0	0	0	0	0	0	0	0	0	0	0	0
PotVar0002114	1	1	0	0	0	0	0	2	0	0	1	1	1	0	1	0	1	0	1	1	0	0	0	0	1	0	0	0	0	1	0	0	1	1	2	1	0	1	1	0	0	1	2	0	0	0	1	1	1
PotVar0002130	0	0	0	1	NA	0	0	0	1	0	0	0	0	0	0	0	0	0	0	0	0	1	0	0	0	0	0	0	0	0	0	0	0	0	0	0	1	0	0	0	0	0	0	1	0	0	0	0	0
PotVar0002132	0	0	2	1	1	2	2	0	1	2	1	0	0	1	0	2	1	1	1	1	1	NA	1	2	0	1	1	1	1	1	2	1	1	0	1	1	1	1	2	2	1	0	1	0	1	0	0	1	1
PotVar0002139	3	3	2	2	0	2	1	3	2	1	2	3	3	3	3	1	1	3	2	2	1	1	3	2	2	2	2	3	2	2	0	3	1	2	0	1	2	2	0	2	2	2	2	2	3	4	3	2	1
PotVar0002186	0	0	0	0	0	0	0	0	0	0	0	0	0	0	0	0	0	0	0	0	0	0	0	0	0	0	0	0	0	0	0	0	0	0	0	0	1	0	0	0	0	0	0	0	0	0	0	0	0
PotVar0002188	0	0	1	1	1	0	0	0	0	0	0	1	0	1	0	1	0	0	0	0	0	NA	0	1	0	1	0	0	0	1	0	1	0	0	1	1	1	0	1	1	0	0	0	0	0	0	0	1	0
PotVar0002190	0	0	0	1	3	0	0	0	1	0	0	0	0	0	0	0	0	0	0	0	0	1	0	0	0	0	0	0	0	0	0	0	0	0	0	0	1	0	0	0	0	0	0	1	0	0	0	0	0
PotVar0002196	0	1	2	4	4	2	2	1	2	2	2	1	2	2	1	2	2	1	3	2	1	3	2	2	1	1	1	1	1	2	2	1	2	0	3	2	3	1	2	2	1	0	1	2	1	1	1	2	1
PotVar0002202	0	0	0	0	0	0	0	0	0	0	0	0	0	0	0	0	0	0	0	1	0	0	0	0	0	0	0	0	0	0	0	0	1	0	1	0	0	0	0	0	0	0	0	0	0	0	0	0	0
PotVar0002207	0	0	0	0	0	0	0	0	0	0	0	0	0	0	0	0	0	0	0	1	0	0	0	0	0	0	0	0	0	0	0	0	0	0	1	0	0	0	0	0	0	0	0	0	0	0	0	0	0
PotVar0002217	0	0	0	0	0	0	0	0	0	0	0	0	0	0	0	0	0	0	0	0	0	0	0	0	0	0	0	0	0	0	0	1	0	0	0	0	0	0	0	0	0	0	0	0	0	0	0	0	0
PotVar0002219	0	0	0	0	0	0	0	0	0	0	0	0	0	0	0	0	0	0	0	0	0	0	0	0	0	0	0	0	0	0	0	0	0	0	0	0	1	0	0	0	0	0	0	0	0	0	0	0	0
PotVar0002228	0	1	1	3	3	2	2	1	2	2	2	0	2	1	1	1	2	1	3	2	1	1	2	1	1	0	1	1	1	1	2	0	2	0	2	1	2	1	1	1	1	0	0	2	1	1	1	1	1
PotVar0002233	0	0	0	0	0	0	0	0	0	0	0	0	0	0	0	0	0	0	0	1	0	0	0	0	0	0	0	0	0	0	0	0	0	0	1	0	0	0	0	0	0	0	0	0	0	0	0	0	0
PotVar0002270	0	0	0	0	0	0	0	0	0	0	0	0	0	0	0	0	0	0	0	0	0	0	0	0	0	0	0	0	0	0	0	0	0	0	1	0	0	0	0	0	0	0	0	0	0	0	0	0	0
PotVar0002286	0	0	0	0	0	0	0	0	0	0	0	0	0	0	0	0	0	0	0	0	0	0	0	0	0	0	0	0	0	0	0	0	1	1	0	0	0	1	1	0	0	0	0	0	0	0	1	0	0
PotVar0002320	0	0	0	0	0	0	0	0	0	0	0	0	0	0	0	0	0	0	0	0	0	0	0	0	0	0	0	0	0	0	0	0	0	0	0	0	0	0	0	0	0	0	0	0	0	0	0	0	0
PotVar0002321	0	1	1	2	0	2	2	1	1	2	2	0	2	1	1	1	2	1	3	1	1	0	2	1	1	0	1	1	1	1	2	0	1	0	1	1	1	1	1	1	1	0	0	1	1	1	1	1	1
PotVar0002322	0	0	0	1	3	0	0	0	1	0	0	0	0	0	0	0	0	0	0	0	0	1	0	0	0	0	0	0	0	0	0	0	0	0	0	0	1	0	0	0	0	0	0	1	0	0	0	0	0
PotVar0002329	0	0	0	0	0	0	0	0	0	0	0	0	0	0	0	0	0	0	0	0	0	0	0	0	0	0	0	0	0	0	0	0	0	0	0	0	0	0	0	0	0	0	0	0	0	0	0	0	0
PotVar0002372	0	0	0	0	0	0	0	0	0	0	0	0	0	0	0	0	0	0	0	0	0	0	0	0	0	0	0	0	0	0	0	0	0	0	0	0	0	0	0	0	0	0	0	0	0	0	0	0	0
PotVar0002415	0	0	0	0	0	0	0	0	0	0	0	0	0	0	0	0	0	0	0	0	0	0	0	0	0	0	0	0	0	0	0	0	0	0	0	0	0	0	0	0	0	0	0	0	0	0	0	0	0
PotVar0002416	0	1	1	2	0	2	2	1	1	2	2	0	2	1	1	1	2	1	3	1	1	0	2	1	1	0	1	1	1	1	2	0	0	0	1	1	1	1	1	1	1	0	0	1	1	1	1	1	1
PotVar0002422	0	0	0	0	0	0	0	0	0	0	0	0	0	0	0	0	0	0	0	0	0	0	0	0	0	0	0	0	0	0	0	0	0	0	0	0	0	0	0	0	0	0	0	0	0	0	0	0	0
PotVar0002433	0	1	2	4	4	2	2	1	2	2	2	1	2	2	1	2	2	1	3	2	1	3	2	2	1	1	1	1	1	2	2	1	1	1	3	2	3	1	2	2	1	0	1	2	1	1	2	2	1
PotVar0002438	0	0	1	1	1	0	0	0	0	0	0	1	0	1	0	1	0	0	0	0	0	2	0	1	0	1	0	0	0	1	0	1	0	0	1	1	1	0	1	1	0	0	0	0	0	0	1	1	0
PotVar0002440	1	0	0	0	0	0	0	0	0	0	0	0	0	0	0	1	0	0	1	0	0	0	0	0	1	0	0	0	0	0	0	1	2	1	0	0	0	1	1	0	0	1	2	0	0	0	1	0	1
PotVar0002441	0	0	0	1	3	0	0	0	1	0	0	0	0	0	0	0	0	0	0	0	0	1	0	0	0	0	0	0	0	0	0	0	0	0	0	0	1	0	0	0	0	0	0	1	0	0	0	0	0
PotVar0002455	0	0	0	0	0	0	0	0	0	0	0	0	0	0	0	0	0	0	0	0	0	0	0	0	0	0	0	0	0	0	0	1	2	1	0	0	0	1	1	0	0	0	0	0	0	0	1	0	0
PotVar0002461	0	0	0	1	1	0	0	0	0	1	0	1	0	1	0	1	0	0	0	1	0	2	0	1	0	2	0	0	0	1	0	2	2	2	2	1	1	1	2	0	0	0	1	0	0	0	2	0	0
PotVar0002464	0	0	0	1	3	0	0	0	1	0	0	0	0	0	0	0	0	0	0	0	0	1	0	0	0	0	0	0	0	0	0	0	0	0	0	0	1	0	0	0	0	0	0	1	0	0	0	0	0
PotVar0002481	0	0	0	1	1	0	0	0	0	1	0	1	0	1	0	1	0	0	0	0	0	2	0	1	0	1	0	0	0	1	0	1	0	0	1	1	1	0	1	0	0	0	1	0	0	0	1	0	0
PotVar0002500	0	1	1	2	0	2	3	1	1	2	2	0	2	1	1	1	2	1	3	1	1	0	2	1	1	0	1	1	1	1	2	0	0	0	1	1	1	1	1	1	1	0	0	0	1	1	1	1	1
PotVar0002504	0	1	1	3	1	2	3	1	2	3	2	1	2	2	1	2	2	1	3	1	1	2	2	2	1	1	1	1	1	2	2	1	0	1	2	2	2	1	2	1	1	0	1	0	1	1	2	1	1
PotVar0002507	0	0	1	0	0	0	1	0	0	1	1	1	1	0	0	1	1	0	0	0	NA	1	0	0	1	1	1	0	1	0	2	1	2	2	1	1	0	1	NA	1	0	1	0	1	0	0	2	0	1
PotVar0002525	0	0	0	1	3	0	0	0	1	0	0	0	0	0	0	0	0	0	0	0	0	1	0	0	0	0	0	0	0	0	0	0	0	0	0	0	1	0	0	0	0	0	0	1	0	0	0	0	0
PotVar0002530	1	0	1	0	0	0	0	0	0	0	0	0	0	0	0	1	0	0	1	0	0	0	0	0	1	0	0	0	0	0	0	0	1	0	0	0	0	0	0	1	0	1	2	0	0	0	0	0	1
PotVar0002531	0	0	0	0	0	0	0	0	0	0	0	0	0	0	0	0	0	0	0	0	0	0	0	0	0	0	0	0	0	0	0	0	0	0	0	0	0	0	0	0	0	0	0	0	0	0	0	0	0
PotVar0002532	0	0	0	0	0	0	0	0	0	0	0	0	0	0	0	0	0	0	0	0	0	0	0	0	0	0	0	0	0	0	0	0	0	0	0	0	0	0	0	0	0	0	0	0	0	0	0	0	0
PotVar0002533	3	3	1	0	0	2	0	3	1	0	1	2	1	2	3	0	1	3	0	2	0	0	2	2	1	2	2	3	2	2	0	2	1	1	0	1	1	2	0	1	3	2	2	2	3	3	0	3	1
PotVar0002556	0	0	0	1	1	0	0	0	1	1	0	1	0	1	0	1	0	0	0	0	0	NA	0	1	0	1	0	0	0	1	0	1	0	1	1	1	1	0	1	0	0	0	1	0	0	0	1	0	0
PotVar0002568	0	0	0	0	NA	0	0	0	0	0	0	0	0	0	0	0	0	0	0	0	0	0	0	0	0	0	0	0	0	0	0	0	0	0	0	0	0	0	0	0	0	0	0	1	0	0	0	0	0
PotVar0002594	0	0	0	1	NA	0	0	0	1	1	0	1	0	1	0	1	0	0	0	0	0	2	0	1	0	1	0	0	0	1	0	1	0	1	1	1	0	0	1	0	0	0	1	0	0	0	1	0	0
PotVar0002595	0	0	0	1	3	0	0	0	1	0	0	0	0	0	0	0	0	0	0	0	0	1	0	0	0	0	0	0	0	0	0	0	0	0	0	0	1	0	0	0	0	0	0	1	0	0	0	0	0
PotVar0002607	1	0	1	0	0	0	0	0	0	0	0	0	0	0	0	1	0	0	1	0	0	0	0	0	1	0	0	0	0	0	0	0	0	0	0	0	0	0	0	1	0	1	NA	0	0	0	0	0	1
PotVar0002627	0	0	1	0	0	0	1	0	0	1	1	1	1	0	0	1	1	0	0	0	3	1	0	0	1	1	1	0	1	0	2	1	2	2	1	1	0	1	2	1	0	1	0	1	0	0	2	0	1
PotVar0002654	0	0	0	0	0	0	0	0	0	0	0	0	0	0	0	0	0	0	0	0	0	0	0	0	0	0	0	0	0	0	0	0	0	0	0	0	1	0	0	0	0	0	0	0	0	0	0	0	0
PotVar0002715	0	0	0	1	1	0	0	0	1	1	0	1	0	1	0	1	0	0	0	0	0	2	0	1	0	1	0	0	0	1	0	1	0	1	1	1	0	0	1	0	0	0	1	0	0	0	1	0	0
PotVar0002717	0	0	0	1	3	0	0	0	1	0	0	0	0	0	0	0	0	0	0	0	0	1	0	0	0	0	0	0	0	0	0	0	1	0	0	0	1	0	0	0	0	0	0	1	0	0	0	0	0
PotVar0002720	0	0	0	0	0	0	0	0	0	0	0	0	0	0	0	0	0	0	0	1	0	0	0	0	0	0	0	0	0	0	0	0	0	0	1	0	0	0	0	0	0	0	0	0	0	0	0	0	0
PotVar0002736	0	0	0	0	0	0	1	0	0	1	0	0	1	0	0	1	1	0	0	0	2	0	0	0	1	2	1	0	1	1	2	1	2	2	1	1	0	2	2	1	1	1	1	1	0	0	1	0	1
PotVar0002750	0	1	1	2	0	2	3	1	1	2	2	0	2	1	1	1	2	1	3	1	1	0	2	1	1	0	1	1	1	1	2	0	0	0	1	1	1	1	1	1	1	0	0	0	1	1	1	1	1
PotVar0002770	0	0	0	1	1	0	0	0	1	1	0	1	0	1	0	1	0	0	0	0	0	2	0	1	0	1	0	0	0	1	0	1	0	1	1	1	1	0	1	0	0	0	1	0	0	0	1	0	0
PotVar0002772	4	2	2	0	0	2	0	3	0	0	2	3	1	0	1	1	1	2	1	1	1	1	1	2	2	2	2	1	0	1	0	1	3	1	0	1	0	NA	1	3	2	2	3	0	3	2	2	1	3
PotVar0002798	0	0	0	0	0	0	0	0	0	0	0	0	0	0	0	0	0	0	0	0	0	NA	0	0	0	0	0	0	0	0	0	0	0	0	0	0	0	0	0	0	0	0	0	0	0	0	0	0	0
PotVar0002800	3	2	1	1	1	2	0	3	1	1	2	4	1	1	1	1	1	2	0	1	1	3	1	3	1	3	2	1	0	2	0	2	3	2	1	2	1	3	2	2	2	1	1	0	3	2	3	1	2
PotVar0002819	0	1	2	2	0	2	3	1	2	2	2	0	3	3	2	1	2	2	3	3	1	0	3	1	1	0	1	3	3	1	2	1	1	1	2	1	2	1	1	1	1	1	0	2	1	2	1	3	1
PotVar0002828	0	0	0	0	0	0	0	0	0	0	0	0	0	0	0	0	0	0	0	1	0	0	0	0	0	0	0	0	0	0	0	0	0	0	1	0	0	0	0	0	0	0	0	0	0	0	0	0	0
PotVar0002861	0	2	2	2	0	2	4	1	2	3	2	0	3	3	3	2	3	2	3	3	3	0	3	1	2	1	2	3	4	2	4	2	1	2	3	2	2	1	2	1	2	2	1	3	1	2	1	3	1
PotVar0002892	0	0	0	1	1	0	0	0	1	1	0	1	0	1	0	1	0	0	0	0	0	2	0	1	0	1	0	0	0	1	0	1	0	1	1	1	1	0	1	0	0	0	1	0	0	0	1	0	0
PotVar0002908	3	2	1	0	0	2	0	3	0	0	2	3	1	0	1	0	1	2	0	1	1	1	1	2	1	2	2	1	0	1	0	1	3	1	0	1	0	3	1	2	2	1	1	0	3	2	2	1	2
PotVar0002934	0	0	1	0	0	0	0	0	0	0	1	1	0	0	0	0	0	0	0	0	1	1	0	0	0	0	0	0	0	0	0	0	0	0	0	0	0	0	0	0	0	0	0	0	0	0	1	0	0
PotVar0002935	0	0	0	1	1	0	0	0	1	0	0	0	0	1	0	1	0	0	0	0	0	1	0	1	0	1	0	0	0	0	0	1	0	1	0	0	0	0	1	0	0	0	NA	0	0	0	1	0	0
PotVar0002940	0	2	2	1	3	1	3	1	1	3	2	2	1	0	1	1	2	0	1	1	4	2	0	1	0	1	1	0	2	2	3	0	0	1	2	3	1	1	1	1	2	1	0	2	0	0	1	1	1
PotVar0002944	1	0	2	NA	0	1	1	0	1	1	1	0	3	3	1	1	1	2	2	1	0	0	2	0	1	1	1	1	1	1	1	1	2	1	1	0	1	0	2	2	0	0	0	1	2	2	2	2	0
PotVar0002954	0	0	1	0	0	0	1	0	0	0	1	1	0	0	1	0	0	0	0	0	3	1	0	0	0	1	0	0	1	1	2	0	0	1	1	0	0	0	1	0	0	1	0	1	0	0	1	0	0
PotVar0002965	0	0	0	0	0	0	0	0	0	0	0	0	0	0	0	0	0	0	0	0	0	0	0	0	0	1	0	0	0	0	0	0	1	0	0	0	0	0	0	0	0	0	0	0	0	0	0	0	0
PotVar0002966	1	NA	3	NA	3	2	3	1	2	4	2	1	4	3	1	2	3	2	3	2	1	1	2	1	1	2	2	2	2	2	2	1	3	1	2	3	2	1	2	3	NA	0	0	2	2	2	2	3	NA
PotVar0002994	0	0	0	0	0	0	0	0	0	0	0	1	0	0	0	0	0	0	0	0	0	0	0	0	0	0	0	0	0	0	0	0	0	0	0	1	0	0	0	0	0	0	0	0	0	0	0	0	0
PotVar0003002	0	2	1	0	0	1	2	1	0	3	1	1	1	0	0	1	2	0	1	1	1	0	0	1	0	0	1	0	1	1	1	0	0	0	1	3	0	1	0	1	2	0	0	0	0	0	0	1	1
PotVar0003004	1	2	3	4	4	2	3	1	3	4	2	1	4	4	1	3	3	2	3	2	1	3	2	2	1	3	2	2	2	2	2	2	3	2	2	3	3	1	3	3	2	0	1	2	2	2	3	3	1
PotVar0003033	0	2	1	1	3	1	2	1	1	3	1	0	1	0	0	1	2	0	1	1	NA	1	0	1	0	0	1	0	1	1	1	0	0	0	1	2	1	1	0	1	2	0	0	1	0	0	0	1	1
PotVar0003054	0	2	2	2	4	1	2	1	2	3	1	1	1	1	0	2	2	0	1	1	1	3	0	2	0	2	1	0	1	1	1	1	1	1	1	3	2	1	1	2	2	0	1	1	0	0	1	1	1
PotVar0003077	0	0	0	0	0	0	1	0	0	0	0	0	0	0	1	0	0	0	0	0	2	0	0	0	0	1	0	0	1	1	2	0	0	1	1	0	0	0	1	0	0	1	0	1	0	0	0	0	0
PotVar0003078	0	2	3	2	4	2	4	1	3	4	2	1	2	3	1	3	3	1	1	2	3	3	1	2	0	3	2	2	2	3	4	2	1	2	3	3	2	1	3	2	2	1	1	3	1	1	1	3	1
PotVar0003084	0	0	0	1	1	0	0	0	1	0	0	0	0	1	0	1	0	0	0	0	0	2	0	1	0	1	0	0	0	0	0	1	0	1	0	0	1	0	1	0	0	0	1	0	0	0	1	0	0
PotVar0003105	0	2	3	1	1	2	4	1	2	4	2	1	2	3	1	3	3	1	1	2	3	2	1	2	0	3	2	2	2	3	4	2	1	2	3	3	1	1	3	2	2	1	1	2	1	1	1	3	1
PotVar0003111	0	0	0	1	3	0	0	0	1	0	0	0	0	0	0	0	0	0	0	0	0	1	0	0	0	0	0	0	0	0	0	0	0	0	0	0	1	0	0	0	0	0	0	1	0	0	0	0	0
PotVar0003124	0	0	0	0	0	0	0	0	0	0	0	0	0	0	0	0	0	0	0	0	0	0	0	0	0	0	0	0	0	0	0	0	0	0	0	0	0	0	0	0	0	0	0	0	0	0	0	0	0
PotVar0003131	0	0	0	1	3	0	0	0	1	0	0	0	0	0	0	0	0	0	0	0	0	1	0	0	0	1	0	0	0	0	0	0	1	0	0	0	1	0	0	0	0	0	0	1	0	0	0	0	0
PotVar0003151	4	2	1	2	0	2	0	3	1	0	2	3	2	1	3	1	1	3	3	2	1	1	3	2	4	1	2	2	2	1	0	2	3	2	1	1	2	3	1	2	2	3	3	1	3	3	3	1	3
PotVar0003207	0	0	0	0	0	0	0	0	0	0	0	1	0	0	0	0	0	0	0	0	0	0	0	0	0	0	0	0	0	0	0	0	0	0	0	1	0	0	0	0	0	0	0	0	0	0	0	0	0
PotVar0003213	0	0	0	1	3	0	0	0	1	0	0	0	0	0	0	0	0	0	0	0	0	1	0	0	0	0	0	0	0	0	0	0	0	0	0	0	1	0	0	0	0	0	0	1	0	0	0	0	0
PotVar0003215	0	0	0	0	0	0	0	0	0	0	0	1	0	0	0	0	0	0	0	0	0	0	0	0	0	0	0	0	0	0	0	0	0	0	0	1	0	0	0	0	0	0	0	0	0	0	0	0	0
PotVar0003221	0	0	0	0	0	0	0	0	0	0	0	0	0	0	0	0	0	0	0	0	0	0	0	0	0	1	0	0	0	0	0	0	1	0	0	0	0	0	0	0	0	0	0	0	0	0	0	0	0
PotVar0003234	0	0	0	0	0	0	0	0	0	0	0	0	0	0	0	0	0	0	0	0	0	0	0	0	0	0	0	0	0	0	0	0	0	0	0	0	0	0	0	0	0	0	0	0	0	0	0	0	0
PotVar0003253	0	0	1	0	0	1	1	0	1	1	1	0	1	2	0	1	1	1	0	1	0	0	1	0	0	0	1	2	0	1	1	1	0	0	1	0	0	0	1	0	0	0	0	1	1	1	0	2	0
PotVar0003264	0	2	2	0	0	1	2	1	0	3	1	1	1	0	0	1	2	0	1	1	1	0	0	1	0	0	1	0	1	1	1	0	0	0	1	3	0	1	0	2	2	0	0	0	0	0	0	1	1
PotVar0003265	0	0	0	1	NA	0	0	0	1	0	0	0	0	0	0	0	0	0	0	0	0	1	0	0	0	0	0	0	0	0	0	0	0	0	0	0	1	0	0	0	0	0	0	1	0	0	0	0	0
PotVar0003313	0	2	3	2	4	2	4	1	3	4	2	1	2	2	1	3	3	1	1	2	3	3	1	2	0	2	2	2	2	3	4	1	0	2	3	3	2	1	3	2	2	1	1	3	1	1	1	3	1
PotVar0003368	0	0	0	0	0	0	0	0	0	0	0	0	0	0	0	0	0	0	0	0	0	0	0	0	0	1	0	0	0	0	0	0	1	0	0	0	0	0	0	0	0	0	0	0	0	0	0	0	0
PotVar0003379	0	0	1	0	0	1	2	0	1	1	1	0	1	1	1	1	1	1	0	1	2	0	1	0	0	1	1	2	1	2	3	0	0	1	2	0	0	0	2	0	0	1	0	2	1	1	0	2	0
PotVar0003425	0	0	0	0	0	0	0	0	0	0	0	0	0	0	0	0	0	0	0	0	0	0	0	0	0	0	0	0	0	0	0	0	0	0	0	0	0	0	0	0	0	0	0	0	0	0	0	0	0
PotVar0003426	0	0	0	1	3	0	0	0	1	0	0	0	0	0	0	0	0	0	0	0	0	1	0	0	0	0	0	0	0	0	0	0	0	0	0	0	1	0	0	0	0	0	0	1	0	0	0	0	0
PotVar0003427	0	2	3	2	4	2	4	1	3	4	2	1	2	2	1	3	3	1	1	2	3	3	1	2	0	3	2	2	2	3	4	1	2	2	3	3	2	1	3	2	2	1	1	3	1	1	1	3	1
PotVar0003428	0	0	0	0	0	0	0	0	0	0	0	0	0	0	0	0	0	0	0	0	0	0	0	0	0	1	0	0	0	0	0	0	1	0	0	0	0	0	0	0	0	0	0	0	0	0	0	0	0
PotVar0003442	0	0	0	0	1	0	0	0	1	0	0	0	0	0	0	1	0	0	0	0	0	2	0	1	0	2	0	0	0	0	0	0	NA	0	0	0	0	0	1	0	0	0	0	0	0	0	1	0	0
PotVar0003444	0	0	1	0	0	0	0	0	0	0	1	1	0	0	0	0	0	0	0	0	1	NA	0	0	0	0	0	0	0	1	0	0	0	0	0	0	0	1	0	0	0	0	0	0	0	0	1	0	0
PotVar0003452	0	2	2	0	0	1	NA	NA	0	3	1	1	1	1	0	1	2	0	1	1	1	0	0	1	0	0	2	0	1	1	1	1	0	1	1	3	0	1	0	2	2	0	0	0	0	0	0	1	1
PotVar0003459	0	2	3	1	4	2	3	1	2	3	2	2	1	1	1	3	2	0	1	3	4	4	0	2	0	3	2	1	4	3	4	1	1	2	2	3	2	2	3	2	3	1	1	2	1	0	2	1	1
PotVar0003462	0	0	0	0	1	0	0	0	1	0	0	0	0	0	0	1	0	0	0	0	0	1	0	1	0	1	0	0	0	0	0	0	0	0	0	0	0	0	1	0	0	0	0	0	0	0	1	0	0
PotVar0003490	0	0	0	1	3	0	0	0	1	0	0	0	0	0	0	0	0	0	0	0	0	1	0	0	0	0	0	0	0	0	0	0	0	0	0	0	1	0	0	0	0	0	0	1	0	0	0	0	0
PotVar0003500	0	0	0	0	0	0	0	0	0	0	0	0	0	0	0	0	0	0	0	0	0	0	0	0	0	1	0	0	0	0	0	0	1	0	0	0	0	0	0	0	0	0	0	0	0	0	0	0	0
PotVar0003501	0	0	0	0	0	0	0	0	0	0	0	0	0	0	0	0	0	0	0	0	0	0	0	0	0	0	0	0	0	0	0	0	0	0	0	0	0	0	0	0	0	0	0	0	0	0	0	0	0
PotVar0003502	0	0	0	0	0	0	0	0	0	0	0	0	0	0	0	0	0	0	0	0	0	0	0	0	0	1	0	0	0	0	0	0	1	0	0	0	0	0	0	0	0	0	0	0	0	0	0	0	0
PotVar0003528	0	0	0	0	3	0	0	0	0	0	0	0	0	0	0	0	0	0	0	0	0	0	0	0	0	0	0	0	0	0	0	0	0	0	0	0	0	0	0	0	0	0	0	1	0	0	0	0	0
PotVar0003529	0	0	1	0	0	1	1	0	0	0	0	0	0	0	1	1	0	0	0	1	2	1	0	0	0	1	0	1	2	1	3	0	0	1	1	0	0	0	2	0	0	1	0	1	1	0	0	0	0
PotVar0003546	0	0	0	0	1	0	0	0	1	0	0	0	0	0	0	1	0	0	0	0	0	2	0	1	0	1	0	0	0	0	0	0	0	0	0	0	0	0	1	0	0	0	0	0	0	0	1	0	0
PotVar0003609	0	2	2	0	1	1	2	1	1	3	1	1	1	1	0	2	3	0	1	1	1	2	0	2	0	1	2	0	1	1	1	1	0	1	1	3	1	1	1	2	2	0	1	0	0	0	1	1	1
PotVar0003627	0	0	0	0	0	0	0	0	0	0	1	1	0	0	0	0	0	0	0	1	1	0	0	0	0	0	0	0	0	1	0	0	0	0	0	0	NA	1	0	0	1	0	1	0	0	0	1	0	0
PotVar0003645	0	2	3	1	4	2	3	1	2	3	2	2	1	1	1	3	3	0	1	3	4	4	0	2	0	3	2	1	4	3	4	1	1	2	2	3	2	2	3	2	3	1	1	2	1	0	2	1	1
PotVar0003646	0	0	0	0	0	0	0	0	0	0	0	0	0	0	0	0	0	0	0	0	0	0	0	0	0	1	0	0	0	0	0	0	1	0	0	0	0	0	0	0	0	0	0	0	0	0	0	0	0
PotVar0003649	0	0	0	0	0	0	0	0	0	0	1	1	0	0	0	0	0	0	0	1	1	0	0	0	0	0	0	0	0	1	0	0	0	0	0	0	0	1	0	0	1	0	1	0	0	0	1	0	0
PotVar0003652	0	0	0	0	0	0	0	0	0	0	0	0	0	0	0	0	0	0	0	0	0	0	0	0	0	1	0	0	0	0	0	0	1	0	0	0	0	0	0	0	0	0	0	0	0	0	0	0	0
PotVar0003667	0	0	0	1	3	0	0	0	1	0	0	0	0	0	0	0	0	0	0	0	0	1	0	0	0	1	0	0	0	0	0	0	1	0	0	0	1	0	0	0	0	0	0	1	0	0	0	0	0
PotVar0003686	0	0	0	0	0	0	0	0	0	0	0	0	0	0	0	0	0	0	0	0	0	0	0	0	0	0	0	0	0	0	0	0	0	0	0	0	0	0	0	0	0	0	0	0	0	0	0	0	0
PotVar0003713	0	2	2	1	4	1	2	1	2	3	1	1	1	1	0	2	3	0	1	1	1	3	0	2	0	2	2	0	1	1	1	1	1	1	1	3	2	1	1	2	2	0	0	1	0	0	1	1	1
PotVar0003726	0	2	2	1	4	1	2	1	2	3	2	2	1	1	0	2	3	0	1	2	2	3	0	2	0	2	2	0	2	2	1	1	1	1	1	3	2	2	1	2	3	0	1	1	0	0	2	1	1
PotVar0003733	0	2	2	1	4	1	2	1	2	3	1	1	1	1	0	2	3	0	1	1	1	3	0	2	0	2	2	0	1	1	1	1	1	1	1	3	2	1	1	2	2	0	1	1	0	0	1	1	1
PotVar0003749	0	0	0	0	0	0	0	0	0	0	0	0	0	0	0	0	0	0	0	0	0	0	0	0	0	1	0	0	0	0	0	0	1	0	0	0	0	0	0	0	0	0	0	0	0	0	0	0	0
PotVar0003750	0	0	0	0	0	0	0	0	0	0	0	0	0	0	0	0	0	0	0	0	0	0	0	0	0	1	0	0	0	0	0	0	1	0	0	0	0	0	0	0	0	0	0	0	0	0	0	0	0
PotVar0003761	0	0	0	1	4	0	0	0	2	0	0	0	0	0	0	1	0	0	0	0	0	3	0	1	0	2	0	0	0	0	0	0	1	0	0	0	2	0	1	0	0	0	0	1	0	0	1	0	0
PotVar0003781	0	0	0	0	0	0	0	0	0	0	0	0	0	0	0	0	0	0	0	0	0	0	0	0	0	0	0	0	0	0	0	0	0	0	0	0	0	0	0	0	0	0	0	0	0	0	0	0	0
PotVar0003785	0	0	0	1	NA	0	0	0	1	0	0	0	0	0	0	0	0	0	0	0	0	1	0	0	0	0	0	0	0	0	0	0	0	0	0	0	1	0	0	0	0	0	0	1	0	0	0	0	0
PotVar0003791	0	0	0	0	0	0	0	0	0	0	1	1	0	0	0	0	0	0	0	1	1	0	0	0	0	0	0	0	0	1	0	0	0	0	0	0	0	1	0	0	1	0	1	0	0	0	1	0	0
PotVar0003792	0	0	0	0	0	0	0	0	0	0	1	1	0	0	0	0	0	0	0	1	1	0	0	0	0	0	0	0	0	1	0	0	0	0	0	0	0	1	0	0	1	0	1	0	0	0	1	0	0
PotVar0003975	0	0	0	0	0	0	0	0	0	0	0	0	0	0	0	0	0	0	0	0	1	0	0	0	0	0	0	0	0	0	0	0	0	0	1	0	0	0	0	0	0	0	0	0	0	0	0	0	0
PotVar0003980	0	0	0	0	1	0	0	0	0	0	0	0	0	0	0	0	0	0	0	0	0	1	0	0	0	0	0	0	0	0	0	0	0	0	0	0	0	0	0	0	0	0	0	0	0	0	0	0	0
PotVar0003983	1	0	1	2	1	1	1	0	1	1	1	1	1	2	0	0	0	0	2	1	0	0	0	1	1	1	0	0	0	1	0	0	1	0	0	2	0	0	1	2	0	1	0	1	0	3	1	1	0
PotVar0004013	0	0	1	0	1	0	0	0	0	0	NA	0	0	0	0	0	0	0	0	0	1	NA	0	0	NA	0	0	0	0	0	0	NA	0	0	1	0	0	0	0	1	0	NA	NA	0	0	0	0	0	0
PotVar0004028	0	0	0	0	0	0	0	0	0	0	0	0	0	0	0	0	0	0	0	0	0	0	0	0	0	0	0	0	0	0	0	0	0	0	0	0	0	0	0	0	0	0	0	0	0	0	0	0	0
PotVar0004033	0	0	1	0	0	0	0	0	0	0	0	0	0	0	0	0	0	0	0	0	0	1	0	0	0	0	0	0	0	0	0	0	0	0	0	0	0	0	0	1	0	0	0	0	0	0	0	0	0
PotVar0004038	0	0	1	0	1	0	0	0	0	0	0	0	0	0	0	0	0	0	0	0	1	2	0	0	0	0	0	0	0	0	0	0	0	0	1	0	0	0	0	1	0	0	0	0	0	0	0	0	0
PotVar0004040	0	0	0	0	0	2	0	1	0	1	0	0	0	1	0	0	0	0	0	0	0	0	1	0	1	0	0	0	1	0	0	1	0	0	0	0	0	0	0	1	1	0	0	0	0	0	0	0	0
PotVar0004060	0	0	1	0	1	0	0	0	0	0	0	0	0	0	0	0	0	0	0	0	1	NA	0	0	0	0	0	0	0	0	0	0	0	0	1	0	0	0	0	1	0	0	0	0	0	0	0	0	0
PotVar0004130	0	2	0	1	0	0	0	0	0	0	0	0	0	NA	0	0	0	0	0	0	0	0	0	0	1	0	0	1	0	0	0	0	0	0	0	0	NA	0	0	0	0	0	0	0	0	1	0	0	2
PotVar0004131	0	0	0	0	0	0	0	0	1	0	0	0	0	0	0	0	0	0	0	0	0	0	0	0	0	0	0	0	0	1	1	0	0	0	0	0	0	0	0	0	0	0	0	0	0	0	0	0	0
PotVar0004159	0	0	0	0	0	0	0	0	0	0	0	0	0	0	0	0	0	0	0	0	0	0	0	0	0	0	0	0	0	0	0	0	0	0	0	0	0	0	0	0	0	0	0	0	0	0	0	0	0
PotVar0004164	0	0	0	0	0	0	0	0	0	0	0	NA	0	0	0	0	0	0	NA	0	4	NA	0	0	0	0	0	0	0	0	0	0	0	0	0	0	0	0	0	NA	0	0	0	0	0	0	0	0	0
PotVar0004166	1	0	NA	0	1	1	0	1	0	0	0	1	0	0	0	NA	1	0	0	1	0	0	0	0	0	0	1	0	0	0	0	0	0	0	0	0	0	0	1	2	0	0	0	0	0	0	0	0	0
PotVar0004366	1	2	2	3	0	1	3	NA	3	1	2	1	2	NA	3	2	2	0	3	1	3	2	1	3	1	1	1	1	1	1	2	NA	4	1	2	2	2	1	3	3	4	1	2	2	2	2	2	1	3
PotVar0004372	1	2	0	0	0	0	2	2	1	1	0	0	1	1	1	0	0	1	1	1	2	0	0	0	0	0	1	1	1	0	2	1	2	1	1	2	1	1	3	1	1	0	1	0	1	0	1	0	2
PotVar0004449	0	0	0	0	0	0	0	0	0	0	0	0	0	0	0	0	0	0	0	0	0	0	0	0	0	0	0	0	0	0	0	0	0	0	0	0	0	0	0	0	0	0	0	0	0	0	0	0	0
PotVar0004484	1	1	1	2	1	1	1	1	2	1	2	0	2	1	2	2	1	2	1	1	0	1	2	0	2	0	1	3	0	0	0	0	0	1	0	2	2	1	2	0	1	0	0	2	0	2	2	1	1
PotVar0004494	0	0	0	0	0	1	0	0	0	0	0	0	0	0	0	0	0	0	0	1	1	0	0	0	0	1	0	0	0	0	0	0	0	0	0	0	0	0	0	1	0	1	0	0	0	0	0	0	0
PotVar0004495	0	0	0	0	0	0	0	0	0	0	0	0	0	0	0	0	0	0	0	0	1	0	0	0	0	0	0	0	0	0	0	0	0	0	0	0	0	0	0	0	0	0	4	0	0	0	0	0	0
PotVar0004562	0	0	1	0	0	0	0	1	0	2	1	0	1	0	1	0	1	0	0	0	0	0	1	0	0	0	0	0	1	1	1	0	2	0	1	0	0	0	1	1	2	3	0	0	1	0	0	1	1
PotVar0004591	0	0	1	0	0	0	0	0	0	0	0	0	0	0	0	0	0	0	0	1	0	0	0	0	0	0	0	0	0	0	0	0	0	0	0	0	0	0	0	1	0	0	0	0	0	0	0	0	0
PotVar0004666	0	0	1	0	0	1	0	1	0	2	1	0	1	0	1	0	1	0	0	1	0	0	NA	0	0	1	0	0	1	1	1	0	2	0	1	0	0	0	1	2	2	2	0	0	1	0	0	1	1
PotVar0004674	0	0	1	0	0	0	0	1	0	2	1	0	1	0	1	0	1	0	0	0	0	0	1	0	0	0	0	0	1	1	1	0	2	0	1	0	0	0	1	1	2	1	0	0	1	0	0	1	1
PotVar0004675	0	0	0	0	0	1	0	0	0	0	0	0	0	0	0	0	0	0	0	1	0	0	0	0	0	1	0	0	0	0	0	0	0	0	0	0	0	0	0	1	0	1	0	0	0	0	0	0	0
PotVar0004680	1	2	3	3	1	1	2	NA	2	3	NA	0	3	2	3	NA	2	2	1	3	1	1	NA	1	NA	0	2	4	1	1	2	1	4	2	1	1	2	1	3	2	3	1	NA	3	2	4	3	NA	2
PotVar0004719	0	0	1	0	0	0	0	1	0	2	1	0	1	0	1	0	1	0	0	0	0	1	1	0	1	1	0	0	1	1	1	0	2	0	1	0	0	0	2	0	2	1	0	0	1	0	1	1	1
PotVar0004726	1	1	0	1	1	1	2	2	1	1	1	1	1	0	0	2	1	3	3	0	2	1	1	1	1	1	1	0	2	3	2	1	1	0	2	2	1	2	0	1	0	1	3	0	2	0	0	1	1
PotVar0004772	0	0	0	0	0	0	0	0	0	0	0	0	0	0	0	0	0	0	0	1	0	0	0	0	0	0	0	0	0	0	1	0	0	0	0	0	0	0	0	0	0	0	0	0	0	0	0	0	0
PotVar0004789	2	2	2	1	1	1	1	1	2	1	2	1	2	2	2	1	2	1	1	2	0	0	2	0	1	1	2	3	1	0	0	1	0	1	1	2	2	1	1	1	0	1	0	2	0	3	1	2	1
PotVar0004792	2	2	3	1	1	1	1	2	2	3	3	1	3	2	3	1	3	1	1	2	0	1	3	0	2	2	2	3	2	1	1	1	2	1	2	2	2	1	3	1	2	2	0	2	1	3	2	3	2
PotVar0004795	1	1	1	2	2	2	0	0	1	0	0	2	0	2	1	1	0	0	0	1	2	2	0	3	1	1	1	1	0	0	0	2	1	3	0	0	1	1	1	2	2	1	1	2	1	1	2	0	1
PotVar0004816	0	0	0	0	1	0	0	0	0	0	0	0	0	0	0	0	0	0	0	0	0	0	0	0	0	1	0	0	0	0	1	0	1	0	0	0	0	0	0	0	0	0	0	0	0	0	1	0	0
PotVar0004819	0	0	0	0	1	0	0	0	0	0	0	0	0	0	0	0	0	0	0	0	0	0	0	0	0	1	0	0	0	0	1	0	1	0	0	0	0	0	0	0	0	0	0	0	0	0	1	0	0
PotVar0004822	1	2	0	1	0	1	2	2	1	1	1	2	1	0	1	2	1	1	2	0	2	1	2	1	2	1	1	0	2	3	1	1	0	0	2	1	0	2	1	0	0	2	3	0	2	0	0	1	0
PotVar0004836	0	0	1	0	0	0	0	0	0	0	0	0	0	0	0	0	0	0	0	1	0	0	0	0	0	0	0	0	0	0	0	0	0	0	0	0	0	0	0	1	0	0	0	0	0	0	0	0	0
PotVar0004858	0	0	1	0	0	0	0	1	1	2	1	0	0	0	1	1	1	1	1	0	0	0	0	0	1	0	0	0	1	1	1	0	2	0	1	0	0	0	1	1	2	0	0	0	1	1	0	1	2
PotVar0004860	1	1	3	2	4	2	0	1	2	2	1	1	0	2	2	2	1	2	1	2	1	3	0	3	1	3	1	1	1	1	2	2	4	3	1	0	2	1	2	4	4	1	1	2	2	2	3	1	3
PotVar0004874	0	0	1	0	0	0	0	0	0	0	0	0	0	0	0	0	0	0	0	1	0	0	0	0	0	0	0	0	0	0	0	0	0	0	0	0	0	0	0	1	0	0	0	0	0	0	0	0	0
PotVar0004885	2	1	1	1	1	1	2	1	1	1	2	1	3	2	1	0	2	1	1	2	1	0	2	0	1	1	2	3	1	0	1	1	1	1	1	3	2	1	1	0	0	1	0	2	0	2	2	2	1
PotVar0004936	1	1	2	2	3	2	0	1	2	2	1	1	0	2	2	2	1	2	1	1	1	3	0	3	1	2	1	NA	1	1	1	2	3	3	1	0	2	1	2	3	4	1	1	2	2	2	2	1	3
PotVar0004947	0	0	1	0	0	0	0	1	1	2	1	0	0	0	1	1	1	1	1	0	0	0	0	0	1	0	0	0	1	1	1	0	2	0	1	0	0	0	1	1	2	0	0	0	1	1	0	1	2
PotVar0004952	1	2	0	1	0	1	2	2	1	1	1	2	1	0	1	2	1	1	2	0	2	1	2	1	2	1	1	0	2	3	2	1	0	0	2	1	0	2	1	0	0	2	3	0	2	0	0	1	0
PotVar0005012	0	0	1	1	0	0	0	0	0	0	0	0	0	1	0	0	0	0	1	1	0	0	1	0	1	0	0	1	0	0	1	0	0	0	0	0	1	0	0	1	0	0	0	1	0	1	1	0	0
PotVar0005016	2	2	3	1	1	1	2	2	3	4	3	1	3	2	2	1	4	2	2	3	1	0	2	1	2	1	2	3	2	2	2	1	2	1	3	3	2	3	3	2	2	1	0	2	2	3	2	4	3
PotVar0005020	0	1	1	1	0	0	0	0	0	0	0	0	0	2	0	0	0	0	1	1	1	0	1	0	1	0	1	1	0	0	1	1	1	0	0	0	1	1	0	1	0	0	0	1	1	1	3	0	0
PotVar0005097	1	2	1	0	0	1	2	1	2	1	2	1	3	2	1	0	3	2	0	2	2	0	1	1	NA	0	3	NA	1	0	0	2	1	1	2	3	1	2	1	0	0	1	1	1	1	1	3	2	1
PotVar0005102	0	1	0	0	0	0	0	0	0	0	0	0	0	1	0	0	0	0	0	0	1	0	0	0	0	0	1	0	0	0	0	1	1	0	0	0	0	1	0	0	0	0	0	0	1	0	2	0	0
PotVar0005103	0	1	1	1	0	0	0	0	0	0	0	0	0	2	0	0	0	0	1	1	1	0	1	0	1	0	1	1	0	0	1	1	1	0	0	0	1	1	0	1	0	0	0	1	1	1	3	0	0
PotVar0005108	0	0	1	1	0	0	0	0	0	0	0	0	0	1	0	0	0	0	1	1	0	0	1	0	1	0	0	1	0	0	1	0	0	0	0	0	1	0	0	1	0	0	0	1	0	1	1	0	0
PotVar0005134	1	1	2	1	0	0	0	1	1	3	1	0	0	1	1	1	1	1	2	1	0	0	1	0	2	0	0	1	1	2	2	0	2	0	1	0	1	2	2	2	2	0	0	1	2	2	1	2	2
PotVar0005149	1	0	0	2	1	1	2	2	0	0	1	1	1	0	2	2	0	1	2	0	2	1	2	0	2	1	1	0	2	2	2	2	0	1	1	1	0	0	0	0	0	2	3	1	1	1	0	0	0
PotVar0005165	0	0	0	0	1	0	0	0	0	0	0	0	0	0	0	0	0	0	0	0	0	0	0	0	0	1	0	0	0	0	0	0	0	0	0	0	0	0	0	0	0	0	0	0	0	0	0	0	0
PotVar0005213	1	1	1	0	0	0	0	1	1	NA	1	0	0	0	1	1	1	1	1	0	0	0	0	0	1	0	0	0	1	2	1	0	NA	0	1	0	0	2	2	1	NA	0	0	0	2	1	0	NA	2
PotVar0005221	0	0	1	1	0	0	0	0	0	0	0	0	0	1	0	0	0	0	1	1	0	0	1	0	1	0	0	1	0	0	1	0	0	0	0	0	1	0	0	1	0	0	0	1	0	1	1	0	0
PotVar0005243	0	0	0	0	0	0	0	0	0	0	0	0	0	0	0	0	0	0	0	0	0	0	0	0	0	0	0	0	0	0	0	0	0	0	0	0	0	0	0	0	0	0	0	0	0	0	0	0	0
PotVar0005256	1	1	1	0	0	1	2	NA	NA	1	NA	1	2	1	1	0	2	2	0	2	1	0	1	1	0	0	2	2	1	0	0	1	0	1	2	2	1	1	1	0	0	1	0	1	0	1	1	2	1
PotVar0005344	0	0	0	0	0	0	0	0	0	0	0	0	0	0	0	0	0	0	0	0	0	0	0	0	0	0	0	0	0	0	0	0	0	0	0	0	0	0	0	0	0	0	0	0	0	0	0	0	0
PotVar0005449	2	1	3	NA	1	1	2	3	1	3	3	NA	2	0	2	3	1	2	3	0	2	1	2	NA	2	0	1	0	3	4	2	2	NA	NA	2	1	0	2	2	NA	3	2	1	1	NA	1	0	2	1
PotVar0005450	0	0	0	0	0	0	0	0	0	0	0	0	0	0	1	0	0	0	0	0	0	0	0	0	1	0	0	0	0	0	0	0	0	0	0	0	0	0	0	0	0	0	3	0	0	0	0	0	0
PotVar0005531	0	0	0	0	0	0	0	0	0	0	0	0	0	0	0	0	0	0	0	0	0	0	0	0	0	0	0	0	0	0	0	0	0	0	0	0	0	0	0	0	0	0	0	0	0	0	0	0	0
PotVar0005549	1	0	1	0	2	2	0	NA	0	0	0	2	0	1	0	0	0	0	0	1	0	2	0	3	0	NA	0	1	0	0	1	0	0	1	0	0	1	0	1	2	1	1	0	0	0	1	0	0	1
PotVar0005576	0	1	0	0	0	0	0	0	0	0	0	0	0	0	0	0	0	0	0	0	0	0	0	0	0	0	1	0	0	0	0	0	1	0	0	0	0	1	0	0	0	0	0	0	1	0	2	0	0
PotVar0005589	0	0	0	1	1	0	0	0	1	0	0	0	0	0	0	1	0	0	0	0	0	1	0	0	0	0	0	0	0	0	0	0	0	0	0	0	1	0	0	0	0	0	0	1	0	0	0	0	0
PotVar0005590	2	1	3	2	1	1	2	3	1	3	3	1	2	0	2	3	1	2	3	0	2	1	2	1	2	0	1	0	3	4	2	2	2	1	2	1	0	2	2	2	3	2	1	1	3	1	0	2	1
PotVar0005597	0	1	0	0	0	0	0	0	0	0	0	0	0	0	0	0	0	0	0	0	0	0	0	0	0	0	1	0	0	0	0	0	1	0	0	0	0	1	0	0	0	0	0	0	1	0	2	0	0
PotVar0005603	1	2	0	2	0	2	2	1	2	1	1	1	2	3	1	0	3	2	1	3	2	0	2	0	1	2	2	3	1	1	1	2	1	2	2	3	2	1	1	0	0	1	0	2	0	2	2	2	2
PotVar0005609	0	0	0	0	0	0	0	0	0	0	0	0	0	0	0	0	0	0	0	0	0	0	0	0	0	0	0	0	0	0	0	0	0	0	0	0	0	0	0	0	0	0	0	0	0	0	0	0	0
PotVar0005610	2	1	3	2	2	1	2	2	2	3	3	1	2	0	3	4	1	2	3	0	2	2	2	1	2	0	1	0	3	3	2	2	2	1	2	1	1	2	2	2	3	2	1	2	2	1	0	2	1
PotVar0005644	1	0	1	0	2	1	0	1	0	0	0	2	0	1	0	0	0	0	0	1	0	2	0	3	1	2	0	1	0	0	1	0	0	1	0	0	1	0	1	2	1	1	3	0	1	1	0	0	1
PotVar0005660	0	0	0	0	0	0	0	0	0	0	0	0	0	0	0	0	0	0	0	0	0	0	0	0	0	0	0	0	0	0	0	0	0	0	0	0	0	0	0	0	0	0	0	0	0	0	0	0	0
PotVar0005662	1	1	1	0	2	1	0	2	0	1	1	2	1	2	0	0	1	0	0	1	0	2	0	3	1	3	0	1	1	0	2	1	1	2	1	2	1	0	1	2	1	1	3	1	1	1	0	1	1
PotVar0005666	2	1	3	2	1	1	2	NA	2	3	3	1	NA	0	4	3	1	4	3	1	2	1	3	1	3	0	1	0	NA	3	2	2	2	1	2	1	2	2	2	2	3	2	3	1	2	1	0	2	1
PotVar0005668	0	1	0	0	0	0	0	1	0	1	1	0	1	1	0	0	1	0	0	0	0	0	0	0	0	1	0	0	1	0	1	1	1	1	1	2	0	0	0	0	0	0	0	1	0	0	0	1	0
PotVar0005672	1	1	0	2	0	2	2	0	1	0	0	1	0	2	0	0	2	0	1	2	2	0	1	0	1	1	2	NA	0	1	0	1	0	1	1	1	0	1	1	0	0	1	0	1	0	2	2	1	2
PotVar0005681	0	0	0	0	1	0	0	0	1	0	0	0	0	0	0	1	0	0	0	0	0	1	0	0	0	0	0	0	0	0	0	0	0	0	0	0	1	0	0	0	0	0	0	1	0	0	0	0	0
PotVar0005683	0	0	0	0	0	0	0	0	1	0	0	0	1	0	1	0	0	2	0	1	0	0	1	0	0	0	0	0	0	0	0	0	0	0	0	0	2	0	0	0	0	0	0	0	0	0	0	0	0
PotVar0005685	0	0	0	0	0	0	0	0	0	0	0	0	0	0	0	0	0	0	0	0	0	0	0	0	0	0	0	0	0	0	0	0	0	0	0	0	0	0	0	0	0	0	0	0	0	0	0	0	0
PotVar0005695	0	1	0	0	1	0	0	0	1	0	0	0	0	0	0	1	0	0	0	0	0	1	0	0	0	0	1	0	0	0	0	0	1	0	0	0	1	1	0	0	0	0	0	1	1	0	2	0	0
PotVar0005748	0	0	1	1	0	1	0	1	0	0	0	0	1	0	1	0	1	1	0	0	0	0	1	0	0	0	1	0	0	0	1	1	0	0	0	0	2	0	0	0	1	1	1	0	0	1	1	0	0
PotVar0005803	0	0	0	0	1	0	0	0	0	0	0	0	0	0	0	0	0	0	0	0	0	2	0	0	0	1	0	0	0	0	0	0	0	0	0	0	0	0	0	0	0	0	0	1	0	0	0	0	0
PotVar0005807	1	1	0	2	0	1	1	2	1	0	0	0	0	1	1	0	0	1	3	0	0	1	1	1	1	1	1	1	0	1	0	0	1	0	1	0	0	0	1	0	0	0	1	2	1	1	0	0	0
PotVar0005816	0	0	1	1	0	1	0	1	0	0	0	0	1	0	1	0	1	1	0	0	0	0	1	0	0	0	1	0	0	0	1	1	0	0	0	0	2	0	0	0	1	1	1	0	0	1	1	0	0
PotVar0005817	1	0	0	0	0	0	0	0	0	0	0	1	0	0	0	0	0	0	0	0	0	0	0	0	0	0	0	0	0	0	0	0	0	0	0	0	0	0	0	0	0	1	0	0	0	1	0	0	0
PotVar0005840	0	0	0	0	0	0	0	0	0	0	0	0	0	0	0	0	0	0	0	0	0	0	0	0	0	0	0	0	0	0	0	0	0	0	0	0	0	0	0	0	0	0	0	0	0	0	0	0	0
PotVar0005841	1	2	1	1	2	1	0	1	2	2	1	0	2	NA	1	2	1	NA	0	1	1	2	2	0	0	2	1	1	NA	1	1	2	2	2	NA	1	1	NA	1	2	0	2	1	2	1	0	2	1	2
PotVar0005842	0	0	0	0	1	0	0	0	0	0	0	0	0	0	0	0	0	0	0	0	0	1	0	0	0	1	0	0	0	0	0	0	0	0	0	0	0	0	0	0	0	0	0	1	0	0	0	0	0
PotVar0005859	0	0	0	0	0	0	0	0	0	0	0	0	0	0	0	0	0	0	0	0	0	0	0	0	0	0	0	0	0	0	0	0	0	0	0	0	0	0	0	0	0	0	0	0	0	0	0	0	0
PotVar0005861	2	1	0	2	0	1	1	2	1	0	0	1	0	1	1	0	0	1	3	0	0	1	1	1	1	2	1	1	0	1	0	0	1	0	1	0	0	0	1	0	0	1	1	2	1	2	0	0	0
PotVar0005887	0	0	0	0	0	0	0	0	0	0	0	0	0	0	0	0	0	0	0	0	0	0	0	0	0	0	0	0	0	0	0	0	0	0	0	0	0	0	0	0	0	0	0	0	0	0	0	0	0
PotVar0005888	0	0	0	0	1	0	0	0	0	0	0	0	0	0	0	0	0	0	0	0	0	NA	0	0	0	1	0	0	0	0	0	0	0	0	0	0	0	0	0	0	0	0	0	1	0	0	0	0	0
PotVar0005899	1	1	2	0	2	1	3	0	1	2	3	3	1	1	1	2	2	0	1	2	3	1	0	3	3	1	1	2	2	2	2	1	1	2	0	3	1	1	2	2	3	0	1	0	2	1	1	3	2
PotVar0005918	0	0	0	0	0	0	0	0	0	0	0	0	0	0	0	0	0	0	0	0	0	0	0	0	0	0	0	0	0	0	0	0	0	0	0	0	0	0	0	0	0	0	1	0	0	0	0	0	0
PotVar0005919	0	0	0	0	0	0	0	0	0	0	0	0	0	0	0	0	0	0	0	0	0	0	0	0	0	0	0	0	0	0	2	0	0	0	0	0	0	0	0	0	0	0	0	0	0	0	0	0	0
PotVar0005924	0	0	0	0	0	0	0	0	0	0	0	0	0	0	0	0	0	0	0	1	0	0	0	0	0	0	0	0	0	0	0	0	0	0	0	0	0	0	0	0	0	0	0	0	0	0	0	0	0
PotVar0005964	0	0	0	0	0	1	1	0	0	0	0	1	0	0	0	0	0	0	0	0	0	0	0	1	0	0	0	0	0	0	0	0	0	0	0	0	0	0	0	0	1	0	0	0	0	0	1	0	0
PotVar0005994	0	1	1	1	2	0	3	1	0	1	1	1	0	0	0	2	2	0	0	2	1	3	0	1	2	3	1	NA	0	2	3	0	0	0	0	0	1	0	2	0	2	2	2	1	2	1	1	1	0
PotVar0006050	3	2	4	0	0	2	1	2	3	1	2	3	2	2	2	0	0	2	1	3	0	1	1	2	0	1	0	0	1	0	0	2	3	2	1	2	0	3	2	2	2	0	1	1	2	1	2	0	3
PotVar0006051	0	1	0	1	NA	0	3	NA	0	1	1	NA	0	0	0	NA	2	0	0	NA	1	2	0	1	2	3	1	1	0	NA	NA	0	0	0	0	0	1	0	2	0	1	2	2	1	NA	1	1	1	0
PotVar0006074	0	0	0	0	0	0	0	0	0	0	0	0	0	0	0	0	0	NA	0	0	0	0	1	0	0	0	0	0	0	0	0	0	0	1	0	0	0	0	0	0	0	0	0	1	0	1	0	0	0
PotVar0006082	0	0	0	0	0	0	0	1	0	0	0	0	0	0	0	0	0	0	0	0	0	0	0	0	0	0	0	0	0	0	0	0	0	0	0	0	0	0	0	0	0	0	0	0	0	0	0	0	0
PotVar0006104	1	1	0	3	1	0	0	0	1	1	0	0	1	2	1	1	1	1	1	0	2	1	2	1	1	0	2	3	1	1	0	1	0	0	2	2	2	1	0	0	1	1	0	0	0	1	1	2	0
PotVar0006105	0	0	0	0	0	0	0	0	0	0	0	0	0	0	0	0	0	0	0	0	0	0	0	0	0	0	0	0	0	0	0	0	0	0	0	0	0	0	0	0	0	0	0	0	0	0	0	0	0
PotVar0006106	1	1	0	3	2	2	0	2	1	2	1	0	2	2	2	2	2	1	3	0	3	NA	2	1	2	0	3	3	3	2	1	2	1	1	3	2	3	1	0	2	1	2	1	1	0	1	1	3	1
PotVar0006118	0	0	1	0	0	0	0	0	0	0	0	0	0	0	0	0	0	0	0	0	0	1	0	0	0	0	0	0	0	0	0	0	0	0	0	0	0	0	0	0	1	0	0	0	0	0	0	0	0
PotVar0006125	0	1	0	0	0	0	1	1	0	0	1	1	0	0	0	0	1	0	0	1	1	0	0	0	2	1	0	0	0	1	1	0	0	0	0	0	0	0	0	0	0	0	1	0	2	0	0	1	0
PotVar0006140	1	1	0	3	2	2	0	1	1	2	1	0	2	2	2	2	2	1	3	0	3	1	2	1	2	0	3	3	3	2	1	2	1	1	3	2	3	1	0	2	1	2	1	1	0	1	1	3	1
PotVar0006142	0	0	0	1	2	0	2	0	0	1	0	0	0	0	0	2	1	0	0	0	0	2	0	1	0	2	1	1	0	1	0	0	0	0	0	0	1	0	2	0	1	2	0	1	0	1	1	0	0
PotVar0006158	0	0	0	0	1	0	1	0	0	1	1	0	1	0	1	0	0	0	0	0	1	0	1	0	0	0	0	0	1	1	0	0	0	0	1	0	0	1	0	0	0	0	0	1	0	0	0	0	0
PotVar0006175	0	0	0	0	0	0	0	0	0	0	0	0	0	0	0	0	0	0	0	0	0	0	0	0	0	0	0	0	0	0	0	0	0	0	0	0	0	0	0	0	0	0	0	0	0	0	0	0	0
PotVar0006193	0	0	0	0	0	0	0	0	0	0	0	0	0	0	0	0	0	0	0	0	0	0	0	0	0	0	0	0	0	0	0	0	0	0	0	0	0	0	0	0	0	0	0	0	0	0	0	0	0
PotVar0006194	0	0	1	0	0	0	0	0	0	0	0	0	0	0	0	0	0	0	0	0	0	1	0	0	0	0	0	0	0	0	0	0	0	0	0	0	0	0	0	1	0	0	0	0	0	0	0	0	0
PotVar0006198	0	2	2	1	1	0	0	1	1	2	2	0	0	0	1	0	0	1	1	0	1	2	1	1	0	2	0	1	0	0	2	0	0	2	1	2	3	1	1	1	1	0	0	2	1	1	1	0	1
PotVar0006219	0	0	0	0	0	0	0	0	0	0	0	0	0	0	0	0	0	0	0	0	0	0	0	0	0	0	0	0	0	0	0	0	0	0	0	0	0	0	0	0	0	0	0	0	0	0	0	0	0
PotVar0006221	0	0	1	0	0	0	0	0	0	0	0	0	0	0	0	0	0	0	0	0	0	1	0	0	0	0	0	0	0	0	0	0	0	0	0	0	0	0	0	1	0	0	0	0	0	0	0	0	0
PotVar0006227	0	0	0	0	0	0	0	0	0	0	0	0	0	0	0	0	0	0	0	0	0	0	0	0	0	0	0	0	0	0	0	0	0	0	0	0	0	0	0	0	0	0	0	0	0	0	0	0	0
PotVar0006243	0	2	3	1	2	1	2	2	3	3	3	1	2	4	2	2	1	2	1	0	3	3	3	2	1	3	2	1	2	1	2	2	2	3	2	2	4	3	1	2	2	1	2	3	3	2	2	2	2
PotVar0006246	0	0	0	0	0	1	1	1	2	0	0	1	1	4	0	2	1	1	0	0	1	0	1	1	1	1	2	0	1	0	0	2	2	1	0	0	1	1	0	0	1	1	2	0	2	1	1	2	1
PotVar0006259	0	2	3	1	2	1	1	1	1	3	3	0	1	1	2	1	0	1	NA	0	3	3	3	1	0	1	0	1	1	1	2	1	0	2	2	2	3	2	2	NA	1	0	0	3	1	1	1	0	0
PotVar0006260	0	0	1	0	0	0	0	0	0	0	0	0	0	0	0	0	0	0	0	0	0	1	0	0	0	0	0	0	0	0	0	0	0	0	0	0	0	0	0	1	0	0	0	0	0	0	0	0	0
PotVar0006265	0	3	1	1	1	2	1	3	3	2	1	1	1	2	1	3	1	1	1	0	3	2	2	2	1	2	2	1	1	0	2	3	2	3	1	2	4	3	2	1	2	1	2	2	3	1	1	2	1
PotVar0006268	0	0	NA	0	1	0	NA	0	0	NA	NA	1	1	0	1	0	0	0	1	0	NA	1	NA	1	0	1	0	0	1	1	0	0	1	0	1	0	0	0	0	NA	1	0	0	1	0	0	0	0	1
PotVar0006273	0	0	1	0	0	0	0	0	0	0	1	1	0	0	0	0	0	0	1	0	0	0	0	1	0	1	0	0	0	0	0	0	1	0	0	0	0	0	0	1	1	0	0	0	0	0	0	0	1
PotVar0006278	0	0	0	0	1	0	1	0	0	1	1	0	1	0	1	0	0	0	0	0	1	0	1	0	0	0	0	0	1	1	0	0	0	0	1	0	0	0	0	0	0	0	0	1	0	0	0	0	0
PotVar0006285	0	0	1	0	0	0	0	0	0	0	0	1	0	0	0	0	0	0	1	0	0	1	0	1	0	0	0	0	0	0	0	0	1	0	0	0	0	0	0	2	1	0	0	0	0	0	0	0	0
PotVar0006304	0	0	0	0	0	0	0	0	0	0	0	1	0	0	0	0	0	0	1	0	0	0	0	1	0	0	0	0	0	0	0	0	1	0	0	0	0	0	0	1	1	0	0	0	0	0	0	0	0
PotVar0006306	0	0	1	0	0	0	0	0	0	0	1	0	0	0	0	0	0	0	0	0	0	0	0	0	0	1	0	0	0	0	0	0	0	0	0	0	0	0	0	0	0	0	0	0	0	0	0	0	1
PotVar0006319	0	0	1	0	0	0	0	0	0	0	0	1	0	0	0	0	0	0	1	0	0	1	0	1	0	0	0	0	0	0	0	0	1	0	0	0	0	0	0	2	1	0	0	0	0	0	0	0	0
PotVar0006320	0	0	1	0	0	0	0	0	0	0	0	0	0	0	0	0	0	0	0	0	0	1	0	0	0	0	0	0	0	0	0	0	0	0	0	0	0	0	0	1	0	0	0	0	0	0	0	0	0
PotVar0006336	0	0	1	0	0	0	0	0	0	0	0	0	0	0	0	0	0	0	0	0	0	1	0	0	0	0	0	0	0	0	0	0	0	0	0	0	0	0	0	1	0	0	0	0	0	0	0	0	0
PotVar0006338	0	0	1	0	0	0	0	0	0	0	1	0	0	0	0	0	0	0	0	0	0	0	0	0	0	1	0	0	0	0	0	0	0	0	0	0	0	0	0	0	0	0	0	0	0	0	0	0	1
PotVar0006353	0	0	1	0	0	0	0	0	0	0	0	0	0	0	0	0	0	0	0	0	0	1	0	0	0	0	0	0	0	0	0	0	0	0	0	0	0	0	0	1	0	0	0	0	0	0	0	0	0
PotVar0006356	0	1	1	0	0	1	1	2	2	0	0	2	1	1	0	2	1	0	1	0	1	1	0	2	1	1	2	0	1	0	0	2	3	1	0	0	1	1	0	2	2	1	2	0	2	0	0	2	1
PotVar0006384	1	0	0	0	0	0	0	0	0	1	1	0	0	0	0	1	0	0	0	0	2	0	0	0	0	0	0	0	0	0	0	0	0	0	0	0	0	2	0	0	0	0	0	0	0	0	0	0	0
PotVar0006395	2	0	1	1	1	0	0	1	0	1	1	2	1	0	0	1	1	0	0	1	3	3	0	1	0	1	1	0	0	0	0	1	0	1	1	1	0	2	1	1	1	1	2	1	0	0	0	1	1
PotVar0006430	1	0	1	0	1	0	0	1	0	0	0	3	1	0	0	0	0	0	0	0	0	2	0	2	0	1	0	0	0	0	0	0	1	0	1	1	0	0	1	2	2	1	1	1	0	0	0	1	1
PotVar0006431	0	0	0	1	0	0	1	0	0	0	0	0	0	0	0	0	2	0	0	0	1	1	0	0	0	0	2	1	0	0	0	1	0	1	0	0	0	0	0	0	0	0	1	0	0	0	0	0	0
PotVar0006435	2	2	2	3	1	2	2	0	1	2	3	0	2	2	2	1	2	2	3	2	4	1	3	0	2	2	3	4	4	4	1	2	0	3	1	2	2	2	0	1	0	2	2	3	2	4	3	0	1
PotVar0006452	2	2	0	1	0	2	1	0	0	2	2	0	2	2	1	1	0	1	2	0	2	0	1	0	2	1	1	1	2	3	1	1	0	2	0	2	2	2	0	0	0	1	1	2	2	3	3	0	0
PotVar0006454	0	0	0	0	0	0	0	0	0	0	1	0	0	0	0	0	0	0	0	0	0	0	0	0	0	1	0	0	0	0	0	0	0	0	0	0	0	0	0	0	0	0	0	0	0	0	0	0	1
PotVar0006513	0	0	0	NA	0	0	0	0	0	0	0	0	0	0	0	0	2	0	0	0	1	0	0	0	0	0	1	0	0	0	0	1	0	1	0	0	0	0	0	0	0	0	1	0	0	0	0	0	0
PotVar0006542	0	0	0	0	0	0	0	0	0	0	0	0	0	1	0	0	0	1	0	0	0	0	0	0	0	0	0	0	0	0	0	1	0	0	0	0	0	0	0	0	0	0	0	0	0	0	0	0	0
PotVar0006545	0	0	0	0	0	0	0	0	0	0	0	0	0	1	0	0	0	1	0	0	0	0	0	0	0	0	0	0	0	0	0	1	0	0	0	0	0	0	0	0	0	0	0	0	0	0	0	0	0
PotVar0006549	0	0	0	0	0	0	0	0	0	0	0	0	0	0	0	0	0	0	0	0	0	0	0	0	0	0	0	0	0	0	0	0	0	0	0	0	0	0	0	0	0	0	0	0	0	0	0	0	0
PotVar0006582	1	0	1	0	1	NA	0	0	0	0	0	0	0	0	0	0	1	0	0	0	0	1	0	0	1	0	0	0	1	2	0	1	0	1	0	0	0	0	0	1	0	1	0	1	0	0	0	1	0
PotVar0006618	0	0	0	0	0	0	0	0	0	0	0	0	0	0	0	0	0	0	0	0	0	0	0	0	0	0	0	0	0	0	0	0	0	0	0	0	0	0	0	0	0	0	0	0	0	0	0	0	0
PotVar0006643	0	0	0	0	0	0	0	0	0	1	0	0	0	0	0	0	0	0	0	0	0	0	0	0	0	0	0	0	0	0	0	0	1	0	0	1	0	0	0	0	1	0	1	0	0	0	0	0	0
PotVar0006651	0	0	0	0	0	0	0	0	0	0	0	0	0	1	0	0	0	1	0	0	0	0	0	0	0	0	0	0	0	0	0	1	0	0	0	0	0	0	0	0	0	0	0	0	0	0	0	0	0
PotVar0006681	1	0	0	1	1	0	2	2	3	0	1	1	1	1	1	1	2	NA	1	1	1	1	2	0	1	2	1	3	1	0	3	1	0	2	1	1	2	0	2	0	0	1	0	1	0	0	1	1	0
PotVar0006684	2	3	2	2	1	3	2	1	1	2	1	2	2	1	1	1	1	0	2	3	3	1	2	2	2	1	2	0	2	3	0	1	3	2	1	2	2	2	2	3	2	2	2	2	1	2	3	2	2
PotVar0006700	1	1	0	0	0	0	0	0	0	1	2	1	0	1	1	1	0	1	1	0	0	0	0	1	1	1	0	0	0	0	0	1	0	0	1	1	0	0	0	0	1	0	2	0	1	1	0	0	1
PotVar0006717	0	0	0	0	0	0	0	0	0	0	0	0	0	0	0	0	0	0	0	0	0	0	0	0	0	0	0	0	0	0	0	0	0	0	0	0	0	0	0	0	0	0	0	0	0	0	0	0	0
PotVar0006735	1	1	0	0	0	0	0	0	0	1	2	1	0	1	1	1	0	1	1	0	0	0	0	1	1	1	0	0	0	0	0	1	0	0	1	1	0	0	0	0	1	0	2	0	1	1	0	0	2
PotVar0006747	0	0	0	0	2	0	0	0	0	0	0	0	0	0	0	0	0	0	0	0	0	0	0	0	0	0	0	0	0	0	0	0	0	0	0	0	0	0	0	0	0	0	0	1	0	0	0	0	0
PotVar0006749	0	0	0	0	0	0	0	0	0	0	0	0	0	0	0	0	0	0	0	0	0	0	0	0	0	0	0	0	0	0	0	0	0	0	0	0	0	0	0	0	0	0	0	0	0	0	0	0	0
PotVar0006752	0	0	2	1	2	1	0	1	0	1	0	0	1	1	1	1	1	0	0	0	0	2	0	1	0	0	1	1	1	1	1	1	1	0	1	0	0	2	0	1	1	1	0	1	2	1	0	1	0
PotVar0006761	0	0	1	1	0	0	0	1	0	1	0	0	1	1	1	0	1	0	0	0	0	0	0	0	0	0	1	1	0	1	1	1	1	0	1	0	0	1	0	1	0	1	0	0	2	1	0	1	0
PotVar0006784	0	0	0	0	0	0	0	0	0	0	0	0	0	0	0	0	0	0	0	0	0	0	0	0	0	0	0	0	0	0	0	0	0	0	0	0	0	0	0	0	0	0	0	0	0	0	0	0	0
PotVar0006793	0	0	2	1	2	1	0	1	0	1	0	0	1	1	1	1	1	0	0	0	0	2	0	1	0	0	1	1	1	1	1	1	1	0	1	0	0	2	0	1	1	1	0	1	2	1	0	1	1
PotVar0006803	1	0	0	1	1	0	2	2	3	0	1	1	1	1	1	1	2	3	1	1	1	1	2	0	1	2	1	3	1	0	3	1	0	2	1	1	2	0	2	0	0	1	0	1	0	0	1	1	0
PotVar0006824	0	0	0	0	0	0	0	0	0	0	0	0	0	0	0	0	0	0	0	0	0	0	0	0	0	0	0	0	0	0	0	0	0	0	0	0	0	0	0	0	0	0	0	0	0	0	0	0	0
PotVar0006826	0	0	1	0	0	1	0	0	0	0	0	0	0	0	0	1	0	0	0	0	0	2	0	0	0	0	0	0	1	0	0	0	0	0	0	0	0	1	0	0	0	0	0	0	0	0	0	0	0
PotVar0006827	0	0	0	0	0	0	0	0	0	0	0	0	0	0	0	0	0	0	0	0	0	0	0	0	0	0	0	0	0	0	0	0	0	0	0	0	0	0	0	0	0	0	0	0	0	0	0	0	0
PotVar0006850	0	0	0	0	0	0	0	0	0	0	0	0	0	0	0	0	0	0	0	0	0	0	0	0	0	0	0	0	0	0	0	0	0	0	0	0	0	0	0	0	0	0	0	0	0	0	0	0	0
PotVar0006851	0	0	1	0	0	1	0	0	0	0	0	0	0	0	0	1	0	0	0	0	0	2	0	0	0	0	0	0	1	0	0	0	0	0	0	0	0	1	0	0	0	0	0	0	0	0	0	0	0
PotVar0006863	2	3	2	2	1	3	2	1	1	2	1	2	2	1	1	1	1	0	2	3	3	1	2	2	2	1	2	0	2	3	0	1	3	2	1	2	2	2	2	3	2	2	2	2	1	2	3	2	2
PotVar0006870	0	0	0	0	2	0	0	0	0	0	0	0	0	0	0	0	0	0	0	0	0	0	0	0	0	0	0	0	0	0	0	0	0	0	0	0	0	0	0	0	0	0	0	1	0	0	0	0	0
PotVar0006881	0	0	0	0	0	0	0	1	0	0	0	0	0	0	1	0	0	1	0	0	0	0	0	0	1	0	0	1	0	0	0	0	0	0	0	0	0	0	0	0	0	0	1	0	0	0	0	0	0
PotVar0006893	0	0	2	1	2	1	0	1	0	1	0	0	1	1	1	1	1	0	0	0	0	2	0	1	0	0	1	1	1	0	1	1	2	0	0	0	0	1	0	1	1	1	0	1	2	1	0	1	0
PotVar0006898	0	0	2	1	2	1	0	2	0	1	0	0	1	1	2	1	1	1	0	0	0	2	0	0	1	0	1	2	1	0	1	1	2	0	0	0	0	1	0	1	0	1	1	1	2	1	0	1	0
PotVar0006910	0	0	0	0	0	0	0	0	0	0	0	0	0	0	0	0	0	0	0	0	0	0	0	0	0	0	0	0	0	0	0	0	0	0	0	0	0	0	0	0	0	0	0	0	0	0	0	0	1
PotVar0006912	0	0	0	0	0	0	0	0	0	0	0	0	0	0	0	0	0	0	0	0	0	0	0	0	0	0	0	0	0	0	0	0	0	0	0	0	0	0	0	0	0	0	0	0	0	0	0	0	0
PotVar0006913	0	0	0	0	3	0	0	0	0	0	0	0	0	0	0	0	0	0	0	0	0	0	0	0	0	0	0	0	0	0	0	0	0	0	0	0	0	0	0	0	0	0	0	1	0	0	0	0	0
PotVar0006916	0	0	2	1	0	1	0	2	0	1	0	0	1	1	1	1	1	0	0	0	0	2	0	0	0	0	1	1	1	0	1	1	2	0	0	0	0	1	0	1	0	1	0	0	2	1	0	1	0
PotVar0006921	0	0	0	0	0	0	0	0	0	0	0	0	0	0	0	0	0	0	0	0	0	0	0	0	0	0	0	0	0	0	0	0	0	0	0	0	0	0	0	0	0	0	0	0	0	0	0	0	0
PotVar0006925	1	1	0	0	0	0	0	1	0	1	2	1	0	1	2	1	0	2	1	0	0	0	0	1	2	1	0	1	0	0	0	1	0	0	1	1	0	0	0	0	1	1	NA	0	1	1	0	0	2
PotVar0006933	0	0	0	0	0	0	0	0	0	0	0	0	0	0	0	0	0	0	0	0	0	0	0	1	0	0	0	0	0	0	0	0	0	0	0	0	0	0	0	0	1	0	0	0	0	0	0	0	0
PotVar0006934	0	0	0	0	2	0	0	0	0	0	0	0	0	0	0	0	0	0	0	0	0	0	0	0	0	0	0	0	0	0	0	0	0	0	0	0	0	0	0	0	0	0	0	1	0	0	0	0	0
PotVar0006936	0	0	0	0	0	0	0	0	0	0	0	0	0	0	0	0	0	0	0	0	0	0	0	0	0	0	0	0	0	0	0	0	0	0	0	0	0	0	0	0	0	0	0	0	0	0	0	0	0
PotVar0006947	1	1	0	0	0	0	0	0	0	1	2	1	0	1	1	1	0	1	1	0	0	0	0	1	1	1	0	0	0	0	0	1	0	0	1	1	0	0	0	0	1	1	NA	0	1	1	0	0	1
PotVar0006948	1	0	2	2	3	1	2	2	3	2	1	1	2	2	1	2	3	2	1	1	1	3	2	NA	0	2	2	3	2	1	4	2	2	2	1	1	2	3	2	1	1	1	1	2	2	1	1	1	1
PotVar0006988	0	0	0	0	0	0	0	0	0	0	0	0	0	0	0	0	0	0	0	0	0	0	0	0	0	0	0	0	0	0	0	0	0	0	0	0	0	0	0	0	0	0	0	0	0	0	0	0	0
PotVar0006989	1	0	2	1	0	1	0	1	0	1	1	1	1	1	1	1	1	1	0	0	0	1	0	2	0	1	1	1	0	0	1	1	1	0	1	0	0	1	1	2	1	2	0	0	3	1	0	1	0
PotVar0007012	0	0	0	0	2	0	0	0	0	0	0	0	0	0	0	0	0	0	0	0	0	0	0	1	0	0	0	0	0	0	0	0	1	0	0	0	0	0	0	0	1	0	0	1	0	0	0	0	0
PotVar0007040	0	0	0	0	0	0	0	1	0	0	0	0	0	0	1	0	0	1	0	0	0	0	0	0	0	0	0	1	0	0	0	0	0	0	0	0	0	0	0	0	0	0	0	0	0	0	0	0	1
PotVar0007045	1	4	1	2	1	3	2	1	1	2	2	1	2	2	2	2	1	0	3	3	3	1	2	1	3	2	2	0	2	3	0	2	1	1	2	2	2	1	0	2	2	2	3	1	1	3	2	2	3
PotVar0007046	0	0	0	0	0	0	0	0	0	0	0	0	0	0	0	0	0	0	0	0	0	0	0	1	0	0	0	0	0	0	0	0	1	0	0	0	0	0	0	0	1	0	0	0	0	0	0	0	0
PotVar0007051	0	0	0	0	2	0	0	0	0	0	0	0	0	0	0	0	0	0	0	0	0	0	0	0	0	0	0	0	0	0	0	0	0	0	0	0	0	0	0	0	0	0	0	1	0	0	0	0	0
PotVar0007054	0	0	0	0	2	0	0	0	0	0	0	0	0	0	0	0	0	0	0	0	0	0	0	0	0	0	0	0	0	0	0	0	0	0	0	0	0	0	0	0	0	0	0	1	0	0	0	0	0
PotVar0007066	1	0	2	1	2	1	0	1	0	1	1	1	1	1	1	1	1	1	0	0	0	1	0	3	0	1	1	NA	0	0	1	1	1	0	1	0	0	1	1	2	2	2	0	1	3	1	0	1	0
PotVar0007079	0	0	0	0	0	0	0	0	0	0	0	0	0	0	0	0	0	0	0	0	0	0	0	0	0	0	0	0	0	0	0	0	0	0	0	0	0	0	0	0	0	0	0	0	0	0	0	0	0
PotVar0007135	0	0	0	0	0	0	0	0	0	0	0	0	0	0	0	0	0	0	0	0	0	0	0	1	0	0	0	0	0	0	0	0	0	0	0	0	0	0	0	0	1	0	0	0	0	0	0	0	0
PotVar0007140	1	0	0	0	0	0	0	0	0	1	0	1	0	0	0	0	0	0	0	0	0	0	0	0	1	0	0	0	0	1	0	0	1	1	0	1	0	1	1	0	0	0	0	0	0	0	1	1	0
PotVar0007146	2	0	1	1	1	0	2	1	3	1	1	2	1	1	0	1	2	2	1	1	1	2	2	0	1	1	1	2	2	1	3	1	1	3	1	2	2	2	3	0	0	0	1	2	0	0	2	1	0
PotVar0007158	2	0	3	2	3	1	2	2	3	1	2	2	2	2	1	2	3	3	1	1	1	3	2	3	0	2	2	3	2	0	4	2	2	2	2	1	2	2	3	2	1	2	1	3	3	1	1	1	0
PotVar0007178	0	0	0	0	2	0	0	0	0	0	0	0	0	0	0	0	0	0	0	0	0	0	0	0	0	0	0	0	0	0	0	0	0	0	0	0	0	0	0	0	0	0	0	1	0	0	0	0	0
PotVar0007181	1	0	2	1	2	1	0	1	0	1	1	1	1	1	1	1	1	1	0	0	0	1	0	2	0	1	1	1	0	0	1	1	1	0	1	0	0	1	1	2	1	2	0	1	3	1	0	1	0
PotVar0007191	0	0	0	0	0	0	0	0	0	0	0	0	0	0	0	0	0	0	0	0	0	NA	0	0	0	0	0	0	0	0	0	0	0	0	0	0	0	0	0	0	0	0	0	0	0	0	0	0	0
PotVar0007240	2	4	1	2	1	3	2	1	1	2	2	2	2	2	2	2	1	0	NA	NA	3	1	2	1	3	2	2	0	2	3	0	2	2	2	2	NA	NA	1	1	2	2	2	NA	1	NA	3	3	3	3
PotVar0007258	1	2	2	3	0	1	3	3	3	0	2	1	2	1	3	2	2	0	3	1	3	2	1	3	1	1	1	1	1	1	2	1	3	1	2	1	2	1	3	3	3	1	1	2	2	2	2	1	3
PotVar0007275	0	0	0	0	0	0	0	0	0	1	0	0	0	1	0	0	0	1	0	0	0	0	0	0	0	0	0	0	0	0	0	1	1	0	0	1	0	0	0	0	1	0	1	0	0	0	0	0	0
PotVar0007280	0	0	0	0	0	0	0	0	0	0	0	0	0	1	0	0	0	1	0	0	0	0	0	0	0	0	0	0	0	0	0	1	0	0	0	0	0	0	0	0	0	0	0	0	0	0	0	0	0
PotVar0007300	0	0	0	0	0	0	0	0	0	0	0	0	0	1	0	0	0	1	0	0	0	0	0	0	0	0	0	0	0	0	0	1	0	0	0	0	0	0	0	0	0	0	0	0	0	0	0	0	0
PotVar0007304	0	0	0	0	0	0	0	0	0	0	0	0	0	0	0	0	0	0	0	0	0	0	0	0	0	0	0	0	0	0	0	0	0	0	0	0	0	0	0	0	0	0	0	0	0	0	0	0	0
PotVar0007307	1	2	2	3	0	1	3	3	3	0	2	1	2	1	3	2	3	0	3	1	3	2	1	3	1	1	1	1	1	2	2	1	3	1	2	1	2	1	3	3	3	1	1	2	2	2	2	1	3
PotVar0007312	0	0	0	0	0	0	0	0	0	1	0	0	0	0	0	0	0	0	0	0	0	0	0	0	0	0	0	0	0	0	0	0	1	0	0	1	0	0	0	0	1	0	1	0	0	0	0	0	0
PotVar0007327	0	0	0	0	0	0	0	0	0	0	0	0	0	0	0	0	0	0	0	0	0	0	0	0	0	0	0	0	0	0	0	0	0	0	0	0	0	0	0	0	0	0	0	0	0	0	0	0	0
PotVar0007330	0	0	0	0	0	0	0	0	0	0	0	0	0	1	0	0	0	1	0	0	0	0	0	0	0	0	0	0	0	0	0	1	0	0	0	0	0	0	0	0	0	0	0	0	0	0	0	0	0
PotVar0007333	0	0	0	0	0	0	0	0	0	0	0	0	0	1	0	0	0	1	0	0	0	0	0	0	0	0	0	0	0	0	0	1	0	0	0	0	0	0	0	0	0	0	0	0	0	0	0	0	0
PotVar0007373	0	0	0	0	0	0	0	0	0	1	0	0	0	0	0	0	0	0	0	0	0	0	0	0	0	0	0	0	0	0	0	0	1	0	0	1	0	0	0	0	1	0	1	0	0	0	0	0	0
PotVar0007394	0	0	0	0	0	0	0	0	0	1	0	0	0	0	0	0	0	0	0	0	0	0	0	0	0	0	0	0	0	0	0	0	1	0	0	1	0	0	0	0	1	0	1	0	0	0	0	0	0
PotVar0007417	1	2	0	0	0	0	2	2	1	0	0	0	1	0	1	0	0	0	1	1	2	0	0	0	0	0	1	1	1	0	2	0	1	1	1	1	1	1	3	1	0	0	0	0	1	0	1	0	2
PotVar0007437	2	2	1	1	3	1	2	1	3	0	1	2	1	1	2	1	1	1	1	2	2	4	2	1	1	2	2	3	1	1	1	2	3	1	1	0	3	0	1	1	2	1	1	3	2	1	0	1	2
PotVar0007448	0	0	0	0	1	0	2	1	1	0	0	0	0	0	0	1	0	0	0	0	1	1	0	1	0	0	1	1	0	1	0	0	1	0	0	0	1	0	1	0	1	0	0	1	0	0	0	1	2
PotVar0007449	0	0	0	0	0	0	0	0	0	0	0	0	0	0	0	0	0	0	0	0	0	0	0	0	0	0	0	0	0	0	0	1	0	0	0	0	0	0	0	0	0	0	0	0	0	0	0	0	0
PotVar0007465	2	2	1	1	2	0	0	0	2	0	1	2	1	1	1	0	1	1	0	2	1	2	2	0	0	1	1	1	0	0	1	1	1	0	1	0	0	0	0	1	1	0	1	1	2	0	0	0	0
PotVar0007470	0	0	0	0	0	0	1	0	0	0	0	0	0	0	0	0	0	0	0	0	0	0	0	0	0	0	0	0	0	0	0	0	0	0	0	0	0	0	0	0	0	0	0	0	0	0	0	0	1
PotVar0007492	0	0	0	0	0	1	NA	1	0	0	0	0	0	0	1	0	0	0	0	0	0	1	0	0	1	1	1	1	1	1	0	0	2	0	0	0	1	0	0	0	0	1	0	0	0	1	0	1	3
PotVar0007531	0	0	0	0	0	0	1	1	0	0	0	0	0	0	0	0	0	0	0	0	0	0	0	0	0	1	1	1	0	1	0	0	1	0	0	0	1	0	0	0	0	0	0	0	0	0	0	1	1
PotVar0007532	2	1	2	3	0	2	1	2	0	4	3	2	1	2	2	3	3	3	3	0	2	0	2	3	3	2	2	0	3	3	2	1	0	3	2	4	1	4	3	2	2	3	2	1	2	3	2	2	2
PotVar0007541	0	0	0	0	0	0	0	0	0	0	0	0	0	0	0	0	0	0	0	0	0	0	0	0	0	0	0	0	0	0	0	1	0	0	0	0	0	0	0	0	0	0	0	0	0	0	0	0	0
PotVar0007554	0	0	0	0	0	0	0	0	0	0	0	0	0	0	0	0	0	0	0	0	1	0	0	1	0	0	0	0	0	0	0	0	0	0	0	0	0	0	1	0	1	0	0	0	0	0	0	0	0
PotVar0007556	0	1	1	0	1	1	1	1	1	0	0	0	2	1	0	0	0	0	0	2	0	0	0	0	0	0	0	1	0	0	1	1	1	0	1	0	0	0	0	1	0	0	1	0	0	0	3	1	0
PotVar0007596	0	1	0	0	0	0	0	1	0	0	0	0	1	0	0	0	0	0	0	0	0	0	0	0	0	0	0	0	0	0	0	0	0	0	0	0	0	0	0	0	0	0	0	0	0	0	0	0	0
PotVar0007597	0	0	0	0	1	1	2	1	1	0	0	0	1	0	2	1	1	0	1	1	2	2	0	1	1	1	1	2	1	1	0	1	2	1	0	0	3	0	1	0	1	1	0	2	0	1	0	1	2
PotVar0007606	0	0	0	0	0	0	0	0	0	0	0	0	0	0	0	0	0	0	1	0	0	0	0	0	0	0	0	1	0	0	0	0	0	1	0	0	2	0	0	0	0	0	0	1	0	0	0	0	0
PotVar0007608	0	0	0	0	0	0	1	0	0	0	0	0	0	0	0	0	0	0	0	0	0	0	0	0	0	0	0	0	0	0	0	0	0	0	0	0	0	0	0	0	0	0	0	0	0	0	0	0	1
PotVar0007611	0	0	0	0	0	0	0	0	0	0	0	0	1	0	1	0	1	0	0	1	1	0	0	0	0	0	0	0	0	0	0	0	0	0	0	0	0	0	0	0	0	0	0	0	0	0	0	0	0
PotVar0007613	0	0	0	0	1	0	NA	0	1	0	0	0	0	0	0	1	0	0	1	0	1	1	0	1	0	0	0	1	0	0	0	1	0	1	0	0	2	0	1	0	1	0	0	2	0	0	0	0	1
PotVar0007623	0	0	0	0	0	0	0	0	0	0	0	0	0	0	0	0	0	0	0	0	2	0	0	0	0	0	0	0	0	0	0	0	0	0	0	0	0	0	0	0	0	0	0	0	0	0	0	0	0
PotVar0007624	0	1	0	1	0	0	0	0	0	0	0	0	0	1	0	0	0	0	0	0	0	1	0	0	1	0	0	1	0	0	0	0	0	0	0	0	1	0	0	0	0	0	0	2	0	1	0	0	1
PotVar0007631	0	0	0	1	0	0	0	0	0	0	0	0	0	1	0	0	0	0	0	0	0	0	0	0	1	0	0	1	0	0	0	0	0	0	0	0	1	0	0	0	0	0	0	0	0	1	0	0	0
PotVar0007646	0	1	0	0	0	0	0	1	0	0	0	1	0	0	0	0	0	2	0	0	0	1	1	1	0	0	0	0	0	0	0	1	0	0	0	0	0	0	0	0	0	0	0	0	2	1	0	0	0
PotVar0007648	0	0	0	0	0	0	0	0	0	0	0	0	0	0	0	0	0	0	0	0	0	1	0	0	0	0	0	0	0	0	0	0	0	0	0	0	0	0	0	0	0	0	0	2	0	0	0	0	0
PotVar0007697	0	0	0	0	0	0	0	0	0	0	0	0	0	0	0	0	0	0	0	0	0	1	0	0	0	0	0	0	0	0	0	0	0	0	0	0	0	0	0	0	0	0	0	2	0	0	0	0	0
PotVar0007710	0	1	0	0	0	0	0	0	0	0	0	0	0	0	0	0	0	0	0	0	0	0	0	0	0	0	0	0	0	0	0	0	0	0	0	0	0	0	0	0	0	0	0	0	0	0	0	0	1
PotVar0007721	0	0	2	2	1	0	0	1	0	1	0	0	0	1	2	2	1	0	1	0	0	2	1	1	0	1	1	1	2	0	2	0	1	1	1	0	1	2	0	1	1	2	1	1	0	0	2	0	1
PotVar0007732	2	2	2	2	2	3	1	2	4	1	1	1	3	2	2	2	2	2	0	2	1	1	2	1	2	1	3	3	0	2	2	1	1	2	1	1	3	0	2	2	3	0	1	3	1	2	2	1	3
PotVar0007740	2	2	0	0	1	1	3	1	0	2	3	3	1	1	0	0	1	2	3	2	3	1	1	2	2	2	0	0	2	2	0	3	2	1	2	3	0	2	2	1	0	2	2	0	3	2	0	3	0
PotVar0007750	1	1	1	1	1	1	0	1	0	0	0	1	0	1	0	1	1	0	0	1	0	1	0	0	1	0	1	1	0	0	0	0	0	0	0	0	1	0	1	2	0	0	0	2	0	1	0	0	1
PotVar0007753	0	0	0	0	0	0	0	0	0	0	0	0	0	0	0	0	0	0	0	0	1	0	0	0	0	0	0	0	0	0	0	0	0	0	0	0	0	0	0	0	0	0	0	0	0	0	0	0	0
PotVar0007761	1	0	1	0	1	1	0	1	0	0	0	1	0	0	0	1	1	0	0	1	0	0	0	0	0	0	1	0	0	0	0	0	0	0	0	0	0	0	1	2	0	0	0	0	0	0	0	0	0
PotVar0007768	1	0	1	0	0	1	0	1	0	0	0	1	0	0	0	1	1	0	0	1	0	0	0	0	0	0	1	0	0	0	0	0	0	0	0	0	0	0	1	2	0	0	0	0	0	0	0	0	0
PotVar0007814	0	1	0	0	2	0	0	2	2	0	1	0	0	1	1	0	0	1	1	0	0	1	1	0	0	0	0	0	0	2	0	1	0	1	0	0	0	1	0	0	0	0	0	0	0	1	1	NA	0
PotVar0008021	0	0	0	1	0	0	0	0	0	0	0	0	0	1	0	0	0	0	0	0	0	0	0	0	1	0	0	1	0	0	0	0	0	0	0	0	1	0	0	0	0	0	0	0	0	1	0	0	0
PotVar0008028	0	0	0	1	0	0	0	0	0	0	0	0	0	1	0	0	0	0	0	0	0	0	0	0	1	0	0	1	0	0	0	0	0	0	0	0	1	0	0	0	0	0	0	0	0	1	0	0	0
PotVar0008073	0	0	0	0	0	0	0	0	0	0	0	0	0	0	0	0	0	0	0	0	0	1	0	0	0	0	0	0	0	0	0	0	0	0	0	0	0	0	0	0	0	0	0	2	0	0	0	0	0
PotVar0008075	1	1	1	1	1	1	0	1	0	0	0	1	0	1	0	1	1	0	0	1	0	1	0	0	1	0	1	1	0	0	0	0	0	0	0	0	1	0	1	2	0	0	0	2	0	1	0	0	1
PotVar0008082	1	0	1	0	1	1	0	1	0	0	0	1	0	0	0	1	1	0	0	1	0	0	0	0	0	0	1	0	0	0	0	0	0	0	0	0	0	0	1	2	0	0	0	0	0	0	0	0	0
PotVar0008084	0	1	0	1	0	0	0	0	0	0	0	0	0	1	0	0	0	0	0	0	0	1	0	0	1	0	0	1	0	0	0	0	0	0	0	0	1	0	0	0	0	0	0	2	0	1	0	0	1
PotVar0008085	0	0	0	0	0	0	0	0	0	0	0	0	0	0	0	0	0	0	0	0	0	1	0	0	0	0	0	0	0	0	0	0	0	0	0	0	0	0	0	0	0	0	0	2	0	0	0	0	0
PotVar0008088	0	1	0	0	0	0	0	0	0	0	0	0	0	0	0	0	0	0	0	0	0	0	0	0	0	0	0	0	0	0	0	0	0	0	0	0	0	0	0	0	0	0	0	0	0	0	0	0	1
PotVar0008090	0	1	2	2	1	0	0	1	0	1	0	0	0	1	2	2	1	0	1	0	1	2	1	1	0	1	1	1	2	0	2	0	1	1	1	0	1	2	0	1	1	2	1	1	0	0	2	0	1
PotVar0008099	0	0	0	0	0	0	0	0	1	0	0	0	0	0	0	0	0	0	0	0	0	0	0	0	0	0	0	0	0	1	1	0	0	0	0	0	0	0	0	0	0	0	0	0	0	0	0	0	0
PotVar0008100	0	0	0	1	0	0	0	0	0	0	0	0	0	1	0	0	0	0	0	0	0	0	0	0	1	0	0	1	0	0	0	0	0	0	0	0	1	0	0	0	0	0	0	0	0	1	0	0	0
PotVar0008113	0	0	0	0	0	0	0	0	0	0	0	0	0	0	0	0	0	0	0	0	0	1	0	0	0	1	0	0	0	0	0	0	0	0	0	0	0	0	0	0	0	0	0	1	0	0	0	0	0
PotVar0008115	2	1	2	0	0	0	0	1	1	0	0	1	1	1	2	1	2	1	1	0	0	0	1	2	0	1	1	0	0	1	0	1	1	1	0	1	1	1	0	3	1	1	1	0	1	1	1	0	0
PotVar0008117	0	0	2	0	0	0	0	0	0	0	0	0	0	0	1	0	1	0	0	0	0	0	0	1	0	1	0	0	0	0	0	1	0	0	0	0	0	0	0	2	1	0	0	0	0	0	1	0	0
PotVar0008128	0	0	0	0	0	0	0	0	0	0	0	0	0	0	0	0	0	0	0	0	0	1	0	0	0	1	0	0	0	0	0	0	0	0	0	0	0	0	0	0	0	0	0	1	0	0	0	0	0
PotVar0008146	0	1	0	0	0	0	0	0	0	0	0	0	0	0	0	0	0	0	0	0	0	0	0	0	0	0	0	0	0	0	0	0	0	0	0	0	0	1	0	0	0	0	0	0	1	0	0	0	0
PotVar0008149	2	2	0	0	0	0	0	1	1	0	0	1	1	1	1	1	1	1	1	0	0	0	1	1	0	0	1	0	0	1	0	0	1	1	0	1	1	2	0	1	0	1	1	0	2	1	0	0	0
PotVar0008184	0	2	0	0	1	0	0	0	0	0	0	0	0	0	0	0	0	1	0	1	1	0	0	0	1	0	0	0	1	1	0	0	0	0	0	0	0	1	0	0	0	1	1	0	1	0	0	0	1
PotVar0008194	1	0	0	1	2	0	0	0	2	1	0	1	1	0	0	0	1	0	0	0	0	1	0	1	0	1	1	2	0	0	1	0	1	0	0	1	0	0	0	1	0	0	0	0	1	0	1	0	1
PotVar0008207	3	1	2	0	0	2	2	1	1	2	2	2	1	1	2	3	2	2	1	1	1	1	2	2	3	0	1	1	2	2	2	1	2	2	2	1	2	3	2	2	0	1	2	1	1	1	1	2	2
PotVar0008219	1	1	2	4	3	1	2	2	3	2	1	2	3	3	2	1	2	1	3	1	2	NA	2	2	0	2	3	3	1	1	2	3	2	1	1	3	1	0	2	2	2	1	1	2	2	3	3	2	1
PotVar0008220	0	2	0	0	1	1	0	1	0	0	1	0	0	0	0	0	0	1	0	1	1	1	0	0	1	1	0	0	1	1	0	0	0	1	1	0	1	1	0	0	2	2	1	1	1	0	0	0	1
PotVar0008237	2	1	1	0	0	2	1	1	1	1	2	1	1	1	2	2	2	2	1	0	0	1	2	1	1	0	1	0	1	1	0	0	1	1	0	1	1	2	1	2	0	1	1	0	1	1	0	0	1
PotVar0008239	2	3	0	0	1	1	1	2	1	0	1	1	1	1	1	1	1	2	1	1	2	0	1	1	2	0	1	0	2	2	0	0	1	2	1	1	2	2	0	1	2	3	2	0	2	1	0	0	1
PotVar0008242	2	1	0	0	0	0	1	1	1	0	0	1	1	1	1	1	1	1	1	0	0	0	1	1	1	0	1	0	1	1	0	0	1	1	0	1	1	1	0	1	0	1	1	0	1	1	0	0	0
PotVar0008243	1	0	1	0	0	0	1	0	0	1	0	1	0	0	0	1	0	0	0	1	1	0	0	1	2	0	0	1	1	1	2	1	1	1	2	0	1	1	1	0	0	0	1	1	0	0	1	2	1
PotVar0008247	0	1	2	1	0	0	0	2	1	0	0	0	1	2	1	0	1	0	1	0	0	0	0	1	0	1	1	1	0	0	1	2	1	0	0	0	0	0	0	1	1	0	0	1	1	1	1	0	0
PotVar0008262	0	0	0	0	0	0	0	0	0	0	0	0	0	0	0	0	0	0	0	0	0	2	0	0	0	2	0	0	0	0	0	0	0	0	0	0	0	0	0	0	0	0	0	2	0	0	0	0	0
PotVar0008263	0	2	3	3	1	1	2	2	1	1	1	0	2	3	2	1	1	1	1	2	2	2	2	1	0	0	1	2	1	1	2	3	0	2	1	1	1	1	3	1	2	2	1	2	1	3	2	2	0
PotVar0008279	2	1	0	2	1	1	3	1	1	1	1	1	2	2	2	2	1	2	2	1	1	2	3	1	1	3	2	1	2	2	0	1	1	2	1	2	2	1	2	1	1	2	2	2	1	3	1	2	0
PotVar0008281	3	2	0	0	0	0	2	1	1	1	0	2	1	1	1	2	1	1	NA	0	NA	0	1	2	3	1	1	1	2	2	1	1	2	1	2	1	2	NA	0	1	0	1	NA	1	2	1	1	2	1
PotVar0008293	0	0	1	0	0	2	0	0	0	1	2	0	0	0	1	1	1	1	0	0	0	1	1	0	0	0	0	0	0	0	0	0	1	0	0	0	0	1	1	1	0	0	0	0	1	0	0	0	1
PotVar0008299	1	0	0	0	0	0	1	0	0	1	0	1	0	0	0	1	0	0	2	0	1	1	0	1	2	2	0	1	1	1	1	1	1	0	2	0	1	1	0	0	0	0	1	2	0	0	1	2	1
PotVar0008301	2	1	0	0	0	0	1	1	1	0	0	1	1	1	1	1	1	1	1	0	0	0	1	1	1	1	1	0	1	1	0	0	1	1	0	1	1	1	0	1	0	1	1	0	1	1	0	0	0
PotVar0008323	0	1	0	2	1	1	2	0	0	1	1	0	1	1	1	1	0	1	1	1	0	2	2	0	0	0	1	1	1	1	0	1	0	1	1	1	1	1	2	0	1	1	1	1	1	2	1	2	0
PotVar0008325	2	1	0	0	0	0	1	1	1	0	0	1	1	1	1	1	1	1	1	0	0	0	1	1	1	1	1	0	1	1	0	0	1	1	0	1	1	1	0	1	0	1	1	0	1	1	0	0	0
PotVar0008356	NA	1	1	0	0	0	2	1	1	1	0	2	1	1	1	2	1	1	NA	2	1	1	1	2	NA	3	1	1	NA	2	2	1	2	NA	2	1	2	2	1	1	0	1	NA	2	1	1	1	NA	1
PotVar0008358	0	0	1	0	0	0	0	0	0	0	0	0	0	0	0	0	0	0	0	1	0	0	0	0	0	0	0	0	0	0	1	0	0	1	0	0	0	0	1	0	0	0	0	0	0	0	0	0	0
PotVar0008370	0	0	0	0	1	1	0	1	0	0	1	1	0	0	0	0	0	0	0	0	1	0	0	0	0	0	1	0	0	0	0	0	0	1	1	1	1	0	0	0	1	0	0	0	0	0	0	0	0
PotVar0008380	1	1	3	2	3	3	0	3	3	2	3	2	2	2	2	1	3	2	0	1	3	NA	1	2	0	1	2	2	1	1	2	2	2	1	1	2	1	1	1	3	3	2	1	1	2	1	2	0	2
PotVar0008383	0	0	1	0	0	0	0	0	0	0	0	0	0	0	0	0	0	0	0	1	0	0	0	0	0	0	0	0	0	0	1	0	0	1	0	0	0	0	1	0	0	0	0	0	0	0	0	0	0
PotVar0008392	0	1	2	1	0	0	0	2	1	0	0	0	1	2	1	0	1	0	0	0	2	0	0	1	0	0	0	1	0	0	1	2	0	0	0	0	0	0	0	1	1	1	0	1	0	1	1	0	0
PotVar0008393	1	0	1	0	0	0	1	0	0	1	0	1	0	0	0	1	0	0	2	2	1	1	0	1	2	2	0	1	1	1	2	1	1	1	2	0	1	1	NA	0	0	0	1	2	0	0	1	2	1
PotVar0008400	0	2	0	2	1	1	2	0	0	1	1	0	1	1	1	1	0	1	1	1	0	NA	2	0	1	0	1	1	1	1	0	1	0	1	1	1	1	1	2	0	1	1	2	1	1	2	1	2	1
PotVar0008401	2	3	0	2	1	1	3	1	1	1	1	1	2	2	2	2	1	2	2	1	0	2	3	1	2	1	2	1	2	2	0	1	1	2	1	2	2	2	2	1	1	2	NA	1	2	3	1	2	1
PotVar0008409	2	1	0	0	0	0	1	1	1	0	0	1	1	1	1	1	1	1	1	0	0	0	1	1	1	1	1	0	1	1	0	0	1	1	0	1	1	1	0	1	0	1	1	0	1	1	0	0	0
PotVar0008442	4	1	1	1	2	2	2	1	1	2	2	3	1	1	2	3	2	1	3	2	2	NA	1	3	3	4	1	1	2	3	1	1	3	1	2	1	3	4	1	2	0	2	2	2	2	1	1	2	2
PotVar0008443	0	0	0	0	0	1	0	0	0	0	1	1	0	0	0	0	0	0	0	0	0	0	0	0	0	0	0	0	0	0	0	0	0	1	1	1	0	0	0	0	2	0	NA	0	0	0	0	0	0
PotVar0008447	0	3	2	1	1	1	0	2	3	1	1	NA	2	2	1	0	2	2	0	1	2	0	1	1	1	1	2	2	1	1	2	2	1	1	1	2	0	0	0	2	3	1	1	1	2	1	2	0	2
PotVar0008448	0	0	1	2	1	1	2	1	0	1	1	0	1	1	1	1	0	1	1	2	0	2	2	0	0	0	1	1	1	0	1	1	0	2	1	1	1	0	3	0	1	1	1	1	0	2	1	2	0
PotVar0008449	2	1	1	0	0	0	1	1	1	0	0	1	1	1	1	1	1	1	1	0	1	0	1	1	1	1	1	0	1	2	0	1	1	1	0	1	1	1	0	NA	0	1	1	0	1	1	0	0	0
PotVar0008494	2	1	1	0	0	0	2	1	1	1	0	1	1	1	1	2	1	1	3	2	1	1	1	1	3	3	1	1	2	3	1	1	2	1	2	1	2	2	0	2	0	1	2	2	1	1	1	2	1
PotVar0008495	2	1	1	0	0	0	1	1	1	0	0	1	1	1	1	1	1	1	1	0	0	0	1	1	1	1	1	0	1	2	0	1	1	1	0	1	1	1	0	2	0	1	1	0	1	1	0	0	0
PotVar0008504	2	0	0	1	2	2	0	0	0	1	2	2	0	0	1	1	1	0	0	0	1	2	0	2	0	1	0	0	0	0	0	0	1	0	0	0	0	2	1	0	0	1	NA	0	1	0	0	0	1
PotVar0008511	0	0	0	0	0	0	0	0	2	1	0	0	1	0	0	0	1	0	0	0	0	0	0	0	0	0	1	1	0	0	1	0	1	0	0	1	0	0	0	1	0	0	0	0	1	0	1	0	1
PotVar0008531	0	0	0	0	0	0	0	0	0	0	0	0	0	0	0	0	0	0	0	1	0	0	0	0	0	1	0	0	0	0	0	0	0	0	0	0	0	0	0	0	0	0	0	0	0	0	0	0	0
PotVar0008553	0	0	1	1	1	1	2	NA	0	0	1	0	1	0	0	0	0	1	1	1	0	1	2	0	0	1	0	0	0	0	1	0	0	0	0	0	0	0	0	0	0	1	0	2	0	0	1	2	1
PotVar0008569	0	0	0	0	0	0	0	0	0	0	0	0	0	0	0	0	0	0	0	0	0	1	0	0	0	1	0	0	0	0	0	0	0	0	0	0	0	0	0	0	0	0	0	1	0	0	0	0	0
PotVar0008636	0	1	0	0	0	0	0	0	0	1	0	0	0	0	1	0	0	0	1	0	0	1	0	0	1	2	0	1	1	1	0	0	0	0	1	0	1	1	0	0	0	0	1	2	0	1	0	0	1
PotVar0008637	0	0	0	0	0	0	1	0	2	2	0	0	1	1	0	1	1	0	1	1	2	2	0	0	2	0	1	2	1	0	2	1	2	1	2	2	2	1	2	1	1	1	2	0	1	1	1	2	2
PotVar0008666	1	0	1	1	1	1	0	0	0	1	1	1	0	0	1	2	0	0	0	2	0	2	0	1	0	1	0	0	0	0	0	0	0	1	0	0	0	1	2	1	0	1	0	0	0	0	0	0	0
PotVar0008668	2	2	2	3	3	2	0	2	1	1	2	2	1	2	2	2	1	1	0	2	2	2	1	3	0	1	2	1	1	1	1	2	0	1	1	0	0	1	2	1	1	1	1	1	1	1	1	0	0
PotVar0008670	0	0	0	0	0	0	0	0	2	2	0	0	1	1	0	1	1	0	0	1	0	NA	0	0	1	0	1	2	1	0	1	1	1	1	1	2	1	0	2	1	1	1	1	0	1	1	0	0	1
PotVar0008711	2	0	1	2	1	3	1	0	0	1	3	3	0	0	1	2	1	1	1	2	3	NA	0	2	1	1	1	0	1	1	1	0	2	2	1	1	1	2	2	1	2	1	1	0	1	0	2	2	1
PotVar0008714	0	0	0	0	0	1	0	0	0	0	1	1	0	0	0	0	1	1	0	0	0	0	0	0	0	0	1	0	0	0	0	0	1	1	0	1	0	0	0	0	2	0	0	0	1	0	1	0	0
PotVar0008720	0	0	0	0	0	0	0	0	0	0	0	0	0	0	0	0	0	0	0	0	0	0	0	0	0	0	1	0	0	0	0	0	0	0	0	0	0	0	0	0	0	0	0	0	0	0	0	0	0
PotVar0008725	0	0	0	0	1	0	0	0	2	2	0	0	1	1	0	1	1	0	0	1	0	2	0	0	1	0	1	2	1	0	1	1	1	1	1	2	1	0	2	1	1	1	1	0	1	1	0	0	1
PotVar0008826	4	1	2	2	1	3	1	1	1	1	3	4	1	1	2	3	2	2	1	2	2	NA	1	3	1	2	2	0	2	3	0	1	2	3	0	2	NA	3	2	NA	2	2	1	0	2	1	1	0	0
PotVar0008852	0	2	1	1	1	0	0	NA	1	0	0	0	1	2	1	0	1	1	0	0	1	0	1	1	0	0	1	1	0	0	1	2	0	0	1	0	0	0	0	0	1	0	0	1	1	1	1	0	0
PotVar0008857	2	1	1	0	0	0	1	1	1	0	0	1	1	1	1	1	1	1	1	0	0	0	1	1	1	1	1	0	1	2	0	1	1	1	0	1	1	1	0	2	0	1	1	0	1	1	0	0	0
PotVar0008860	0	0	0	0	0	0	1	0	0	0	0	0	0	0	0	0	0	0	1	0	1	0	0	0	1	0	0	0	0	0	1	0	1	0	1	0	0	0	0	0	0	0	1	0	0	0	1	2	1
PotVar0008867	0	0	0	0	0	1	0	0	0	0	1	1	0	0	0	0	1	1	0	0	0	0	0	0	0	0	0	0	0	0	0	0	1	1	0	1	0	0	0	0	2	0	0	0	1	0	1	0	0
PotVar0008903	0	1	0	0	0	0	0	0	0	1	0	0	0	0	1	0	0	0	1	0	0	1	0	0	1	2	0	1	1	1	0	0	0	0	1	0	1	0	0	0	0	0	1	2	0	1	0	0	1
PotVar0008904	0	0	0	0	0	0	0	0	0	0	0	0	0	0	0	0	0	0	0	0	1	1	0	0	0	1	0	0	0	0	0	0	0	0	0	0	1	0	0	0	0	0	0	1	0	0	0	0	0
PotVar0008905	0	1	0	0	0	0	0	0	0	1	0	0	0	0	1	0	0	0	1	0	1	0	0	0	1	0	0	1	1	1	0	0	0	0	1	0	2	0	0	0	0	0	1	1	0	1	0	0	1
PotVar0008906	2	1	1	0	1	0	1	1	3	2	0	1	2	2	1	2	2	1	1	1	0	2	1	1	2	1	2	2	2	2	1	2	2	2	1	3	2	1	2	NA	1	2	2	0	2	2	0	0	1
PotVar0008928	2	1	1	0	0	0	1	1	1	0	0	1	1	1	1	1	1	1	1	0	0	0	1	1	1	1	1	0	1	2	0	1	1	1	0	1	1	1	0	2	0	1	1	0	1	1	0	0	0
PotVar0008942	2	1	1	0	0	0	1	NA	1	0	0	1	1	NA	1	1	1	1	1	0	0	0	1	1	1	1	1	NA	1	2	0	NA	1	1	0	1	1	1	0	2	0	1	1	0	1	1	0	0	0
PotVar0008949	2	1	1	0	0	0	1	1	1	0	0	1	1	1	1	1	1	1	1	0	0	0	1	1	1	1	1	0	1	2	0	1	1	1	0	1	1	1	0	2	0	1	1	0	1	1	0	0	0
PotVar0009002	2	1	1	1	1	1	2	2	0	0	3	3	1	2	0	1	2	2	1	1	2	1	1	1	1	2	0	1	1	1	0	2	2	0	2	0	1	2	1	2	1	2	1	0	2	3	0	1	0
PotVar0009006	0	1	0	0	0	0	0	0	0	0	0	0	0	0	0	0	0	0	0	0	0	1	0	0	0	0	0	0	0	0	0	0	0	0	0	0	0	0	0	0	0	0	0	NA	0	0	0	0	1
PotVar0009052	0	0	0	0	0	0	0	0	0	0	0	0	0	0	0	0	0	0	0	0	0	0	0	0	0	0	0	0	0	0	0	0	0	0	0	0	0	0	0	0	0	0	0	0	0	0	0	0	0
PotVar0009073	0	1	0	0	0	0	0	0	0	0	0	0	0	0	0	0	0	0	0	0	0	0	0	0	0	0	0	0	0	0	0	0	0	0	0	0	0	0	0	0	0	0	0	0	0	0	0	0	1
PotVar0009080	0	0	0	0	0	0	0	0	0	1	0	0	0	0	0	0	0	0	0	0	0	0	0	0	0	0	0	0	0	0	0	0	0	0	0	0	0	0	0	0	0	0	1	0	0	0	0	1	0
PotVar0009086	1	1	0	0	0	1	1	0	0	1	1	1	0	0	0	0	0	0	1	1	1	0	0	1	2	0	0	0	2	1	0	1	0	1	0	2	0	0	2	1	1	2	0	0	1	0	0	0	0
PotVar0009111	0	0	0	0	0	0	0	0	0	0	0	0	0	0	0	0	0	0	0	0	0	1	0	0	0	0	0	0	0	0	0	0	0	0	0	0	0	0	0	0	0	0	0	3	0	0	0	0	0
PotVar0009120	1	0	1	0	1	2	1	1	1	1	0	0	1	1	2	1	0	1	0	1	0	0	1	0	0	1	1	1	0	1	1	1	1	2	0	0	1	0	0	0	2	0	1	1	1	1	2	0	3
PotVar0009159	0	0	0	0	2	0	0	0	0	0	0	0	0	0	0	0	0	0	0	0	0	0	0	0	0	0	0	0	0	0	0	0	0	0	0	0	0	0	0	0	0	0	0	1	0	0	0	0	0
PotVar0009170	0	0	0	0	0	1	0	1	0	1	0	0	0	0	0	1	1	1	0	0	0	0	1	0	0	0	1	0	0	1	0	0	0	1	0	0	0	2	0	0	0	0	1	0	1	0	0	0	0
PotVar0009171	2	0	0	2	0	0	1	1	1	0	0	1	1	1	2	1	1	0	2	1	0	0	2	0	3	1	2	1	0	0	1	0	3	0	0	1	1	1	1	1	0	1	1	1	0	1	3	1	1
PotVar0009177	2	2	0	0	0	1	0	1	0	1	0	1	0	0	0	0	0	0	0	0	0	0	0	1	0	0	0	0	1	0	0	0	4	0	0	2	0	1	0	0	1	0	0	0	1	0	0	0	0
PotVar0009178	2	0	0	2	NA	1	1	2	1	1	0	1	1	1	2	2	2	1	2	1	0	0	3	0	3	1	3	1	0	1	1	0	3	1	0	1	1	3	1	1	0	1	1	2	1	1	3	1	1
PotVar0009202	0	0	0	0	0	0	0	0	0	0	0	0	0	0	0	0	0	0	0	0	0	0	0	0	0	0	0	0	0	0	0	0	0	0	0	0	0	0	0	0	0	0	0	0	0	0	0	0	0
PotVar0009203	0	0	0	0	0	0	0	0	0	1	0	0	0	0	0	0	0	0	0	0	0	0	0	0	0	0	0	0	0	1	0	0	0	0	0	0	0	1	0	0	0	0	0	0	0	0	0	0	0
PotVar0009226	0	0	0	0	0	0	0	0	0	1	0	0	0	0	0	0	0	0	0	0	0	0	0	0	0	0	0	0	0	1	0	0	0	0	0	0	0	1	0	0	0	0	0	0	0	0	0	0	0
PotVar0009252	0	0	0	0	0	0	0	0	0	0	0	0	0	0	0	0	0	0	0	0	0	0	0	0	0	0	0	0	0	0	0	0	0	0	0	0	0	0	0	0	0	0	0	0	0	0	0	0	0
PotVar0009279	0	0	0	0	1	0	0	0	0	0	0	0	0	0	0	0	0	0	0	0	0	0	0	0	0	0	0	0	0	0	0	0	0	0	0	0	0	0	0	0	0	0	0	0	0	0	0	0	0
PotVar0009281	0	0	0	1	1	1	1	0	2	0	1	0	2	1	1	0	1	1	1	0	1	1	1	0	0	0	1	2	1	1	2	0	0	2	1	0	1	0	1	0	0	0	1	1	1	1	1	2	1
PotVar0009282	3	2	0	2	0	0	1	1	1	1	2	2	1	2	2	2	1	0	3	1	1	1	2	1	4	2	2	1	0	0	1	1	3	0	1	2	1	1	2	1	1	1	1	1	1	2	3	1	2
PotVar0009283	1	2	3	1	3	3	3	1	3	2	2	2	2	2	2	1	2	1	1	2	2	3	1	3	0	2	1	3	4	2	2	1	1	2	2	2	3	1	2	2	3	2	1	3	2	2	1	3	2
PotVar0009305	1	2	0	0	0	1	0	2	0	1	0	1	0	0	0	0	0	0	0	0	0	0	0	2	0	0	0	0	1	0	0	0	1	0	0	2	0	1	0	0	2	0	0	0	1	0	0	0	0
PotVar0009316	0	0	0	0	0	0	0	0	0	1	0	0	0	0	0	0	0	0	0	0	0	0	0	0	0	0	0	0	0	1	0	0	0	0	0	0	0	1	0	0	0	0	0	0	0	0	0	0	0
PotVar0009332	0	0	0	0	0	0	0	0	0	1	0	0	0	0	0	0	0	0	0	0	0	0	0	0	0	0	0	0	0	NA	0	0	0	0	0	0	0	1	0	0	0	0	0	0	0	0	0	0	0
PotVar0009408	0	0	0	0	1	0	0	0	0	0	0	0	0	0	0	0	0	0	0	0	0	0	0	0	0	0	0	0	0	0	0	0	0	0	0	0	0	0	0	0	0	0	0	0	0	0	0	0	0
PotVar0009410	0	0	0	0	0	0	0	0	0	0	0	0	0	0	0	0	0	0	0	0	0	0	0	0	0	0	0	0	0	0	0	0	0	0	0	0	0	0	0	0	0	0	0	0	0	0	0	0	0
PotVar0009411	0	0	1	1	0	1	0	2	0	1	0	0	1	0	0	1	1	2	0	1	1	0	1	0	0	0	1	0	0	NA	1	2	0	NA	1	0	0	2	0	1	0	1	1	0	1	0	0	0	0
PotVar0009429	0	0	3	0	2	1	2	0	1	1	1	1	0	1	1	1	1	0	0	2	1	2	0	1	0	2	0	1	2	1	0	1	0	0	1	0	2	0	1	2	1	2	0	2	0	1	0	1	1
PotVar0009458	0	0	3	0	2	1	2	0	1	1	1	1	0	1	1	1	1	0	0	2	1	2	0	1	0	2	0	1	2	1	0	1	0	0	1	0	2	0	1	2	1	2	0	2	0	1	0	1	1
PotVar0009460	0	0	1	1	0	1	0	3	0	1	0	0	1	0	0	1	1	2	0	1	1	0	1	0	0	0	NA	0	0	2	1	2	0	2	1	0	0	2	0	NA	0	1	1	0	NA	0	0	0	0
PotVar0009466	2	2	0	2	0	0	0	1	0	1	2	2	1	2	2	2	1	0	3	1	1	1	2	1	4	1	1	1	0	0	1	1	3	0	1	2	1	1	2	0	1	1	1	1	0	2	3	1	2
PotVar0009471	1	0	0	0	0	0	1	0	1	0	0	0	0	0	0	0	0	0	0	0	0	0	0	0	0	1	1	0	0	0	0	0	0	0	0	0	0	0	0	1	0	0	0	0	1	0	0	0	0
PotVar0009474	0	0	0	1	1	1	1	0	2	0	1	0	2	1	1	0	1	1	1	0	1	1	1	0	0	0	1	2	1	1	2	0	0	2	1	0	1	0	1	0	0	0	1	1	1	1	1	2	1
PotVar0009483	2	2	0	2	0	0	0	1	0	1	2	2	1	2	2	2	1	0	3	1	1	1	2	1	4	1	1	1	0	0	1	1	3	0	1	2	1	1	2	0	1	1	1	1	0	2	3	1	2
PotVar0009505	2	2	0	2	0	0	0	1	0	1	2	2	1	2	2	2	1	0	3	1	1	1	2	1	4	1	1	1	0	0	1	1	NA	0	1	2	1	1	2	0	1	1	1	1	0	2	3	1	2
PotVar0009523	1	0	0	0	0	0	1	0	1	0	0	0	0	0	0	0	0	0	0	0	0	0	0	0	0	1	1	0	0	0	0	0	0	0	0	0	0	0	0	1	0	0	0	0	1	0	0	0	0
PotVar0009542	1	2	3	0	2	2	2	1	1	2	1	2	0	1	1	1	1	0	0	2	1	2	0	3	0	2	0	1	3	1	0	1	1	0	1	2	2	1	1	2	3	2	0	2	1	1	0	1	1
PotVar0009548	0	0	0	1	1	1	1	0	2	0	1	0	2	1	1	0	1	1	1	0	1	1	1	0	0	0	1	2	1	1	2	0	0	2	1	0	1	0	1	0	0	0	1	1	1	1	1	2	1
PotVar0009566	0	0	0	0	0	0	0	0	0	0	0	0	0	0	0	0	0	1	0	0	0	0	0	0	0	0	0	0	0	0	0	0	0	0	0	0	0	0	0	0	0	0	1	0	0	0	0	0	0
PotVar0009567	1	0	1	2	2	2	2	2	3	1	1	0	3	1	1	1	2	4	1	1	2	1	2	0	0	1	3	2	1	3	3	2	0	4	2	0	1	2	1	2	0	1	NA	1	3	1	1	2	1
PotVar0009568	0	0	0	0	1	0	0	0	0	0	0	0	0	0	0	0	0	0	0	0	0	0	0	0	0	0	0	0	0	0	0	0	0	0	0	0	0	0	0	0	0	0	0	0	0	0	0	0	0
PotVar0009569	1	2	1	2	2	3	1	3	2	2	1	1	3	1	1	1	2	4	1	1	2	1	2	2	0	0	2	2	2	3	3	2	1	4	2	2	1	3	1	1	2	1	3	1	3	1	1	2	1
PotVar0009570	1	2	0	0	0	1	0	1	0	1	0	1	0	0	0	0	0	0	0	0	0	0	0	2	0	0	0	0	1	0	0	0	1	0	0	2	0	1	0	0	2	0	0	0	1	0	0	0	0
PotVar0009575	2	2	0	2	0	0	0	1	0	1	2	2	1	2	2	2	1	0	3	1	1	1	2	1	4	1	1	1	0	0	1	1	3	0	1	2	1	1	2	0	1	1	1	1	0	2	3	1	2
PotVar0009581	0	0	0	0	0	0	0	0	0	0	0	0	0	0	0	0	0	0	0	0	0	0	0	0	0	0	0	0	0	0	0	0	0	0	0	0	0	0	0	0	0	0	0	0	0	0	0	0	0
PotVar0009608	1	2	0	0	0	1	0	1	0	1	0	1	0	0	0	0	0	1	0	0	0	0	0	2	0	0	0	0	1	0	0	0	1	0	0	2	0	1	0	0	2	0	1	0	1	0	0	0	0
PotVar0009610	0	0	3	0	2	1	2	0	1	1	1	1	0	1	1	1	1	0	0	2	1	2	0	1	0	2	0	1	2	1	0	1	0	0	1	0	2	0	1	2	1	2	0	2	0	1	0	1	1
PotVar0009624	1	0	3	0	3	1	3	0	2	2	1	1	0	1	1	1	1	0	0	2	1	2	0	1	0	3	1	1	2	2	0	1	0	0	1	0	2	NA	1	3	1	2	0	2	1	1	0	1	1
PotVar0009651	0	0	1	1	0	1	0	2	0	0	0	0	1	0	0	1	1	NA	0	1	1	0	1	0	0	0	1	0	0	1	1	2	0	NA	1	0	0	1	0	NA	0	1	1	0	1	0	0	0	0
PotVar0009673	0	0	1	1	0	1	0	2	0	0	0	0	1	0	0	1	1	2	0	1	1	0	1	0	0	0	1	0	0	1	1	2	0	2	1	0	0	1	0	1	0	1	1	0	1	0	0	0	0
PotVar0009747	2	2	0	2	0	0	0	1	0	1	2	2	1	2	2	2	1	0	3	1	1	1	2	1	4	1	1	1	0	0	1	1	3	0	1	2	1	1	2	0	1	1	1	1	0	2	3	1	2
PotVar0009760	2	4	0	0	0	1	0	NA	0	1	0	2	0	0	0	0	0	1	0	0	0	0	0	1	NA	0	0	0	1	0	0	0	4	0	0	4	0	1	0	0	1	0	1	0	1	0	0	0	0
PotVar0009781	1	0	0	0	0	0	1	0	1	0	0	0	0	0	0	0	0	0	0	0	0	0	0	0	0	1	1	0	0	0	0	0	0	0	0	0	0	0	0	1	0	0	0	0	1	0	0	0	0
PotVar0009797	0	0	0	0	0	0	0	0	0	1	0	0	0	0	0	0	0	0	0	0	0	0	0	0	0	0	0	0	0	1	0	0	0	0	0	0	0	1	0	0	0	0	0	0	0	0	0	0	0
PotVar0009802	0	0	0	0	1	0	0	0	0	0	0	0	0	0	0	0	0	0	0	0	0	0	0	0	0	0	0	0	0	0	0	0	0	0	0	0	0	0	0	0	0	0	0	0	0	0	0	0	0
PotVar0009808	0	0	1	1	0	1	0	2	0	0	0	0	1	0	0	1	1	2	0	1	1	0	1	0	0	0	1	0	0	1	1	2	0	2	1	0	0	1	0	1	0	1	1	0	1	0	0	0	0
PotVar0009827	2	2	0	2	0	0	1	1	0	1	3	2	1	2	3	2	1	0	3	1	1	1	2	1	4	1	1	1	0	0	1	1	3	0	1	2	1	1	2	0	1	2	1	1	0	2	3	1	2
PotVar0009843	0	0	0	0	0	0	0	0	0	0	0	0	0	0	0	0	0	0	0	0	0	0	0	0	0	0	0	0	0	0	0	0	0	0	0	0	0	0	0	0	0	0	0	0	0	0	0	0	0
PotVar0009844	1	1	0	2	0	0	0	1	0	0	0	1	1	1	2	1	1	0	2	1	0	0	2	0	3	0	1	1	0	0	1	0	3	0	1	1	1	1	2	0	0	1	0	1	0	1	3	1	1
PotVar0009845	1	2	0	0	0	1	0	1	0	1	0	1	0	0	0	0	0	1	0	0	0	0	0	1	0	0	0	0	1	0	0	0	1	0	0	2	0	1	0	0	1	0	1	0	1	0	0	0	0
PotVar0009846	1	1	0	3	1	1	1	1	2	0	NA	1	3	2	3	1	2	1	3	1	NA	1	3	0	3	0	NA	3	NA	NA	3	0	3	2	2	1	2	1	3	1	0	1	NA	2	NA	2	4	3	2
PotVar0009857	2	2	1	2	2	3	2	3	3	2	1	1	3	1	1	1	2	4	1	1	2	1	2	2	0	1	3	2	2	3	3	2	NA	4	2	2	1	3	1	2	2	1	3	1	4	1	1	2	1
PotVar0009858	1	0	0	0	0	0	1	0	1	0	0	0	0	0	0	0	0	0	0	0	0	0	0	0	0	1	1	0	0	0	0	0	0	0	0	0	0	0	0	1	0	0	0	0	1	0	0	0	0
PotVar0009867	1	3	0	3	1	2	1	2	2	1	1	1	3	2	NA	0	1	NA	NA	1	1	1	3	2	2	0	2	NA	2	1	3	0	NA	NA	2	2	2	NA	2	0	2	0	2	2	NA	2	3	2	2
PotVar0009882	1	0	0	1	1	1	1	0	2	0	1	1	2	1	1	1	2	1	1	0	1	1	1	0	1	0	1	2	1	1	2	0	2	2	1	1	1	1	1	0	0	1	1	1	1	1	2	3	1
PotVar0009883	0	0	0	0	0	0	0	0	0	0	0	0	0	0	0	0	0	0	0	0	0	0	0	0	0	0	0	0	0	0	0	0	0	0	0	0	0	0	0	0	0	0	0	0	0	0	0	0	0
PotVar0009886	1	2	0	0	0	1	0	1	0	1	0	1	0	0	0	0	0	0	0	0	0	0	0	1	0	0	0	0	1	0	0	0	1	0	0	2	0	1	0	0	1	0	0	0	1	0	0	1	0
PotVar0009894	0	0	0	1	1	1	1	0	2	0	1	0	2	1	1	0	1	1	1	0	1	1	1	0	0	0	1	2	1	1	2	0	0	2	1	0	1	0	0	0	0	0	1	1	1	1	1	2	1
PotVar0009896	0	0	0	0	0	0	0	0	0	0	0	0	0	0	0	0	0	1	0	0	0	0	0	0	0	0	0	0	0	0	0	0	0	0	0	0	0	0	0	0	0	0	1	0	0	0	0	0	0
PotVar0009917	2	0	1	4	2	2	2	2	3	1	1	1	4	2	2	2	3	3	3	1	2	1	3	0	2	1	3	2	1	3	3	2	2	4	2	1	2	3	1	2	0	2	2	2	3	2	3	3	2
PotVar0009928	1	0	1	3	1	1	1	2	1	1	0	0	2	1	1	1	1	2	2	1	1	0	2	0	1	1	2	0	0	2	1	2	0	2	1	0	1	2	0	2	0	1	1	1	2	1	1	0	1
PotVar0009943	0	0	0	0	1	0	0	0	0	0	0	0	0	0	0	0	0	0	0	0	0	0	0	0	0	0	0	0	0	0	0	0	0	0	0	0	0	0	0	0	0	0	0	0	0	0	0	0	0
PotVar0009949	0	0	1	3	0	1	0	2	0	1	0	0	2	1	1	1	1	2	2	1	1	0	2	0	1	0	1	0	0	2	1	2	0	2	1	0	1	2	0	1	0	1	1	1	1	1	1	0	1
PotVar0009951	1	0	0	0	0	0	0	0	0	0	0	1	0	0	0	1	1	0	0	0	0	0	0	0	1	0	0	0	0	0	0	0	2	0	0	1	0	1	1	0	0	1	0	0	0	0	1	1	0
PotVar0009955	0	0	1	3	1	1	0	2	0	1	0	0	2	1	1	1	1	2	2	1	1	0	2	1	1	0	1	0	0	2	1	2	0	2	1	0	1	2	0	1	1	1	1	1	1	1	1	0	1
PotVar0009977	1	0	0	0	0	0	1	0	1	0	0	0	0	0	0	0	0	0	0	0	0	0	0	0	0	1	1	0	0	0	0	0	0	0	0	0	0	0	0	1	0	0	0	0	1	0	0	0	0
PotVar0009997	0	0	0	0	0	0	0	0	0	0	0	0	0	0	0	0	0	0	0	0	0	0	0	1	0	0	0	0	0	0	0	0	0	0	0	0	0	0	0	0	1	0	0	0	0	0	0	0	0
PotVar0010007	2	0	0	0	0	0	1	0	NA	0	0	1	0	0	0	1	1	0	0	0	0	0	0	0	1	1	1	0	0	0	0	0	2	0	0	1	0	1	1	1	0	1	0	0	1	0	1	1	0
PotVar0010012	1	0	1	3	1	0	1	2	1	1	0	0	2	1	1	0	0	1	2	1	0	0	1	0	1	0	1	0	0	2	1	2	0	1	1	0	1	1	0	2	0	1	0	1	1	1	1	0	1
PotVar0010024	1	0	0	0	1	0	1	0	1	0	0	0	0	0	0	0	0	0	0	0	0	0	0	0	0	0	1	0	0	0	0	0	0	0	0	0	0	0	0	1	0	0	0	0	1	0	0	0	0
PotVar0010033	1	0	0	0	0	0	0	0	0	0	0	1	0	0	0	1	1	0	0	0	0	0	0	0	1	0	0	0	0	0	0	0	2	0	0	1	0	1	1	0	0	1	0	0	0	0	1	1	0
PotVar0010064	1	1	3	0	2	1	1	1	1	2	3	2	0	2	2	NA	2	2	1	3	2	3	0	2	3	NA	0	1	2	1	1	3	0	0	1	1	2	1	2	2	2	3	2	2	0	2	1	1	2
PotVar0010070	0	0	0	1	0	0	0	0	0	1	0	0	1	1	1	0	0	0	2	0	0	0	1	0	1	0	0	0	0	1	0	0	0	0	0	0	1	1	0	0	0	0	0	1	0	1	1	0	1
PotVar0010072	0	0	0	0	1	0	0	0	0	0	0	0	0	0	0	0	0	0	0	0	0	0	0	0	0	0	0	0	0	0	0	0	0	0	0	0	0	0	0	0	0	0	0	0	0	0	0	0	0
PotVar0010076	2	0	1	2	1	0	1	1	1	1	0	1	2	1	1	0	0	0	2	1	0	0	1	0	1	0	1	0	0	2	1	1	2	1	1	1	1	1	1	2	0	1	0	1	1	1	2	0	1
PotVar0010077	1	2	0	0	0	1	1	1	0	1	0	1	0	0	0	0	0	0	0	0	0	0	0	1	0	0	0	0	1	0	0	0	1	0	0	2	0	1	0	0	1	0	0	0	1	0	0	1	0
PotVar0010079	1	1	1	3	NA	2	2	1	3	1	2	1	3	2	2	1	2	2	2	1	1	2	2	1	1	1	2	3	2	2	NA	1	1	3	2	1	2	1	1	1	1	1	2	2	2	2	2	3	2
PotVar0010080	0	0	0	0	1	0	0	0	0	0	0	0	0	0	0	0	0	0	0	0	0	0	0	0	0	0	0	0	0	0	0	0	0	0	0	0	0	0	0	0	0	0	0	0	0	0	0	0	0
PotVar0010082	2	0	0	0	0	0	1	0	1	0	0	1	0	0	0	0	0	0	0	0	0	0	0	0	0	0	1	0	0	0	0	0	2	0	0	1	0	0	1	1	0	0	0	0	1	0	1	0	0
PotVar0010102	2	0	1	4	2	1	2	1	3	1	1	1	4	2	2	0	1	1	3	1	0	1	2	0	1	0	2	2	1	3	3	1	2	3	2	1	2	1	1	2	0	1	1	2	2	2	3	2	2
PotVar0010106	2	0	1	2	1	0	1	1	1	1	0	1	2	1	1	0	0	0	NA	1	0	0	1	0	1	0	1	0	0	2	1	1	2	1	1	1	1	1	1	2	0	1	0	1	1	1	2	0	1
PotVar0010115	1	2	0	0	0	1	1	1	0	1	0	1	0	0	0	0	0	1	0	0	0	0	0	1	0	0	0	0	1	0	0	0	1	0	0	2	0	1	0	0	1	0	1	0	1	0	0	1	0
PotVar0010133	0	1	1	0	0	1	0	0	0	0	0	0	0	0	0	1	0	1	0	0	2	1	1	1	0	1	1	1	1	0	0	0	1	1	1	0	1	1	1	0	1	0	1	0	0	0	1	0	1
PotVar0010135	3	3	2	2	1	2	2	2	1	2	0	2	2	1	1	1	0	2	2	1	2	1	2	2	1	1	2	1	2	2	1	1	4	2	2	3	2	3	2	2	2	1	2	1	2	1	3	1	2
PotVar0010145	0	0	0	0	1	0	0	0	0	0	0	0	0	0	0	0	0	0	0	0	0	0	0	0	0	0	0	0	0	0	0	0	0	0	0	0	0	0	0	0	0	0	0	0	0	0	0	0	0
PotVar0010147	NA	3	2	2	1	2	NA	2	0	2	0	1	2	1	1	1	0	2	2	1	2	1	2	2	1	1	NA	1	2	2	1	1	NA	2	2	2	2	3	1	1	2	1	2	1	2	1	2	1	2
PotVar0010183	1	1	0	0	0	1	1	1	0	1	0	1	0	0	0	0	0	1	0	0	0	0	0	1	0	0	0	0	1	0	0	0	NA	0	0	2	0	1	0	0	1	0	1	0	1	0	0	1	0
PotVar0010195	0	0	0	0	1	0	0	0	0	0	0	0	0	0	0	0	0	0	0	0	0	0	0	0	0	0	0	0	0	0	0	0	0	0	0	0	0	0	0	0	0	0	0	0	0	0	0	0	0
PotVar0010199	0	0	0	0	0	0	0	0	0	0	0	0	0	0	0	0	0	0	0	0	0	0	0	0	0	0	0	0	0	0	0	0	0	0	0	0	0	0	0	0	0	0	0	0	0	0	0	0	0
PotVar0010209	0	0	1	1	1	1	1	0	1	0	1	0	2	1	1	0	1	2	1	0	0	1	1	1	0	0	2	3	1	1	2	0	1	NA	1	0	0	0	0	1	1	0	2	1	1	1	1	2	1
PotVar0010211	0	0	0	0	0	0	0	0	0	0	0	0	0	0	0	0	0	1	0	0	0	0	0	0	0	0	1	1	0	0	0	0	1	0	0	0	0	0	0	0	0	0	1	0	0	0	1	0	0
PotVar0010269	0	0	0	1	0	0	0	0	0	0	0	0	1	1	1	0	0	0	2	0	0	0	1	0	1	0	0	0	0	0	0	0	0	0	0	0	1	0	0	0	0	0	0	1	0	1	1	0	1
PotVar0010270	0	0	1	1	0	1	1	0	1	0	1	0	2	1	1	0	1	1	1	0	0	1	1	1	0	0	1	2	1	1	2	0	0	2	1	0	0	0	0	1	1	0	1	1	1	1	0	2	1
PotVar0010278	0	0	1	1	0	0	0	1	0	0	0	0	1	0	0	0	0	0	0	1	0	0	0	0	0	0	0	0	0	1	1	1	0	1	1	0	0	0	0	1	0	1	0	0	1	0	0	0	0
PotVar0010288	0	1	2	3	1	2	1	1	1	1	2	0	4	2	2	2	1	3	3	1	2	1	3	1	2	1	2	3	1	3	3	1	1	4	2	0	1	3	0	2	1	2	3	2	2	3	2	3	2
PotVar0010303	0	0	0	0	1	0	0	0	0	1	0	0	0	0	0	0	0	0	0	0	0	0	0	0	0	0	0	0	0	1	0	0	0	0	0	0	0	1	0	0	0	0	0	0	0	0	0	0	0
PotVar0010331	0	0	0	0	1	0	0	0	0	0	0	0	0	0	0	0	0	0	0	0	0	0	0	0	0	0	0	0	0	0	0	0	0	0	0	0	0	0	0	0	0	0	0	0	0	0	0	0	0
PotVar0010333	0	0	0	0	0	1	0	0	0	0	0	0	0	0	0	1	0	1	0	0	2	0	1	0	0	1	0	0	0	0	0	0	0	1	0	0	0	1	0	0	0	0	1	0	0	0	0	0	0
PotVar0010345	0	1	1	1	0	1	1	0	1	0	2	0	2	1	1	1	1	1	1	0	0	1	1	1	1	0	1	2	1	1	2	0	0	2	1	0	0	1	0	1	1	1	1	1	1	2	0	3	1
PotVar0010350	0	0	0	0	1	1	0	0	0	0	0	0	0	0	0	1	0	1	0	0	2	0	1	0	0	1	0	0	0	0	0	0	0	1	0	0	0	1	0	0	0	0	1	0	0	0	0	0	0
PotVar0010351	0	0	0	0	1	0	0	0	0	0	0	0	0	0	0	0	0	0	0	0	0	0	0	0	0	0	0	0	0	0	0	0	0	0	0	0	0	0	0	0	0	0	0	0	0	0	0	0	0
PotVar0010353	0	1	0	0	0	0	0	0	0	0	1	0	0	0	0	1	0	0	0	0	0	0	0	0	1	0	0	0	0	0	0	0	0	0	0	0	0	1	0	0	0	1	0	0	0	1	0	1	0
PotVar0010382	0	0	0	1	0	0	0	0	0	0	0	0	1	1	1	0	0	0	2	0	0	0	1	0	1	0	0	0	0	0	0	0	0	0	0	0	1	0	0	0	0	0	0	1	0	1	1	0	1
PotVar0010400	0	0	0	0	1	0	0	0	0	0	0	0	0	0	0	0	0	0	0	0	0	0	0	0	0	0	0	0	0	0	0	0	0	0	0	0	0	0	0	0	0	0	0	0	0	0	0	0	0
PotVar0010401	0	0	1	1	1	1	1	0	1	0	1	0	2	1	1	0	1	2	1	0	0	1	1	1	0	0	2	3	1	1	2	0	1	2	1	0	0	0	0	1	1	0	2	1	1	1	1	2	1
PotVar0010429	0	0	1	2	0	1	0	1	0	1	0	0	2	1	1	1	0	1	2	1	2	0	2	0	1	1	0	0	0	2	1	1	0	2	1	0	1	2	0	1	0	1	1	1	1	1	1	0	1
PotVar0010500	1	3	0	0	0	1	1	1	0	1	1	1	0	0	0	1	0	0	0	0	0	0	0	1	1	0	0	0	1	0	0	0	1	0	0	2	0	2	0	0	1	1	0	0	1	1	0	2	0
PotVar0010523	0	0	1	1	0	1	0	1	0	0	0	0	1	0	0	1	0	1	0	1	2	0	1	0	0	1	0	0	0	1	1	0	0	2	1	0	0	1	0	1	0	1	1	0	1	0	0	0	0
PotVar0010531	0	0	0	0	0	0	0	0	0	0	0	0	0	0	0	0	0	0	0	0	0	0	0	0	0	0	0	0	0	0	0	0	0	0	0	0	0	0	0	0	0	0	0	0	0	0	0	0	0
PotVar0010535	0	0	0	0	1	0	0	0	0	0	0	0	0	0	0	0	0	0	0	0	0	0	0	0	0	0	0	0	0	0	0	0	0	0	0	0	0	0	0	0	0	0	0	0	0	0	0	0	0
PotVar0010536	1	2	2	2	1	1	2	0	2	0	4	1	2	3	2	2	1	2	2	0	1	3	2	2	2	1	2	3	2	1	2	2	1	2	2	0	2	1	1	1	2	2	NA	1	1	2	1	3	2
PotVar0010538	2	0	1	0	2	1	1	2	2	2	0	2	0	0	1	1	3	1	0	3	1	1	0	1	1	2	2	1	1	1	1	2	2	0	1	2	1	0	3	2	1	1	0	2	1	1	2	0	1
PotVar0010539	0	0	0	1	0	0	0	0	0	0	0	0	1	1	1	0	0	0	NA	0	0	0	1	0	1	0	0	0	0	0	0	0	0	0	0	0	1	0	0	0	0	0	0	1	0	1	1	0	1
PotVar0010542	1	2	2	3	1	1	2	0	2	0	4	1	3	4	3	2	1	2	4	0	1	3	3	2	3	1	2	3	2	1	2	2	1	2	2	0	3	1	1	1	2	2	3	2	1	3	2	3	3
PotVar0010547	1	NA	0	0	0	1	1	1	0	1	0	1	0	0	0	0	0	0	0	0	0	0	0	1	0	0	0	0	1	0	0	0	1	0	0	NA	0	1	0	0	1	0	0	0	1	0	0	1	0
PotVar0010550	0	2	1	0	0	0	0	0	0	0	1	0	0	0	0	1	0	0	0	0	0	1	0	0	1	0	0	0	1	0	0	0	0	0	1	0	1	1	1	0	0	1	0	0	0	1	0	1	1
PotVar0010551	0	0	0	0	0	0	0	0	0	1	0	0	0	0	0	0	0	0	0	0	0	0	0	0	0	0	0	0	0	1	0	0	0	0	0	0	0	1	0	0	0	0	0	0	0	0	0	0	0
PotVar0010562	1	0	0	1	1	0	1	0	1	0	2	1	0	2	1	1	0	0	1	0	1	1	1	1	1	1	0	0	0	0	0	2	0	0	0	0	1	0	0	0	1	1	1	0	0	0	0	0	0
PotVar0010568	0	2	3	2	1	2	1	1	1	0	2	0	3	1	1	2	1	3	NA	1	2	2	2	1	1	1	2	3	2	2	3	0	1	4	3	0	1	2	1	2	1	2	3	1	2	2	1	3	2
PotVar0010582	0	0	0	0	0	0	0	0	0	0	0	0	0	0	0	0	0	0	0	0	0	0	0	0	0	0	0	0	0	0	0	0	0	0	0	0	0	0	0	0	0	0	0	0	0	0	0	0	0
PotVar0010586	0	0	1	1	0	1	0	1	0	1	0	0	1	0	0	1	0	1	0	1	2	0	1	0	0	1	0	0	0	2	1	0	0	2	1	0	0	2	0	1	0	1	1	0	1	0	0	0	0
PotVar0010608	0	0	0	0	0	1	0	0	0	0	1	0	0	0	0	0	1	0	0	0	0	0	0	1	0	0	1	0	0	0	1	0	0	0	0	0	0	0	0	0	1	0	1	0	1	0	0	0	1
PotVar0010618	4	3	0	1	1	1	3	2	3	1	3	3	0	1	1	2	2	2	1	1	1	1	2	3	2	1	3	2	1	0	1	1	4	1	0	3	1	2	2	1	3	2	2	0	2	1	2	2	1
PotVar0010629	0	1	1	0	0	0	NA	0	0	1	NA	0	1	0	NA	1	0	0	0	0	0	1	0	0	1	0	0	0	1	1	0	0	0	0	1	0	1	1	1	0	0	1	0	0	0	0	0	0	1
PotVar0010664	0	1	2	1	2	1	1	1	1	2	1	1	1	1	2	2	1	1	1	2	1	2	0	0	2	2	0	2	2	2	1	2	0	1	2	1	1	1	1	2	1	2	0	3	0	3	1	2	0
PotVar0010668	0	0	0	0	1	0	0	0	0	0	0	0	0	0	0	0	0	0	0	0	0	0	0	0	0	0	0	0	0	0	0	0	0	0	0	0	0	0	0	0	0	0	0	0	0	0	0	0	0
PotVar0010676	1	4	2	2	1	3	1	2	1	2	2	1	3	2	1	2	1	2	2	1	2	1	3	2	2	1	1	1	2	2	2	1	1	3	2	2	2	4	1	1	3	2	2	1	3	2	1	3	4
PotVar0010677	0	1	0	0	0	0	0	0	0	0	1	0	0	0	0	1	0	0	0	0	0	0	0	0	1	0	0	0	0	0	0	0	0	0	0	0	0	1	0	0	1	1	0	0	0	1	0	1	0
PotVar0010684	0	1	1	0	0	0	0	0	0	1	0	0	0	0	0	0	0	0	0	0	0	1	0	0	0	0	0	0	1	1	0	0	0	0	1	0	1	1	1	0	0	0	0	0	0	0	0	0	1
PotVar0010703	3	0	0	1	1	0	2	1	2	0	2	2	0	1	1	1	2	1	1	1	1	1	1	2	1	1	3	1	0	0	1	1	3	0	0	1	1	0	2	1	1	1	2	0	1	0	2	0	0
PotVar0010704	0	0	0	0	0	0	0	0	0	0	0	0	0	0	0	0	0	0	0	0	0	0	0	0	0	0	0	0	0	0	0	0	0	0	0	0	0	0	0	0	0	0	0	0	0	0	0	0	0
PotVar0010735	1	2	0	1	0	1	1	1	1	1	0	1	1	1	1	0	0	1	2	0	0	0	2	1	1	0	0	1	1	0	0	0	1	1	0	2	1	1	0	0	1	0	0	1	1	1	1	1	2
PotVar0010787	0	0	1	2	0	0	0	1	0	0	0	0	3	2	1	0	0	0	2	1	0	0	1	0	1	0	0	0	0	1	1	1	0	1	1	0	1	0	0	1	0	1	0	1	1	1	1	1	1
PotVar0010835	0	1	0	0	0	0	0	0	0	0	1	0	0	0	0	1	0	0	0	0	0	0	0	0	1	0	0	0	0	0	0	0	0	0	0	0	0	1	0	0	1	1	1	0	0	1	0	1	0
PotVar0010836	0	0	0	0	0	1	0	0	0	0	0	0	0	0	0	1	0	1	0	0	2	0	1	0	0	1	0	0	0	0	0	0	0	1	0	0	0	1	0	0	0	0	1	0	0	0	0	0	0
PotVar0010850	0	0	0	0	0	0	0	0	0	0	0	0	0	0	0	0	0	0	0	0	0	0	0	0	0	0	0	0	0	0	0	0	0	0	0	0	0	0	0	0	0	0	0	0	0	0	0	0	0
PotVar0010851	0	0	0	0	1	0	0	0	0	0	0	0	0	0	0	0	0	0	0	0	0	0	0	0	0	0	0	0	0	0	0	0	0	0	0	0	0	0	0	0	0	0	0	0	0	0	0	0	0
PotVar0010869	0	1	1	0	0	0	0	0	0	1	0	0	0	0	0	0	0	0	0	0	0	1	0	0	0	0	0	0	1	1	0	0	0	0	1	0	1	1	1	0	0	0	0	0	0	0	0	0	1
PotVar0010872	0	0	0	0	0	0	0	0	0	0	0	0	0	0	0	0	0	0	0	0	0	0	0	0	0	0	0	0	0	0	0	0	0	0	0	0	0	0	0	0	0	0	0	0	0	0	0	0	0
PotVar0010874	1	2	0	0	0	1	1	1	1	1	0	1	0	0	0	0	0	1	0	0	0	0	1	1	0	0	0	1	1	0	0	0	1	1	0	2	0	1	0	0	1	0	0	0	1	0	0	1	1
PotVar0010877	0	2	2	2	3	2	0	1	0	1	2	0	3	2	1	3	1	1	2	1	2	2	2	1	2	3	1	0	1	2	2	1	0	2	2	0	2	3	1	1	2	2	2	2	2	2	1	2	3
PotVar0010878	0	2	2	2	1	1	0	1	0	1	1	0	3	2	1	2	0	1	2	1	2	1	2	0	2	1	0	0	1	2	1	1	0	2	2	0	2	3	1	1	1	2	1	1	1	2	1	2	2
PotVar0010905	0	0	0	0	0	0	0	0	0	0	0	0	0	0	0	0	0	0	0	0	0	0	0	1	0	0	1	0	0	0	0	0	0	0	0	0	0	0	0	0	1	0	1	0	0	0	0	0	1
PotVar0010926	NA	2	0	0	NA	2	2	NA	2	1	1	2	0	0	0	1	NA	2	0	1	0	NA	1	2	0	2	3	NA	1	0	NA	0	4	1	0	NA	0	1	NA	1	1	0	1	1	3	0	2	1	1
PotVar0010928	1	2	0	0	0	1	1	1	1	1	0	1	0	0	0	0	0	1	0	0	0	0	1	1	0	0	0	1	1	0	0	0	1	1	0	2	0	1	0	0	1	0	0	0	1	0	0	1	1
PotVar0010934	1	2	0	0	2	2	1	1	1	1	1	1	0	0	0	1	1	1	0	0	0	1	1	1	0	2	0	1	1	0	1	0	1	1	0	2	0	1	0	0	1	0	0	1	2	0	0	1	1
PotVar0010937	0	0	0	1	0	0	0	0	0	0	0	0	1	1	1	0	0	0	2	0	0	0	1	0	1	0	0	0	0	0	0	0	0	0	0	0	1	0	0	0	0	0	0	1	0	1	1	0	1
PotVar0010941	0	0	0	0	0	1	0	0	0	0	0	0	0	0	0	1	0	1	0	0	2	0	1	0	0	1	0	0	0	0	0	0	0	1	0	0	0	1	0	0	0	0	1	0	0	0	0	0	0
PotVar0010943	2	0	2	1	0	1	2	NA	2	2	0	2	1	2	2	0	3	2	1	3	1	1	0	1	2	0	3	3	2	2	2	2	3	1	2	2	1	0	3	3	0	0	2	2	1	2	3	1	0
PotVar0010946	0	0	0	0	0	1	0	0	0	0	0	0	0	0	0	1	0	1	0	0	2	0	1	0	0	1	0	0	0	0	0	0	0	1	0	0	0	1	0	0	0	0	1	0	0	0	0	0	0
PotVar0010948	1	1	0	1	1	0	1	0	1	0	3	1	0	0	1	2	0	0	1	0	1	1	1	1	1	1	0	0	0	0	0	1	0	0	0	0	1	1	0	0	2	3	0	0	0	1	0	1	0
PotVar0010982	0	0	0	0	0	0	0	0	0	1	0	0	0	0	0	0	0	0	0	0	0	1	0	0	0	1	0	0	0	0	0	0	0	0	0	0	0	0	0	0	0	0	0	1	0	0	0	0	0
PotVar0010983	1	0	1	1	0	1	1	1	0	2	0	0	1	1	1	1	0	1	2	1	2	0	1	0	1	1	1	2	1	0	3	0	0	0	0	1	0	0	1	1	2	1	0	1	0	2	0	0	1
PotVar0010985	0	1	1	0	1	1	2	1	0	0	2	1	0	0	0	0	2	0	0	1	0	0	0	1	0	1	1	1	1	4	1	1	0	2	1	0	2	1	2	1	1	2	1	0	2	0	0	1	1
PotVar0011031	0	0	0	0	0	0	0	0	0	0	0	0	0	0	0	0	0	0	0	0	0	0	1	0	0	0	0	0	0	0	0	0	0	0	0	0	0	0	0	0	0	0	0	0	0	0	0	0	0
PotVar0011035	1	1	0	1	2	2	0	1	1	0	0	0	0	0	2	2	2	2	1	0	0	2	0	0	2	0	0	0	2	0	0	1	1	2	1	0	0	1	0	0	1	1	1	1	0	1	2	2	0
PotVar0011047	2	1	2	2	0	0	1	1	3	1	2	3	3	3	1	1	0	1	1	1	1	1	2	3	1	1	2	1	0	0	0	2	3	0	1	3	2	2	1	2	0	0	2	1	2	1	2	1	2
PotVar0011048	0	0	0	0	0	0	0	0	0	0	0	1	0	0	0	0	0	0	0	0	0	0	1	0	0	0	0	0	0	0	0	0	1	0	0	0	0	0	0	0	0	0	0	0	0	0	0	0	0
PotVar0011066	1	2	1	1	3	3	2	2	1	0	2	1	0	0	2	2	4	2	1	1	0	1	0	1	2	1	1	1	3	4	1	2	1	4	2	0	2	2	2	1	2	3	2	1	2	1	2	3	1
PotVar0011067	0	1	0	0	0	0	0	0	0	0	0	0	0	0	0	0	0	0	0	1	1	0	0	0	0	0	0	0	0	0	0	0	0	0	1	0	0	0	0	0	0	0	0	0	0	0	0	0	0
PotVar0011072	0	1	0	0	0	0	0	1	0	0	0	0	0	0	0	0	0	0	0	1	1	0	0	0	0	0	0	0	0	0	0	0	0	0	1	0	0	0	0	0	0	0	0	0	0	0	0	0	0
PotVar0011077	0	0	0	0	0	0	0	0	0	1	0	0	0	0	0	0	0	0	0	0	0	1	0	0	0	1	0	0	0	0	0	0	0	0	0	0	0	0	0	0	0	0	0	1	0	0	0	0	0
PotVar0011079	0	1	1	0	0	1	NA	NA	0	0	2	1	0	0	0	0	2	0	0	1	0	0	0	1	0	0	1	2	1	NA	NA	1	0	0	1	0	0	1	NA	1	NA	2	1	0	2	0	0	1	0
PotVar0011085	0	0	0	0	0	0	0	0	0	1	0	1	0	0	0	0	0	0	0	0	0	0	1	0	0	0	0	0	0	0	0	0	1	0	0	1	0	0	0	0	0	0	0	0	0	0	0	0	0
PotVar0011086	0	0	0	0	0	0	0	0	0	1	0	1	0	0	0	0	0	0	0	0	0	0	1	0	0	0	0	0	0	0	0	0	1	0	0	1	0	0	0	0	0	0	0	0	0	0	0	0	0
PotVar0011101	1	2	0	1	4	2	0	2	1	1	0	0	0	0	2	2	2	2	1	1	0	3	0	0	2	2	0	0	2	1	0	1	1	4	1	0	2	1	1	1	1	2	2	1	1	1	2	2	1
PotVar0011103	0	0	0	0	0	0	0	0	0	1	0	0	0	0	0	0	0	0	0	0	0	1	0	0	0	1	0	0	0	0	0	0	0	0	0	0	0	0	0	0	0	0	0	1	0	0	0	0	0
PotVar0011104	0	0	0	0	1	0	0	NA	0	0	0	0	0	0	0	0	0	0	0	1	0	0	0	0	0	1	0	0	0	1	0	0	0	2	0	0	2	0	1	0	0	0	1	0	0	0	0	0	1
PotVar0011110	0	1	0	0	0	0	0	0	0	0	0	0	0	0	0	0	0	0	0	0	0	0	0	0	0	0	0	0	0	0	0	0	0	0	0	0	0	0	0	1	0	1	0	0	1	0	0	0	0
PotVar0011128	0	1	0	0	1	0	0	0	0	1	0	0	0	0	0	0	0	0	0	0	0	1	0	0	0	1	0	0	0	0	0	0	0	0	0	0	0	0	0	1	0	1	0	1	1	0	0	0	0
PotVar0011129	0	0	3	0	0	0	0	0	1	0	0	0	0	0	0	0	0	0	0	0	0	0	0	0	0	1	0	0	0	0	0	0	0	0	0	0	0	0	0	2	0	1	0	0	0	0	0	0	0
PotVar0011130	0	0	NA	0	0	0	0	0	1	1	0	0	0	0	0	0	0	0	0	0	0	1	0	0	0	1	0	0	0	0	0	0	0	0	0	0	0	0	0	1	0	0	0	1	0	0	0	0	0
PotVar0011148	0	0	0	0	1	0	0	0	0	0	0	0	0	0	0	0	0	0	0	0	0	0	0	0	0	0	0	0	0	0	0	0	0	0	0	0	0	0	0	0	0	0	0	0	0	0	0	0	0
PotVar0011160	0	0	2	0	0	0	0	0	1	0	0	0	0	0	0	0	0	0	0	0	0	0	0	0	0	0	0	0	0	0	0	0	0	0	0	0	0	0	0	1	0	0	0	0	0	0	0	0	0
PotVar0011163	0	0	1	0	0	0	0	0	0	1	0	1	0	0	0	0	0	0	0	0	0	0	1	0	0	1	0	0	0	0	0	0	1	0	0	1	0	0	0	1	0	1	0	0	0	0	0	0	0
PotVar0011164	1	1	0	0	0	0	1	0	0	0	1	0	0	0	0	0	0	0	0	0	0	0	0	0	0	1	0	0	0	0	0	0	2	0	0	2	0	0	1	1	0	0	1	0	2	0	1	0	0
PotVar0011173	1	1	0	1	0	1	1	1	0	1	0	0	1	1	1	1	0	1	2	2	4	0	1	0	1	0	1	2	1	0	3	0	0	0	1	0	0	0	1	0	2	0	0	1	0	2	0	0	1
PotVar0011182	2	2	0	1	2	2	1	1	1	0	1	0	0	0	2	2	2	2	1	0	0	2	0	0	2	1	0	0	2	0	0	1	3	NA	1	2	0	1	1	1	1	1	2	0	2	1	3	2	0
PotVar0011184	2	3	2	2	NA	3	1	2	2	2	0	0	1	1	3	3	2	3	3	2	4	3	1	0	3	1	1	2	3	0	3	1	NA	2	2	0	0	1	1	2	3	2	1	2	1	3	2	2	1
PotVar0011188	1	1	0	0	1	0	1	1	0	0	1	0	0	0	0	0	0	0	0	1	0	0	0	0	0	2	0	0	0	1	0	0	2	2	0	2	2	0	2	1	0	0	2	0	2	0	1	0	1
PotVar0011189	2	3	0	1	4	2	1	2	1	1	1	0	0	0	2	2	2	2	1	1	0	3	0	0	2	3	0	0	2	1	0	1	3	4	1	2	2	1	2	2	1	2	3	1	3	1	3	2	1
PotVar0011225	1	1	1	1	1	0	1	2	1	0	0	1	1	0	0	1	1	1	2	0	1	1	1	0	0	0	1	0	0	2	0	1	3	2	1	0	0	0	1	0	1	0	2	2	1	0	1	2	1
PotVar0011226	0	0	1	0	1	0	0	1	1	1	0	0	1	0	1	1	1	0	0	2	2	1	0	1	0	1	1	0	0	0	1	0	0	0	0	0	0	0	0	0	0	1	0	0	0	0	0	0	0
PotVar0011229	0	0	0	0	0	0	0	0	0	0	0	0	0	0	0	0	0	0	0	0	0	0	0	0	0	0	0	0	0	0	0	0	0	0	0	0	0	0	0	0	0	0	0	0	0	0	0	0	0
PotVar0011236	3	1	1	0	2	2	1	0	1	2	2	2	0	0	0	2	0	1	1	1	1	1	0	2	2	2	1	0	1	1	2	0	1	1	1	3	1	2	1	2	3	1	2	1	1	0	1	0	2
PotVar0011245	0	0	0	0	0	0	0	0	0	0	0	0	0	0	0	0	0	0	0	0	0	0	0	0	0	0	0	0	0	0	0	0	0	0	0	0	0	0	0	0	0	0	0	0	0	0	0	0	0
PotVar0011258	0	0	0	0	0	0	1	0	0	0	0	0	0	0	0	0	0	0	0	0	0	0	0	0	0	0	0	0	0	0	0	1	0	0	0	0	0	0	0	0	0	0	0	0	0	0	2	1	0
PotVar0011275	0	0	0	0	0	0	0	1	0	0	0	1	0	0	0	0	0	0	0	0	0	1	1	1	0	0	0	0	0	0	0	0	0	0	0	0	0	0	0	0	0	0	0	0	0	1	0	0	0
PotVar0011288	0	0	1	1	1	1	0	0	0	2	1	0	0	1	1	1	0	0	0	1	1	1	0	1	2	1	1	2	2	1	NA	0	0	1	0	1	1	0	0	0	0	1	0	0	0	0	1	0	1
PotVar0011289	0	0	1	0	1	0	0	0	0	1	0	0	0	0	0	1	0	0	0	1	1	1	0	1	0	0	0	0	0	0	1	0	0	0	0	0	0	0	0	0	0	0	0	0	0	0	0	0	0
PotVar0011300	3	1	1	1	2	3	1	0	1	3	3	NA	0	1	1	2	0	1	1	1	1	1	0	2	4	3	2	2	3	2	3	0	NA	NA	1	4	2	2	1	2	3	2	2	1	1	0	2	0	3
PotVar0011302	1	1	1	1	0	0	1	3	1	0	0	2	0	0	0	1	1	0	2	0	1	2	1	1	0	0	1	0	0	0	0	0	3	2	1	0	0	0	1	0	1	0	0	1	1	1	0	2	1
PotVar0011330	0	0	0	0	0	0	0	0	0	0	0	0	0	0	0	0	0	0	0	0	0	0	0	0	0	0	0	0	0	0	0	0	0	0	0	0	0	0	0	0	0	0	0	0	0	0	0	0	0
PotVar0011360	1	1	1	1	1	1	0	0	1	0	1	0	2	2	2	1	1	2	0	0	0	1	1	0	0	0	0	1	1	0	0	2	0	0	1	0	2	2	2	2	0	1	1	0	2	2	0	0	0
PotVar0011361	2	3	1	2	0	2	2	0	1	4	2	1	0	2	1	1	1	1	2	1	1	0	1	1	4	2	2	3	2	2	1	1	1	2	2	2	2	2	1	1	2	2	3	2	0	1	3	1	2
PotVar0011392	2	3	1	1	0	0	2	0	1	2	1	1	0	1	0	1	1	1	2	1	1	0	1	0	2	1	1	1	1	1	0	0	1	1	2	1	1	2	1	1	2	0	3	2	0	1	2	1	1
PotVar0011393	0	0	0	0	0	0	0	0	0	0	0	0	0	0	0	0	0	0	0	0	0	0	0	0	0	0	0	0	0	0	0	0	0	0	0	0	0	0	0	0	0	0	0	0	0	0	0	0	0
PotVar0011397	0	0	0	0	0	0	0	0	0	0	0	0	0	0	0	0	0	0	0	0	0	0	0	0	0	0	0	0	0	0	0	0	0	0	0	0	0	0	0	0	0	0	0	0	0	0	0	0	0
PotVar0011398	0	0	0	0	0	0	0	1	0	0	0	1	0	0	0	0	0	0	0	0	0	1	1	1	0	0	0	0	0	0	0	0	0	0	0	0	0	0	0	1	0	0	0	0	0	1	0	0	0
PotVar0011481	0	0	2	1	2	0	1	3	2	0	1	1	1	0	1	2	2	0	1	2	2	2	0	1	0	NA	2	0	0	0	3	0	3	2	1	2	0	0	0	0	1	1	0	1	2	0	1	3	1
PotVar0011496	0	0	0	0	0	0	0	0	0	0	0	0	0	0	0	0	0	0	0	0	0	0	0	0	0	0	0	0	0	0	0	0	0	0	0	0	0	0	0	0	0	0	0	0	0	0	0	0	0
PotVar0011497	0	0	0	0	0	0	0	1	1	0	0	0	1	0	1	0	1	0	0	1	0	0	0	0	0	1	1	0	0	0	0	0	0	0	0	0	0	0	0	0	0	1	0	0	0	0	0	0	0
PotVar0011522	1	0	0	0	1	1	1	0	0	0	0	1	1	0	0	0	0	1	0	1	1	0	1	1	0	1	0	0	1	2	0	1	0	0	0	0	0	0	0	0	1	0	0	2	0	0	0	0	0
PotVar0011534	0	0	0	0	0	0	1	0	0	0	0	0	0	0	0	0	0	0	1	0	1	0	0	0	0	0	0	0	0	0	0	0	0	0	0	0	0	0	1	0	0	0	0	0	0	0	0	0	1
PotVar0011543	0	0	0	0	0	0	0	1	1	0	0	0	1	0	1	0	1	0	0	1	0	0	0	0	0	1	1	0	0	0	0	0	0	0	0	0	0	0	0	0	0	1	0	0	0	0	0	0	0
PotVar0011561	0	0	0	0	0	0	0	0	0	0	0	0	0	0	0	0	0	0	0	0	0	0	0	0	0	0	0	0	0	0	0	0	0	0	0	0	0	0	0	0	0	0	0	0	0	0	0	0	0
PotVar0011562	2	3	1	2	0	2	2	2	2	4	2	2	1	2	2	1	2	1	3	2	2	NA	2	2	4	2	3	3	2	2	1	1	1	2	2	2	2	2	2	2	2	3	3	2	0	2	3	1	3
PotVar0011580	0	0	0	0	0	0	1	0	0	0	0	0	0	0	0	0	0	0	1	0	1	0	0	0	0	0	0	0	0	0	0	0	0	0	0	0	0	0	1	0	0	0	0	0	0	0	0	0	1
PotVar0011582	0	0	0	0	0	0	1	0	0	0	0	0	0	0	0	0	0	0	1	0	1	0	0	0	0	0	0	0	0	0	0	0	0	0	0	0	0	0	1	0	0	0	0	0	0	0	0	0	1
PotVar0011614	2	3	1	2	0	2	2	1	1	4	2	2	0	2	1	1	1	1	3	1	1	1	2	2	4	1	2	3	2	2	1	1	1	2	2	2	2	2	2	2	2	NA	3	1	0	2	3	1	3
PotVar0011629	0	0	0	0	0	0	0	1	0	0	0	0	0	0	0	0	0	0	0	0	0	1	1	0	0	0	0	0	0	0	0	0	0	0	0	0	0	0	0	0	0	0	0	0	0	1	0	0	0
PotVar0011673	1	1	1	1	1	1	0	0	1	0	1	0	2	2	2	1	1	2	0	0	0	1	1	0	0	0	0	1	1	0	0	2	0	0	1	0	2	2	2	2	0	1	1	0	2	2	0	0	0
PotVar0011674	0	0	0	1	0	2	0	0	0	2	1	1	0	1	1	0	0	0	0	0	0	0	0	2	2	1	1	2	2	1	1	1	0	1	0	1	1	0	0	1	0	2	0	0	0	0	1	0	1
PotVar0011675	0	0	0	0	0	0	0	0	0	0	0	1	0	0	0	0	0	0	0	0	0	0	0	1	0	0	0	0	0	0	2	0	0	0	0	2	0	0	0	0	0	0	0	0	1	0	0	0	0
PotVar0011708	2	3	1	1	0	0	1	0	1	2	1	1	0	1	0	1	1	1	2	1	0	0	1	0	2	0	1	1	0	1	0	0	1	1	2	1	1	2	1	1	2	0	3	1	0	1	2	1	1
PotVar0011713	1	0	0	0	1	1	1	0	0	0	0	1	1	0	0	0	0	1	0	1	1	0	1	1	0	1	0	0	1	2	0	1	0	0	0	0	0	0	0	0	1	0	0	2	0	0	0	0	0
PotVar0011714	0	0	0	0	0	0	0	0	0	0	0	0	0	0	0	0	0	0	0	0	0	0	0	0	0	0	0	0	0	0	0	0	0	0	0	0	0	0	0	0	0	0	0	0	0	0	0	0	0
PotVar0011738	NA	0	0	0	1	0	0	0	0	0	0	0	0	0	0	1	0	1	0	0	0	1	0	0	0	0	0	0	0	0	0	0	0	0	0	0	1	0	0	1	0	1	0	0	0	0	0	0	0
PotVar0011742	0	0	0	0	0	0	0	1	0	0	0	0	0	0	0	0	0	0	0	0	0	1	1	0	0	0	0	0	0	0	0	0	0	0	0	0	0	0	0	0	0	0	0	0	0	1	0	0	0
PotVar0011743	0	0	2	1	0	0	0	2	1	0	0	0	0	0	0	1	1	0	0	0	0	1	0	0	0	0	1	0	0	0	1	1	1	0	1	0	0	0	1	0	0	0	0	0	1	0	0	1	1
PotVar0011750	0	0	0	1	0	0	1	0	0	0	0	0	1	0	0	0	1	1	0	0	1	0	1	0	0	0	0	1	1	0	0	0	0	0	0	0	1	0	1	0	0	0	0	0	0	1	1	1	0
PotVar0011766	0	0	0	0	0	0	0	0	0	0	0	1	0	0	0	0	0	0	0	0	0	0	0	1	0	0	0	0	0	0	2	0	0	0	0	2	0	0	0	0	0	0	0	0	1	0	0	0	0
PotVar0011786	0	0	0	0	0	0	0	0	0	0	0	0	0	0	0	0	0	0	0	0	0	0	0	0	0	1	0	0	0	0	0	0	0	0	0	0	0	0	0	0	0	0	0	0	0	0	0	0	0
PotVar0011794	0	0	0	1	0	0	1	0	0	0	0	0	1	0	0	0	1	1	0	0	1	0	1	0	0	0	0	1	1	0	0	0	0	0	0	0	1	0	1	0	0	0	0	0	0	1	1	1	0
PotVar0011831	0	0	0	0	0	0	0	1	1	0	0	0	1	0	1	0	1	0	0	1	0	0	0	0	0	0	0	0	0	0	0	0	0	0	0	0	0	0	0	0	0	0	0	0	0	0	0	0	0
PotVar0011839	0	1	1	0	0	1	0	0	0	0	1	0	1	1	2	0	0	0	0	0	0	0	0	0	0	0	0	0	0	0	0	1	0	0	1	0	0	2	0	1	0	0	1	0	2	1	0	0	0
PotVar0011849	1	0	0	1	NA	NA	1	0	0	2	2	2	1	1	1	1	0	1	NA	2	2	1	1	NA	2	3	1	2	3	3	1	1	2	3	0	1	1	0	0	1	2	2	0	3	0	0	1	1	1
PotVar0011850	1	1	3	2	1	1	1	2	1	0	1	1	2	1	2	2	2	2	0	0	2	2	1	1	0	0	1	1	1	0	3	2	1	0	2	2	2	2	2	2	0	1	1	0	4	2	1	2	1
PotVar0011879	0	1	1	0	0	1	0	0	0	0	1	0	1	1	2	0	0	0	0	0	0	0	0	0	0	NA	0	0	0	0	0	1	0	0	1	0	0	2	0	1	0	0	1	0	2	1	0	0	0
PotVar0011885	1	0	0	2	3	3	2	0	0	2	2	3	2	1	1	1	1	2	1	2	4	1	2	4	2	3	1	3	4	3	3	1	2	3	0	3	2	1	1	1	2	2	NA	3	NA	1	2	2	1
PotVar0011891	1	1	1	0	1	1	0	0	0	0	1	1	1	1	2	1	0	1	0	0	0	1	0	1	0	0	0	0	0	0	2	1	0	0	1	2	1	2	0	2	0	1	1	0	3	1	0	0	0
PotVar0011903	0	0	0	0	0	0	0	0	0	0	0	0	0	0	0	0	0	0	0	0	0	0	0	0	0	0	0	0	0	0	0	0	0	0	0	0	0	0	0	0	0	0	0	0	0	0	0	0	0
PotVar0011916	0	0	0	0	0	0	0	0	0	0	0	0	0	0	0	0	0	0	0	0	0	0	0	0	0	0	0	0	0	0	0	0	0	0	0	0	0	0	0	0	0	0	1	0	0	0	1	0	0
PotVar0011917	0	0	0	1	0	0	1	0	0	0	0	0	1	0	0	0	1	1	0	0	1	0	1	0	0	0	0	1	1	0	0	0	0	0	0	0	1	0	1	0	0	0	0	0	0	1	1	1	0
PotVar0011927	2	3	1	1	0	0	1	0	2	2	1	1	0	2	0	1	1	1	2	1	0	0	1	0	2	0	2	1	0	1	0	1	1	1	2	1	1	2	1	1	2	0	2	1	0	1	1	1	1
PotVar0011929	1	0	2	3	3	3	2	2	1	2	2	2	2	1	1	2	2	2	1	2	3	2	2	3	2	3	2	3	4	3	NA	2	3	3	1	1	2	0	2	1	2	2	0	3	1	1	2	3	2
PotVar0012007	0	1	1	0	0	1	0	0	0	0	1	0	1	1	2	0	0	0	0	0	0	0	0	0	0	0	0	0	0	0	0	1	0	0	1	0	0	NA	0	1	0	0	1	0	NA	1	0	0	0
PotVar0012013	0	0	0	1	0	NA	0	0	0	2	NA	2	0	NA	NA	0	0	0	0	0	0	0	0	3	2	1	1	2	2	1	3	0	0	1	0	3	0	0	0	NA	0	2	1	0	2	0	1	0	1
PotVar0012048	0	0	0	0	0	0	0	1	1	0	0	0	1	0	1	0	1	0	0	1	0	0	0	0	0	0	0	0	0	0	0	0	0	0	0	0	0	0	0	0	0	0	0	0	0	0	0	0	0
PotVar0012050	0	1	1	1	0	1	1	0	0	0	1	0	2	1	2	0	1	1	0	0	1	0	1	0	0	0	0	1	1	0	0	1	0	0	1	0	1	2	1	1	0	0	1	0	2	2	1	1	0
PotVar0012073	1	2	0	1	0	0	2	0	2	0	1	0	0	2	0	1	1	2	NA	0	1	0	1	1	0	0	2	1	0	1	0	2	2	2	1	0	2	0	1	0	2	0	2	2	1	1	1	2	2
PotVar0012076	2	1	1	0	NA	1	1	0	0	3	1	2	0	0	0	1	0	0	1	3	2	1	1	1	2	2	0	0	1	2	0	0	1	1	1	1	0	2	1	1	2	0	NA	2	0	0	1	1	0
PotVar0012077	1	0	0	0	1	0	0	1	1	0	0	0	1	0	1	1	1	1	0	1	0	1	0	0	0	0	0	0	0	0	0	0	0	0	0	0	1	0	0	1	0	1	0	0	0	0	0	0	0
PotVar0012114	1	0	1	2	1	0	1	0	1	0	0	0	1	0	0	2	2	2	0	0	1	2	1	0	0	0	0	NA	1	0	1	1	0	0	1	0	2	0	1	1	0	2	0	0	0	1	0	1	1
PotVar0012115	0	0	0	0	0	0	0	1	0	0	0	0	1	0	0	0	0	0	0	0	0	1	1	0	0	0	0	0	0	0	0	0	0	0	0	0	0	0	0	0	0	0	0	0	0	1	0	0	0
PotVar0012116	0	1	1	0	0	1	0	0	0	0	1	0	1	1	2	0	0	0	0	0	0	0	0	0	0	0	0	0	0	0	0	1	0	0	1	0	0	1	0	1	0	0	1	0	1	1	0	0	0
PotVar0012125	0	0	0	0	0	0	0	0	0	0	0	1	0	0	0	0	0	0	0	0	0	0	0	1	0	0	0	0	0	0	2	0	0	0	0	2	0	0	0	0	0	0	0	0	1	0	0	0	0
PotVar0012126	0	0	0	0	0	0	1	0	0	0	0	0	0	0	0	0	0	0	1	0	0	0	0	0	0	0	0	0	0	0	0	0	0	0	0	0	0	0	1	0	0	0	0	0	0	0	0	0	1
PotVar0012230	1	0	0	0	1	0	0	0	0	0	0	0	0	0	0	1	0	1	0	0	0	1	0	0	0	0	0	0	0	0	0	0	0	0	0	0	1	0	0	1	0	1	0	0	0	0	0	0	0
PotVar0012243	0	0	0	0	0	0	0	1	1	0	0	1	1	0	1	0	1	0	0	1	0	0	0	0	0	1	0	0	0	0	0	0	0	0	0	0	0	0	0	0	0	0	0	0	0	0	0	0	0
PotVar0012274	1	0	1	1	1	0	1	NA	1	0	0	1	3	0	1	1	3	2	0	1	1	2	2	0	0	1	0	1	1	0	1	0	0	0	1	0	2	0	1	1	0	2	0	0	0	2	0	1	1
PotVar0012284	1	2	1	1	0	1	0	0	1	0	2	0	NA	2	2	0	0	1	2	0	0	0	1	0	1	0	1	0	0	0	0	1	0	2	1	0	2	1	0	1	0	0	1	2	1	2	0	0	1
PotVar0012301	0	0	0	0	0	0	0	1	1	0	0	0	1	0	1	0	1	0	0	1	0	0	0	0	0	0	0	0	0	0	0	0	0	0	0	0	0	0	0	0	0	0	0	0	0	0	0	0	0
PotVar0012305	0	0	0	0	0	0	1	1	1	0	0	0	1	0	1	0	1	0	1	1	0	0	0	0	0	0	0	0	0	0	0	0	0	0	0	0	0	0	1	0	0	0	0	0	0	0	0	0	1
PotVar0012325	0	1	1	0	0	1	0	0	0	0	1	0	1	1	2	0	0	0	0	0	0	0	0	0	1	0	0	0	0	0	0	1	0	0	1	0	0	1	0	1	0	0	1	0	1	1	0	0	0
PotVar0012337	0	1	1	0	0	0	1	0	1	0	0	1	0	0	0	0	1	1	0	0	0	0	0	2	0	0	1	1	1	1	2	1	1	0	1	2	0	1	0	1	3	0	1	0	2	0	2	1	0
PotVar0012338	0	0	0	1	0	2	0	0	0	1	1	1	0	1	1	1	0	0	1	0	1	0	0	1	3	1	1	2	2	1	1	0	0	1	1	1	0	1	0	1	0	2	0	0	0	0	1	0	1
PotVar0012370	0	0	0	0	0	0	0	1	0	0	0	0	1	0	0	0	0	0	0	0	0	1	1	0	0	0	0	0	0	0	0	0	0	0	0	0	0	0	0	0	0	0	0	0	0	1	0	0	0
PotVar0012376	0	1	3	2	2	0	3	2	2	0	0	1	1	1	0	2	3	2	0	1	2	2	1	2	0	1	2	2	2	1	3	3	2	0	2	2	1	2	2	1	3	1	1	1	3	1	2	2	1
PotVar0012377	1	1	2	1	1	1	1	2	1	0	1	1	4	1	3	1	3	2	0	1	1	2	2	0	1	1	0	1	1	0	1	1	0	0	2	0	2	1	1	2	0	2	1	0	1	3	0	1	1
PotVar0012441	0	0	0	1	0	2	0	0	0	1	1	1	0	1	1	1	0	0	1	0	1	0	0	1	3	1	1	2	2	1	1	0	0	1	1	1	0	1	0	1	0	2	0	0	0	0	1	0	1
PotVar0012446	3	2	0	1	1	1	0	0	1	3	2	1	0	1	0	0	0	1	2	2	0	0	2	1	0	1	1	0	0	2	0	0	2	3	0	1	2	0	1	0	1	0	2	3	0	1	1	2	1
PotVar0012492	0	0	1	1	2	0	1	2	1	0	0	0	0	1	0	2	0	0	0	1	1	2	0	0	0	1	1	0	0	0	0	2	1	0	0	0	0	1	1	0	0	0	0	1	1	0	0	0	0
PotVar0012493	0	0	0	0	0	0	0	1	1	0	0	0	1	0	1	0	1	0	0	1	0	0	0	0	0	0	0	0	0	0	0	0	0	0	0	0	0	0	0	0	0	0	0	0	0	0	0	0	0
PotVar0012506	0	0	0	0	0	0	0	0	0	0	0	1	0	0	0	0	0	0	0	0	0	0	0	0	0	1	0	0	0	0	0	0	0	0	0	0	0	0	0	0	0	0	0	0	0	0	0	0	0
PotVar0012533	2	1	1	1	3	1	1	2	1	3	1	1	0	1	0	2	0	0	0	3	2	2	1	1	0	2	1	0	0	2	0	2	3	1	0	1	0	1	2	0	1	0	2	2	1	0	1	2	0
PotVar0012538	0	0	1	1	0	0	1	0	0	0	0	0	1	0	0	0	2	1	0	0	1	0	1	0	0	0	0	1	1	0	1	0	0	0	1	0	1	0	1	0	0	1	0	0	0	1	0	1	1
PotVar0012596	0	1	2	1	1	1	0	1	1	1	0	1	2	1	1	1	2	0	0	1	1	2	1	1	1	1	0	2	1	1	0	1	0	1	1	1	0	1	2	1	0	0	0	1	0	0	1	0	0
PotVar0012598	2	1	0	1	2	1	NA	1	1	2	NA	0	0	1	2	2	0	0	1	1	1	1	0	1	0	2	1	NA	0	1	1	2	1	1	2	1	1	1	1	2	1	1	2	2	1	1	0	NA	2
PotVar0012599	1	0	0	0	1	1	0	2	0	1	0	1	1	1	0	1	2	1	0	2	1	1	0	1	2	1	2	0	2	1	2	1	2	0	0	2	1	1	0	0	2	2	0	0	2	1	2	1	1
PotVar0012710	0	0	0	0	0	0	0	1	0	0	1	0	1	1	0	0	1	0	0	0	0	0	0	0	0	0	0	0	0	0	0	1	0	0	1	0	1	0	0	0	0	0	0	0	0	0	0	0	0
PotVar0012744	0	0	0	0	0	0	0	0	0	0	0	1	0	0	1	0	0	1	1	0	0	1	0	0	1	1	0	1	1	0	0	0	1	1	0	0	NA	0	0	0	0	1	0	1	0	1	0	0	0
PotVar0012749	0	0	0	0	0	0	1	0	0	0	0	0	0	0	0	0	0	0	0	0	1	0	0	1	0	0	0	0	0	0	0	1	0	0	0	0	0	0	1	0	1	0	0	0	0	0	0	0	1
PotVar0012782	0	0	0	0	1	0	1	0	1	0	0	1	0	0	1	1	0	1	1	0	1	2	0	1	1	1	0	1	1	0	0	1	1	1	0	0	2	0	1	0	1	1	0	2	0	1	0	0	1
PotVar0012788	0	0	0	0	0	0	0	1	0	0	1	0	1	1	0	0	1	0	0	0	0	0	0	0	0	0	0	0	0	0	0	1	0	0	1	0	1	0	0	0	0	0	0	0	0	0	0	0	0
PotVar0012789	0	0	0	0	0	0	0	0	0	0	0	0	0	0	0	0	0	0	0	0	0	0	0	0	0	0	0	0	0	0	0	1	0	0	0	0	0	0	0	0	0	0	0	0	0	0	0	0	0
PotVar0012806	0	0	0	0	0	0	0	1	0	0	1	0	1	1	0	0	1	0	1	0	0	0	0	0	0	0	0	0	0	0	0	1	0	0	1	0	NA	0	0	0	0	0	0	0	0	0	1	0	0
PotVar0012868	1	0	0	0	0	0	0	NA	0	0	0	1	1	0	0	0	0	0	0	0	0	0	0	0	0	0	0	0	0	0	0	0	0	0	0	0	0	0	0	0	0	0	0	0	1	0	0	0	0
PotVar0012912	0	2	0	NA	1	1	0	2	1	1	1	0	1	2	1	0	0	2	1	2	2	1	3	0	1	2	1	1	0	1	1	1	1	1	0	0	2	0	0	0	1	1	2	2	1	2	2	1	0
PotVar0012923	1	2	1	0	0	1	1	0	0	0	0	1	0	1	2	0	1	0	1	1	1	0	0	1	1	0	1	0	0	0	1	2	0	0	1	2	0	2	2	0	1	0	0	1	1	1	0	0	1
PotVar0012947	0	2	0	3	1	1	0	2	1	1	1	0	1	2	1	0	0	2	1	2	2	1	3	0	1	2	1	NA	0	1	1	1	1	1	0	0	2	0	0	0	1	1	2	2	1	2	2	1	0
PotVar0012951	0	0	1	0	2	1	1	0	0	1	1	0	1	0	0	1	2	0	0	1	0	1	0	0	0	0	0	1	0	0	0	0	0	0	0	0	0	0	1	1	1	2	0	1	0	0	0	0	1
PotVar0012966	1	0	0	0	0	0	0	0	0	0	0	1	0	0	0	0	0	0	0	0	0	0	0	1	0	0	0	0	0	0	0	0	0	0	0	0	0	0	0	0	0	0	0	0	0	0	0	0	0
PotVar0012980	0	0	0	0	0	0	0	0	0	0	0	0	0	0	0	0	0	0	0	0	0	0	0	0	0	0	0	0	0	0	0	0	0	0	0	0	0	0	0	0	0	0	0	0	0	0	0	0	0
PotVar0012983	0	0	0	0	1	0	1	0	0	0	1	0	0	0	1	2	0	0	1	0	0	1	0	0	1	0	0	0	0	0	1	0	0	0	2	0	0	0	1	0	0	0	0	0	0	0	1	1	1
PotVar0012984	3	2	1	0	0	1	1	1	0	0	0	3	1	1	2	0	1	0	1	1	1	0	0	2	1	0	1	0	0	0	1	2	0	0	1	2	0	2	2	0	1	0	0	1	2	1	0	0	1
PotVar0012995	1	0	0	1	0	0	0	0	0	0	0	1	0	0	0	0	0	0	0	0	0	1	0	1	0	2	0	0	1	1	0	0	0	2	0	0	0	0	0	0	0	1	0	0	0	0	0	0	0
PotVar0012999	0	0	0	0	1	0	1	0	0	0	1	0	0	0	1	2	0	0	1	0	0	1	0	0	1	0	0	0	0	0	1	0	0	0	2	0	0	0	1	0	0	0	0	0	0	0	1	1	1
PotVar0013003	1	0	0	1	0	0	0	0	1	0	0	1	0	0	0	0	1	0	0	0	1	1	1	1	0	2	0	1	1	0	0	0	1	0	1	0	0	0	0	0	0	0	0	0	0	0	0	1	0
PotVar0013016	0	0	0	0	0	0	0	0	1	0	0	0	0	0	0	0	1	0	0	0	1	0	1	0	0	0	0	0	0	0	0	0	0	0	0	0	0	0	0	0	0	0	0	0	0	0	0	0	0
PotVar0013034	0	0	0	0	0	0	0	0	0	0	0	0	0	0	0	0	0	0	0	0	0	0	0	0	0	0	0	1	0	0	0	0	0	0	1	0	0	0	0	0	0	0	0	0	0	0	0	0	0
PotVar0013097	1	0	0	1	0	0	0	0	0	0	0	1	0	0	0	0	0	0	0	0	0	1	0	1	0	2	0	0	1	0	0	0	0	0	0	0	0	0	0	0	0	0	0	0	0	0	0	0	0
PotVar0013099	0	0	0	0	0	0	0	0	0	0	0	0	0	0	0	0	0	0	0	0	0	0	0	0	0	0	0	0	0	0	0	0	0	0	0	0	0	0	0	0	0	0	0	0	0	0	0	0	0
PotVar0013110	0	0	0	0	0	0	0	0	1	0	0	0	0	0	0	0	1	0	0	0	1	0	1	0	0	0	0	1	0	0	0	0	1	0	1	0	0	0	0	0	0	0	0	0	0	0	0	1	0
PotVar0013114	1	2	0	4	1	1	0	2	2	1	1	1	1	2	1	0	1	2	1	2	3	2	4	1	1	4	1	2	1	1	1	1	2	1	1	0	2	0	0	0	1	1	2	2	1	2	2	2	0
PotVar0013136	0	0	0	0	0	0	0	0	0	1	0	0	0	0	0	0	0	0	0	0	0	0	0	0	0	0	0	0	0	0	0	0	1	0	0	1	0	0	0	0	1	0	1	0	0	0	0	0	0
PotVar0013238	0	0	0	0	1	2	0	1	0	0	0	0	0	0	0	1	0	0	0	0	0	0	0	0	1	0	0	0	0	0	0	0	0	0	0	0	0	0	0	0	0	0	0	0	0	0	0	0	0
PotVar0013242	2	2	0	2	1	2	1	2	3	3	1	3	1	2	3	1	3	3	1	2	1	2	2	4	1	2	2	2	2	2	1	2	3	2	3	2	1	2	1	1	1	2	2	2	3	3	2	1	2
PotVar0013245	0	0	0	0	1	2	0	1	0	0	0	0	0	0	0	1	0	0	0	0	0	0	0	0	0	0	0	0	0	0	0	0	0	0	0	0	0	0	0	0	1	0	1	0	0	0	1	0	0
PotVar0013315	0	0	0	0	0	0	0	0	0	0	0	0	0	0	0	1	0	0	0	0	0	1	0	0	0	1	0	0	0	0	0	0	0	0	0	0	0	0	0	0	0	0	0	0	0	0	0	0	0
PotVar0013317	1	0	1	1	1	0	0	0	0	1	1	1	1	1	1	0	1	1	1	0	0	1	2	0	0	0	0	0	0	0	0	0	0	0	0	0	2	0	0	0	1	1	0	2	0	1	1	3	0
PotVar0013322	1	2	1	0	0	0	0	0	0	0	1	0	1	1	0	0	0	0	1	2	0	0	0	0	1	1	1	0	2	1	1	1	1	2	1	0	1	1	1	2	1	1	0	0	1	0	0	0	0
PotVar0013333	0	0	1	1	1	0	2	1	1	0	1	0	1	0	0	1	0	0	1	0	2	0	0	0	1	0	0	1	0	1	2	1	0	0	0	1	0	1	2	1	0	0	1	0	0	0	0	0	NA
PotVar0013337	0	0	1	1	1	0	3	1	1	0	1	0	1	0	0	1	0	0	1	0	3	0	0	0	1	0	0	NA	0	1	2	1	0	0	0	1	0	1	2	1	0	0	1	0	0	0	0	0	2
PotVar0013345	2	2	0	2	1	2	0	2	3	3	1	3	1	2	3	1	3	3	1	2	2	2	2	4	1	2	3	3	2	2	1	2	3	1	3	3	1	2	1	1	1	2	2	2	3	3	2	1	2
PotVar0013382	2	2	4	2	1	0	3	1	1	1	3	1	3	2	1	2	1	1	3	2	2	1	2	0	2	1	1	1	2	2	3	2	1	2	1	1	2	2	3	3	2	1	1	1	1	1	1	3	2
PotVar0013408	0	0	0	0	1	0	0	0	0	0	0	0	0	0	0	0	0	0	0	0	0	1	0	0	0	0	0	0	0	0	0	0	0	0	0	0	1	0	0	0	0	0	0	1	0	0	0	0	0
PotVar0013432	0	0	0	0	0	0	1	0	0	0	0	0	0	0	0	0	0	0	0	0	0	0	0	1	0	1	0	0	0	0	1	0	0	1	0	0	0	0	1	0	1	1	0	0	0	0	0	0	0
PotVar0013433	0	0	1	1	1	0	3	1	1	0	1	0	1	0	0	1	0	0	1	0	3	0	0	0	1	0	0	1	0	1	2	1	0	0	1	1	0	1	2	1	0	0	0	0	0	0	0	0	2
PotVar0013434	0	2	2	1	1	0	3	1	1	0	1	0	1	0	0	2	0	0	2	2	NA	1	0	0	1	1	1	1	0	1	2	1	1	1	2	1	0	2	2	1	0	0	0	0	0	0	0	0	NA
PotVar0013479	2	1	1	1	2	1	0	0	2	2	1	0	1	1	2	1	NA	2	0	1	0	2	1	1	NA	2	1	1	2	2	1	1	2	2	2	2	2	1	1	2	1	2	NA	2	2	1	1	1	1
PotVar0013480	0	0	0	0	1	0	0	0	0	0	0	0	0	0	0	0	0	0	0	0	0	1	0	0	0	0	0	0	0	0	0	0	0	0	0	0	1	0	0	0	0	0	0	1	0	0	0	0	0
PotVar0013481	0	0	0	0	0	0	0	0	1	0	0	0	0	0	0	1	0	0	0	0	0	1	0	0	0	1	0	0	0	0	0	0	0	0	0	0	0	0	0	0	0	0	0	0	0	0	0	0	0
PotVar0013496	3	1	1	1	3	3	1	1	2	3	2	1	1	1	2	1	3	2	0	1	0	2	1	3	1	3	1	1	2	2	2	1	2	3	2	3	2	2	2	2	2	3	NA	2	3	1	1	1	1
PotVar0013510	1	0	1	0	0	0	0	0	0	1	1	1	1	1	1	0	1	1	1	0	0	0	2	0	0	0	0	0	0	0	0	0	0	0	0	0	1	0	0	0	1	1	0	1	0	1	1	2	0
PotVar0013533	2	0	1	0	2	2	1	1	0	1	2	1	1	1	0	1	0	0	0	0	0	0	0	2	1	1	0	0	2	1	2	1	0	2	0	2	1	1	2	2	2	1	0	0	2	0	0	1	0
PotVar0013544	1	0	0	0	1	2	1	1	0	1	1	1	0	0	0	0	0	0	0	0	0	0	0	2	0	1	0	0	0	0	1	0	0	1	0	1	0	1	1	0	1	1	0	0	1	0	0	0	0
PotVar0013552	0	0	0	0	0	0	0	0	0	0	0	0	0	0	0	0	0	0	0	0	0	0	0	0	0	0	0	0	0	0	0	0	0	0	0	0	0	0	0	0	1	0	1	0	0	0	1	0	0
PotVar0013571	0	0	0	0	0	0	0	0	0	0	0	0	0	0	0	1	0	0	0	0	1	0	0	0	0	0	1	1	0	0	0	0	0	0	0	0	0	0	0	0	0	0	0	0	0	0	0	0	0
PotVar0013573	1	1	0	1	1	1	0	0	2	2	0	0	0	0	2	0	3	2	0	1	0	2	1	1	0	2	1	2	0	1	0	0	2	1	2	1	1	1	0	0	0	2	2	2	1	1	1	0	1
PotVar0013592	0	3	0	2	0	1	0	2	1	0	0	2	1	2	1	0	0	1	2	3	0	0	1	1	NA	0	2	1	2	2	0	2	1	1	1	0	0	1	0	1	0	0	0	0	1	2	1	1	1
PotVar0013631	0	0	0	0	0	0	0	0	0	0	0	0	0	0	0	1	0	0	0	0	1	0	0	0	0	0	1	1	0	0	0	0	0	0	0	0	0	0	0	0	0	0	0	0	0	0	0	0	0
PotVar0013695	0	0	1	1	0	0	3	1	0	0	1	0	1	0	0	1	0	0	1	0	3	0	0	0	1	0	0	1	0	0	2	1	1	0	1	1	0	1	2	1	0	0	0	0	0	0	0	0	2
PotVar0013757	0	0	0	0	0	0	0	0	1	0	0	0	0	0	0	1	0	0	0	0	0	NA	0	0	0	1	0	0	0	0	0	0	0	0	0	0	0	0	0	0	0	0	0	0	0	0	0	0	0
PotVar0013766	2	3	1	2	2	3	1	NA	1	1	2	3	2	3	1	2	0	1	2	3	1	0	1	3	2	1	3	2	4	3	2	3	1	3	1	2	1	2	2	3	3	1	1	0	3	2	2	2	1
PotVar0013778	0	0	0	0	1	0	0	0	0	0	0	0	0	0	0	0	0	0	0	0	0	1	0	0	0	0	0	0	0	0	0	0	0	0	0	0	1	0	0	0	0	0	0	1	0	0	0	0	0
PotVar0013805	0	0	0	0	0	0	0	0	0	0	0	0	0	0	0	1	0	0	0	0	0	0	0	0	0	0	0	0	0	0	0	0	0	0	0	0	0	0	0	0	0	0	0	0	0	0	0	0	0
PotVar0013816	1	3	1	3	1	1	4	1	3	2	1	0	1	0	2	2	3	2	2	3	4	2	1	2	1	4	3	3	0	1	3	1	3	3	4	2	1	3	3	1	2	3	4	2	2	1	2	0	3
PotVar0013845	0	0	0	0	0	0	0	0	0	0	0	0	0	0	0	0	0	0	0	0	0	0	0	0	0	0	0	0	0	0	0	0	0	0	0	0	0	0	0	0	0	0	0	0	0	0	0	0	0
PotVar0013850	1	1	0	1	1	1	0	0	2	2	0	0	0	0	2	0	3	2	0	1	0	NA	1	1	0	2	1	1	0	1	0	0	2	1	2	1	1	1	0	0	0	2	3	2	1	1	1	0	1
PotVar0013851	2	3	2	2	2	3	0	3	1	2	2	4	2	3	2	0	1	2	3	3	0	1	3	2	1	0	2	1	2	2	0	2	1	1	1	1	2	2	0	1	1	1	1	2	1	3	2	3	1
PotVar0013856	0	0	0	0	0	0	0	0	1	0	0	0	0	0	0	1	0	0	0	0	0	1	0	0	0	1	0	0	0	0	0	0	0	0	0	0	0	0	0	0	0	0	0	0	0	0	0	0	0
PotVar0013857	0	0	1	1	0	0	3	2	0	0	1	0	1	0	0	1	0	0	1	0	3	0	0	0	1	0	0	NA	0	0	2	1	1	0	1	1	0	1	2	1	0	0	0	0	0	0	0	0	2
PotVar0013866	1	3	0	2	1	3	0	3	1	1	1	3	1	2	1	0	0	1	2	3	0	0	1	2	1	0	2	1	2	2	0	2	1	1	1	1	0	2	0	1	0	0	0	0	1	2	1	1	1
PotVar0013867	2	0	4	1	2	0	3	1	1	1	3	1	3	2	1	3	1	1	2	0	4	2	2	0	3	2	1	2	2	1	3	2	1	1	1	2	3	1	3	3	3	2	1	2	1	1	2	3	2
PotVar0013870	1	0	2	0	1	0	0	0	0	0	1	0	1	1	0	2	0	0	0	0	1	0	0	0	2	1	1	1	2	1	1	1	0	1	0	1	1	0	1	2	2	1	1	0	1	0	1	1	0
PotVar0013873	1	0	3	1	0	0	3	1	1	1	2	1	2	1	1	2	1	1	2	0	4	1	2	0	2	2	1	2	0	0	2	1	1	0	1	1	1	1	2	1	2	2	1	1	0	1	2	2	2
PotVar0013895	0	0	0	0	1	0	0	0	0	0	0	0	0	0	0	0	0	0	0	0	0	1	0	0	0	0	0	0	0	0	0	0	0	0	0	0	1	0	0	0	0	0	0	1	0	0	0	0	0
PotVar0013907	1	0	1	0	0	0	0	0	0	1	1	1	1	1	1	0	1	1	1	0	0	0	2	0	0	0	0	0	0	0	0	0	0	0	0	0	1	0	0	0	1	1	0	1	0	1	1	2	0
PotVar0013943	0	0	0	0	1	0	0	0	0	0	0	0	0	0	0	0	0	0	0	0	0	1	0	0	0	0	0	0	0	0	0	0	0	0	0	0	1	0	0	0	0	0	0	1	0	0	0	0	0
PotVar0013959	1	0	1	0	1	0	0	0	0	0	1	0	1	1	0	1	0	0	0	0	0	0	0	0	0	0	0	0	2	1	1	1	0	1	0	1	1	0	0	2	1	0	0	0	1	0	0	0	0
PotVar0013984	0	0	0	0	0	0	0	0	1	0	0	0	0	0	0	1	0	0	0	0	0	1	0	0	0	1	0	0	0	0	0	0	0	0	0	0	0	0	0	0	0	0	0	0	0	0	0	0	0
PotVar0013997	0	0	0	0	0	0	0	0	0	0	0	0	0	0	0	0	0	0	0	0	1	0	0	0	0	0	1	1	0	0	0	0	0	0	0	0	0	0	0	0	0	0	0	0	1	0	0	0	0
PotVar0014009	0	0	0	0	1	0	0	0	0	0	0	0	0	0	0	0	0	0	0	0	0	1	0	0	1	0	0	0	0	0	0	0	0	0	0	0	1	0	0	0	0	0	0	1	0	0	0	0	0
PotVar0014012	1	1	2	2	0	0	3	3	1	1	2	3	3	2	2	1	1	2	3	1	3	0	3	2	3	0	1	2	0	0	2	1	1	0	1	1	1	1	2	2	2	1	0	1	1	3	2	4	3
PotVar0014016	0	0	0	1	0	0	0	0	0	0	0	0	0	0	0	0	0	0	1	1	0	0	0	0	0	0	0	0	0	0	0	0	0	1	0	0	0	0	0	0	0	0	0	0	0	0	0	0	0
PotVar0014025	1	3	0	1	1	1	1	0	2	2	0	0	0	0	2	1	3	2	0	2	0	2	1	2	1	3	2	1	0	1	1	0	2	2	3	1	1	2	1	0	1	3	4	2	1	1	2	0	1
PotVar0014054	0	0	0	0	0	0	0	0	0	0	0	0	0	0	0	0	0	0	0	0	0	0	0	1	0	1	0	0	0	0	0	0	0	0	0	0	0	0	0	0	0	1	1	0	0	0	1	0	0
PotVar0014056	0	0	0	1	0	0	0	0	0	0	0	0	0	0	0	1	0	0	1	1	0	0	0	0	0	0	0	0	0	0	0	0	0	1	0	0	0	0	0	0	0	0	0	0	1	0	0	0	0
PotVar0014057	0	0	0	0	1	0	0	0	0	0	0	0	0	0	0	0	0	0	0	0	0	1	0	0	0	0	0	0	0	0	0	0	0	0	0	0	0	0	0	0	0	0	0	1	0	0	0	0	0
PotVar0014064	1	2	2	2	1	0	3	3	1	1	1	3	3	2	2	1	2	1	3	1	NA	NA	2	2	3	0	2	2	0	0	2	1	2	0	3	1	1	1	2	2	1	1	1	2	2	3	2	4	3
PotVar0014066	0	0	0	0	0	0	0	0	0	0	0	0	0	0	0	0	0	0	0	0	1	0	0	0	0	0	1	1	0	0	0	0	0	0	0	0	0	0	0	0	0	0	0	0	0	0	0	0	0
PotVar0014072	1	2	2	0	1	0	0	0	1	1	1	0	1	1	1	1	1	2	0	0	0	0	2	0	0	0	1	1	2	1	1	1	1	1	1	1	1	1	0	2	2	0	0	1	1	1	1	0	0
PotVar0014076	0	0	0	0	0	0	0	0	1	0	0	0	0	0	0	1	0	0	0	0	0	1	0	0	0	1	0	0	0	0	0	0	0	0	0	0	0	0	0	0	0	0	0	0	0	0	0	0	0
PotVar0014077	0	0	0	0	0	0	0	0	0	0	0	0	0	0	0	0	0	0	0	0	0	0	0	0	0	0	0	0	0	0	0	0	0	0	0	0	0	0	0	0	0	0	0	0	0	0	0	0	0
PotVar0014087	0	0	0	0	0	0	0	0	0	0	0	0	0	0	0	0	0	0	0	0	0	0	0	0	0	0	0	0	0	0	0	0	0	0	0	0	0	0	0	0	0	0	0	0	0	0	0	0	0
PotVar0014097	3	0	3	1	2	0	0	0	2	2	1	1	1	2	2	1	1	3	1	0	0	2	3	0	0	1	0	1	2	1	2	1	1	1	0	1	1	0	0	2	2	2	0	4	1	2	2	1	0
PotVar0014106	4	0	3	2	2	2	0	1	3	3	3	1	1	2	2	2	1	3	2	2	0	3	3	0	0	2	0	1	3	3	2	2	1	3	0	2	1	1	1	2	2	2	1	4	1	2	2	1	0
PotVar0014107	0	0	1	0	1	0	0	0	0	0	0	0	0	0	0	0	0	0	0	0	0	1	0	0	0	0	0	0	0	0	0	0	0	0	0	0	0	0	0	0	0	0	0	1	0	0	0	0	0
PotVar0014120	1	0	0	1	0	2	0	1	1	1	2	0	0	0	0	1	0	0	1	2	0	1	0	0	0	1	0	0	1	2	0	1	0	2	0	1	0	1	1	0	0	0	0	0	0	0	0	0	0
PotVar0014151	4	2	3	1	2	NA	1	NA	2	2	3	2	1	2	1	3	1	2	1	1	1	3	2	0	1	1	1	0	4	4	2	2	1	2	1	2	1	2	2	2	3	3	1	3	2	0	2	2	0
PotVar0014166	0	0	1	0	1	0	0	0	0	0	0	0	0	0	0	0	0	0	0	0	0	1	0	0	0	0	0	0	0	0	0	0	0	0	0	0	0	0	0	0	0	0	0	1	0	0	0	0	0
PotVar0014192	0	0	0	0	0	0	0	0	0	0	0	0	0	0	0	0	0	0	0	0	0	0	0	0	0	0	0	0	0	0	0	0	0	0	0	0	0	0	0	0	0	0	0	0	0	0	0	0	0
PotVar0014196	0	0	0	0	0	0	0	0	0	0	0	0	0	0	0	0	0	0	0	0	0	0	0	0	0	0	0	0	0	0	0	0	0	0	0	0	0	0	0	0	0	0	0	0	0	0	0	0	0
PotVar0014208	0	0	1	0	1	0	0	0	0	0	0	0	0	0	0	0	0	0	0	0	0	1	0	0	0	0	0	0	0	0	0	0	0	0	0	0	0	0	0	0	0	0	0	1	0	0	0	0	0
PotVar0014217	3	2	3	1	2	0	0	0	1	1	1	2	1	2	1	2	1	2	1	0	1	2	2	0	1	0	1	0	3	2	2	1	1	0	1	1	1	1	0	2	2	3	1	3	2	0	2	2	0
PotVar0014240	1	0	0	NA	0	0	2	0	1	0	0	1	1	1	0	NA	1	1	1	0	1	0	1	2	0	0	1	NA	0	0	0	0	0	1	0	0	1	0	1	0	2	1	1	1	0	0	0	0	1
PotVar0014299	3	1	0	0	2	2	0	3	0	2	3	3	2	1	1	1	1	2	1	3	2	3	1	3	3	2	0	2	1	2	0	1	1	0	0	1	1	0	2	1	1	0	NA	1	2	1	1	2	0
PotVar0014314	0	0	0	0	0	0	0	0	1	0	0	0	0	0	0	0	0	0	0	0	0	0	0	0	0	0	0	0	0	0	0	0	1	0	0	1	0	0	0	0	1	0	0	0	0	0	0	0	0
PotVar0014328	0	0	0	0	0	0	0	0	0	0	0	0	0	0	0	1	0	0	0	0	0	0	0	0	0	0	0	0	0	0	0	0	0	0	0	0	0	0	0	0	0	1	0	0	0	0	0	0	0
PotVar0014349	0	1	2	1	0	0	0	0	0	1	1	0	1	1	0	0	0	0	2	0	0	0	0	0	0	0	0	1	0	0	1	1	0	1	1	0	1	1	0	1	0	0	0	0	1	1	1	0	2
PotVar0014354	0	1	2	1	0	0	0	0	0	1	1	0	1	1	0	0	0	0	3	0	0	0	1	0	0	0	0	1	0	0	2	1	0	2	1	0	1	1	0	1	0	0	0	1	1	2	1	0	2
PotVar0014357	0	2	2	2	2	2	2	0	1	2	1	0	1	2	0	2	0	0	2	1	1	1	0	1	0	2	0	1	2	1	1	2	1	2	3	1	2	2	1	1	2	2	1	1	1	1	1	1	2
PotVar0014375	0	0	0	0	0	0	0	0	0	0	0	0	0	0	0	0	1	0	0	0	0	0	0	0	0	0	1	0	0	0	0	0	0	0	0	0	0	0	0	0	0	0	0	0	0	0	0	0	0
PotVar0014376	0	1	2	1	0	0	0	0	0	1	1	0	0	1	0	0	0	0	2	0	1	0	0	0	0	0	0	1	0	0	1	1	0	1	1	0	1	1	0	1	0	0	0	0	1	1	1	0	1
PotVar0014379	3	1	0	0	2	2	0	3	0	2	3	3	2	1	1	1	1	2	1	3	2	3	1	3	3	2	0	2	1	2	0	1	1	0	0	1	1	0	2	1	1	0	3	1	2	1	1	2	0
PotVar0014380	0	2	2	2	2	2	2	0	1	2	1	0	1	2	0	NA	1	0	3	1	1	1	1	1	0	2	1	1	2	1	2	2	1	3	3	1	2	2	1	1	2	1	1	2	1	2	1	1	2
PotVar0014381	0	1	0	1	0	2	2	0	1	1	0	0	1	1	0	NA	0	0	0	1	1	0	0	1	0	1	0	0	2	1	0	1	1	1	2	1	0	1	1	0	1	1	0	0	0	0	0	1	1
PotVar0014384	0	0	0	0	0	0	0	0	0	0	0	0	0	0	0	0	0	0	1	0	0	0	1	0	0	0	0	0	0	0	1	0	0	1	0	0	0	0	0	0	0	0	0	1	0	1	0	0	0
PotVar0014413	1	1	2	2	0	0	2	2	2	0	0	1	1	1	3	1	2	2	0	0	0	0	2	0	NA	0	3	1	1	1	2	1	1	1	1	1	1	2	1	2	0	3	1	1	1	1	2	1	2
PotVar0014440	0	3	2	2	2	2	2	0	1	1	1	0	0	2	0	NA	0	0	2	1	1	1	1	1	0	2	1	1	2	1	1	2	1	2	3	0	2	2	1	1	NA	NA	0	1	1	1	1	1	3
PotVar0014475	0	0	0	0	2	0	0	0	0	0	0	0	0	0	0	0	0	0	0	0	0	1	0	0	0	1	0	0	0	0	0	0	0	0	0	0	1	0	0	0	1	0	0	1	0	0	0	0	0
PotVar0014494	0	3	2	2	2	2	2	0	1	1	1	0	0	2	0	2	0	0	3	1	2	1	2	1	1	2	1	1	2	1	2	2	1	3	3	0	2	2	1	1	1	2	0	2	1	2	1	1	3
PotVar0014498	0	2	2	1	0	0	0	0	0	1	1	0	0	1	0	0	0	0	2	0	0	0	1	0	0	0	1	1	0	0	1	1	0	1	1	0	1	1	0	1	0	0	0	0	1	1	1	0	2
PotVar0014499	0	0	0	0	0	0	0	0	0	0	0	0	0	0	0	0	0	0	1	0	0	0	1	0	0	0	0	0	0	0	1	0	0	1	0	0	0	0	0	0	0	0	0	1	0	1	0	0	0
PotVar0014509	0	1	0	1	0	2	2	0	1	0	0	0	0	1	0	1	0	0	0	1	1	0	0	1	0	1	0	0	2	1	0	1	1	1	2	0	0	1	1	0	1	1	0	0	0	0	0	1	1
PotVar0014510	0	3	2	2	2	2	2	0	1	1	1	0	0	2	0	1	0	0	2	1	1	2	1	1	0	2	1	1	2	1	1	2	1	2	3	0	2	2	1	1	1	1	1	1	1	1	1	1	3
PotVar0014522	0	0	0	0	0	0	0	0	0	0	0	0	0	0	0	1	0	0	0	0	0	0	0	0	1	0	0	0	0	0	0	0	0	0	0	0	0	0	0	0	0	1	0	0	0	0	0	0	0
PotVar0014546	0	0	0	1	0	0	0	NA	1	0	0	0	1	1	2	0	0	1	0	0	0	0	1	0	0	0	0	1	0	0	1	1	0	2	0	0	1	0	0	0	0	1	0	1	0	0	0	0	1
PotVar0014552	0	1	2	1	2	2	2	0	1	0	1	1	0	1	0	1	0	0	0	1	1	1	0	2	0	2	1	0	2	1	0	1	1	0	2	0	1	2	1	1	1	1	NA	1	1	0	2	1	1
PotVar0014553	0	1	2	2	NA	2	NA	2	NA	0	1	1	1	2	2	2	0	1	0	1	1	1	1	2	NA	2	1	1	2	1	1	2	1	2	2	0	2	2	1	1	1	3	1	2	1	0	2	1	2
PotVar0014558	0	0	0	0	0	0	0	0	0	0	0	0	0	0	0	1	0	0	0	0	0	0	0	0	1	0	0	0	0	0	0	0	0	0	0	0	0	0	0	0	0	1	0	0	0	0	0	0	0
PotVar0014564	1	0	0	0	0	0	1	0	1	0	0	1	0	0	0	1	0	1	0	0	0	0	1	0	1	0	1	0	1	1	1	0	1	0	0	0	0	0	0	1	1	2	0	0	0	1	0	1	0
PotVar0014571	3	1	1	0	2	2	1	NA	1	3	3	2	NA	1	2	1	3	2	2	NA	2	NA	1	2	3	2	0	2	1	2	1	1	2	1	0	4	1	1	3	1	1	0	3	2	2	2	1	2	0
PotVar0014582	0	0	0	0	0	0	0	0	0	0	0	0	0	1	0	0	0	1	0	0	0	0	0	0	0	0	0	0	0	0	0	1	0	0	0	0	0	0	0	0	0	0	0	0	0	0	0	0	0
PotVar0014585	1	1	2	1	2	3	1	1	0	1	1	0	1	2	1	1	1	2	1	2	1	1	3	0	1	1	3	2	3	2	1	2	0	3	1	0	0	3	1	1	0	2	0	2	1	1	2	2	0
PotVar0014587	0	0	0	0	0	0	0	0	0	0	0	0	0	1	0	0	0	1	0	0	0	0	0	0	0	0	0	0	0	0	0	1	0	0	0	0	0	0	0	0	0	0	0	0	0	0	0	0	0
PotVar0014600	1	1	2	1	2	3	1	1	0	1	1	0	1	2	1	1	1	NA	1	2	1	1	NA	0	1	1	3	2	NA	2	1	2	0	3	1	0	0	NA	1	1	0	2	0	2	1	1	2	2	0
PotVar0014656	0	0	0	0	0	0	0	0	0	0	0	0	0	1	0	0	0	1	0	0	0	0	0	0	0	0	0	0	0	0	0	1	0	0	0	0	0	0	0	0	0	0	0	0	0	0	0	0	0
PotVar0014658	0	0	0	0	0	0	0	0	0	0	0	0	0	1	0	0	0	0	0	0	0	0	0	0	0	0	0	0	0	0	0	1	0	0	0	0	0	0	0	0	0	0	0	0	0	0	0	0	0
PotVar0014681	0	0	0	0	0	0	0	0	0	0	0	0	0	0	0	0	0	0	0	0	0	1	0	0	0	0	0	0	0	0	0	0	0	0	0	0	0	0	0	0	0	0	0	1	0	0	0	0	0
PotVar0014696	0	0	0	0	0	1	0	0	0	2	1	0	0	0	0	0	0	0	0	NA	0	0	0	0	0	0	1	0	0	0	0	0	2	0	0	0	0	0	0	0	0	0	0	0	1	0	0	0	0
PotVar0014735	0	0	0	0	0	0	0	0	0	0	0	0	0	0	0	0	0	0	0	0	0	1	0	0	0	0	0	0	0	0	0	0	0	0	0	0	0	0	0	0	0	0	0	2	0	0	0	0	0
PotVar0014736	0	0	2	2	1	0	0	1	0	1	0	0	0	1	2	2	1	0	1	0	0	2	1	1	0	1	1	1	2	0	2	0	1	1	1	0	1	2	0	1	1	2	1	1	0	0	2	0	1
PotVar0014738	1	1	1	1	1	1	0	1	0	0	0	1	0	1	0	1	1	0	0	1	0	1	0	0	1	0	1	1	0	0	0	0	0	0	0	0	1	0	1	2	0	0	0	2	0	1	0	0	1
PotVar0014757	0	0	0	0	0	0	0	0	0	0	0	0	0	0	0	0	0	0	0	0	0	0	0	0	0	0	0	0	0	0	0	0	0	0	0	0	0	0	0	0	0	0	0	0	0	0	0	0	0
PotVar0014769	0	1	0	1	0	0	0	0	0	0	0	0	0	1	0	0	0	0	0	0	0	0	0	0	1	0	0	1	0	0	0	0	0	0	0	0	1	0	0	0	0	0	0	0	0	1	0	0	1
PotVar0014770	1	0	1	0	1	1	0	1	0	0	0	1	0	0	0	1	1	0	0	1	0	0	0	0	0	0	1	0	0	0	0	0	0	0	0	0	0	0	1	2	0	0	0	0	0	0	0	0	0
PotVar0014771	0	0	0	0	0	0	0	0	0	0	0	0	0	0	0	0	0	0	0	0	0	0	0	0	0	0	0	0	0	0	0	0	0	0	0	0	0	0	0	0	0	0	0	0	0	0	0	0	0
PotVar0014800	0	0	2	2	1	0	0	1	0	1	0	0	0	1	2	2	1	0	1	0	0	2	1	1	0	1	1	1	2	0	2	0	1	1	1	0	1	2	0	1	1	2	1	1	0	0	2	0	1
PotVar0014820	0	1	0	1	0	0	0	0	0	0	0	0	0	1	0	0	0	0	0	0	0	0	0	0	1	0	0	1	0	0	0	0	0	0	0	0	1	0	0	0	0	0	0	0	0	1	0	0	1
PotVar0014824	2	2	0	0	1	1	3	1	0	2	3	3	1	1	0	0	1	2	3	2	3	1	1	2	2	2	0	0	2	2	0	3	2	1	2	3	0	2	2	1	0	2	2	0	3	2	0	3	0
PotVar0014872	1	0	1	0	1	1	0	NA	0	0	0	1	0	0	0	1	1	0	0	1	0	0	0	0	0	0	1	0	0	0	0	0	0	0	0	0	0	0	1	2	0	0	0	0	0	0	0	0	0
PotVar0014877	2	2	0	0	1	1	3	1	0	2	3	NA	1	1	0	0	1	2	3	2	3	1	1	2	2	2	0	0	2	2	0	3	2	1	2	3	0	2	2	1	0	2	2	0	3	2	0	3	0
PotVar0014908	1	1	1	1	1	1	1	1	1	1	1	2	1	1	1	1	2	1	1	1	2	1	1	1	2	1	1	1	1	1	2	1	1	1	1	1	1	1	1	1	1	1	2	1	1	1	1	2	1
PotVar0014967	0	0	0	0	0	0	0	0	1	0	0	0	0	0	0	0	0	0	0	0	1	0	0	0	0	0	0	1	0	0	0	0	1	0	1	0	0	0	0	0	0	0	0	0	0	0	0	1	0
PotVar0014978	0	2	0	3	1	1	0	2	1	1	1	0	1	2	1	0	0	2	1	2	2	1	3	0	1	2	1	1	0	1	1	1	1	1	0	0	2	0	0	0	1	1	2	2	1	2	2	1	0
PotVar0015043	0	0	2	1	3	1	0	1	0	0	1	0	0	1	0	0	0	0	1	1	1	0	0	2	1	0	0	1	1	2	0	1	0	1	0	0	2	2	0	3	1	0	0	0	0	1	1	0	1
PotVar0015044	0	0	0	0	1	0	0	0	0	0	0	0	0	0	0	0	0	0	0	0	0	0	0	0	0	0	0	0	0	0	0	0	0	0	0	0	0	0	0	0	0	0	0	0	0	0	0	0	0
PotVar0015045	0	0	2	0	0	0	0	1	0	0	0	0	0	0	0	0	0	0	0	1	0	0	0	1	0	0	0	0	0	0	0	0	0	0	0	0	0	1	0	2	1	0	0	0	0	0	0	0	1
PotVar0015063	0	0	2	1	3	1	0	1	0	0	1	0	0	1	0	0	0	0	1	1	1	0	0	2	1	0	0	1	1	2	0	1	0	1	0	0	2	2	0	3	1	0	0	0	0	1	1	0	1
PotVar0015084	0	0	0	1	0	0	0	0	0	0	0	0	0	1	0	0	0	0	1	0	0	0	0	0	0	0	0	1	0	0	0	0	0	1	0	0	1	0	0	0	0	0	0	0	0	1	0	0	0
PotVar0015087	0	0	0	0	1	1	0	0	0	0	1	0	0	0	0	0	0	0	0	0	0	0	0	1	1	0	0	0	0	0	0	1	0	0	0	0	0	1	0	1	0	0	0	0	0	0	1	0	0
PotVar0015104	0	0	2	0	0	0	0	1	0	0	0	0	0	0	0	0	0	0	0	1	0	0	0	1	0	0	0	0	0	0	0	0	0	0	0	0	0	1	0	2	1	0	0	0	0	0	0	0	1
PotVar0015107	0	0	0	0	1	0	0	0	0	0	0	0	0	0	0	0	0	0	0	0	0	0	0	0	0	0	0	0	0	0	0	0	0	0	0	0	1	0	0	0	0	0	0	0	0	0	0	0	0
PotVar0015108	0	0	0	0	1	1	0	0	0	0	1	0	0	0	0	0	0	0	0	0	0	0	0	1	1	0	0	0	0	0	0	1	0	0	0	0	0	1	0	1	0	0	0	0	0	0	1	0	0
PotVar0015145	0	0	0	1	2	1	0	0	0	0	1	0	0	1	0	0	0	0	1	0	0	0	0	1	1	0	0	1	0	0	0	0	0	1	0	0	1	1	0	1	0	0	0	0	0	1	1	0	0
PotVar0015148	0	0	0	0	1	0	0	0	0	0	0	0	0	0	0	0	0	0	0	0	0	0	0	0	0	0	0	0	0	0	0	0	0	0	0	0	1	0	0	0	1	0	0	0	0	0	0	0	0
PotVar0015152	1	2	2	1	3	2	1	3	1	1	3	0	1	2	0	1	3	3	1	1	0	0	2	2	1	2	2	2	1	2	0	1	0	1	2	2	2	2	3	3	2	1	1	2	3	1	3	0	2
PotVar0015154	0	0	0	0	0	0	0	0	0	0	0	0	0	0	0	0	0	0	0	0	0	0	0	0	0	0	0	0	0	1	0	0	0	0	0	0	0	0	0	0	0	0	0	1	0	0	0	0	0
PotVar0015156	0	0	0	0	0	0	0	0	0	0	0	0	0	0	0	0	0	0	0	0	0	0	0	0	0	0	0	0	0	0	0	0	0	0	0	0	0	0	0	0	0	0	0	0	1	0	0	0	0
PotVar0015174	0	0	0	0	1	1	0	0	0	0	1	0	0	0	0	0	0	0	0	0	0	0	0	1	1	0	0	0	0	0	0	0	0	0	0	0	0	1	0	1	0	0	0	0	0	0	1	0	0
PotVar0015177	0	0	0	0	0	0	0	0	0	0	0	0	0	0	0	0	1	1	0	0	0	0	1	0	0	0	0	0	0	0	0	0	0	0	0	0	0	0	1	0	0	0	0	0	0	0	0	0	0
PotVar0015185	0	0	0	1	0	0	0	0	0	0	0	0	0	1	0	0	0	0	1	0	0	0	0	0	0	0	0	1	0	0	0	0	0	1	0	0	1	0	0	0	0	0	0	0	0	1	0	0	0
PotVar0015207	0	0	0	0	NA	1	0	0	0	0	1	0	0	0	0	0	0	0	0	0	0	0	0	1	1	0	0	0	0	0	0	0	0	0	0	0	1	1	0	1	1	0	0	0	0	0	1	0	0
PotVar0015253	0	0	0	0	1	0	0	0	0	0	0	0	0	0	0	0	0	0	0	0	0	0	0	0	0	0	0	0	0	0	0	0	0	0	0	0	1	0	0	0	1	0	0	0	0	0	0	0	0
PotVar0015254	0	0	0	0	1	0	0	0	0	0	0	0	0	0	0	0	0	0	0	0	0	0	0	0	0	0	0	0	0	0	0	0	0	0	0	0	0	0	0	0	0	0	0	1	0	0	0	0	0
PotVar0015255	0	0	0	0	0	0	0	0	0	0	0	0	0	0	0	0	0	0	0	0	0	0	0	0	0	0	0	0	0	0	0	0	0	0	0	0	0	0	0	0	0	0	0	1	0	0	0	0	0
PotVar0015257	0	0	0	0	0	0	0	0	0	0	0	0	0	0	0	0	1	1	0	0	0	0	1	0	0	0	0	0	0	0	0	0	0	0	0	0	0	0	1	0	0	0	0	0	0	0	0	0	0
PotVar0015259	0	0	0	0	0	0	0	0	0	0	0	0	0	0	0	0	0	0	0	0	0	0	0	0	0	0	0	0	0	0	0	0	0	0	0	0	0	0	0	0	0	0	0	0	1	0	0	0	0
PotVar0015267	0	0	0	0	1	0	0	0	0	0	0	0	0	0	0	0	0	0	0	0	0	0	0	0	0	0	0	0	0	0	0	0	0	0	0	0	0	0	0	0	0	0	0	0	0	0	0	0	0
PotVar0015284	0	0	0	0	2	0	0	0	0	0	0	0	0	0	0	0	1	1	0	0	0	0	1	0	0	0	0	0	0	1	0	0	0	0	0	0	1	0	1	0	1	0	0	0	0	0	0	0	0
PotVar0015291	1	2	2	1	3	2	1	3	1	1	3	0	1	2	0	1	3	3	1	1	0	0	2	2	1	2	2	2	1	2	0	1	0	1	2	2	2	2	3	3	2	1	1	2	2	1	3	0	2
PotVar0015295	0	0	2	0	0	1	0	1	0	0	1	0	0	0	0	0	0	0	0	1	0	0	0	1	0	1	0	0	0	0	0	0	0	0	0	0	0	1	0	2	1	0	0	1	0	0	0	0	1
PotVar0015302	0	0	0	1	0	0	0	0	0	0	0	0	0	1	0	0	0	0	1	0	0	0	0	0	0	0	0	1	0	0	0	0	0	1	0	0	1	0	0	0	0	0	0	0	0	1	0	0	0
PotVar0015325	0	0	0	0	0	0	0	0	0	0	0	0	0	0	0	0	1	1	0	0	0	0	1	0	0	0	0	0	0	1	0	0	0	0	0	0	0	0	1	0	0	0	0	0	0	0	0	0	0
PotVar0015326	1	2	2	0	1	1	1	3	1	1	2	0	1	1	0	1	3	3	0	1	0	0	2	1	0	2	2	1	1	2	0	1	0	0	2	2	0	1	3	2	1	1	1	1	2	0	2	0	2
PotVar0015370	1	1	3	2	1	0	1	2	3	3	1	1	2	1	2	2	1	0	1	2	2	2	1	2	1	3	0	1	3	3	4	0	2	1	0	3	0	3	0	2	3	1	1	1	1	2	1	4	2
PotVar0015371	0	0	0	1	0	0	0	0	0	0	0	0	0	1	0	0	0	0	1	0	0	0	0	0	0	0	0	1	0	0	0	0	0	1	0	0	1	0	0	0	0	0	0	0	0	1	0	0	0
PotVar0015390	0	0	0	0	1	0	0	0	0	0	0	0	0	0	0	0	0	0	0	0	0	0	0	0	0	0	0	0	0	0	0	0	0	0	0	0	0	0	0	0	0	0	0	0	0	0	0	0	0
PotVar0015399	0	0	0	0	1	0	0	0	0	0	0	0	0	0	0	0	0	0	0	0	0	0	0	0	0	0	0	0	0	0	0	0	0	0	0	0	0	0	0	0	0	0	0	0	0	0	0	0	0
PotVar0015403	0	0	0	0	NA	0	0	0	0	0	0	0	0	0	0	0	0	0	0	0	0	0	0	0	0	0	0	0	0	0	0	0	0	0	0	0	1	0	0	0	1	0	0	0	0	0	0	0	0
PotVar0015417	0	1	0	0	1	1	0	0	0	0	1	0	0	0	0	0	0	0	0	0	0	0	0	0	0	1	1	0	0	1	0	0	0	0	1	0	1	0	1	0	1	0	1	1	0	0	0	0	0
PotVar0015419	0	0	0	0	0	0	0	0	0	0	0	0	0	0	0	0	0	0	0	0	0	0	0	0	0	0	0	0	0	0	0	0	0	0	0	0	0	0	0	0	0	0	0	1	0	0	0	0	0
PotVar0015420	0	0	0	1	0	0	0	0	0	0	0	0	0	1	0	0	0	0	1	0	0	0	0	0	0	0	0	1	0	0	0	0	0	1	0	0	1	0	0	0	0	0	0	0	0	1	0	0	0
PotVar0015423	0	0	0	0	0	0	0	0	0	0	0	0	0	0	0	0	0	0	0	0	0	0	0	0	0	0	0	0	0	0	0	0	0	0	0	0	0	0	0	0	0	0	0	1	0	0	0	0	0
PotVar0015433	0	0	0	0	1	0	0	0	0	0	0	0	0	0	0	0	0	0	0	0	0	0	0	0	0	0	0	0	0	1	0	0	0	0	0	0	1	0	0	0	1	0	0	1	0	0	0	0	0
PotVar0015456	3	3	1	1	0	3	3	2	1	1	2	3	2	2	2	2	2	3	2	2	2	2	2	1	2	1	4	2	1	0	0	4	2	2	4	1	2	0	3	1	0	3	3	2	2	1	2	0	2
PotVar0015513	1	0	0	0	2	1	0	0	0	0	1	2	0	0	0	0	0	0	0	0	0	0	0	1	NA	0	0	0	NA	0	0	0	0	0	0	0	0	0	0	1	0	1	0	0	0	0	0	0	0
PotVar0015526	0	0	0	0	NA	NA	0	0	0	0	0	0	0	0	0	0	0	0	0	0	0	NA	0	0	NA	0	0	0	0	0	0	0	0	0	0	0	2	0	0	0	1	0	0	0	0	0	0	0	0
PotVar0015535	2	3	1	2	0	0	2	1	3	3	2	1	3	2	3	4	3	2	1	1	2	0	2	1	0	2	2	2	2	2	4	1	3	2	1	4	2	2	1	1	3	1	2	1	3	2	3	4	2
PotVar0015546	1	1	2	1	1	2	2	2	1	1	1	1	1	1	1	0	0	1	2	2	2	4	1	1	1	1	1	1	0	0	0	3	1	1	3	0	1	0	1	2	0	2	2	1	0	1	1	0	1
PotVar0015553	0	0	0	0	0	0	0	0	0	0	0	0	0	0	0	0	1	1	0	0	0	0	1	0	0	0	0	0	0	0	0	0	0	0	0	0	0	0	1	0	0	0	0	0	0	0	0	0	0
PotVar0015559	0	0	1	0	0	1	0	1	0	0	0	0	0	0	0	0	0	0	0	1	0	0	0	1	0	1	1	0	0	0	0	0	0	0	0	0	0	2	1	0	1	0	0	1	0	0	0	0	1
PotVar0015560	0	0	0	0	0	0	0	0	0	0	0	0	0	0	0	0	0	0	0	0	0	0	0	0	0	0	0	0	0	0	0	0	0	0	0	0	0	0	0	0	0	0	0	1	0	0	0	0	0
PotVar0015573	0	0	0	0	0	0	0	0	0	0	0	0	0	0	0	0	0	0	0	0	0	0	0	0	0	0	0	0	0	0	0	0	0	0	0	0	0	0	0	0	0	0	0	0	1	0	0	0	0
PotVar0015582	0	0	0	0	1	0	0	0	0	0	0	0	0	0	0	0	0	0	0	0	0	0	0	0	0	0	0	0	0	0	0	0	0	0	0	0	0	0	0	0	0	0	0	0	0	0	0	0	0
PotVar0015583	1	0	0	0	2	1	0	0	0	0	1	2	0	0	0	0	0	0	0	0	0	0	0	1	3	0	0	0	1	0	0	0	0	0	0	0	0	0	0	1	0	1	0	0	0	0	0	0	0
PotVar0015587	0	0	0	0	0	0	0	0	0	0	0	0	0	0	0	0	0	0	0	0	0	0	0	0	0	0	0	0	0	0	0	0	0	0	0	0	1	0	0	0	1	0	0	0	0	0	0	0	0
PotVar0015588	1	0	0	1	2	1	0	0	0	0	1	2	0	1	0	0	1	1	1	0	0	0	1	1	3	0	0	1	1	1	0	0	0	1	0	0	1	0	1	1	0	1	0	1	0	1	0	0	0
PotVar0015597	1	0	0	1	2	1	0	0	0	0	1	2	0	1	0	0	1	1	1	0	0	0	1	1	3	0	0	1	1	1	0	0	0	1	0	0	1	0	1	1	0	1	0	1	1	1	0	0	0
PotVar0015606	0	0	0	0	0	0	0	0	0	0	0	0	0	0	0	0	0	0	0	0	0	0	0	0	0	0	0	0	0	0	0	0	0	0	0	0	2	0	0	0	1	0	NA	0	0	0	0	0	0
PotVar0015617	0	0	0	0	0	0	0	0	0	0	0	0	0	0	0	0	1	1	0	0	0	0	1	0	0	0	0	0	0	0	0	0	0	0	0	0	0	0	1	0	0	0	0	1	0	0	0	0	0
PotVar0015618	0	0	0	0	0	0	0	0	0	0	0	0	0	0	0	0	0	0	0	0	0	0	0	0	0	0	0	0	1	1	0	0	0	0	0	0	0	0	0	0	0	0	0	0	0	0	0	0	0
PotVar0015634	0	0	1	0	0	1	0	1	0	0	0	0	0	0	0	0	0	0	0	1	0	0	0	1	0	1	0	0	0	0	0	0	0	0	0	0	0	2	1	0	1	0	0	1	0	0	0	0	1
PotVar0015638	0	0	0	0	0	0	0	0	0	0	0	0	0	0	0	0	0	0	0	0	0	0	0	0	0	0	0	0	0	0	0	0	0	0	0	0	1	0	0	0	1	0	0	0	0	0	0	0	0
PotVar0015639	1	0	1	1	3	2	0	1	0	0	1	2	0	1	0	0	1	1	1	1	0	0	1	2	3	1	0	1	2	2	0	0	0	1	0	0	2	2	2	1	2	1	0	2	1	1	0	0	1
PotVar0015665	0	0	0	0	1	0	0	0	0	0	0	0	0	0	0	0	0	0	0	0	0	0	0	0	0	0	0	0	0	0	0	0	0	0	0	0	0	0	0	0	0	0	0	0	0	0	0	0	0
PotVar0015674	0	0	0	0	0	0	0	0	0	0	0	0	0	0	0	0	0	0	0	0	0	0	0	0	0	0	0	0	0	0	0	0	0	0	0	0	0	0	0	0	0	0	0	0	1	0	0	0	0
PotVar0015704	0	0	0	0	0	0	0	0	0	0	0	0	0	0	0	0	1	1	0	0	0	0	1	0	0	0	0	0	0	0	0	0	0	0	0	0	0	0	1	0	0	0	0	0	0	0	0	0	0
PotVar0015706	0	0	0	1	2	0	0	0	0	0	0	0	0	1	0	0	1	1	1	0	0	0	1	0	0	0	0	1	0	1	0	0	0	1	0	0	2	0	1	0	1	0	NA	0	1	1	0	0	0
PotVar0015711	0	0	0	1	0	0	0	0	0	0	0	0	0	1	0	0	1	1	1	0	0	0	1	0	0	0	0	1	0	0	0	0	0	1	0	0	1	0	1	0	0	0	0	1	0	1	0	0	0
PotVar0015713	0	0	0	1	2	0	0	0	0	0	0	0	0	1	0	0	1	1	1	0	0	0	1	0	0	0	0	1	0	1	0	0	0	1	0	0	2	0	1	0	1	0	NA	1	0	1	0	0	0
PotVar0015717	0	0	0	0	0	0	0	0	0	0	0	0	0	0	0	0	0	0	0	0	0	0	0	0	0	0	0	0	1	1	0	0	0	0	0	0	0	0	0	0	0	0	0	0	1	0	0	0	0
PotVar0015728	1	0	0	0	NA	1	0	0	0	0	1	2	0	0	0	0	0	0	0	0	0	0	0	1	3	0	0	0	1	0	0	0	0	0	0	0	1	0	0	1	0	1	0	0	0	0	0	0	0
PotVar0015743	0	0	0	0	0	0	0	0	0	0	0	0	0	0	0	0	0	0	0	0	0	0	0	0	0	0	0	0	0	0	0	0	0	0	0	0	0	0	0	0	0	0	0	1	0	0	0	0	0
PotVar0015746	0	0	1	0	0	1	0	1	0	0	0	0	0	0	0	0	0	0	0	1	0	0	0	1	0	1	0	0	0	0	0	0	0	0	0	0	0	2	1	0	1	0	0	1	0	0	0	0	1
PotVar0015803	0	0	0	1	0	0	0	0	0	0	0	0	0	1	0	0	0	0	1	0	0	0	0	0	0	0	0	1	0	0	0	0	0	1	0	0	1	0	0	0	0	0	0	0	0	1	0	0	0
PotVar0015809	0	0	0	0	0	0	0	0	0	0	0	0	0	0	0	0	1	1	0	0	0	0	1	0	0	0	0	0	0	0	0	0	0	0	0	0	0	0	1	0	0	0	0	0	0	0	0	0	0
PotVar0015826	0	0	0	0	0	0	0	0	0	0	0	0	0	0	0	0	0	0	0	0	0	0	0	0	0	0	0	0	0	0	0	0	0	0	0	0	1	0	0	0	1	0	0	0	0	0	0	0	0
PotVar0015848	1	0	1	1	3	2	0	1	0	0	1	2	0	1	0	0	1	1	1	1	0	0	1	2	3	1	0	1	2	2	0	0	0	1	0	0	2	2	2	1	2	1	0	2	1	1	0	0	1
PotVar0015849	0	0	0	0	0	0	0	0	0	0	0	0	0	0	0	0	0	0	0	0	0	0	0	0	0	0	0	0	1	1	0	0	0	0	0	0	0	0	0	0	0	0	0	0	0	0	0	0	0
PotVar0015864	1	0	0	0	2	1	0	0	0	0	1	2	0	0	0	0	0	0	0	0	0	0	0	1	3	0	0	0	1	0	0	0	0	0	0	0	0	0	0	1	0	1	0	0	0	0	0	0	0
PotVar0015888	0	0	0	1	0	0	0	0	0	0	0	0	0	1	0	0	0	0	1	0	0	0	0	0	0	0	0	1	0	0	0	0	0	1	0	0	1	0	0	0	0	0	0	0	0	1	0	0	0
PotVar0015898	1	0	0	1	3	1	0	0	0	0	1	2	0	1	0	0	NA	1	1	0	0	0	1	1	3	0	0	1	NA	2	0	0	0	1	0	0	NA	0	NA	1	0	1	0	1	1	1	0	0	0
PotVar0015899	1	0	1	0	3	2	0	1	0	0	1	2	0	0	0	0	NA	1	0	1	0	0	1	2	3	1	0	0	1	1	0	0	0	0	0	0	1	2	2	1	2	1	NA	2	0	0	0	0	1
PotVar0015903	0	0	1	0	0	1	0	1	0	0	0	0	0	0	0	0	0	0	0	1	0	0	0	1	0	1	0	0	0	0	0	0	0	0	0	0	0	2	1	0	1	0	0	1	0	0	0	0	1
PotVar0015907	0	0	0	1	0	0	0	0	0	0	0	0	0	1	0	0	1	1	1	0	0	0	1	0	0	0	0	1	0	1	0	0	0	1	0	0	1	0	1	0	0	0	0	1	0	1	0	0	0
PotVar0015911	0	0	0	0	0	0	0	0	0	0	0	0	0	0	0	0	0	0	0	0	0	0	0	0	0	0	0	0	0	0	0	0	0	0	0	0	0	0	0	0	0	0	0	0	1	0	0	0	0
PotVar0015916	0	0	0	0	0	0	0	0	0	0	0	0	0	0	0	0	1	1	0	0	0	0	1	0	0	0	0	0	0	0	0	0	0	0	0	0	0	0	1	0	0	0	0	0	0	0	0	0	0
PotVar0015918	0	0	0	0	0	0	0	0	0	0	0	0	0	0	0	0	0	0	0	0	0	0	0	0	0	0	0	0	0	0	0	0	0	0	0	0	0	0	0	0	0	0	0	0	1	0	0	0	0
PotVar0015935	0	0	0	0	0	0	0	0	0	0	0	0	0	0	0	0	0	0	0	0	0	0	0	0	0	0	0	0	1	1	0	0	0	0	0	0	0	0	0	0	0	0	0	0	1	0	0	0	0
PotVar0015940	1	0	0	0	2	1	0	0	0	0	1	2	0	0	0	0	0	0	0	0	0	0	0	1	3	1	1	1	2	1	0	0	1	0	0	1	0	0	0	1	2	1	0	0	2	0	0	2	0
PotVar0015944	0	0	0	1	0	0	0	0	0	0	0	0	0	1	0	0	0	0	1	0	0	0	0	0	0	0	0	1	0	0	0	0	0	1	0	0	1	0	0	0	0	0	0	0	0	1	0	0	0
PotVar0015961	0	0	0	1	0	0	0	0	0	0	0	0	0	1	0	0	0	0	1	0	0	0	0	0	0	0	0	1	0	0	0	0	0	1	0	0	1	0	0	0	0	0	0	0	0	1	0	0	0
PotVar0015966	0	0	0	0	0	0	0	0	0	0	0	0	0	0	0	0	0	0	0	0	0	0	0	0	0	0	0	0	0	0	0	0	0	0	0	0	1	0	0	0	1	0	0	0	0	0	0	0	0
PotVar0015986	0	0	0	0	0	0	0	0	0	0	0	0	0	0	0	0	1	1	0	0	0	0	1	0	0	0	0	0	0	0	0	0	0	0	0	0	0	0	1	0	0	0	0	0	0	0	0	0	0
PotVar0015987	1	1	1	1	3	2	0	1	0	0	1	2	0	1	0	0	1	1	1	1	0	0	1	2	3	2	1	2	2	2	0	0	1	1	1	1	2	2	3	1	4	1	1	2	2	1	0	2	1
PotVar0015998	1	0	0	0	2	1	0	0	0	0	1	2	0	0	0	0	0	0	0	0	0	0	0	1	3	1	1	1	1	0	0	0	1	0	0	1	0	0	0	1	2	1	0	0	1	0	0	2	0
PotVar0016042	0	0	0	0	0	0	0	0	0	0	0	0	0	0	0	0	0	0	0	0	0	0	0	0	0	0	0	0	1	1	0	0	0	0	0	0	0	0	0	0	0	0	0	0	0	0	0	0	0
PotVar0016049	0	0	0	0	0	0	0	0	0	0	0	0	0	0	0	0	0	0	0	0	0	0	0	0	0	0	0	0	0	0	0	0	0	0	0	0	0	0	0	0	0	0	0	0	1	0	0	0	0
PotVar0016094	0	0	0	0	0	0	0	0	0	0	0	0	0	0	0	0	1	1	0	0	0	0	1	0	0	0	0	0	0	0	0	0	0	0	0	0	0	0	1	0	0	0	0	0	0	0	0	0	0
PotVar0016123	3	0	0	2	3	1	1	NA	0	0	1	3	0	2	0	0	1	3	2	1	1	2	1	2	2	2	2	3	1	0	0	2	NA	1	1	2	2	0	1	2	3	2	NA	1	1	1	2	2	1
PotVar0016129	1	1	1	2	1	0	1	2	0	0	0	1	0	2	0	0	1	1	2	1	1	2	1	2	0	1	1	2	1	2	0	2	1	1	2	0	2	2	3	1	2	1	2	1	0	1	1	0	2
PotVar0016132	1	0	1	2	0	0	1	0	3	2	0	1	2	1	2	3	1	0	0	1	1	0	0	1	1	1	0	0	2	0	3	0	2	2	0	2	0	0	0	1	0	1	0	1	1	1	1	0	1
PotVar0016133	0	1	1	0	0	0	0	1	0	0	0	0	0	0	0	0	0	0	0	0	0	0	0	1	0	0	0	0	1	1	0	0	0	0	1	0	0	2	2	0	1	0	1	0	0	0	0	0	1
PotVar0016134	0	0	0	0	0	0	0	0	0	0	0	0	0	0	0	0	0	0	0	0	0	0	0	0	0	0	0	0	0	0	0	0	0	0	0	0	1	0	0	0	1	0	0	0	0	0	0	0	0
PotVar0016137	2	1	1	1	3	1	0	1	0	0	1	2	0	1	0	0	1	3	1	0	1	0	1	2	2	1	1	2	2	2	0	0	1	1	1	2	2	2	3	1	4	1	1	1	1	1	1	2	1
PotVar0016140	2	0	0	1	2	1	0	0	0	0	1	2	0	1	0	0	1	3	1	0	0	0	1	1	2	1	1	2	1	0	0	0	1	1	0	2	1	0	1	1	2	1	0	1	1	1	1	2	0
PotVar0016172	2	0	0	0	2	1	0	0	0	0	1	2	0	0	0	0	0	2	0	0	0	0	0	1	2	1	1	1	1	0	0	0	1	0	0	2	0	0	0	1	2	1	0	0	1	0	1	2	0
PotVar0016173	1	0	0	1	0	0	1	1	0	0	0	1	0	1	0	0	0	0	1	1	0	2	0	1	0	1	1	0	0	0	0	2	1	0	1	0	0	0	0	1	0	1	0	0	0	0	0	0	1
PotVar0016176	1	0	1	2	0	1	1	0	3	2	0	1	2	1	2	3	2	1	0	1	1	0	1	1	1	2	0	0	2	0	3	0	2	2	0	2	0	0	1	1	0	1	0	2	1	1	1	0	1
PotVar0016177	0	4	3	0	1	2	2	3	1	2	3	0	2	1	2	1	2	1	NA	2	3	2	3	1	1	0	2	1	1	3	1	2	0	1	3	0	NA	4	3	1	1	1	3	1	2	2	1	2	2
PotVar0016183	0	0	0	0	0	0	0	0	0	0	0	0	0	0	0	0	1	1	0	0	0	0	1	0	0	0	0	0	0	0	0	0	0	0	0	0	0	0	1	0	0	0	0	0	0	0	0	0	0
PotVar0016251	0	1	1	0	0	0	0	1	0	0	0	0	0	0	0	0	0	0	0	0	0	0	0	1	0	0	0	0	1	1	0	0	0	0	1	0	0	2	2	0	1	0	1	0	0	0	0	0	1
PotVar0016254	0	1	1	0	0	0	0	1	0	0	0	0	0	0	0	0	0	0	0	0	0	0	0	1	0	0	0	0	1	1	0	0	0	0	1	0	0	2	2	0	1	0	1	0	0	0	0	0	1
PotVar0016270	2	0	0	0	2	1	0	0	0	0	1	2	0	0	0	0	0	2	0	0	0	0	0	1	2	1	1	1	1	0	0	0	1	0	0	2	0	0	0	1	2	1	0	0	1	0	1	2	0
PotVar0016340	0	0	0	1	0	0	0	0	0	0	0	0	0	1	0	0	0	0	1	0	0	0	0	0	0	0	0	1	0	0	0	0	0	1	0	0	1	0	0	0	0	0	0	0	0	1	0	0	0
PotVar0016341	0	0	0	0	0	0	0	0	0	0	0	0	0	0	0	0	1	1	0	0	0	0	1	0	0	0	0	0	0	0	0	0	0	0	0	0	0	0	1	0	0	0	0	0	0	0	0	0	0
PotVar0016366	0	0	0	0	1	0	0	0	0	0	0	0	0	0	0	0	0	0	0	0	0	0	0	0	0	0	0	0	0	0	0	0	0	0	0	0	0	0	0	0	0	0	0	0	0	0	0	0	0
PotVar0016374	2	3	0	1	3	1	1	0	0	1	3	2	1	2	1	1	3	3	2	0	1	0	3	1	2	1	3	3	2	2	1	1	1	1	1	2	2	2	1	1	2	1	2	1	2	2	2	4	0
PotVar0016379	0	0	0	0	0	0	0	0	0	0	0	0	0	0	0	0	0	0	0	0	0	0	0	0	0	0	0	0	0	0	0	0	0	0	0	0	0	0	0	0	0	0	0	0	1	0	0	0	0
PotVar0016397	1	0	1	2	0	1	1	1	3	2	0	1	2	1	2	3	1	0	0	2	1	0	0	1	1	2	0	1	2	0	3	0	2	2	0	2	0	0	0	1	0	2	1	2	1	1	2	0	1
PotVar0016403	1	1	2	2	0	1	1	2	3	2	0	1	2	1	2	3	1	0	0	2	1	0	0	2	1	2	0	1	2	0	3	0	2	2	1	2	0	2	2	1	1	2	2	2	1	1	2	0	2
PotVar0016414	1	0	2	1	1	2	2	2	1	1	1	1	1	1	1	0	0	1	2	2	1	4	1	1	1	1	1	0	0	1	0	3	1	1	2	0	1	0	1	2	0	1	0	1	0	1	0	0	2
PotVar0016416	0	3	0	0	0	0	1	0	0	1	2	0	1	1	1	1	2	0	1	0	1	0	2	0	0	0	2	1	1	2	1	1	0	0	1	0	1	2	0	0	0	0	2	0	1	1	1	2	0
PotVar0016472	0	0	0	0	0	0	0	0	0	0	0	0	0	0	0	0	0	0	0	0	0	0	0	0	0	0	0	0	0	0	0	0	0	0	0	0	1	0	0	0	1	0	0	0	0	0	0	0	0
PotVar0016474	0	0	0	0	0	0	0	0	0	0	0	0	0	0	0	0	1	1	0	0	0	0	1	0	0	0	0	0	0	0	0	0	0	0	0	0	0	0	1	0	0	0	0	0	0	0	0	0	0
PotVar0016497	0	0	0	0	0	0	0	0	0	0	0	0	0	0	0	0	0	0	0	1	0	0	0	0	0	0	0	1	0	0	0	0	0	0	0	0	0	0	0	0	0	0	1	0	0	0	1	0	0
PotVar0016499	0	0	0	0	0	0	0	0	0	0	0	0	0	0	0	0	0	0	0	0	0	0	0	0	0	0	0	0	0	0	0	0	0	0	0	0	1	0	0	0	1	0	0	0	0	0	0	0	0
PotVar0016515	0	0	0	0	0	1	0	0	0	0	0	0	0	0	0	0	0	0	0	0	0	0	0	0	0	1	0	0	0	0	0	0	0	0	0	0	1	0	0	0	1	0	0	1	0	0	0	0	0
PotVar0016517	0	1	1	0	0	0	0	1	0	0	0	0	0	0	0	0	0	0	0	0	0	0	0	1	0	0	0	0	0	0	0	0	0	0	1	0	0	2	2	0	1	0	1	0	0	0	0	0	1
PotVar0016521	0	0	0	0	0	0	0	0	0	0	0	0	0	0	0	0	0	0	0	0	0	0	0	0	0	0	0	0	0	0	0	0	0	0	0	0	0	0	0	0	0	0	0	1	0	0	0	0	0
PotVar0016524	0	0	0	0	0	0	0	0	0	0	0	0	0	0	0	0	0	0	0	0	0	0	0	0	0	0	0	0	0	0	0	0	0	0	0	0	0	0	0	0	0	0	0	1	0	0	0	0	0
PotVar0016525	0	0	0	1	0	0	0	0	0	0	0	0	0	1	0	0	1	1	1	0	0	0	1	0	0	0	0	1	0	0	0	0	0	1	0	0	1	0	1	0	0	0	0	0	0	1	0	0	0
PotVar0016549	1	0	1	2	0	0	1	1	3	2	0	1	2	1	2	3	1	0	0	1	2	0	0	1	1	1	0	0	2	0	3	0	2	2	0	2	0	0	0	1	0	2	0	1	1	1	1	0	1
PotVar0016608	1	0	1	NA	0	0	1	1	3	2	0	1	2	1	2	NA	2	0	0	1	1	0	0	1	1	1	0	0	2	0	NA	0	NA	2	0	2	0	0	0	1	0	2	0	1	1	1	1	0	1
PotVar0016612	1	0	1	2	0	0	1	1	3	2	0	1	2	1	2	3	2	0	0	1	1	0	0	1	1	1	0	0	2	0	3	0	2	2	0	2	0	0	0	1	0	2	0	1	1	1	1	0	1
PotVar0016613	0	0	0	1	0	0	0	0	0	0	0	0	0	1	0	0	0	0	1	0	0	0	0	0	0	0	0	1	0	0	0	0	0	1	0	0	1	0	0	0	0	0	0	0	0	1	0	0	0
PotVar0016645	0	0	0	0	0	0	0	0	0	0	0	0	0	0	0	0	0	0	0	0	1	0	0	0	0	0	0	0	0	0	0	0	0	0	0	0	0	0	0	0	0	0	0	0	0	0	0	0	0
PotVar0016678	0	1	1	0	0	0	0	2	0	0	0	0	0	0	0	0	0	0	0	0	0	0	0	1	0	0	0	0	0	0	0	0	0	0	1	0	0	2	2	0	1	0	1	0	0	0	0	0	1
PotVar0016699	0	0	0	0	0	0	0	0	0	0	0	0	0	0	0	0	0	0	0	0	0	0	0	0	0	0	0	0	0	0	0	0	0	0	0	0	0	0	0	0	0	0	0	0	1	0	0	0	0
PotVar0016703	0	1	0	0	0	0	0	0	0	1	1	0	0	0	0	0	0	0	1	0	0	0	1	0	0	0	1	0	0	1	1	0	0	0	0	0	0	1	0	0	0	0	0	0	0	1	0	2	0
PotVar0016706	2	0	0	0	2	1	0	0	0	0	1	2	0	0	0	0	0	2	0	0	0	0	0	1	2	1	1	1	1	0	0	0	1	0	0	2	0	0	0	1	2	1	0	0	1	0	1	2	0
PotVar0016717	3	0	1	3	3	1	1	1	3	2	1	3	2	2	2	3	3	3	1	1	1	0	1	2	3	2	1	2	3	1	3	0	3	3	0	4	2	0	1	2	3	3	0	2	2	2	2	2	1
PotVar0016741	0	0	0	1	0	0	0	0	0	0	0	0	0	1	0	0	1	1	1	0	0	0	1	0	0	0	0	1	0	0	0	0	0	1	0	0	1	0	1	0	0	0	0	0	0	1	0	0	0
PotVar0016743	0	0	0	0	0	0	0	0	0	0	0	0	0	0	0	0	0	0	0	0	0	0	0	0	0	0	0	0	0	0	0	0	0	0	0	0	0	0	0	0	0	0	0	1	0	0	0	0	0
PotVar0016746	2	0	0	1	3	1	0	0	0	0	1	2	0	1	0	0	1	3	1	0	0	0	1	1	2	1	1	2	1	0	0	0	1	1	0	2	2	0	1	1	3	1	0	1	1	1	1	2	0
PotVar0016767	0	0	0	1	0	0	0	0	0	0	0	0	0	1	0	0	0	0	1	0	0	0	0	0	0	0	0	1	0	0	0	0	0	1	0	0	1	0	0	0	0	0	0	0	0	1	0	0	0
PotVar0016775	1	3	0	1	0	0	2	1	0	1	2	1	1	2	1	1	1	0	2	1	1	2	2	1	0	1	3	2	0	1	1	3	1	0	2	0	1	2	0	1	0	0	3	0	1	1	2	2	1
PotVar0016783	0	0	0	0	1	0	0	0	0	0	0	0	0	0	0	0	0	0	0	0	0	0	0	0	0	0	0	0	0	0	0	0	0	0	0	0	0	0	0	0	0	0	0	0	0	0	0	0	0
PotVar0016784	0	0	0	0	0	0	0	0	0	0	0	0	0	0	0	0	0	0	0	0	0	0	0	0	0	0	0	0	0	0	0	0	0	0	0	0	1	0	0	0	1	0	0	0	0	0	0	0	0
PotVar0016791	0	1	1	0	0	0	0	1	0	0	0	0	0	0	0	0	0	0	0	0	1	0	0	1	0	0	0	0	0	0	0	0	0	0	0	0	0	2	2	0	1	0	1	0	0	0	0	0	1
PotVar0016800	2	0	0	0	2	1	0	0	0	0	1	2	0	0	0	0	0	2	0	0	0	0	0	1	2	1	1	1	1	0	0	0	1	0	0	2	0	0	0	1	2	1	0	0	1	0	1	2	0
PotVar0016819	2	0	2	1	4	4	1	2	1	1	2	2	1	1	1	0	1	4	2	2	1	2	2	1	3	2	1	2	2	3	0	1	1	2	2	2	3	0	2	2	3	2	NA	3	2	2	1	2	1
PotVar0016823	0	0	0	0	0	0	0	0	0	0	0	0	0	0	0	0	0	0	0	0	0	0	0	0	0	0	0	0	0	0	0	0	0	0	0	0	0	0	0	0	0	0	0	0	1	0	0	0	0
PotVar0016824	0	0	0	0	0	0	0	0	0	0	0	0	0	0	0	0	1	1	0	0	0	0	1	0	0	0	0	0	0	0	0	0	0	0	0	0	0	0	1	0	0	0	0	0	0	0	0	0	0
PotVar0016834	1	0	1	2	0	0	1	1	3	2	0	1	2	1	2	3	2	0	0	1	1	0	0	1	1	1	0	0	2	0	3	0	2	2	0	2	0	0	0	1	0	2	0	1	1	1	1	0	1
PotVar0016845	1	1	2	2	0	0	1	2	3	2	0	1	2	1	2	3	2	0	0	1	2	0	0	2	1	1	0	0	2	0	3	0	2	2	0	2	0	2	2	1	1	2	1	1	1	1	1	0	2
PotVar0016863	2	0	0	0	2	1	0	0	0	0	1	2	0	0	0	0	0	2	0	0	0	0	0	1	2	1	1	1	1	0	0	0	1	0	0	2	0	0	0	1	2	1	0	0	1	0	1	2	0
PotVar0016906	2	2	1	3	0	0	3	2	3	3	2	2	3	3	3	4	3	0	2	2	3	2	2	2	1	2	3	2	3	2	3	3	3	2	1	2	1	2	0	2	0	2	3	NA	2	2	3	2	2
PotVar0016968	0	0	0	0	0	0	0	0	0	0	0	0	0	0	0	0	0	0	0	0	0	0	0	0	0	0	0	1	1	1	0	0	0	0	0	0	0	0	0	0	0	0	1	0	0	0	1	0	0
PotVar0016969	0	1	1	0	0	0	0	1	0	0	0	0	0	0	0	0	0	0	0	0	0	0	0	1	0	0	0	0	0	0	0	0	0	0	0	0	0	NA	2	0	1	0	1	0	0	0	0	0	1
PotVar0016970	0	0	0	0	0	0	0	0	0	0	0	0	0	0	0	0	1	1	0	0	0	0	1	0	0	0	0	0	0	0	0	0	0	0	0	0	0	0	1	0	0	0	0	0	0	0	0	0	0
PotVar0017024	1	0	1	2	0	0	1	1	3	2	0	1	2	1	2	3	2	0	0	1	2	0	0	1	1	1	0	1	3	1	2	0	2	2	0	2	0	0	0	1	0	2	1	1	1	1	2	0	1
PotVar0017077	0	0	0	0	0	0	0	0	0	0	0	0	0	0	0	0	0	0	0	0	0	0	0	0	0	0	0	0	0	0	0	0	0	0	0	0	1	0	0	0	1	0	0	0	0	0	0	0	0
PotVar0017078	0	0	0	0	1	0	0	0	0	0	0	0	0	0	0	0	0	0	0	0	0	0	0	0	0	0	0	0	0	0	0	0	0	0	0	0	0	0	0	0	0	0	0	0	0	0	0	0	0
PotVar0017079	0	0	0	0	0	0	0	0	0	0	0	0	0	0	0	0	0	0	0	0	0	0	0	0	0	0	0	0	0	0	0	0	0	0	0	0	0	0	0	0	0	0	0	1	0	0	0	0	0
PotVar0017084	0	1	2	0	1	3	1	1	1	1	1	0	1	0	1	0	0	1	1	2	1	2	1	0	2	1	0	0	0	1	1	1	0	1	3	0	1	0	1	1	0	1	0	3	0	1	0	0	1
PotVar0017121	0	0	0	0	0	0	0	0	0	0	0	0	0	0	0	0	1	1	0	0	0	0	1	0	0	0	0	0	0	0	0	0	0	0	0	0	0	0	1	0	0	0	0	0	0	0	0	0	0
PotVar0017135	0	0	0	0	0	0	0	0	0	0	0	0	0	0	0	0	1	1	0	0	0	0	1	0	0	0	0	0	0	0	0	0	0	0	0	0	0	0	1	0	0	0	0	0	0	0	0	0	0
PotVar0017149	0	0	0	0	0	0	0	0	0	0	0	0	0	0	0	0	0	0	0	0	0	0	0	0	0	0	0	1	1	1	0	0	0	0	0	0	0	0	0	0	0	0	1	0	1	0	1	0	0
PotVar0017154	0	0	0	1	0	0	0	0	0	0	0	0	0	1	0	0	0	0	1	0	0	0	0	0	0	0	0	1	0	1	0	0	0	1	0	0	1	0	0	0	0	0	0	0	0	1	0	0	0
PotVar0017157	1	2	0	1	0	0	2	1	0	1	2	1	1	2	1	1	1	0	2	1	1	2	2	1	0	1	3	2	1	2	1	3	1	0	1	0	1	2	0	1	0	0	3	0	2	1	2	2	1
PotVar0017169	1	0	1	2	0	0	1	1	3	2	0	1	2	1	2	3	2	0	0	1	2	0	0	1	1	1	0	0	2	0	2	0	2	2	0	2	0	0	0	1	0	2	0	1	1	1	1	0	1
PotVar0017171	1	2	4	2	NA	3	2	3	4	3	1	1	3	1	3	3	2	1	1	3	3	2	1	2	3	2	0	0	2	1	3	1	2	3	3	2	1	2	3	2	1	3	1	3	1	2	1	0	3
PotVar0017183	0	0	0	0	0	0	0	0	0	0	0	0	0	0	0	0	1	1	0	0	0	0	1	0	0	0	0	0	0	0	0	0	0	0	0	0	0	0	1	0	0	0	0	0	0	0	0	0	0
PotVar0017185	0	0	0	1	0	0	0	0	0	0	0	0	0	1	0	0	0	0	1	0	0	0	0	0	0	0	0	1	0	1	0	0	0	1	0	0	1	0	0	0	0	0	0	0	0	1	0	0	0
PotVar0017188	NA	0	0	0	NA	1	0	0	0	0	1	2	0	0	0	0	0	NA	0	NA	0	0	0	1	1	1	1	1	1	NA	0	0	1	0	0	2	0	NA	0	1	2	1	0	0	1	0	1	2	0
PotVar0017199	0	0	0	0	0	0	0	0	0	0	0	0	0	0	0	0	1	1	0	0	0	0	1	0	0	0	0	0	0	0	0	0	0	0	0	0	0	0	1	0	0	0	0	0	0	0	0	0	0
PotVar0017250	0	0	0	0	1	0	0	0	0	0	0	0	0	0	0	0	0	0	0	0	0	0	0	0	0	0	0	0	0	0	0	0	0	0	0	0	0	0	0	0	0	0	0	0	0	0	0	0	0
PotVar0017260	0	0	0	0	0	0	0	0	0	0	0	0	0	0	0	0	1	1	0	0	0	0	1	0	0	0	0	1	1	1	0	0	0	0	0	0	0	0	1	0	0	0	1	0	0	0	1	0	0
PotVar0017276	0	0	0	0	0	0	0	0	0	0	0	0	0	0	0	0	0	0	0	0	0	0	0	0	0	0	0	1	1	1	0	0	0	0	0	0	0	0	0	0	0	0	1	0	0	0	1	0	0
PotVar0017285	0	0	0	1	0	0	0	0	0	0	0	0	0	1	0	0	1	1	1	0	0	0	1	0	0	0	0	1	0	1	0	0	0	1	0	0	1	0	1	0	0	0	0	1	0	1	0	0	0
PotVar0017293	2	0	0	0	3	1	0	0	0	0	1	2	0	0	0	0	0	2	0	0	0	0	0	1	1	1	1	NA	2	1	0	0	1	0	0	2	1	0	0	1	3	1	1	1	1	0	2	2	0
PotVar0017294	0	0	0	0	0	0	0	0	0	0	0	0	0	0	0	0	0	0	0	0	0	0	0	0	0	0	0	0	0	0	0	0	0	0	0	0	1	0	0	0	1	0	0	0	0	0	0	0	0
PotVar0017346	0	0	0	0	0	0	0	0	0	0	0	0	0	0	0	0	0	0	0	0	0	0	0	0	0	0	0	0	0	0	0	0	0	0	0	0	0	0	0	0	0	0	0	0	1	0	0	0	0
PotVar0017358	2	2	0	0	2	1	1	0	0	1	3	2	1	1	1	1	1	2	1	0	1	0	2	1	1	1	3	3	1	1	1	1	1	0	0	2	1	2	1	1	2	1	3	0	3	1	2	4	0
PotVar0017371	2	0	0	0	2	1	0	0	0	0	1	2	0	0	0	0	0	2	0	0	0	0	0	1	1	1	1	1	1	0	0	0	1	0	0	2	0	0	0	1	2	1	0	0	1	0	1	2	0
PotVar0017372	1	0	0	1	0	0	1	1	0	0	0	1	0	1	0	0	0	0	1	1	0	2	0	1	0	1	0	0	1	0	0	2	1	1	1	0	0	0	0	1	0	0	0	0	0	0	0	0	2
PotVar0017373	0	2	0	0	0	0	1	0	0	1	2	0	1	1	1	1	1	0	1	0	1	0	2	0	0	0	2	2	0	1	1	1	0	0	0	0	1	2	1	0	0	0	3	0	2	1	1	2	0
PotVar0017374	0	0	0	0	0	1	0	0	0	0	0	0	0	0	0	0	0	0	0	0	0	0	0	0	0	1	0	0	0	0	0	0	0	0	0	0	0	0	0	0	0	0	0	1	0	0	0	0	0
PotVar0017377	0	1	2	0	1	2	1	NA	1	1	1	0	1	0	1	0	0	1	1	1	1	NA	1	0	2	0	1	0	1	2	1	1	0	1	3	0	1	0	1	1	0	1	0	1	0	1	0	0	1
PotVar0017378	0	0	0	0	0	0	0	0	0	0	0	0	0	0	0	0	0	0	0	0	0	0	0	0	0	0	0	0	0	0	0	0	0	0	0	0	1	0	0	0	1	0	0	0	0	0	0	0	0
PotVar0017380	0	0	0	1	0	0	0	0	0	0	0	0	0	1	0	0	0	0	1	0	0	0	0	0	0	0	0	1	0	0	0	0	0	1	0	0	1	0	0	0	0	0	0	1	0	1	0	0	0
PotVar0017394	0	0	0	0	0	0	0	0	0	0	0	0	0	0	0	0	1	1	0	0	0	0	NA	0	0	0	0	0	0	0	0	0	0	0	0	0	0	0	0	0	0	0	0	0	0	0	0	0	0
PotVar0017410	0	1	1	0	0	0	0	1	0	0	0	0	0	0	0	0	0	0	0	0	0	0	0	1	0	0	0	0	0	0	0	0	0	0	0	0	0	NA	1	0	1	0	1	0	0	0	1	0	1
PotVar0017411	1	1	3	2	1	3	2	2	4	3	1	1	3	1	3	3	2	1	1	3	3	2	1	1	3	2	1	0	2	2	3	1	2	2	3	2	1	0	2	2	0	3	0	3	1	2	1	0	1
PotVar0017413	0	0	0	1	0	0	0	0	0	0	0	0	0	1	0	0	1	1	1	0	0	0	1	0	0	0	0	1	0	1	0	0	0	1	0	0	2	0	0	0	1	0	1	1	0	1	0	0	0
PotVar0017414	0	0	0	0	0	0	0	0	0	0	0	0	0	0	0	0	1	1	0	0	0	0	1	0	0	0	0	0	0	0	0	0	0	0	0	0	0	0	0	0	0	0	0	0	0	0	0	0	0
PotVar0017420	0	0	0	0	1	0	0	0	0	0	0	0	0	0	0	0	0	0	0	0	0	0	0	0	0	0	0	0	0	0	0	0	0	0	0	0	0	0	0	0	0	0	0	0	0	0	0	0	0
PotVar0017431	3	0	0	NA	3	1	1	1	0	0	1	3	0	NA	0	0	1	3	NA	1	0	2	1	2	1	2	1	1	2	0	0	2	2	NA	1	2	1	0	0	2	3	1	1	1	1	0	1	2	2
PotVar0017432	1	0	1	2	0	0	1	1	3	2	0	1	2	1	2	3	2	0	0	2	2	0	0	1	1	1	0	0	1	0	2	0	2	1	0	2	0	0	1	1	0	2	0	1	1	NA	1	0	0
PotVar0017453	0	0	0	0	0	0	0	0	0	0	0	0	0	0	0	0	1	0	0	0	0	0	0	0	0	0	0	0	0	0	0	0	0	0	0	0	0	0	0	0	0	0	0	0	0	0	0	0	0
PotVar0017463	0	0	0	0	1	0	0	0	0	0	0	0	0	0	0	0	0	0	0	0	0	0	0	0	0	0	0	0	0	0	0	0	0	0	0	0	0	0	0	0	0	0	0	1	0	0	0	0	0
PotVar0017473	0	3	2	0	1	3	2	1	1	2	3	0	2	1	2	1	1	1	2	1	2	NA	3	0	2	1	NA	2	1	3	2	NA	0	1	3	0	2	2	2	1	0	1	3	2	1	2	1	2	1
PotVar0017484	1	2	1	2	2	1	1	2	0	0	0	1	0	2	0	0	1	1	2	1	0	3	1	2	2	1	0	1	1	2	0	3	1	2	3	0	2	2	1	1	2	0	NA	1	1	1	1	0	3
PotVar0017497	0	0	0	0	0	0	0	0	0	0	0	0	0	0	0	0	0	0	0	0	0	0	0	0	0	0	0	0	0	0	0	0	0	0	0	0	0	0	0	0	0	0	0	1	0	0	0	0	0
PotVar0017499	0	0	0	1	0	0	0	0	0	0	0	0	0	1	0	0	1	0	1	0	0	0	0	0	0	0	0	1	0	0	0	0	0	1	0	0	1	0	0	0	0	0	0	0	0	1	0	0	0
PotVar0017501	1	0	0	1	0	0	1	1	0	0	0	1	0	1	0	0	0	1	1	1	0	2	1	1	0	1	0	0	1	0	0	2	1	1	1	0	0	0	0	1	0	0	0	0	0	0	1	0	2
PotVar0017531	0	1	0	0	1	1	0	0	0	0	0	0	0	0	0	0	0	0	0	0	0	1	0	0	2	0	0	0	0	1	0	1	0	0	2	0	0	0	0	0	0	0	0	0	0	0	0	0	0
PotVar0017541	1	0	1	2	0	0	1	1	3	2	0	1	2	1	2	3	2	0	0	2	2	0	0	1	1	1	0	0	1	0	2	0	2	1	0	2	0	0	1	1	0	2	0	1	1	1	1	0	0
PotVar0017542	3	1	1	1	3	1	1	2	0	0	1	3	0	1	0	0	0	3	1	1	0	2	1	NA	1	2	1	1	2	0	0	2	2	1	1	2	0	2	1	2	3	1	1	1	1	0	2	2	3
PotVar0017551	0	0	0	1	0	0	0	0	0	0	0	0	0	1	0	0	1	0	1	0	0	0	0	0	0	0	0	1	0	1	0	0	0	1	0	0	2	0	0	0	1	0	1	0	0	1	0	0	0
PotVar0017554	0	0	0	0	1	0	0	0	0	0	0	0	0	0	0	0	0	0	0	0	0	0	0	0	0	0	0	0	0	0	0	0	0	0	0	0	0	0	0	0	0	0	0	0	0	0	0	0	0
PotVar0017563	0	2	2	0	0	2	2	1	1	2	3	0	2	1	2	1	1	1	2	1	2	1	3	0	0	1	3	2	1	2	2	1	0	1	1	0	2	2	2	1	0	1	3	2	1	2	1	2	1
PotVar0017586	0	0	0	1	0	0	0	0	0	0	0	0	0	1	0	0	1	0	1	0	0	0	0	0	0	0	0	1	0	0	0	0	0	1	0	0	1	0	0	0	0	0	0	0	0	1	0	0	0
PotVar0017609	NA	0	0	0	2	1	0	0	0	0	1	2	0	0	0	0	0	2	0	0	0	0	0	1	1	1	1	1	1	0	0	0	1	0	0	NA	0	0	0	1	2	1	0	0	1	0	1	2	0
PotVar0017674	0	0	0	0	0	0	0	0	0	0	0	0	0	0	0	0	0	0	0	0	0	0	0	0	0	0	0	0	0	0	0	0	0	0	0	0	0	0	0	0	0	0	0	0	1	0	0	0	0
PotVar0017705	0	1	1	0	0	0	0	1	0	0	0	0	0	0	0	0	0	0	0	0	0	0	0	1	0	0	0	0	0	0	0	0	0	0	0	0	0	2	1	0	1	0	1	0	0	0	0	0	1
PotVar0017710	2	0	0	0	2	1	0	0	0	0	1	2	0	0	0	0	0	2	0	0	0	0	0	1	1	1	1	1	1	0	0	0	1	0	0	2	0	0	0	1	2	1	0	0	1	0	1	2	0
PotVar0017726	1	1	1	1	0	0	1	2	0	0	0	1	0	1	0	0	0	1	1	1	0	2	1	2	0	1	0	0	1	0	0	2	1	1	1	0	0	2	1	1	1	0	1	0	0	0	1	0	3
PotVar0017733	2	1	1	1	3	1	0	1	0	0	1	2	0	1	0	0	1	2	1	0	0	0	0	2	1	1	1	2	1	1	0	0	1	1	0	2	1	2	1	1	3	1	1	1	1	1	1	2	1
PotVar0017735	0	2	2	0	0	2	2	1	1	2	3	0	2	1	2	1	1	1	2	1	2	1	3	0	0	1	3	2	1	2	2	1	0	1	1	0	2	2	2	1	0	1	3	2	1	2	1	2	1
PotVar0017739	0	0	0	1	0	0	0	0	0	0	0	0	0	1	0	0	0	0	1	0	0	0	0	0	0	0	0	1	0	0	0	0	0	1	0	0	1	0	0	0	0	0	0	0	0	1	0	0	0
PotVar0017766	0	0	0	0	1	0	0	0	0	0	0	0	0	0	0	0	0	0	0	0	0	0	0	0	0	0	0	0	0	1	0	0	0	0	0	0	0	0	0	0	0	0	0	0	0	0	0	0	0
PotVar0017806	2	1	2	3	0	0	2	3	3	2	0	2	2	2	2	3	2	1	1	3	2	2	1	3	1	2	0	0	2	0	2	2	3	2	1	2	0	NA	2	2	1	2	1	1	2	1	2	0	3
PotVar0017808	1	0	1	2	0	0	1	1	3	2	0	1	2	1	2	3	2	0	0	2	2	0	0	1	1	1	0	0	1	0	2	0	2	1	0	2	0	0	1	1	0	2	0	1	1	1	1	0	0
PotVar0017816	0	0	0	0	1	0	0	0	0	0	0	0	0	0	0	0	0	0	0	0	0	0	0	0	0	0	0	0	0	0	0	0	0	0	0	0	0	0	0	0	0	0	0	0	0	0	0	0	0
PotVar0017824	0	0	0	1	0	0	0	0	0	0	0	0	0	1	0	0	1	0	1	0	0	0	0	0	0	0	0	1	0	0	0	0	0	1	0	0	1	0	0	0	0	0	0	0	0	1	0	0	0
PotVar0017827	0	1	1	0	0	0	0	1	0	0	0	0	0	0	0	0	0	0	0	0	0	0	0	1	0	0	0	0	0	0	0	0	0	0	0	0	0	2	1	0	1	0	1	0	0	0	0	0	1
PotVar0017828	1	0	0	1	0	0	1	1	0	0	0	1	0	1	0	0	0	1	1	1	0	2	1	1	0	1	0	0	1	0	0	2	1	1	1	0	0	0	0	1	0	0	0	0	0	0	1	0	2
PotVar0017842	2	0	0	0	2	1	0	0	0	0	1	2	0	0	0	0	0	2	0	0	0	0	0	1	1	1	1	1	1	1	0	0	1	0	0	2	0	0	0	1	2	1	0	0	1	0	1	2	0
PotVar0017868	1	1	1	2	1	1	1	1	3	2	0	1	2	1	2	3	2	0	0	2	2	1	0	1	3	1	0	0	1	1	2	1	2	1	2	2	0	0	1	1	0	2	0	1	1	1	1	0	0
PotVar0017894	0	2	2	0	0	2	2	1	1	2	3	0	2	1	2	1	1	1	2	1	2	1	3	0	0	1	3	2	1	2	2	1	0	1	1	0	2	2	2	1	0	1	NA	2	1	2	1	2	1
PotVar0017895	0	1	0	0	1	1	0	0	0	0	0	0	0	0	0	0	0	0	0	0	0	1	0	0	2	0	0	0	0	1	0	1	0	0	2	0	0	0	0	0	0	0	0	0	0	0	0	0	0
PotVar0017901	0	0	0	0	0	0	0	0	0	0	0	0	0	0	0	0	0	0	0	0	0	0	0	0	0	0	0	0	0	0	0	0	0	0	0	0	1	0	0	0	1	0	0	0	0	0	0	0	0
PotVar0017902	3	0	0	2	3	1	1	1	0	0	1	3	0	2	0	0	1	3	2	1	0	2	1	2	1	2	1	2	2	1	0	2	2	2	1	2	2	0	0	2	3	1	1	1	1	1	2	2	2
PotVar0017903	0	0	0	0	0	0	0	0	0	0	0	0	0	0	0	0	1	0	0	0	0	0	0	0	0	0	0	0	0	0	0	0	0	0	0	0	0	0	0	0	0	0	0	0	0	0	0	0	0
PotVar0017908	2	0	0	1	3	1	0	0	0	0	1	2	0	1	0	0	1	2	1	0	0	0	0	1	1	1	1	2	1	1	0	0	1	1	0	2	1	0	0	1	2	1	0	1	1	1	1	2	0
PotVar0017923	0	0	0	0	1	0	0	0	0	0	0	0	0	0	0	0	0	0	0	0	0	0	0	0	0	0	0	0	0	0	0	0	0	0	0	0	0	0	0	0	0	0	0	0	0	0	0	0	0
PotVar0017926	0	0	0	1	0	0	0	0	0	0	0	0	0	1	0	0	1	0	1	0	0	0	0	0	0	0	0	2	0	0	0	0	0	1	0	0	1	0	0	0	0	0	0	0	0	1	0	0	0
PotVar0017995	0	0	0	0	0	0	0	0	0	0	0	0	0	0	0	0	1	0	0	0	1	0	0	0	0	0	1	0	0	0	0	0	0	0	0	0	0	0	0	0	0	1	0	0	0	0	0	0	0
PotVar0018000	0	0	0	0	0	0	0	0	0	0	0	0	0	1	0	0	0	1	0	0	0	0	0	0	0	0	0	0	0	0	0	1	0	0	0	0	0	0	0	0	0	0	0	0	0	0	0	0	0
PotVar0018013	0	0	0	1	0	0	0	0	2	1	0	0	0	1	0	1	1	0	1	0	1	0	0	0	0	0	1	1	0	0	1	0	0	0	1	0	1	1	0	1	0	1	0	1	0	1	1	1	0
PotVar0018015	0	0	0	0	0	0	0	0	0	0	0	0	0	0	0	0	1	0	0	0	1	0	0	0	0	0	1	0	0	0	0	0	0	0	0	0	0	0	0	0	0	1	0	0	0	0	0	0	0
PotVar0018022	0	1	0	1	0	3	1	1	1	1	0	0	0	2	0	2	0	0	0	1	1	0	0	0	0	1	0	0	2	2	0	2	1	0	1	1	0	1	1	0	2	1	0	0	0	0	0	0	1
PotVar0018043	0	1	0	1	0	3	1	1	1	1	0	0	0	2	0	2	0	0	0	1	1	0	0	0	0	1	0	0	2	2	0	2	1	0	1	1	0	1	1	0	2	2	0	0	0	0	0	0	1
PotVar0018060	1	1	1	1	0	1	NA	0	1	1	0	1	2	1	NA	0	0	2	1	0	1	0	2	1	NA	1	1	0	1	NA	2	1	1	0	1	3	0	3	1	0	1	0	0	1	1	1	1	0	1
PotVar0018085	0	0	0	0	0	0	0	1	0	0	1	0	0	0	1	1	0	0	0	0	0	0	0	0	1	0	0	1	0	0	0	0	0	1	1	0	0	0	0	0	0	0	0	0	0	1	0	0	0
PotVar0018096	0	NA	0	NA	1	0	0	1	1	NA	0	1	1	0	0	1	0	0	1	0	1	1	0	1	NA	0	0	1	0	1	0	0	0	0	0	NA	0	0	1	0	0	NA	2	0	0	1	0	0	1
PotVar0018140	0	0	0	0	1	0	0	0	0	0	0	0	0	0	0	0	0	0	0	0	0	1	0	0	0	0	0	0	0	0	0	0	0	0	0	0	1	0	0	0	0	1	0	1	0	0	0	0	0
PotVar0018154	0	0	0	0	0	0	0	1	0	0	1	0	0	0	1	1	0	0	0	0	0	0	0	0	1	0	0	1	0	0	0	0	0	1	1	0	0	0	0	0	0	0	0	0	0	1	0	0	0
PotVar0018178	2	0	0	0	0	0	0	1	0	0	1	2	0	0	1	1	2	0	0	0	0	0	0	2	1	0	2	1	2	2	0	0	0	1	1	0	0	0	0	0	0	0	0	0	0	1	0	0	0
PotVar0018194	0	1	0	1	1	0	0	1	1	0	0	1	1	0	0	2	0	0	1	0	1	1	0	1	0	0	0	1	0	1	0	0	0	0	0	0	0	0	1	0	0	1	1	0	0	1	0	0	1
PotVar0018209	1	0	2	0	0	1	1	NA	0	0	1	1	0	0	0	1	1	1	0	1	0	0	0	1	1	0	1	0	1	1	NA	0	1	1	1	0	0	0	0	1	0	1	1	0	1	0	0	2	0
PotVar0018212	1	0	0	0	0	0	0	0	0	0	1	1	0	0	0	0	1	0	0	0	0	0	0	1	0	0	1	0	1	1	0	0	0	0	0	0	0	0	0	0	0	0	0	0	0	0	0	0	0
PotVar0018214	0	0	2	0	1	0	1	0	0	0	1	0	0	0	0	1	0	0	0	0	0	1	0	0	0	0	0	0	0	0	1	0	0	1	1	0	1	0	0	1	0	1	0	1	0	0	0	2	0
PotVar0018233	0	0	0	0	0	0	0	0	0	0	0	0	0	0	0	0	0	0	0	0	0	0	0	0	0	0	0	0	0	0	0	0	0	0	0	0	0	0	0	0	0	0	0	0	0	0	0	0	0
PotVar0018234	1	1	0	1	2	0	0	1	1	0	1	2	1	0	0	2	1	0	1	0	1	2	0	2	0	0	1	1	1	2	0	0	0	1	0	0	1	0	1	0	0	2	1	1	0	1	0	0	1
PotVar0018236	1	2	1	4	2	2	2	3	3	1	2	2	4	2	1	3	2	3	2	1	2	2	2	3	2	1	2	3	3	4	2	0	2	3	2	1	3	2	2	0	0	3	2	2	2	3	1	0	2
PotVar0018249	1	0	0	0	0	0	0	0	0	0	0	1	0	0	2	0	0	0	0	0	0	0	0	0	0	0	1	0	0	0	1	1	0	0	0	2	0	1	0	0	0	0	0	0	0	1	1	0	0
PotVar0018250	1	0	2	0	0	0	1	0	0	0	0	1	0	0	2	1	0	0	0	0	0	0	0	0	2	0	1	0	0	0	2	1	0	0	1	2	0	2	0	1	0	0	0	0	0	1	1	2	0
PotVar0018262	0	0	0	0	0	1	0	1	0	0	0	0	0	0	0	0	0	1	0	1	0	0	0	0	1	0	0	0	0	0	1	0	1	0	0	0	0	0	0	0	0	1	1	0	1	0	0	0	0
PotVar0018263	1	1	3	3	0	2	3	2	2	1	1	1	3	NA	3	2	1	3	NA	1	1	0	2	1	4	1	NA	NA	NA	2	4	1	2	2	3	3	2	4	1	1	0	1	1	1	2	3	2	2	1
PotVar0018281	2	1	2	1	2	1	1	2	1	0	1	3	1	0	NA	3	1	1	1	1	1	2	0	2	3	0	2	1	1	2	3	1	1	1	1	2	1	NA	1	1	0	3	2	1	1	2	1	2	1
PotVar0018338	0	0	0	0	0	1	0	1	0	0	0	0	0	0	0	0	0	1	0	1	0	0	0	0	1	0	0	0	1	0	1	0	1	0	0	0	0	0	0	0	0	1	1	0	1	0	0	0	0
PotVar0018352	1	2	3	4	1	2	3	3	3	1	1	2	3	2	3	4	1	3	2	1	2	1	3	2	3	1	2	2	2	3	4	1	2	3	2	3	2	4	2	1	0	2	2	1	2	4	2	2	2
PotVar0018360	1	0	0	0	0	0	0	0	0	0	0	1	0	0	0	0	0	0	0	0	0	0	0	0	0	0	0	0	0	0	0	0	0	0	0	0	0	0	0	0	0	0	0	0	0	0	0	0	0
PotVar0018374	1	0	0	2	0	0	0	0	1	0	0	1	1	1	1	1	0	0	0	0	0	0	0	0	0	0	2	1	0	0	0	0	0	1	0	2	2	1	0	0	0	0	0	0	0	1	2	0	0
PotVar0018377	0	0	0	0	1	0	0	0	0	0	0	0	0	0	0	0	0	0	0	0	0	1	0	0	0	0	0	0	0	0	0	0	0	0	0	0	1	0	0	0	0	1	0	1	0	0	0	0	0
PotVar0018387	0	0	0	1	0	0	0	0	1	0	0	0	0	1	0	0	0	0	1	0	0	0	1	0	0	0	0	0	1	2	0	0	0	0	0	0	0	0	0	0	0	0	0	1	0	0	0	0	0
PotVar0018388	0	0	2	0	0	0	1	0	0	0	0	0	0	0	0	0	0	0	0	0	0	0	0	0	0	0	0	0	0	0	1	0	0	0	1	0	0	0	0	1	0	0	0	0	0	0	0	2	0
PotVar0018389	0	0	0	0	1	0	0	0	0	0	1	0	0	0	0	0	0	0	0	0	0	1	0	0	0	0	0	1	0	0	0	0	0	0	0	0	1	0	0	0	0	1	0	1	0	0	0	0	0
PotVar0018406	0	1	0	1	1	0	0	1	1	0	0	1	1	0	1	2	0	0	1	0	1	1	0	1	1	0	0	0	0	1	1	1	0	0	0	0	0	1	1	0	0	1	1	0	0	2	0	0	1
PotVar0018416	0	2	1	2	1	2	2	3	2	1	1	1	2	1	2	3	1	3	2	1	2	1	3	3	3	1	0	1	3	4	3	1	2	1	1	1	0	3	2	0	0	2	2	1	2	3	0	0	2
PotVar0018429	1	2	3	2	1	2	3	3	NA	1	1	2	2	1	2	3	1	3	2	1	2	NA	3	2	3	1	0	0	2	3	4	1	2	1	2	1	0	3	2	1	0	2	2	1	2	3	0	2	2
PotVar0018450	1	3	3	4	1	2	4	3	3	1	1	2	3	2	3	3	1	3	2	2	2	1	3	1	3	1	2	2	2	NA	4	1	3	3	2	3	2	4	2	1	0	3	2	1	2	4	2	2	2
PotVar0018454	NA	0	0	2	0	0	0	0	1	0	1	NA	1	1	1	1	0	0	0	0	0	0	0	1	0	0	2	1	1	1	0	0	0	1	0	2	2	1	0	0	0	1	0	0	0	1	2	0	0
PotVar0018455	0	0	0	1	0	0	0	1	1	0	1	0	0	1	1	0	0	0	1	0	0	0	1	0	1	0	0	1	1	2	0	0	0	1	1	0	0	0	0	0	0	0	0	1	0	1	0	0	0
PotVar0018459	0	3	3	1	1	2	4	2	1	1	0	1	2	0	1	2	1	3	1	2	2	1	2	1	2	1	0	0	1	1	4	1	NA	2	1	1	0	3	2	1	0	2	2	0	2	2	0	2	2
PotVar0018463	0	0	0	0	1	0	0	0	0	0	0	0	0	0	0	0	0	0	0	0	0	1	0	0	0	0	0	0	0	0	0	0	0	0	0	0	NA	0	0	0	0	0	0	1	0	0	0	0	0
PotVar0018476	0	1	0	1	1	0	0	1	1	0	0	1	1	0	1	1	0	0	1	0	1	1	0	1	0	0	0	0	0	1	1	1	1	0	0	0	0	0	1	0	0	0	1	0	0	2	0	1	1
PotVar0018478	2	0	0	3	0	0	0	1	2	0	2	2	1	2	2	1	0	0	1	0	0	0	1	1	1	0	2	NA	2	3	0	0	0	2	1	2	2	1	0	0	0	1	0	1	0	2	2	0	0
PotVar0018524	1	0	0	3	1	1	0	1	2	1	2	1	1	2	2	1	0	0	1	0	1	1	1	0	2	0	2	2	1	2	0	0	0	3	1	2	3	1	0	0	0	1	1	2	0	2	3	0	0
PotVar0018525	1	0	0	0	0	0	0	0	0	0	0	1	0	0	0	0	0	0	0	0	0	0	0	0	0	0	0	0	0	0	0	0	1	0	0	0	0	0	0	0	0	0	0	0	0	0	0	0	0
PotVar0018564	0	0	0	0	0	1	0	0	0	1	1	0	0	0	0	0	0	0	0	0	1	0	0	0	1	0	0	0	0	0	0	0	0	0	0	0	0	0	0	0	0	0	1	0	0	0	1	0	0
PotVar0018569	0	2	3	0	1	2	4	1	0	1	0	0	1	0	0	0	1	3	0	2	1	1	2	0	2	1	0	0	1	0	3	0	2	0	1	1	1	3	1	1	0	2	1	1	2	0	0	1	1
PotVar0018588	0	0	0	1	0	0	0	0	1	0	1	0	0	1	1	1	0	0	1	0	0	0	1	0	1	0	0	1	1	2	0	0	0	1	1	0	0	0	0	0	0	0	0	1	0	1	0	0	0
PotVar0018604	0	0	0	0	0	0	0	1	0	0	0	0	1	0	1	0	0	1	1	0	1	0	0	0	1	0	0	0	0	1	1	1	0	0	1	0	0	1	1	0	0	0	0	0	1	1	0	1	1
PotVar0018629	2	2	3	4	NA	1	2	3	4	3	3	3	2	2	2	2	2	2	1	0	1	NA	3	3	2	1	2	2	3	3	3	0	2	3	1	4	NA	2	1	1	0	2	2	NA	1	3	2	1	1
PotVar0018635	0	0	0	0	1	0	0	0	0	0	0	0	0	0	0	0	0	0	0	0	0	1	0	0	0	0	0	0	0	0	0	0	0	0	0	0	1	0	0	0	0	0	0	1	0	0	0	0	0
PotVar0018639	0	1	2	1	1	0	1	2	2	2	2	1	1	0	0	1	1	0	0	0	0	1	1	2	1	0	0	0	1	0	1	0	1	0	0	1	0	0	1	1	0	0	2	0	0	1	0	1	0
PotVar0018646	1	1	1	3	0	1	1	1	2	1	1	1	1	2	2	1	1	2	1	0	1	0	2	0	1	1	2	2	1	2	1	0	1	2	1	3	2	2	0	0	0	2	0	1	1	2	2	0	1
PotVar0018685	1	0	0	0	2	0	1	0	1	1	0	0	2	1	1	2	0	1	1	0	0	2	1	1	0	2	0	0	1	1	0	0	0	3	1	0	2	0	2	0	1	1	0	3	0	2	1	0	1
PotVar0018687	0	1	0	0	0	1	0	1	0	0	1	0	1	0	1	0	0	0	0	1	0	0	0	0	1	0	0	0	0	0	0	1	0	0	0	0	0	1	1	0	0	1	1	0	0	0	0	0	1
PotVar0018693	0	1	0	0	0	0	1	1	0	0	1	1	0	0	0	0	1	0	0	1	1	0	0	0	2	1	0	0	0	1	1	0	0	0	0	0	0	0	0	0	0	0	1	0	2	0	0	1	0
PotVar0018694	0	3	1	0	0	1	1	3	0	0	2	1	1	0	1	0	1	0	1	3	1	1	0	0	3	1	0	0	1	2	2	1	0	0	0	0	0	1	1	0	1	1	2	0	2	0	0	1	1
PotVar0018712	0	0	0	0	0	0	0	0	0	0	0	0	0	0	0	0	0	0	0	0	0	0	0	0	0	0	0	0	0	0	0	0	0	0	0	0	0	0	0	0	0	0	0	0	0	0	0	0	0
PotVar0018832	0	0	1	0	1	3	0	0	0	1	0	0	0	1	0	0	2	0	1	0	2	0	0	0	0	0	1	1	0	0	1	3	1	1	0	0	1	0	0	1	0	0	1	0	0	0	0	1	1
PotVar0018833	0	0	0	0	0	0	1	0	0	0	1	1	0	0	0	0	1	0	0	0	1	0	0	0	2	1	0	0	0	1	1	0	0	0	0	0	0	0	0	0	0	0	1	0	0	0	0	1	0
PotVar0018848	1	0	0	2	2	0	2	0	0	2	1	1	1	0	0	2	1	1	1	0	0	3	1	1	0	1	1	2	0	1	0	0	0	1	1	1	2	1	2	0	1	2	0	2	0	1	0	0	0
PotVar0018862	0	0	0	0	0	0	0	1	0	0	0	0	0	0	0	0	0	0	0	0	0	0	0	0	0	0	0	0	0	0	0	0	0	0	0	0	0	0	0	0	0	0	0	0	0	0	0	0	0
PotVar0018915	2	0	0	0	0	0	0	0	1	0	0	1	0	0	0	2	0	0	0	0	0	0	0	1	0	0	0	0	0	0	1	0	0	0	0	0	0	1	0	0	0	0	0	0	0	0	0	0	1
PotVar0018931	0	0	0	0	0	0	0	1	0	0	0	0	1	0	1	0	0	0	0	0	0	0	0	0	0	0	0	0	0	0	0	0	0	0	0	0	0	0	0	0	0	0	0	0	0	0	0	0	0
PotVar0018933	3	2	2	2	2	0	2	1	1	2	2	2	1	0	0	4	1	1	1	2	0	4	1	2	0	1	1	2	0	1	1	0	0	1	1	1	2	2	3	0	2	2	1	2	0	1	1	0	2
PotVar0018968	0	1	1	0	0	0	1	1	0	0	1	0	0	0	0	0	0	0	0	1	0	0	0	0	0	0	0	0	0	0	0	0	0	0	0	0	0	0	1	0	0	0	1	0	0	0	1	0	1
PotVar0018983	0	0	0	0	0	0	0	0	0	0	1	1	0	0	0	0	1	0	0	0	1	0	0	0	2	1	0	0	0	1	1	0	0	0	0	0	0	0	0	0	0	0	1	0	0	0	0	1	0
PotVar0018985	0	1	1	0	0	0	1	0	0	0	1	0	0	0	0	0	0	0	0	1	0	0	0	0	0	0	0	0	0	0	0	0	0	0	0	0	0	0	1	0	0	0	1	0	0	0	1	0	1
[truncated: 11,153 more rows]
[truncated: 89 more columns]

## Sheet: Genotypic data P18
Marker	Aviala	CMK2007-042-003	Elkana	Granola	Kantara	Nomade	Vtn 62-33-3	Ackersegen	Ultimus	Desiree	Canberra	Challenger	Innovator	Leonardo	Lucinda	Marilyn	Panther	Taurus	LADY ANNA	FOLVA	Sifra	Laura	ROMANZE	VE71-105	Berber	Triplo	Aveka	Altus	Merano	ROYAL	CARUSO	OPAL	AMANDA	Annabelle	EUROLUNA	Avenance	Festien	Katinka	Aventra	Princess	Smart	Avaya	Avano	Seresta	Astarte	Panda	Avarna	Am 78-3704	CMK1990-002-002
[truncated: 11,392 more rows]
[truncated: 4 more columns]
