# Supplementary material for: A Hitchhiker’s guide to the potato wart disease resistance galaxy
Source: Theor Appl Genet. 2020 Sep 12;133(12):3419–39. doi: 10.1007/s00122-020-03678-x (PMC7567731; doi:10.1007/s00122-020-03678-x)
Supplement: Supplementary file 3 — Supplementary File 2 Phenotypic and genotypic data of the five full-sib populations used in this study. Each Excel sheet comprises the phenotypic data of all the tests performed, the genotypic data of all the markers screened and information about the bulks composition. (XLSX 137 kb) [file 122_2020_3678_MOESM3_ESM.xlsx]

## Sheet: AxV
	Spieckermann															Bulks
	2015			2016			2017						Mean
Genotype	P2 index 2015	P6 index 2015	P18 index 2015	P2 index 2016	P6 index 2016	P18 index 2016	P2 index 2017 Averis	P6 index 2017 Averis	P18 index 2017 Averis	P2 index 2017 HLB	P6 index 2017 HLB	P18 index 2017 HLB	P2 mean 3 years	P6 mean 3 years	P18 mean 3 years	AxV_RB	AxV_SB	PotVar0019258	PotVar0019506	PotVar0019558	PotVar0106421	PotVar0039597	PotVar0025202	PotVar0026051	PotVar0083817	PotVar0084178	PotVar0125819	PotVar0085531	PotVar0085405	PotVar0083166	PotVar0083164	PotVar0082883	PotVar0027035	PotVar0069488	PotVar0065903	PotVar0115378	PotVar0093675	PotVar0134087	PotVar0125427	PotVar0034223	PotVar0107285	PotVar0064519	PotVar0064625	PotVar0064771	PotVar0064787	PotVar0066219	PotVar0066337	PotVar0067017	PotVar0067459
Axion	10	10	10	9.8	10	9.21429	9.46667	9.78571	9.8	9.4	9.9375	10	9.66667	9.9308	9.75357			1	1	1	1	1	1	1	1	1	1	1	1	1	1	1	1	1	1	1	1	1	1	1	1	1	1	1	1	1	1	1	1
HZK 13-2	9.57143	4.375	7.5	5.5	NA	NA	NA	NA	NA	NA	NA	NA	7.53571	4.375	7.5			NA	NA	NA	NA	NA	NA	NA	NA	NA	NA	NA	NA	NA	NA	NA	NA	NA	NA	NA	NA	NA	NA	NA	NA	NA	NA	NA	NA	NA	NA	NA	NA
HZK 13-3	9.5	9.625	10	6.26667	6.5	6.4	NA	NA	NA	NA	NA	NA	7.88333	8.0625	8.2			1	1	1	1	2	0	0	0	0	0	0	0	0	0	0	0	0	1	0	0	0	0	0	0	1	1	1	1	0	0	0	0
HZK 13-7	10	10	9.875	9.78571	9.6	9.26667	NA	NA	NA	NA	NA	NA	9.89286	9.8	9.57083	x		0	0	0	0	1	0	0	1	1	1	1	1	0	0	0	0	0	1	0	0	0	0	0	0	1	1	1	1	1	1	1	1
HZK 13-8	10	9.375	10	6.8	NA	9.6	NA	NA	NA	NA	NA	NA	8.4	9.375	9.8			1	1	1	0	1	1	1	0	0	0	0	0	0	0	0	0	0	0	1	1	0	1	1	1	0	0	0	0	0	0	0	0
HZK 13-9	8.375	9	9	NA	NA	4.8	NA	NA	NA	NA	NA	NA	8.375	9	6.9			NA	NA	NA	NA	NA	NA	NA	NA	NA	NA	NA	NA	NA	NA	NA	NA	NA	NA	NA	NA	NA	NA	NA	NA	NA	NA	NA	NA	NA	NA	NA	NA
HZK 13-10	10	10	10	4.4	8.8	8.26667	NA	NA	NA	7.5	9.75	10	7.3	9.51667	9.42222			1	1	1	1	1	0	0	1	1	1	1	1	0	0	0	0	0	NA	1	1	1	0	0	0	0	0	0	0	0	0	0	0
HZK 13-11	10	10	9.625	6.73333	9.4	9.66667	8.6	NA	NA	NA	NA	NA	8.44444	9.7	9.64583			0	0	0	1	1	0	0	0	0	0	0	0	0	0	0	0	0	0	1	1	0	1	1	NA	0	0	0	0	0	0	0	0
HZK 13-13	10	10	9.875	8.14286	9.53846	7.64286	NA	NA	NA	NA	NA	NA	9.07143	9.76923	8.75893	x		0	0	0	0	1	1	0	0	0	0	0	0	0	0	0	1	1	1	1	1	1	1	1	1	1	1	1	1	1	1	1	1
HZK 13-14	10	10	10	7.33333	10	8.92857	8.8	NA	NA	NA	NA	NA	8.71111	10	9.46429			0	0	0	0	0	1	1	1	1	1	1	1	0	0	0	0	0	1	1	1	1	0	0	0	0	0	0	0	0	0	0	0
HZK 13-15	3.25	5.5	6.375	NA	NA	NA	NA	NA	NA	NA	NA	NA	3.25	5.5	6.375		x	1	1	1	1	1	0	0	0	0	0	0	0	0	0	0	0	0	1	0	0	0	0	0	0	0	0	0	0	0	0	0	0
HZK 13-16	10	10	9.875	8	9.25	9.2	NA	NA	NA	NA	NA	NA	9	9.625	9.5375	x		1	1	1	1	1	0	0	1	1	1	1	1	1	1	1	1	1	1	0	0	0	1	0	1	1	1	1	1	1	1	1	1
HZK 13-17	7.75	10	6.75	NA	10	NA	8	NA	NA	NA	NA	NA	7.875	10	6.75			0	0	0	1	0	0	0	1	1	1	1	NA	0	0	0	0	0	1	1	1	1	1	1	1	0	0	0	0	0	0	0	0
HZK 13-18	6.375	10	9.85714	NA	9.53846	7.8	NA	NA	NA	NA	NA	NA	6.375	9.76923	8.82857	x		0	0	0	0	1	0	0	0	0	0	0	0	0	0	0	0	0	1	0	0	0	1	1	1	1	1	1	1	1	1	1	1
HZK 13-19	3.375	8.25	7.75	NA	NA	NA	NA	NA	NA	NA	NA	NA	3.375	8.25	7.75			0	0	0	0	1	1	1	0	0	0	0	0	1	1	1	1	1	0	0	0	0	1	1	1	1	1	1	1	0	0	0	0
HZK 13-20	1.75	10	2.75	NA	2.86667	NA	NA	NA	NA	NA	NA	NA	1.75	6.43333	2.75			0	0	0	0	1	0	0	1	1	1	1	NA	1	1	1	1	1	NA	1	1	1	0	1	0	0	0	0	0	0	0	0	0
HZK 13-21	1.375	9	6.125	NA	NA	NA	NA	NA	NA	NA	NA	NA	1.375	9	6.125		x	1	1	1	0	1	0	0	0	0	0	0	0	1	1	1	1	0	1	1	1	1	1	1	1	0	0	0	0	0	0	0	0
HZK 13-22	1.75	5.5	4.25	NA	NA	NA	NA	NA	NA	NA	NA	NA	1.75	5.5	4.25			0	0	0	1	1	1	1	1	1	1	0	0	1	1	1	1	1	0	1	1	1	0	0	0	0	0	0	0	0	0	0	0
HZK 13-23	1.75	10	5.375	NA	3.66667	NA	NA	NA	NA	NA	NA	NA	1.75	6.83333	5.375		x	1	1	1	1	1	0	0	1	1	1	1	1	1	1	1	1	0	1	0	0	0	1	1	1	0	0	0	0	0	0	0	0
HZK 13-25	7.375	10	9.75	NA	9.2	9.6	9.2	NA	NA	NA	NA	NA	8.2875	9.6	9.675			0	0	0	0	1	0	0	0	0	0	0	0	1	1	1	1	1	0	0	0	0	0	0	0	0	0	0	0	0	0	0	0
HZK 13-26	8.125	10	9.625	NA	9.75	9.6	NA	NA	NA	NA	NA	NA	8.125	9.875	9.6125	x		1	1	NA	NA	1	NA	1	0	NA	0	0	NA	1	NA	1	1	NA	1	NA	NA	NA	0	NA	NA	1	1	1	1	1	1	1	1
HZK 13-27	7	10	9.875	NA	9.28571	9.4	NA	NA	NA	NA	NA	NA	7	9.64286	9.6375	x		1	1	1	1	1	0	0	0	0	0	0	0	1	1	1	1	1	0	1	1	1	1	1	1	1	1	1	1	1	1	1	1
HZK 13-31	8	10	10	NA	7.23077	7.33333	8.86667	NA	NA	NA	NA	NA	8.43333	8.61538	8.66667		x	1	1	1	1	1	0	0	0	0	0	0	0	0	0	0	0	0	0	0	0	0	0	0	0	0	0	0	0	0	0	0	0
HZK 13-32	7.125	10	10	NA	9	8.2	9.13333	NA	NA	NA	NA	NA	8.12917	9.5	9.1			1	1	1	1	1	0	0	0	0	0	0	0	1	1	1	1	1	0	1	1	1	1	1	1	0	0	0	0	0	0	0	0
HZK 13-33	8.5	10	10	NA	7.53846	6.41667	9.07143	NA	NA	NA	NA	NA	8.78571	8.76923	8.20833		x	0	0	0	0	1	1	0	0	0	0	0	0	1	1	1	1	1	1	0	0	1	0	0	0	0	0	0	0	0	0	0	0
HZK 13-34	8.875	10	10	NA	7	6.5	7.2	NA	NA	NA	NA	NA	8.0375	8.5	8.25		x	0	0	0	1	1	0	0	0	0	0	0	0	1	1	1	1	1	1	0	0	0	1	1	1	0	0	0	0	0	0	0	0
HZK 13-35	8.75	10	10	NA	7.07143	4.4	9.71429	NA	NA	NA	NA	NA	9.23214	8.53571	7.2		x	0	0	0	0	2	1	1	0	0	0	0	0	0	0	0	0	0	1	1	1	1	1	1	1	0	0	0	0	0	0	0	0
HZK 13-36	9.625	10	10	7.93333	8.57143	5.71429	NA	NA	NA	NA	NA	NA	8.77917	9.28571	7.85714			0	0	0	0	1	1	1	0	0	0	0	0	0	0	0	0	0	0	0	0	0	0	0	0	1	1	1	1	1	1	1	1
HZK 13-37	7.5	10	10	NA	5.85714	4.8	7.35714	NA	NA	NA	NA	NA	7.42857	7.92857	7.4		x	1	1	1	1	1	0	0	1	1	1	1	1	1	1	1	1	1	1	1	1	1	0	0	0	0	0	0	0	0	0	0	0
HZK 13-38	7.125	10	9.25	NA	9.13333	8	NA	9.07	9.38	NA	NA	NA	7.125	9.40111	8.87667			1	1	1	1	1	1	1	1	1	1	1	1	0	0	0	0	0	1	0	0	0	1	1	1	1	1	1	1	1	1	1	1
HZK 13-39	10	9.25	6.875	NA	NA	NA	NA	NA	NA	NA	NA	NA	10	9.25	6.875			1	1	1	0	1	1	1	0	0	0	0	0	0	0	0	0	0	0	0	0	0	1	1	1	1	1	1	1	1	1	1	1
HZK 13-40	7.28571	9.375	7.375	NA	7.38462	NA	NA	NA	NA	NA	NA	NA	7.28571	8.37981	7.375			1	1	0	0	1	0	0	0	1	0	0	NA	1	1	1	1	0	1	0	0	0	1	1	1	1	1	1	1	1	1	1	1
HZK 13-41	8.25	10	10	NA	9.26667	8.38462	NA	NA	NA	NA	NA	NA	8.25	9.63333	9.19231	x		1	1	1	1	0	1	0	0	0	0	0	0	1	1	1	1	1	1	1	1	1	0	0	0	1	1	1	1	1	1	1	1
HZK 13-42	6.28571	10	10	NA	8.66667	7.2	7.73333	NA	NA	NA	NA	NA	7.00952	9.33333	8.6			1	1	1	0	1	0	0	1	1	1	1	NA	0	0	0	0	0	0	1	1	1	0	0	0	0	0	0	0	0	0	0	0
HZK 13-43	5.14286	10	5.5	NA	5.5	NA	NA	NA	NA	NA	NA	NA	5.14286	7.75	5.5			0	0	0	0	1	0	0	0	0	0	0	0	1	1	1	1	1	0	0	0	1	1	1	1	1	1	1	1	1	1	1	1
HZK 13-44	8.875	10	10	NA	9.8	8.28571	NA	NA	NA	NA	NA	NA	8.875	9.9	9.14286			NA	NA	0	0	NA	0	NA	NA	0	NA	0	0	NA	0	NA	NA	1	NA	1	1	1	NA	0	0	NA	NA	NA	NA	NA	NA	NA	NA
HZK 13-46	8.875	10	10	NA	10	8.92857	NA	NA	NA	NA	NA	NA	8.875	10	9.46429	x		1	1	1	1	1	0	0	1	1	1	1	1	1	1	1	1	1	0	0	0	0	1	1	1	1	1	1	1	1	1	1	1
HZK 13-47	7	10	8.6	NA	9.6	NA	7.93333	NA	NA	NA	NA	NA	7.46667	9.8	8.6			1	1	1	1	0	0	0	1	1	1	1	1	0	0	0	0	0	0	1	1	1	1	1	1	0	0	0	0	0	0	0	0
HZK 13-48	10	10	10	6.46667	9.35714	7.6	NA	NA	NA	9.3125	9.875	10	8.59306	9.74405	9.2			0	0	0	0	1	0	0	1	1	1	1	1	0	0	0	0	0	0	1	1	1	0	0	0	0	0	0	0	0	0	0	0
HZK 13-50	9.625	10	10	6.33333	8	8.71429	NA	NA	NA	NA	NA	NA	7.97917	9	9.35714			0	0	0	1	1	0	0	0	0	0	0	0	1	1	1	1	1	1	0	0	0	0	0	0	0	0	0	0	0	0	0	0
HZK 13-52	9	9.5	9.125	5.57143	3.33333	7.30769	NA	NA	NA	NA	NA	NA	7.28571	6.41667	8.21635			NA	NA	NA	NA	NA	NA	NA	NA	NA	NA	NA	NA	NA	NA	NA	NA	NA	NA	NA	NA	NA	NA	NA	NA	NA	NA	NA	NA	NA	NA	NA	NA
HZK 13-53	10	10	10	NA	7.72727	8.8	NA	NA	NA	NA	NA	NA	10	8.86364	9.4			0	0	0	0	0	1	1	0	0	0	0	0	1	1	1	1	1	1	1	1	1	0	0	0	1	1	1	1	1	1	1	1
HZK 13-54	10	10	10	5.33333	10	8.93333	NA	NA	NA	NA	NA	NA	7.66667	10	9.46667	x		1	1	1	1	0	0	0	1	1	1	1	NA	0	0	0	0	0	0	1	1	1	1	1	1	1	1	1	1	1	1	1	1
HZK 13-55	10	10	9.625	5.14286	8.6	7.73333	NA	NA	NA	NA	NA	NA	7.57143	9.3	8.67917			0	0	0	0	1	0	0	1	1	1	1	1	0	0	0	0	0	1	1	1	1	0	0	0	1	1	1	1	0	0	0	0
HZK 13-56	10	10	10	6.15385	8.38462	7.72727	NA	NA	NA	NA	NA	NA	8.07692	9.19231	8.86364			0	0	0	1	1	1	1	0	1	1	1	1	1	1	1	1	1	0	0	0	0	1	1	1	0	0	0	0	0	0	0	0
HZK 13-57	10	10	8.375	9.16667	9.27273	NA	NA	NA	NA	NA	NA	NA	9.58333	9.63636	8.375	x		1	1	1	1	0	0	0	0	0	0	0	0	0	0	0	0	0	1	0	0	0	1	1	1	1	1	1	1	1	1	1	1
HZK 13-58	9.14286	8.875	5.14286	NA	NA	NA	NA	NA	NA	NA	NA	NA	9.14286	8.875	5.14286			1	1	1	1	1	1	1	1	1	1	1	1	1	1	1	1	1	1	1	1	1	1	1	1	1	1	1	1	1	1	1	1
HZK 13-59*	5.375	4.75	1	NA	NA	NA	NA	NA	NA	NA	NA	NA	5.375	4.75	1		x	0	0	1	NA	1	1	0	0	1	0	NA	1	0	1	0	0	0	1	1	1	1	0	1	0	0	0	0	0	0	0	0	0
HZK 13-60	10	10	10	9.07692	10	9.72727	8.84615	NA	NA	NA	NA	NA	9.30769	10	9.86364			1	1	1	1	1	1	1	0	0	0	0	0	0	0	0	0	0	1	1	1	1	1	1	1	0	0	0	0	0	0	0	0
HZK 13-61	9	10	9.375	NA	9.13333	6.46667	NA	NA	NA	NA	NA	NA	9	9.56667	7.92083			0	0	0	0	1	0	0	0	0	0	0	0	1	1	1	1	1	0	0	0	0	0	0	0	1	1	1	1	1	1	1	1
HZK 13-62	10	10	10	8.53333	10	9.07692	NA	NA	NA	NA	NA	NA	9.26667	10	9.53846	x		1	1	1	1	1	1	0	1	1	1	1	1	1	1	1	1	1	0	1	1	1	1	1	1	1	1	1	1	1	1	1	1
HZK 13-63	10	10	8.75	7.4	8.06667	NA	NA	NA	NA	NA	NA	NA	8.7	9.03333	8.75			0	0	0	1	0	1	1	1	1	1	1	1	1	1	1	1	1	1	0	0	0	1	1	1	1	1	1	1	1	1	1	1
HZK 13-64	9.125	8.28571	9.85714	NA	NA	3.4	NA	NA	NA	NA	NA	NA	9.125	8.28571	6.62857			0	0	0	0	1	1	1	0	0	0	0	0	0	0	0	0	0	0	1	1	1	0	0	0	1	1	1	1	1	1	1	1
HZK 13-65	10	10	10	5	4.06667	5	NA	NA	NA	NA	NA	NA	7.5	7.03333	7.5		x	0	0	0	0	0	0	0	0	0	0	0	0	1	1	1	1	1	0	0	0	1	1	1	1	0	0	0	0	0	0	0	0
HZK 13-66	9.625	3.875	4.75	1.71429	NA	NA	NA	NA	NA	NA	NA	NA	5.66964	3.875	4.75			1	1	1	0	1	1	1	0	0	0	0	0	0	0	0	0	0	1	0	0	0	1	1	1	1	1	1	1	0	0	0	0
HZK 13-67	10	6.625	9.75	6.26667	NA	7.53333	8.53846	NA	NA	NA	NA	NA	8.26838	6.625	8.64167		x	1	1	1	1	1	1	1	1	1	1	1	1	0	0	0	0	0	0	0	0	0	0	0	0	0	0	0	0	0	0	0	0
HZK 13-68	7.375	10	10	NA	9	8.5	9	NA	NA	NA	NA	NA	8.1875	9.5	9.25			0	0	0	0	1	0	0	1	1	1	1	1	1	1	1	1	1	1	0	0	0	0	0	0	0	0	0	0	0	0	0	0
HZK 13-71	10	10	10	5.46667	5.4	5.26667	NA	NA	NA	NA	NA	NA	7.73333	7.7	7.63333		x	1	1	1	0	0	1	1	1	1	1	1	1	1	1	1	1	1	1	0	0	0	1	1	1	0	0	0	0	0	0	0	0
HZK 13-72	9.25	10	10	7.33333	8.76923	7.66667	NA	NA	NA	NA	NA	NA	8.29167	9.38462	8.83333	x		0	0	0	0	1	1	1	0	0	0	0	0	1	1	1	1	0	1	0	0	0	1	1	1	1	1	1	1	1	1	1	1
HZK 13-73	10	10	5	5.54545	6.78571	NA	NA	NA	NA	NA	NA	NA	7.77273	8.39286	5			1	1	1	1	1	1	1	1	1	1	1	1	1	1	1	1	1	1	0	0	0	1	1	1	1	1	1	1	1	1	1	1
HZK 13-74	10	10	10	7.2	8.93333	8	8.78571	NA	NA	NA	NA	NA	8.6619	9.46667	9			0	0	0	1	1	0	0	0	0	0	0	0	0	0	0	0	0	1	1	1	1	1	1	1	0	0	0	0	0	0	0	0
HZK 13-75	10	10	10	7.6	8.66667	7.73333	9.06667	NA	NA	NA	NA	NA	8.88889	9.33333	8.86667			0	0	0	0	1	0	0	0	0	0	0	0	1	1	1	1	1	1	1	1	1	0	1	0	0	0	0	0	0	0	0	0
HZK 13-76	10	8	9	7	NA	2.8	7.93333	NA	NA	NA	NA	NA	8.31111	8	5.9		x	0	0	0	0	1	0	1	1	1	1	1	1	1	1	1	1	0	0	0	0	0	1	1	1	0	0	0	0	0	0	NA	0
HZK 13-77	8.875	10	10	NA	8.06667	6.86667	8.33333	NA	NA	NA	NA	NA	8.60417	9.03333	8.43333			1	1	1	0	1	1	1	0	0	0	0	0	0	0	0	0	0	1	0	0	0	1	1	1	0	0	0	0	0	0	0	0
HZK 13-79	10	9.875	10	8.28571	9.57143	8.46154	NA	NA	NA	NA	NA	NA	9.14286	9.72321	9.23077			1	1	1	1	1	0	0	0	0	0	0	0	0	0	0	0	0	1	1	1	1	1	1	1	1	1	1	1	1	1	0	0
HZK 13-80	8.375	10	10	NA	6.73333	5.8	NA	NA	NA	NA	NA	NA	8.375	8.36667	7.9			0	0	0	0	1	1	1	0	0	0	0	0	0	0	0	0	0	0	1	1	1	1	1	1	1	1	1	1	1	1	1	0
HZK 13-81	6.125	8.375	9	NA	NA	7.2	NA	NA	NA	NA	NA	NA	6.125	8.375	8.1			0	0	0	0	1	0	0	1	1	1	1	1	0	0	0	0	1	0	0	0	0	1	1	1	1	1	1	1	1	1	1	1
HZK 13-82	10	10	10	NA	9	8.66667	NA	NA	NA	NA	NA	NA	10	9.5	9.33333			0	0	0	0	1	1	1	1	1	1	0	0	1	1	1	1	1	1	0	0	0	1	1	1	1	1	1	1	1	1	1	0
HZK 13-83	9.25	10	10	NA	8.8	8.71429	NA	NA	NA	NA	NA	NA	9.25	9.4	9.35714	x		1	1	1	1	1	0	0	0	0	0	0	0	0	0	0	0	0	0	0	0	0	0	0	0	1	1	1	1	1	1	1	1
HZK 13-84	9.625	10	10	4.53333	8.41667	9	NA	9.27	9.8	NA	NA	NA	7.07917	9.22889	9.6			1	1	NA	NA	1	NA	1	0	NA	0	NA	NA	1	NA	1	1	NA	1	NA	NA	NA	0	NA	NA	0	0	0	0	0	0	0	0
HZK 13-85	10	10	10	3.13333	9.33333	9.13333	8.46667	NA	NA	NA	NA	NA	7.2	9.66667	9.56667			0	0	0	0	1	1	1	0	0	0	1	2	0	0	0	0	0	0	0	0	0	1	1	1	0	0	0	0	0	0	0	0
HZK 13-86	9.25	9.625	5.625	4.46667	7.73333	NA	NA	NA	NA	NA	NA	NA	6.85833	8.67917	5.625			NA	NA	NA	NA	NA	NA	NA	NA	NA	NA	NA	NA	NA	NA	NA	NA	NA	NA	NA	NA	NA	NA	NA	NA	NA	NA	NA	NA	NA	NA	NA	NA
HZK 13-87	2.625	6.375	1	NA	NA	NA	NA	NA	NA	NA	NA	NA	2.625	6.375	1			1	1	1	1	0	0	0	0	0	0	0	0	0	0	0	0	1	0	0	0	1	1	1	1	1	1	1	1	1	1	1	1
HZK 13-88	9.375	10	10	3.28571	9.57143	9.2	NA	NA	NA	NA	NA	NA	6.33036	9.78571	9.6			0	0	0	0	1	0	0	1	1	1	1	1	0	0	0	0	0	1	1	1	1	0	0	0	0	0	0	0	0	1	1	1
HZK 13-90	9.25	10	10	4.4	9.75	8	8.25	NA	NA	NA	NA	NA	7.3	9.875	9			0	0	0	0	1	0	0	0	0	0	0	0	0	0	0	0	0	0	0	0	0	0	0	0	0	0	0	0	0	0	0	0
HZK 13-91	10	10	10	2.93333	8.46667	9	NA	NA	NA	NA	NA	NA	6.46667	9.23333	9.5			0	0	0	0	1	1	0	0	0	1	1	1	1	1	1	0	0	0	0	0	0	0	0	0	0	0	0	0	0	0	0	0
HZK 13-92	9.25	9.625	10	5	9.53846	8.69231	6.2	NA	NA	7.125	10	10	6.89375	9.72115	9.5641			0	0	0	0	0	0	0	0	0	0	0	0	0	0	0	0	0	1	0	0	1	1	1	1	0	0	0	0	0	0	0	0
HZK 13-93	9.25	10	10	8	9.8	9.07692	NA	NA	NA	NA	NA	NA	8.625	9.9	9.53846	x		0	0	0	0	1	1	1	0	0	0	0	0	1	1	1	1	1	0	1	1	1	0	0	0	1	1	1	1	1	1	1	1
HZK 13-94	8.875	10	10	NA	8.61538	9	NA	NA	NA	NA	NA	NA	8.875	9.30769	9.5	x		0	0	0	0	1	1	1	0	0	0	0	0	1	1	1	1	1	0	1	1	1	0	0	NA	1	1	1	1	1	1	1	1
HZK 13-95	7	8.375	10	NA	NA	7.4	5.85714	NA	NA	NA	NA	NA	6.42857	8.375	8.7			0	0	0	0	1	1	1	0	0	0	0	0	0	0	0	0	0	0	0	0	0	1	1	1	1	1	1	1	NA	0	0	0
HZK 13-96	9.625	10	10	7.3	9.57143	9.4	NA	NA	NA	NA	NA	NA	8.4625	9.78571	9.7			1	1	1	1	1	1	1	0	0	0	0	0	1	1	1	1	1	0	1	1	1	1	1	NA	0	0	0	0	1	1	1	1
HZK 13-97	9.125	10	10	NA	9.35714	8.8	NA	NA	NA	NA	NA	NA	9.125	9.67857	9.4	x		1	1	1	1	1	0	0	1	1	1	1	1	0	0	0	0	0	1	0	0	0	1	1	1	1	1	1	1	1	1	1	1
HZK 13-98	10	9.75	NA	8.71429	9.64286	8.73333	NA	NA	NA	NA	NA	NA	9.35714	9.69643	8.73333			NA	NA	NA	NA	NA	NA	NA	NA	NA	NA	NA	NA	NA	NA	NA	NA	NA	NA	NA	NA	NA	NA	NA	NA	NA	NA	NA	NA	NA	NA	NA	NA
HZK 13-100	10	9.42857	10	6.91667	8.41667	9.16667	6.85714	NA	NA	NA	NA	NA	7.9246	8.92262	9.58333			1	1	1	1	1	1	1	0	0	0	0	0	0	0	0	0	0	1	0	0	0	0	0	0	0	0	0	0	0	0	0	0
HZK 13-101	8.25	8	5.5	NA	NA	NA	NA	NA	NA	NA	NA	NA	8.25	8	5.5			0	0	0	0	1	1	0	0	0	0	0	0	1	1	1	1	1	1	0	0	0	0	0	0	1	1	1	1	1	1	1	1
HZK 13-102	9.5	6.875	7.625	5.15385	7.08333	3.26667	6.92308	NA	NA	NA	NA	NA	7.19231	6.97917	5.44583		x	0	0	0	1	1	1	1	0	0	0	0	0	0	0	0	0	0	1	1	1	1	1	1	1	0	0	0	0	0	0	0	0
HZK 13-103	9.5	9.875	10	6.07692	9.78571	8.92857	NA	NA	NA	NA	NA	NA	7.78846	9.83036	9.46429	x		1	1	1	1	1	1	1	0	0	0	0	0	1	1	1	1	0	0	0	0	NA	0	0	0	1	1	1	1	1	1	1	1
HZK 13-104	9.75	10	10	6.41667	9.5	7.91667	7.8	NA	NA	NA	NA	NA	7.98889	9.75	8.95833			1	1	1	1	1	1	1	1	1	1	1	1	0	0	0	0	1	0	0	0	0	1	1	1	0	0	0	0	0	0	0	0
HZK 13-105	6.625	8.625	9.375	NA	NA	7.21429	7.4	NA	NA	NA	NA	NA	7.0125	8.625	8.29464			1	1	1	1	0	1	1	1	1	1	1	NA	0	0	0	0	0	1	0	0	0	0	0	0	0	0	0	0	0	0	0	0
HZK 13-106	7.75	10	9.875	NA	8.5	7.71429	9.33333	NA	NA	NA	NA	NA	8.54167	9.25	8.79464			1	1	1	1	1	0	0	1	1	1	1	1	1	1	1	1	1	0	1	1	1	1	1	1	0	0	0	0	0	0	0	0
HZK 13-107	6.25	10	10	NA	9.14286	9.35714	NA	NA	NA	NA	NA	NA	6.25	9.57143	9.67857			0	0	0	0	1	0	0	1	1	1	1	1	0	0	0	0	0	1	0	0	0	1	1	1	0	0	0	0	0	0	0	0
HZK 13-109	5.125	9	10	NA	NA	7.6	NA	NA	NA	NA	NA	NA	5.125	9	8.8		x	1	1	1	1	1	1	1	0	0	0	0	0	1	1	1	1	1	1	0	0	0	0	0	0	0	0	0	0	0	0	0	0
HZK 13-110*	2.125	7.375	6.125	NA	NA	NA	NA	NA	NA	NA	NA	NA	2.125	7.375	6.125			1	1	0	0	1	0	1	0	1	0	NA	NA	1	NA	1	1	NA	0	1	1	1	0	NA	1	0	0	0	0	0	0	1	1
HZK 13-111*	8.75	10	10	NA	9.2	9	NA	NA	NA	NA	NA	NA	8.75	9.6	9.5			0	0	1	0	0	1	0	1	0	1	0	0	NA	1	0	1	1	1	1	1	1	0	0	0	1	1	1	1	1	1	1	1
HZK 13-112	9.875	10	10	9.46667	10	8.84615	NA	NA	NA	NA	NA	NA	9.67083	10	9.42308	x		1	1	1	1	0	0	0	1	1	1	1	1	0	0	0	0	0	1	0	0	0	0	0	0	NA	NA	1	1	NA	1	1	1
HZK 13-113	1.625	8.625	3	NA	NA	NA	NA	NA	NA	NA	NA	NA	1.625	8.625	3			0	0	0	1	1	0	0	1	1	1	1	NA	1	1	1	1	1	1	1	1	1	0	0	0	1	1	1	1	1	1	1	1
HZK 13-114	7.375	9.85714	10	NA	8.4	9.8	NA	NA	NA	NA	NA	NA	7.375	9.12857	9.9			0	0	0	1	1	0	0	0	0	0	0	0	1	1	1	1	1	1	1	1	1	0	0	0	0	0	0	0	0	0	0	0
HZK 13-115	4.625	10	10	NA	8.61538	8.4	NA	NA	NA	NA	NA	NA	4.625	9.30769	9.2			1	1	1	0	1	0	0	0	0	0	0	0	0	0	0	0	0	1	1	1	1	1	1	1	0	0	0	0	0	0	0	0
HZK 13-116	1.375	5.625	4	NA	NA	NA	NA	NA	NA	NA	NA	NA	1.375	5.625	4			1	1	1	0	1	1	1	0	0	0	0	0	1	1	1	1	1	0	1	1	1	0	0	0	0	0	0	0	0	0	0	0
HZK 13-117	1.125	7.875	3	NA	NA	NA	NA	NA	NA	NA	NA	NA	1.125	7.875	3			1	1	1	1	1	0	0	1	1	1	1	1	1	1	1	0	0	0	0	0	0	1	1	1	1	1	1	1	1	1	0	0
HZK 13-118	6.375	9.125	9.875	NA	NA	3.53333	NA	NA	NA	NA	NA	NA	6.375	9.125	6.70417			1	1	1	0	2	1	1	1	1	1	0	0	0	NA	0	0	0	0	1	1	1	1	1	1	1	1	1	1	1	1	1	1
VR 808	9.28571	7.125	6.375	3.46667	2.30769	3.73333	5.93333	NA	NA	NA	NA	NA	6.22857	4.71635	5.05417			0	0	0	0	0	0	0	0	0	0	0	0	0	0	0	0	0	0	0	0	0	0	0	0	0	0	0	0	0	0	0	0
		* We suspect a sample invertion for a part of the KASP assays for these genotypes. There is however no impact on the significance of the association tests. Therefore, we decided not to discard these individuals.
[truncated: 12 more columns]

## Sheet: AxD & KxA
		Glynne-Lemmerzahl											Spieckermann									Bulks										Sen5
Genotype	Population	Index P1 2016	Index P1 2017	Mean P1 2016+2017	Index P2 2016	Index P2 2017	Index P2 2016 + 2017	Index P6 2015	Index P6 2016	Index P6 2017	Mean P6 2015+2016+2017	Index P18 2015	Index P1 2016	Index P1 2017	Mean P1 2016+2017	Index P6 2016	Index P6 2017	Mean P6 2016 + 2017	Index P18 2016	Index P18 2017	Mean P18 2016+2017	AxDK_SB	AxDK_Sen1_RB	Individuals from AxDK_Sen1_RB with other pathotypes resistance	PotVar0039597	PotVar0026051	PotVar0083817	PotVar0084178	PotVar0125819	PotVar0085531	PotVar0085405	chr05_47980695	PotVar0081757	PotVar0082051	PotVar0123123	PotVar0127943	PotVar0035046	PotVar0035016	PotVar0034831	PotVar0034727	chr05_52004982	PotVar0083164	PotVar0027035	PotVar0069488	PotVar0065903	PotVar0034223	PotVar0107285	PotVar0005344	PotVar0005531
12-352-01	AxD	4	NA	4	4.5	NA	4.5	4	4.66667	NA	4.33333	4	3.6	NA	3.6	9.5	NA	9.5	3	NA	3	x			1	0	0	0	0	0	0	0	0	0	0	0	0	0	0	0	0	2	2	1	1	0	0	1	1
12-352-02	AxD	1	NA	1	3.33333	NA	3.33333	4.7	NA	NA	4.7	4	10	NA	10	9.83333	10	9.91667	10	10	10				1	1	1	0	0	0	0	1	1	1	1	1	1	1	1	1	1	2	2	0	0	0	1	NA	1
12-352-03	AxD	1	NA	1	1.66667	NA	1.66667	3	2.33333	NA	2.66667	2.33333	10	NA	10	10	10	10	5.875	8.5	7.1875		x	x	0	0	0	0	0	1	1	0	0	0	0	0	0	0	1	1	1	2	1	1	1	1	1	0	0
12-352-04	AxD	1	NA	1	4	NA	4	4	1.4	1.5	2.3	3.66667	10	NA	10	10	10	10	8.5	NA	8.5		x	x	1	1	1	1	1	NA	NA	1	1	1	1	1	1	1	1	1	1	2	2	0	1	0	0	0	0
12-352-05	AxD	1.16667	NA	1.16667	1.5	NA	1.5	4	4.83333	NA	4.41667	4	10	NA	10	6.16667	NA	6.16667	2.42857	NA	2.42857		x	x	1	1	1	1	1	1	NA	0	0	0	0	0	0	0	0	0	0	2	1	1	0	0	0	1	1
12-352-07	AxD	1.16667	NA	1.16667	2	1.16667	1.58333	2	1.16667	NA	1.58333	3.33333	10	NA	10	10	10	10	10	10	10		x	x	1	1	1	1	1	1	1	1	1	1	1	1	1	1	1	1	1	2	0	0	1	0	0	0	0
12-352-08	AxD	2.83333	1.16667	2	1.83333	NA	1.83333	4.3	NA	3.16667	3.73333	4.33333	10	10	10	10	10	10	2.5	NA	2.5				1	1	1	1	1	1	1	0	0	0	0	0	0	0	0	0	0	2	2	1	0	1	1	1	1
12-352-09	AxD	1.33333	NA	1.33333	1.66667	NA	1.66667	4.7	NA	NA	4.7	4.33333	10	NA	10	4.66667	NA	4.66667	2.125	NA	2.125		x	x	1	0	0	0	0	0	0	0	0	0	0	0	0	0	0	0	0	2	2	0	0	0	0	0	0
12-352-10	AxD	4	NA	4	3.5	NA	3.5	3.33333	4	NA	3.66667	4.33333	5.125	NA	5.125	10	10	10	2.5	NA	2.5				1	1	1	1	1	1	1	NA	0	0	0	0	0	0	0	0	0	0	0	0	1	0	0	1	1
12-352-11	AxD	1.5	NA	1.5	3.16667	2.33333	2.75	4.3	NA	NA	4.3	4	10	NA	10	9.33333	10	9.66667	1.625	NA	1.625		x	x	1	0	0	0	0	0	0	0	0	0	0	0	0	0	0	0	0	2	1	1	1	0	0	0	0
12-352-12	AxD	1.16667	NA	1.16667	2.66667	2	2.33333	4	1.16667	2.33333	2.5	3.66667	9.75	10	9.875	10	10	10	3.75	NA	3.75		x	x	1	1	1	1	1	0	0	0	0	0	0	0	0	0	0	0	0	2	2	1	0	0	0	1	1
12-352-13	AxD	1	NA	1	1.33333	NA	1.33333	3	2.16667	NA	2.58333	3	10	NA	10	10	10	10	9.625	10	9.8125				1	0	0	0	0	0	0	NA	1	1	1	1	1	1	1	1	1	2	0	0	1	1	1	1	1
12-352-15	AxD	2	NA	2	2.83333	3.66667	3.25	1.66667	4.83333	3.66667	3.38889	4	10	NA	10	10	10	10	4.125	NA	4.125		x	x	0	1	1	1	1	1	1	0	0	0	0	0	0	0	0	0	0	0	0	0	1	1	1	0	0
12-352-16	AxD	4	NA	4	4	NA	4	4	4	NA	4	4.66667	10	10	10	10	10	10	3.25	NA	3.25				1	1	1	1	1	1	1	0	0	0	0	0	0	0	0	0	0	2	1	0	1	1	1	0	0
12-352-17	AxD	1	NA	1	1.33333	NA	1.33333	1.66667	1	NA	1.33333	2.66667	10	NA	10	10	10	10	10	9.83333	9.91667		x	x	1	0	0	0	0	0	0	1	1	1	1	1	1	1	1	1	1	2	2	1	0	1	1	0	0
12-352-18	AxD	1	NA	1	NA	NA	NA	1.66667	1.5	NA	1.58333	4	10	NA	10	9.66667	10	9.83333	9.125	8.58333	8.85417				0	1	1	1	1	1	1	0	0	0	0	0	0	0	0	0	0	2	1	1	1	1	1	1	1
12-352-19	AxD	3	3.2	3.1	3.8	NA	3.8	3.3	NA	3.2	3.25	3.66667	10	10	10	10	10	10	10	10	10				0	1	1	1	1	1	1	1	1	1	1	1	1	1	1	1	1	2	1	0	0	1	1	0	0
12-352-20	AxD	2.25	NA	2.25	2.5	2	2.25	3.5	NA	NA	3.5	4	10	10	10	10	10	10	8.625	10	9.3125				1	0	0	0	0	0	0	1	1	1	1	1	1	1	1	1	1	2	2	0	0	1	1	1	0
12-352-21	AxD	3.66667	NA	3.66667	3.66667	NA	3.66667	3.66667	4	NA	3.83333	3.66667	2.75	NA	2.75	9.66667	10	9.83333	5.75	NA	5.75	x			1	0	0	0	0	0	0	0	0	0	0	0	0	0	0	0	0	2	1	0	1	0	0	1	1
12-352-22	AxD	4.33333	NA	4.33333	3.33333	NA	3.33333	5	NA	NA	5	4.33333	10	10	10	10	10	10	2.125	NA	2.125				1	0	0	0	0	0	0	0	1	0	0	0	0	0	0	0	0	2	2	1	1	0	0	1	1
12-352-23	AxD	3.83333	NA	3.83333	2.16667	1.83333	2	4	3.66667	NA	3.83333	4	4.125	NA	4.125	10	9.5	9.75	8.875	NA	8.875				1	1	1	1	1	1	1	1	1	1	1	1	1	1	1	1	1	2	2	0	1	0	0	0	0
12-352-24	AxD	1.16667	NA	1.16667	1	NA	1	1.66667	2	NA	1.83333	3	10	NA	10	10	10	10	10	10	10		x	x	0	1	1	1	1	1	1	1	1	1	1	1	1	1	1	1	1	0	0	0	0	1	1	0	0
12-352-25	AxD	4.6	NA	4.6	2.8	2.83333	2.81667	4	NA	3.33333	3.66667	4	1.625	NA	1.625	10	10	10	5.5	NA	5.5				1	1	1	1	1	NA	NA	0	0	0	0	0	0	0	0	0	0	2	2	1	0	NA	NA	0	0
12-352-26	AxD	1	NA	1	2.16667	1	1.58333	5	NA	NA	5	4.33333	10	NA	10	10	9.81818	9.90909	2	NA	2				0	0	0	0	0	0	0	1	1	1	1	1	1	1	1	1	1	0	0	0	1	1	NA	1	1
12-352-27	AxD	3.5	NA	3.5	4	NA	4	5	NA	NA	5	4.66667	4.875	NA	4.875	9.66667	10	9.83333	4.875	NA	4.875	x			1	0	0	0	0	0	0	0	0	0	0	0	0	0	0	0	0	0	0	0	1	1	1	1	1
12-352-28	AxD	4	NA	4	3.33333	NA	3.33333	2.66667	3.33333	NA	3	4	10	10	10	10	10	10	7	NA	7				0	0	0	0	0	0	0	0	0	0	0	0	0	0	0	0	0	0	0	1	0	0	0	1	1
12-352-29	AxD	5	NA	5	2.66667	3.5	3.08333	3	3.83333	NA	3.41667	5	10	8.66667	9.33333	8.5	NA	8.5	9.125	NA	9.125				0	0	0	0	0	0	0	1	1	1	1	1	1	1	1	1	1	2	2	0	0	0	1	0	0
12-352-30	AxD	1.66667	NA	1.66667	3.5	NA	3.5	4.66667	NA	NA	4.66667	4.33333	10	NA	10	10	9.83333	9.91667	2.125	NA	2.125				0	1	1	1	1	1	1	0	1	0	0	0	0	0	0	0	0	2	1	1	0	1	1	1	1
12-352-31	AxD	3.33333	NA	3.33333	2.66667	2.16667	2.41667	4	3.33333	NA	3.66667	3.66667	7.875	NA	7.875	9.6	10	9.8	10	8.91667	9.45833				0	0	0	0	NA	0	0	1	1	1	1	1	1	1	1	0	0	2	1	1	0	1	1	1	1
12-352-32	AxD	1.5	NA	1.5	4	NA	4	4.66667	NA	NA	4.66667	4	10	NA	10	5.66667	NA	5.66667	5.5	NA	5.5		x		0	0	0	0	0	0	0	0	0	0	0	0	0	0	0	0	0	0	0	0	0	0	0	0	0
12-352-33	AxD	2.5	1.6	2.05	2	1.66667	1.83333	2.66667	2.83333	NA	2.75	2.5	10	10	10	9.83333	10	9.91667	10	9.54545	9.77273				0	0	0	0	0	0	0	1	1	1	1	1	1	1	1	1	1	2	1	0	0	1	1	1	1
12-352-34	AxD	1	NA	1	2.5	2.33333	2.41667	3.3	3.4	NA	3.35	3.33333	10	NA	10	10	10	10	8.25	NA	8.25				1	1	1	1	1	1	1	0	0	0	0	0	0	0	0	0	0	0	0	0	0	0	0	1	1
12-352-35	AxD	1.33333	NA	1.33333	1	NA	1	2	1.5	NA	1.75	4	10	NA	10	10	10	10	10	7.58333	8.79167				1	1	0	0	0	0	0	1	1	1	1	1	1	1	1	1	1	2	2	1	0	0	0	1	1
12-352-36	AxD	1.66667	NA	1.66667	3.33333	NA	3.33333	4.3	NA	3.83333	4.06667	5	10	NA	10	10	10	10	2.75	NA	2.75				1	1	1	1	1	1	1	0	0	0	0	0	0	0	0	0	0	2	2	1	2	1	1	0	0
12-352-37	AxD	1.33333	NA	1.33333	1.66667	NA	1.66667	2.66667	1.16667	NA	1.91667	3.66667	10	NA	10	10	10	10	8.625	NA	8.625				1	0	0	1	1	1	1	1	1	1	1	1	1	1	1	1	1	2	2	1	0	0	0	0	0
12-352-38	AxD	1.16667	NA	1.16667	1.66667	NA	1.66667	5	NA	NA	5	4.66667	10	NA	10	10	9.75	9.875	4.75	NA	4.75				1	1	1	1	1	NA	1	1	1	1	1	1	1	1	1	1	1	2	1	1	0	0	0	1	1
12-352-39	AxD	1.33333	NA	1.33333	2.5	1	1.75	3	1	1.33333	1.77778	4	10	NA	10	10	10	10	10	8.75	9.375		x	x	1	1	0	0	1	0	0	1	1	1	1	1	1	1	1	1	1	1	0	0	0	1	1	0	0
12-352-41	AxD	1	NA	1	1	NA	1	1.3	1	NA	1.15	2.33333	10	NA	10	10	9.75	9.875	7.375	NA	7.375				1	0	0	1	0	1	NA	1	1	1	1	1	1	1	1	1	1	0	1	0	1	0	0	0	0
12-352-42	AxD	1.66667	NA	1.66667	3.66667	NA	3.66667	5	NA	NA	5	4.33333	10	NA	10	9.83333	9.75	9.79167	5.625	NA	5.625				0	0	0	0	0	0	0	0	0	0	0	0	0	0	0	0	0	0	0	0	0	0	0	0	0
12-352-43	AxD	4	NA	4	3.5	NA	3.5	5	NA	NA	5	4.33333	1.375	NA	1.375	9.66667	9.7	9.68333	3.25	NA	3.25	x			0	0	0	0	0	0	0	0	0	0	0	0	0	0	0	0	0	2	2	0	0	0	1	1	1
12-352-44	AxD	NA	NA	NA	1.66667	NA	1.66667	4	3.33333	NA	3.7	4	10	NA	10	10	NA	10	4.5	NA	4.5				1	1	0	0	0	0	0	0	0	0	0	0	0	0	0	0	0	2	2	0	1	1	1	0	0
12-352-45	AxD	NA	1	1	NA	NA	NA	3.3	NA	2.16667	2.73333	3.66667	10	9.91667	9.95833	10	10	10	7.75	NA	7.75				1	0	0	0	0	0	0	0	1	0	0	0	0	0	0	0	0	2	2	0	0	0	0	0	0
12-380-01	KxA	2	1.5	1.75	4	NA	4	4	3.5	NA	3.75	4	10	10	10	10	10	10	8	NA	8				0	0	0	0	0	0	0	1	1	1	1	1	1	1	1	1	1	2	1	0	0	0	0	0	0
12-380-04	KxA	4	NA	4	3.16667	NA	3.16667	4.3	NA	3	3.65	4	10	8	9	9.66667	10	9.83333	8.625	6.83333	7.72917				0	1	1	1	1	1	1	1	1	1	1	1	1	1	1	1	1	0	0	0	0	0	0	1	1
12-380-06	KxA	4.5	3	3.75	2.5	1.83333	2.16667	3.3	3.5	NA	3.4	4	7.875	NA	7.875	10	10	10	6.75	NA	6.75				0	0	0	0	0	0	0	0	0	0	0	NA	0	0	0	0	0	0	1	1	1	0	0	1	1
12-380-07	KxA	2	1.16667	1.58333	2.16667	1.5	1.83333	3	3.5	NA	3.25	4	10	10	10	9.66667	10	9.83333	10	9.58333	9.79167		x	x	0	0	0	0	0	0	0	1	1	1	1	1	1	1	1	1	1	2	1	1	1	1	1	0	0
12-380-08	KxA	4	NA	4	2	1	1.5	2.3	1.83333	NA	2.06667	2.33333	10	10	10	10	10	10	10	9	9.5				0	1	1	1	1	1	1	1	1	1	1	1	1	1	1	1	1	0	0	0	1	0	0	1	1
12-380-09	KxA	4.5	NA	4.5	3	2.66667	2.83333	3.3	3.66667	NA	3.48333	3.66667	6.71429	NA	6.71429	6.83333	9.83333	8.33333	4.5	5.83333	5.16667	x			1	0	0	0	0	0	0	1	1	1	1	0	0	0	0	0	0	2	1	0	1	0	0	0	0
12-380-10	KxA	1.5	NA	1.5	2.5	1	1.75	3.7	2.16667	NA	2.93333	3.66667	10	NA	10	10	9.91667	9.95833	10	8	9		x	x	1	1	1	1	1	1	1	1	1	1	1	1	1	1	1	1	1	0	0	1	0	0	0	0	0
12-380-12	KxA	4.33333	NA	4.33333	3.66667	NA	3.66667	3.66667	4.66667	NA	4.16667	4.33333	4.75	NA	4.75	7.66667	NA	7.66667	3.25	NA	3.25	x			0	1	1	1	1	1	1	0	0	0	0	0	0	0	0	0	0	2	0	0	1	NA	NA	1	1
12-380-13	KxA	1.83333	NA	1.83333	3.66667	NA	3.66667	4.66667	NA	NA	4.66667	4.33333	10	NA	10	3.83333	NA	3.83333	1	NA	1		x		0	0	0	0	1	0	0	0	0	0	0	0	0	0	0	0	0	2	1	1	0	1	0	1	1
12-380-14	KxA	5	NA	5	3.16667	NA	3.16667	3.66667	4.83333	NA	4.25	3.66667	4	NA	4	10	10	10	1.75	NA	1.75				0	0	0	0	0	0	0	0	0	0	0	0	0	0	0	0	0	2	1	1	0	0	0	0	0
12-380-16	KxA	4	NA	4	3.33333	NA	3.33333	4	3.83333	NA	3.91667	4	6.75	NA	6.75	10	10	10	10	9.33333	9.66667				1	0	0	0	0	NA	NA	1	1	1	1	1	1	1	1	1	1	2	1	NA	1	0	0	1	1
12-380-17	KxA	1.83333	NA	1.83333	4.16667	NA	4.16667	4.66667	NA	3.5	4.08333	3.66667	10	NA	10	10	10	10	3.25	NA	3.25				1	0	0	0	0	0	0	0	0	0	0	0	0	0	0	0	0	2	1	0	1	1	1	0	0
12-380-19	KxA	1.33333	NA	1.33333	1.66667	NA	1.66667	3	3.66667	NA	3.33333	2.33333	10	NA	10	10	10	10	9.25	8.75	9				0	0	0	0	0	0	0	1	1	1	1	1	1	1	1	1	1	2	1	0	1	0	0	1	0
12-380-20	KxA	1.66667	NA	1.66667	4	NA	4	4.3	NA	NA	4.3	4.33333	10	NA	10	3.66667	10	6.83333	1	8.91667	4.95833		x		0	0	0	0	0	0	0	0	0	0	0	0	0	0	1	1	1	2	1	0	1	NA	0	1	1
12-380-21	KxA	1	NA	1	2.5	1	1.75	4	2.33333	3.83333	3.38889	4	10	NA	10	10	10	10	7	NA	7				0	1	1	1	1	1	1	1	1	1	1	1	1	1	1	1	1	2	1	0	1	1	1	0	0
12-380-22	KxA	1.33333	NA	1.33333	3.33333	NA	3.33333	5	NA	NA	5	4.33333	10	NA	10	10	10	10	1.5	NA	1.5				1	1	1	1	1	1	NA	0	0	0	0	0	0	0	0	0	0	2	1	0	0	0	0	1	1
12-380-23	KxA	1.66667	NA	1.66667	3.5	NA	3.5	4.3	NA	NA	4.3	4	10	NA	10	8.5	NA	8.5	2	NA	2		x		1	0	1	1	1	1	1	0	0	0	0	0	0	0	0	0	0	2	1	1	1	0	0	1	1
12-380-24	KxA	5	NA	5	3.33333	NA	3.33333	5	NA	NA	5	4	6.125	NA	6.125	8.33333	NA	8.33333	1	NA	1	x			0	0	0	0	0	1	1	0	0	0	0	0	0	0	0	0	0	0	NA	0	NA	1	1	0	0
12-380-25	KxA	4	NA	4	3.5	NA	3.5	5	NA	NA	5	5	5.375	NA	5.375	5	NA	5	1.125	NA	1.125	x			2	1	1	1	1	NA	NA	0	0	0	0	0	0	0	0	0	0	2	1	0	0	1	1	1	0
12-380-26	KxA	4	NA	4	2.83333	2	2.41667	4.3	NA	4	4.15	4.33333	3.25	NA	3.25	10	10	10	2	NA	2				1	1	1	1	1	1	1	0	0	0	0	0	0	0	0	0	0	2	1	0	2	0	0	0	0
12-380-29	KxA	5	NA	5	3	1.66667	2.33333	4.3	NA	NA	4.3	4.33333	5	NA	5	9.16667	NA	9.16667	6	NA	6	x			1	1	1	1	1	1	1	0	0	0	0	0	0	0	0	0	0	2	1	1	0	0	0	0	0
12-380-30	KxA	1.5	NA	1.5	3.83333	NA	3.83333	4	4.83333	NA	4.41667	3	10	NA	10	4.8	NA	4.8	7.875	NA	7.875		x	x	0	0	0	0	0	0	0	1	1	1	1	1	1	1	1	1	1	2	1	1	0	1	1	0	0
12-380-31	KxA	1.66667	1.16667	1.41667	1.83333	NA	1.83333	2.66667	2.16667	NA	2.41667	3.66667	8.875	10	9.4375	10	9.91667	9.95833	10	10	10				1	0	0	0	0	0	0	1	1	1	1	1	1	1	1	1	1	0	1	1	1	1	1	1	1
12-380-32	KxA	4.66667	NA	4.66667	3.16667	1.33333	2.25	3	5	NA	4	3	9	NA	9	8.5	NA	8.5	7	NA	7	x			NA	NA	NA	0	NA	0	0	NA	NA	NA	NA	NA	NA	NA	NA	NA	NA	0	NA	1	NA	0	0	1	1
12-380-33	KxA	1.83333	NA	1.83333	4	NA	4	4.66667	NA	NA	4.66667	4	10	NA	10	7.5	NA	7.5	3.625	NA	3.625		x		0	0	0	0	0	0	0	0	0	0	0	0	0	0	0	0	0	NA	1	0	1	1	1	0	0
12-380-34	KxA	1.66667	NA	1.66667	2.5	1.5	2	1.66667	2.83333	NA	2.25	2.66667	10	NA	10	10	10	10	10	10	10		x	x	0	0	0	0	0	0	0	1	1	1	1	1	1	1	1	1	1	2	1	1	0	0	0	1	1
12-380-35	KxA	1.5	NA	1.5	3.5	NA	3.5	4.3	NA	3.83333	4.06667	3.66667	10	NA	10	10	7.66667	8.83333	1	NA	1				2	0	0	0	0	0	0	0	0	0	0	0	0	0	0	0	0	2	1	0	1	0	0	0	0
12-380-36	KxA	3.83333	NA	3.83333	2.33333	1.83333	2.08333	3	4	1.83333	2.94444	2.66667	10	10	10	10	10	10	10	10	10				1	1	0	0	0	0	0	1	1	1	1	1	1	1	1	1	1	2	1	0	1	1	1	0	0
12-380-37	KxA	1.33333	NA	1.33333	4.16667	NA	4.16667	4	5	NA	4.5	4.66667	10	NA	10	5.4	NA	5.4	2.25	NA	2.25				1	1	1	1	1	1	1	0	0	0	0	0	0	0	0	0	0	0	0	0	0	1	1	1	1
12-380-38	KxA	1.33333	NA	1.33333	4.33333	NA	4.33333	4.66667	NA	NA	4.66667	4.33333	10	NA	10	3.33333	NA	3.33333	1	NA	1		x		0	1	1	1	1	1	1	0	0	0	0	0	0	0	0	0	0	2	1	1	1	0	0	1	1
12-380-39	KxA	3.83333	NA	3.83333	2.66667	1.33333	2	2	2.33333	NA	2.16667	4	10	9.16667	9.58333	10	10	10	9	10	9.5				0	0	0	0	0	0	0	1	1	1	1	1	1	1	1	1	1	2	0	0	1	0	0	1	NA
12-380-40	KxA	4.5	NA	4.5	4	NA	4	4.3	NA	4.33333	4.31667	4.66667	3	NA	3	10	10	10	3.75	NA	3.75				0	1	0	1	1	1	1	0	0	0	0	0	0	0	0	0	0	2	1	0	1	1	1	1	1
12-380-42	KxA	4.83333	NA	4.83333	2.83333	2.33333	2.58333	3.3	3.5	NA	3.4	3.66667	5.375	NA	5.375	9.66667	10	9.83333	9	8.75	8.875				0	0	0	1	0	1	NA	0	0	0	0	0	0	0	0	0	0	0	1	0	1	0	0	0	0
12-380-44	KxA	2	3	2.5	2.66667	1	1.83333	2.3	3.16667	NA	2.73333	3.33333	8.875	NA	8.875	10	10	10	10	10	10				1	0	0	0	0	0	0	1	1	1	1	1	1	1	1	1	1	0	1	1	1	0	0	0	0
12-380-45	KxA	1.5	NA	1.5	3.33333	NA	3.33333	3	4.33333	NA	3.66667	4.33333	10	NA	10	8.5	NA	8.5	1	NA	1		x		1	0	0	0	0	0	0	0	0	0	0	0	0	0	0	0	0	0	1	0	0	1	1	0	0
Aventra		NA	2.5	2.5	NA	1.83333	1.83333	3.3	NA	2.5	2.9	4	NA	NA	NA	NA	10	10	NA	NA	NA				1	1	1	1	1	1	1	1	1	1	1	1	1	1	1	1	1	2	2	1	1	1	1	1	1
Desiree		NA	1	1	NA	3	3	4	NA	4.66667	4.33333	5	NA	10	10	NA	10	10	NA	7.77778	7.77778				0	0	0	0	0	0	0	0	0	0	0	0	0	0	0	0	0	0	0	0	0	0	0	0	0
Kuras		NA	1.83333	1.83333	NA	2.83333	2.83333	5	NA	4.5	4.75	4.33333	NA	10	10	NA	5.41667	5.41667	NA	5.08333	5.08333				0	0	0	0	0	0	0	0	0	0	0	0	0	0	0	0	0	0	0	0	0	0	0	0	0
[truncated: 11 more columns]

## Sheet: Saka1
The phenotyping data comes from the study of Ballvora et al., 2011. The scores shown here are the average score of the 5 and 10 tubers phenotyping assays.
Genotype	P1	P2	P6	P18	Saka1_RB	Saka1_P1RB	Saka1_chr01_RB	Saka1_chr01_SB	chr11_1308927	chr11_1666351	chr01_70066624	chr01_72774086	chr01_73527005	chr01_74148509	chr01_74162620	chr01_76425362	chr01_77329972	chr01_77750280	chr01_77801278	chr01_79026834	chr01_79694600	chr01_79751572	chr09_52658770	chr09_55028421	chr09_61085337	chr09_61482439	chr09_61483886	chr11_9166125	chr11_11859618	chr11_29976589	chr12_57240800	chr12_59837908
6012	2.35714	3.78571	4.06667	4.07143		x			1	1	1	0	1	0	0	1	1	0	0	0	0	1	0	0	0	0	0	0	0	0	1	0
6020	2.06667	3.6	3.92857	3.42857		x		x	1	1	1	1	0	1	1	1	1	1	1	1	1	1	1	1	1	1	1	1	1	1	1	1
6027	2.08333	3.5	3.5	3.42857		x		x	1	1	0	1	0	1	1	1	0	1	1	1	1	0	1	1	1	1	1	0	0	0	0	0
6034	2.06667	4.4	3.71429	3.66667		x		x	1	1	0	1	0	1	1	1	0	1	1	1	1	0	1	1	1	1	1	0	0	0	0	0
6035	2	3.53333	3.78571	3.64286		x			1	1	0	0	0	0	0	0	1	0	0	0	0	1	1	1	1	1	1	0	0	0	0	0
6036	2.23077	4	3.53333	3.8		x			1	1	1	0	1	0	1	1	1	0	0	0	0	1	0	0	0	0	0	0	0	0	1	1
6037	2.13333	4.07143	4.13333	3.64286		x			1	1	1	0	0	0	NA	0	0	0	0	0	0	0	1	1	1	1	1	0	0	0	1	0
6059	1.6	4.2	4.1	3.9		x			1	1	1	0	1	0	0	1	0	0	0	0	0	0	0	0	0	0	0	1	1	1	0	0
6062	2.06667	3.57143	3.6	4.2		x			1	1	1	0	1	0	0	1	1	0	0	0	0	1	0	0	0	0	0	0	0	0	0	1
6070	2	3.93333	4.21429	3.93333		x			1	1	1	0	1	0	0	1	1	0	0	0	0	1	0	0	0	0	0	0	0	0	0	0
6094	2	3.88889	4.2	3.6		x			1	1	1	0	1	0	0	1	1	0	0	0	0	1	1	1	1	1	1	1	1	1	0	0
6103	2.25	4.6	4.2	5		x			1	1	0	0	0	0	0	0	1	1	0	0	0	1	1	0	0	0	0	0	0	0	0	0
6104	2.41667	3.73333	3.46667	3.86667		x			1	1	1	NA	1	NA	0	2	1	1	0	0	1	1	NA	0	0	0	1	0	0	1	1	1
6111	2	4.07692	3.6	3.66667		x			1	1	NA	NA	0	1	1	0	NA	NA	0	0	NA	1	NA	1	0	NA	NA	1	0	0	0	NA
6114	2.4	4.26667	3.66667	4.53333		x			1	1	0	1	0	0	0	0	1	1	0	0	0	1	0	0	0	0	0	0	0	0	NA	NA
6117	1.58333	3.69231	4	3.71429		x		x	1	1	0	1	0	1	1	1	0	1	1	1	1	0	0	0	0	0	0	0	1	1	NA	0
6001	3	2.73333	3.4	4.15385					0	0	1	0	1	0	0	1	0	0	0	0	1	0	1	1	0	0	0	0	0	0	0	1
6002	1.9	2	2	2.1	x		x		1	1	1	1	1	1	1	2	0	1	1	1	1	0	1	1	1	1	1	1	1	1	1	1
6003	3.6	2.3	2.9	4					0	0	1	0	1	0	0	1	1	0	0	0	0	1	0	0	0	0	0	0	0	0	1	1
6004	1.78571	3	2.92857	3.33333					1	1	0	0	0	0	NA	1	0	0	0	0	0	0	1	1	1	1	1	0	0	0	0	1
6005	2.13333	3.66667	3.28571	3.6				x	1	1	0	1	0	1	1	1	1	1	1	1	1	1	1	1	1	1	1	1	1	1	0	1
6006	3.86667	3.76923	3.4	4					1	0	1	0	1	0	0	1	0	0	0	0	0	0	1	1	1	1	1	1	1	1	0	1
6007	3.53333	2.6	3.4	3.76923					1	1	1	NA	1	0	NA	1	NA	0	0	0	0	0	0	0	0	0	0	1	0	1	0	1
6008	2.92308	2.66667	3.78571	3.85714				x	1	1	1	1	0	1	1	1	1	1	1	1	1	1	0	0	0	0	0	0	0	0	1	0
6009	3.85714	2.73333	3.83333	3.41667					0	0	0	0	0	0	0	0	2	0	0	0	0	2	0	0	0	0	0	1	1	1	1	0
6010	1.71429	2.13333	2.14286	2.23077	x				1	1	1	1	1	1	1	2	0	1	1	1	1	0	1	1	1	1	1	1	1	1	1	0
6011	2.38462	3.30769	3.46667	3.25				x	1	1	1	1	0	1	1	2	1	1	1	1	1	1	1	1	1	1	1	0	0	0	0	1
6013	2.14286	2.92857	3.92857	4				x	1	1	0	1	0	1	1	1	0	1	1	1	1	0	1	1	1	1	1	1	1	1	1	1
6014	2.23077	2.93333	3.64286	3.57143					1	1	0	0	1	0	0	1	0	0	0	0	0	0	0	0	0	0	0	0	0	0	0	0
6015	NA	2.1	2.22222	2.5			x		0	0	1	1	1	1	1	2	0	1	1	1	1	0	0	0	0	0	0	1	1	1	1	1
6016	4.07143	2.46154	3	3.8					0	0	0	1	0	1	NA	1	0	1	1	1	1	0	1	1	1	1	1	0	0	0	0	1
6017	2.07143	3.28571	3.28571	3.66667				x	1	1	0	1	0	1	1	1	0	1	1	1	1	0	0	0	0	0	0	1	1	1	0	1
6018	2	3.06667	3.33333	2.72727					1	1	1	0	1	0	0	1	1	0	0	0	0	1	1	1	1	1	1	1	1	1	0	1
6019	2.13333	3.28571	2.84615	4.1					1	1	0	0	0	0	0	0	0	0	0	0	0	0	0	0	0	0	0	0	0	0	1	0
6021	2.06667	3.33333	3.66667	3.73333					1	1	1	0	1	0	0	0	1	0	0	0	0	1	1	1	1	1	1	1	1	1	1	1
6022	4.07143	3.26667	3.41667	3.26667					0	0	1	1	0	1	1	1	0	1	1	1	1	0	0	1	1	1	1	0	0	0	0	1
6023	3.28571	3.06667	3.53333	3.6					0	0	0	0	1	0	0	1	0	0	0	0	0	0	0	0	0	0	0	0	0	0	0	1
6024	2.93333	2.85714	2.73333	3.77778					0	0	1	0	1	0	0	1	1	0	0	0	0	1	1	1	1	1	1	1	1	1	0	1
6025	2.6	3.4	3.35714	3.13333					1	1	1	0	1	0	NA	1	0	0	0	0	0	0	0	0	0	0	0	0	0	0	0	1
6026	4.26667	3.81818	3.4	4.5					0	0	0	0	0	0	NA	0	1	0	0	0	0	1	0	0	0	0	0	0	0	0	0	0
6029	3.66667	2.33333	3	3.66667					0	0	0	0	0	0	0	0	1	0	0	0	0	1	1	1	1	1	1	2	1	1	0	1
6031	3.06667	2.66667	2.8	3.26667					1	1	0	1	0	1	1	1	0	1	1	1	1	0	0	0	0	0	0	1	1	1	0	1
6033	4.21429	3.64286	3.64286	3.6					0	0	1	0	1	0	0	1	1	0	0	0	0	1	0	0	0	0	0	1	1	1	0	1
6038	1.86667	3.28571	2.66667	3.28571					1	1	0	0	0	1	1	1	1	1	1	1	1	1	1	1	1	1	1	1	1	1	0	0
6039	3.2	3.4	3.6	4.4				x	0	0	0	1	0	1	1	1	0	1	1	1	1	0	1	1	0	0	0	1	1	1	1	0
6040	3.09091	3.71429	3.2	3.21429				x	0	0	0	1	0	1	1	1	1	1	1	1	1	1	1	1	1	1	1	1	1	1	1	1
6041	4	3.8	2.8	3					0	0	0	0	0	0	0	0	1	0	0	0	0	1	1	1	1	1	1	1	1	1	1	0
6042	3.21429	4.6	4.13333	3.6					0	0	1	0	1	0	0	1	1	0	0	0	0	1	1	1	1	1	1	2	1	1	0	1
6043	2.4	3.57143	2.86667	4.07143					1	1	0	0	0	0	0	0	1	0	0	0	0	1	0	0	0	0	0	1	1	1	1	0
6047	2.06667	2.57143	2.8	3.64286					1	1	1	1	1	1	1	2	0	1	1	1	1	0	0	0	0	0	0	2	1	1	1	1
6048	2.33333	2.33333	2.8	3.16667					1	1	1	1	0	1	1	1	1	1	1	1	1	1	0	0	0	0	0	0	0	0	1	0
6049	2.64286	2.57143	3.26667	3.26667					1	1	0	1	0	1	1	0	0	1	1	1	1	0	1	1	1	1	1	1	1	1	1	0
6050	2.6	3.5	4	4.06667					1	1	1	0	1	0	0	1	1	0	0	0	0	1	1	1	1	1	1	0	0	0	0	1
6051	2.8	4.2	4.53333	4.73333					1	1	1	0	1	0	0	0	0	0	0	0	0	0	1	1	1	1	1	1	1	1	1	0
6052	1.66667	2.8	3.1	2.9					1	1	1	0	1	0	0	1	0	1	1	1	1	0	1	1	1	1	1	0	0	0	1	0
6053	1.93333	2.8	2.69231	2.26667	x		x		1	1	1	1	1	1	1	2	0	1	1	1	1	0	1	1	1	1	1	1	1	1	0	1
6054	1.85714	2.6	3.6	2.46667					0	0	1	1	1	1	1	2	0	1	1	1	1	0	1	1	1	1	1	1	1	1	0	0
6055	1.86667	3.5	3.33333	3.8					1	0	0	0	0	0	NA	NA	1	0	0	0	0	1	0	0	0	0	0	1	1	1	0	1
6056	2.07143	3.21429	3.13333	3.64286					1	2	0	1	0	1	1	1	0	1	1	1	1	0	1	1	1	1	1	0	0	0	1	0
6057	3.66667	3.6	2.5	3.86667				x	0	0	0	1	0	1	1	2	1	1	1	1	1	1	0	0	0	0	0	1	1	1	1	1
6058	3.66667	2.9	2.85714	3.46667					0	0	1	0	1	0	0	1	0	0	0	0	0	0	1	1	1	1	1	0	0	0	0	1
6061	2.06667	2.28571	1.84615	2.42857	x		x		1	1	1	1	1	1	1	2	0	1	1	1	1	0	1	1	1	1	1	1	1	1	0	0
6064	2.13333	2.8	3.28571	4					1	1	1	0	1	0	0	1	0	0	0	0	0	0	0	0	0	0	0	1	1	1	1	1
6065	4.13333	4.33333	4.26667	3.64286					0	0	0	0	0	0	NA	0	1	0	0	0	0	1	1	1	1	1	1	1	1	1	1	1
6067	3.6	3.1	3.6	2.875					1	0	0	0	0	NA	0	0	2	0	0	0	0	2	1	1	1	1	1	0	0	1	0	1
6068	1.92308	3.4	3	3.71429					1	1	0	0	0	0	0	0	0	0	0	0	0	0	1	1	0	0	0	0	1	1	0	0
6069	1.3	2.6	2.8	4.3					1	1	1	0	1	0	0	1	0	0	0	0	0	0	0	0	0	0	0	1	1	1	1	1
6071	3.93333	3.30769	3.8	3.66667					0	0	1	0	1	0	0	1	0	0	0	0	0	0	0	0	1	1	NA	1	1	1	1	0
6072	2.53333	4.2	4.21429	4.4					1	1	1	0	1	0	0	1	0	0	0	0	0	0	0	0	0	0	0	0	0	0	1	0
6073	4.33333	3.64286	3.8	3.38462					0	0	0	0	0	0	0	1	0	0	0	0	0	0	0	0	0	0	0	1	1	1	1	0
6074	3.73333	3.38462	3.2	3.35714					0	0	0	0	0	0	0	1	0	0	0	0	0	0	0	0	0	0	0	1	1	1	1	0
6076	2.2	3.92857	2.53333	3.8					1	2	1	0	1	0	0	1	0	0	0	0	0	0	1	1	1	1	1	2	1	1	0	1
6077	2.13333	2.5	2	2.5	x		x		1	1	1	1	1	1	1	2	0	1	1	1	1	0	0	0	0	0	0	1	1	1	1	0
6078	2.21429	3.5	3.35714	4.13333					1	1	0	0	0	0	0	0	1	0	0	1	1	0	0	0	0	0	0	1	1	1	0	0
6079	2.14286	2.46667	2.2	2.6	x		x		1	1	1	1	1	1	1	2	0	1	1	1	1	0	0	0	0	0	0	1	1	1	0	1
6080	2.3	2.6	2.2	2.1	x		x		1	1	1	1	1	1	1	1	1	0	0	0	0	1	1	1	1	1	1	1	1	0	1	1
6082	1.86667	2.41667	2.53333	2	x		x		1	1	1	1	1	1	1	2	0	1	1	1	1	0	1	1	1	1	1	1	1	1	0	0
6083	3.66667	2.66667	3.53333	3.26667					0	0	0	1	0	1	1	1	0	1	1	1	1	0	1	1	1	1	1	2	1	1	1	1
6084	2.28571	3.35714	3.2	3.6					1	1	1	0	1	0	0	1	1	0	0	0	0	1	0	0	0	0	0	0	0	0	0	0
6085	2	2	2	2	x		x		1	1	1	1	1	1	1	2	0	1	1	1	1	0	1	1	1	1	1	1	1	1	0	1
6086	2	3.14286	3.13333	3.28571					1	1	1	0	1	0	0	1	0	1	1	1	1	0	0	0	1	1	1	2	1	1	1	0
6088	2.9	3.13333	3.84615	4.125					1	1	0	0	0	0	0	0	1	0	0	0	0	1	0	0	0	0	0	0	0	0	1	0
6089	2.6	2.21429	3.66667	3.30769					1	1	1	0	1	0	0	1	0	0	0	0	0	0	1	1	1	1	1	1	1	1	0	1
6090	1.44444	2.2	2.4	2.66667	x				1	1	1	0	2	NA	0	2	0	0	0	0	0	0	1	1	1	1	1	0	0	0	0	1
6091	4.26667	3.61538	4.71429	4					0	0	0	0	0	0	0	0	1	0	0	0	0	1	1	1	1	1	1	0	0	0	1	0
6092	2.28571	3.93333	3.26667	3.46667					1	1	1	0	1	0	0	1	1	0	0	0	0	1	0	0	0	0	0	1	1	1	1	1
6093	1.44444	3.7	2.4	3.4				x	1	1	0	1	0	1	1	1	1	1	0	1	1	1	0	0	0	0	0	0	0	0	1	0
6095	2.36364	3.75	3.33333	4.06667					1	1	1	0	1	0	0	1	1	0	0	0	0	1	1	0	0	0	0	0	0	0	1	0
6096	2	2.6	2.8	2.33333	x		x		1	1	0	1	1	1	1	2	0	1	1	1	1	0	0	0	0	0	0	0	0	0	0	1
6101	2.14286	2.2	2.61538	2.07692	x		x		1	1	1	1	1	1	1	2	0	1	1	1	1	0	0	0	0	0	0	1	1	1	1	0
6102	2.2	3.53333	3	3.14286				x	1	1	1	1	1	1	1	2	0	1	1	1	1	0	0	0	0	0	0	0	0	0	0	1
6105	3.57143	3.06667	2.92857	2.81818					0	0	0	1	1	1	1	2	NA	NA	0	1	NA	0	NA	1	1	1	NA	1	1	1	1	NA
6106	2.7	3.23077	2.86667	3.46667					1	1	1	0	1	0	NA	1	1	1	0	0	NA	1	NA	1	1	1	NA	0	0	0	0	1
6107	2	3.55556	3.33333	3.66667					1	1	1	0	1	0	NA	0	1	1	0	0	NA	1	NA	0	0	0	0	2	1	1	1	1
6108	2.71429	3.07143	4	4.2				x	1	1	0	1	0	1	1	1	0	1	1	1	1	0	NA	1	1	1	1	1	1	1	0	1
6109	3	4.06667	3.61538	4.66667					1	1	1	0	1	0	0	0	1	1	0	0	1	1	NA	0	0	NA	1	0	0	0	1	1
6110	2.2	3.46667	3.07143	2.53333			x		1	2	1	NA	1	0	0	1	1	NA	0	0	NA	0	NA	1	1	NA	1	0	0	0	0	NA
6112	2.92308	2.30769	2.53333	3.07143					0	0	1	NA	0	1	1	1	NA	NA	0	1	NA	0	NA	1	1	NA	NA	1	1	1	0	NA
6115	2.93333	2.33333	2.4	2.2			x		0	0	1	1	1	1	1	2	0	1	1	0	0	0	1	1	1	1	1	0	0	0	NA	NA
6116	2.28571	2.26667	2.66667	2.14286	x		x		1	1	1	1	1	1	1	2	0	1	1	1	1	0	1	1	1	1	1	1	1	1	NA	1
6118	2.13333	3.2	3	4.14286					1	1	1	1	1	1	1	2	0	1	1	1	1	0	0	0	0	0	0	0	0	0	NA	0
6120	2.13333	3.86667	3.46154	3.14286					1	2	1	0	1	NA	0	1	1	0	0	0	0	1	1	1	1	1	1	0	0	0	NA	0
6121	3.38462	3.23077	3.07692	3.07692					0	0	1	0	1	0	0	1	1	0	0	0	0	1	1	1	1	1	1	1	1	1	NA	1
6122	3	3.73333	3.33333	4.26667					0	0	0	0	0	0	0	1	0	1	1	1	1	0	1	1	1	1	1	1	1	1	NA	1
6123	2.06667	3.72222	3.6	3.4				x	1	1	0	1	0	1	1	1	0	1	1	1	1	0	1	1	1	1	1	1	1	1	NA	0
6124	1.41667	3.66667	2.81818	2.30769					NA	1	NA	0	NA	1	1	2	NA	NA	1	NA	1	NA	NA	NA	NA	0	NA	0	0	NA	NA	NA
6126	2	2.13333	2.13333	2	x		x		1	1	NA	1	NA	1	1	2	NA	NA	NA	NA	1	NA	NA	NA	NA	0	NA	0	0	NA	NA	NA
6128	3.46667	3.66667	3.64286	3.93333					0	0	1	0	1	0	0	1	1	0	0	0	0	1	1	1	1	1	1	1	1	1	NA	0
6129	1.58333	3.13333	3.06667	4.5					1	2	1	0	1	0	0	1	0	0	0	0	0	0	1	1	1	1	1	1	1	1	NA	1
6131	2.26667	3	3.13333	3.93333					1	1	1	0	NA	0	0	1	0	0	0	0	0	0	0	0	0	0	0	0	0	0	NA	0
6132	1.8	3.14286	3	3.30769					1	1	0	1	0	1	1	2	0	1	1	1	1	0	1	1	1	1	1	1	1	1	NA	1
6134	2	2.84615	3.2	3.07692					NA	0	1	1	1	1	0	1	0	0	1	NA	0	0	0	0	0	0	0	1	1	0	NA	1
6135	2.33333	2.92857	2.92308	2.78571	x				1	1	1	1	1	1	1	2	0	1	1	1	1	0	1	1	1	1	1	0	0	0	NA	1
6136	1.84615	2.23077	2.35714	3	x		x		1	1	1	1	1	1	1	2	0	1	1	1	1	0	0	0	0	0	0	1	1	1	NA	1
6137	2.23077	3.5	3	4.27273					1	1	1	0	1	0	0	1	0	0	0	0	0	0	0	0	0	0	0	1	1	1	NA	1
6138	3.46154	3.61538	3	3.64286				x	0	0	0	1	0	1	1	1	0	1	1	1	1	0	1	1	1	1	1	0	0	0	NA	0
6139	1.73333	3.13333	2.5	2.53333			x		1	1	0	1	0	1	1	2	0	1	1	1	1	0	1	1	1	1	1	1	1	1	NA	0
6140	2.06667	3.6	3.33333	3					1	1	1	0	1	0	0	1	1	0	0	0	0	1	1	1	1	1	1	1	1	1	NA	1
6141	3.7	3.2	3.8	3.5					0	0	0	0	NA	0	0	0	1	0	0	0	0	1	1	0	0	0	0	1	1	1	NA	1
6142	3.6	3.11111	3.66667	2.69231					0	0	0	0	1	0	0	1	0	0	0	0	0	0	1	1	1	1	1	1	1	1	NA	1
6143	2	2.69231	3.8	3.14286					1	1	0	0	0	0	0	0	1	0	0	0	0	1	1	1	1	1	1	1	1	1	NA	1
6147	3.86667	4.13333	3.42857	3.6					0	0	1	0	1	0	0	1	1	0	NA	0	NA	1	0	0	0	0	0	0	0	0	NA	0
6148	2.33333	3.33333	3	3.73333					1	1	0	0	0	0	0	0	1	0	0	0	0	1	1	0	0	0	0	1	1	1	NA	1
6149	2.92857	3.6	4.53333	3.86667					1	1	0	0	0	0	0	0	1	0	0	0	0	1	0	0	0	0	0	0	0	0	NA	0
Alegria	3.4	4.8	4.6	4.7					1	1	0	0	0	0	0	0	0	0	0	0	0	0	0	0	0	0	0	0	0	0	NA	1
Andante	2	2	2	2.1					1	1	1	1	1	1	1	2	1	1	1	1	1	1	1	1	1	1	1	1	1	1	NA	0

## Sheet: KxL
	Glynne-Lemmerzahl						Bulks			Sen3
Genotype	Mean score P2 (G1) 2016	Mean score P6 (O1) 2016	Mean score P18 (T1) 2016	Mean score P2 (G1) 2017	Mean score P6 (O1) 2017	Mean score P18 (T1) 2017	Individuals in KxL_RB	Individuals in KxL_SB	Individuals in KxL_P2P6RB	chr11_1259552	chr11_1519485	chr01_80939267	chr02_30311473	chr02_32410764	chr03_58066596	chr03_58076844	chr05_8126924	chr06_25000480	chr07_10214945	chr07_41084507	chr07_45233146	chr08_44797542	chr08_45178832
K*L8870	3.4	5	4.8							0	0	1	1	1	1	1	1	0	1	1	1	0	0
K*L8871	1.2	1.6	3						x	1	1	0	0	0	1	1	0	0	0	0	0	0	0
K*L8872	4.2	4.75	5							0	0	1	0	0	0	0	0	0	1	1	1	0	0
K*L8874	1.6	1.2	1.4	1.33333	1.33333	1.33333	x			1	1	0	1	1	1	1	1	0	1	1	1	0	0
K*L8875	3.6	5	5					x		0	0	1	0	0	0	0	0	0	0	0	0	0	0
K*L8876	1	1	1.8							1	1	1	0	0	1	1	1	0	0	0	0	1	1
K*L8878	2.6	3	3.2							1	1	1	0	0	1	1	1	0	0	0	0	0	0
K*L8881	2.2	1.4	1.6							1	1	0	0	0	1	1	1	0	0	0	1	0	0
K*L8882	4	4.2	5					x		0	0	0	0	0	0	0	0	1	1	1	1	0	0
K*L8883	2.6	3	3.2							1	1	2	0	0	1	1	1	0	1	1	1	0	0
K*L8884	4	4.4	5					x		0	0	0	1	1	1	1	1	0	0	0	0	0	0
K*L8885	2.2	1.8	3.2						x	1	1	0	0	0	0	0	0	0	1	1	1	0	0
K*L8890	4	4.8	4.4					x		0	0	1	1	1	0	0	0	0	0	0	0	1	1
K*L8892	1.4	1.8	3.4						x	1	1	0	1	1	1	1	0	0	0	0	0	1	1
K*L8893	1	1	1.4	1.5	1	1.83333	x			1	1	0	0	0	1	1	1	0	1	1	0	0	0
K*L8894	4	5	5							NA	0	1	0	0	0	0	0	0	1	1	1	0	0
K*L8896	4	5	4.8					x		0	0	1	1	1	1	1	0	1	1	1	1	1	1
K*L8901	1.6	1.2	1.2	1.16667	1.5	1.5	x			1	1	1	1	1	1	1	0	1	0	0	0	1	0
K*L8902	1.8	1.6	3						x	1	1	0	1	1	0	0	0	0	0	0	0	0	0
K*L8904	1.6	2.6	2.4							1	1	2	0	0	0	0	1	1	0	0	0	1	1
K*L8905	1	1.8	2.6							1	NA	0	0	1	1	1	1	0	1	1	1	0	0
K*L8906	4	2.4	2.4							1	1	2	0	0	1	1	0	0	0	0	0	0	0
K*L8907	2.2	1.2	1.8	1.83333	1.83333	3	x			1	1	1	1	1	1	0	0	1	1	1	1	0	0
K*L8908	1	1.6	2.8						x	1	1	0	0	0	0	0	0	0	0	0	0	0	0
K*L8909	4	5	4.6							0	0	0	0	0	1	1	0	0	1	1	1	1	1
K*L8910	1.4	1.6	2.6							1	1	1	0	0	0	0	0	1	1	1	1	0	0
K*L8911	4.4	4.6	5					x		NA	0	0	NA	1	0	0	0	0	1	1	1	0	0
K*L8912	1.8	1.4	3						x	1	1	0	0	0	0	0	0	1	1	1	1	1	1
K*L8913	4	4	5					x		0	0	1	1	1	1	1	0	0	0	1	1	0	0
K*L8914	4	4.4	4.6					x		0	0	1	1	1	0	0	1	1	0	0	0	0	0
K*L8915	1.8	1.4	1.8	1.66667	1.33333	2.66667	x			1	1	2	1	1	1	1	1	1	1	1	1	1	1
K*L8916	1.4	1.6	1.6	1.16667	1.66667	1	x			1	1	1	0	0	1	1	1	0	0	0	0	1	1
K*L8917	1.4	1.8	3.8							1	1	0	1	1	0	0	0	1	1	1	1	0	0
K*L8918	4.2	5	5					x		NA	0	2	0	0	1	1	1	1	0	0	0	0	0
K*L8919	4.4	5	5					x		0	0	0	1	1	0	0	1	0	1	0	0	0	0
K*L8920	1	1	1.4	1.33333	1	2.33333	x			1	1	0	0	0	1	1	0	1	1	1	1	1	1
K*L8921	2	2	2.8							1	1	0	0	0	1	1	1	0	0	0	0	0	0
K*L8922	4	4.8	4.8					x		0	0	1	0	0	1	1	1	0	0	0	0	0	0
K*L8924	4.8	5	5							0	0	NA	0	0	NA	NA	1	NA	NA	NA	NA	NA	NA
K*L8925	1	1	1	1.33333	1	1.16667	x			1	1	1	NA	NA	A:A	1	NA	0	1	1	1	0	0
K*L8926	1	1	1	1	1.33333	1	x			1	1	1	0	0	0	0	0	0	0	0	0	1	1
K*L8928	4.8	5	5					x		0	0	1	0	0	0	0	1	0	1	1	1	1	1
K*L8929	5	4.6	5					x		0	0	1	1	1	0	0	0	1	0	0	0	1	1
K*L8931	4	4.6	5					x		0	0	1	1	1	0	0	1	1	0	0	0	0	0
K*L8932	1.4	2.2	3						x	1	1	1	0	1	0	0	1	0	0	0	0	0	0
K*L8934	1.2	1.8	3.4						x	1	1	2	0	0	1	1	0	1	0	0	0	0	0
K*L8935	4.6	5	5					x		0	0	0	0	0	1	1	1	1	0	0	0	1	1
K*L8936	1.2	1.4	2.6							1	1	1	0	0	1	1	1	1	0	0	0	0	0
K*L8937	1	1.8	2	1.66667	2	2.66667	x			0	1	0	1	1	1	1	1	0	1	1	1	1	1
K*L8938	1.6	1.2	1.4	1.33333	1.16667	2.33333	x			1	1	1	0	0	1	1	0	1	0	0	0	0	0
K*L8939	4	4	4.6							0	0	0	0	0	0	0	1	1	0	0	0	1	1
K*L8941	1.4	1.2	2	1.16667	1.33333	2.33333	x			1	1	1	1	1	1	1	1	1	1	1	0	1	1
K*L8942	1.8	1.6	2	1.83333	1.5	2.5	x			1	1	1	1	1	0	0	1	1	0	0	0	1	1
K*L8943	4	4.8	5					x		0	0	1	1	1	0	0	1	0	0	0	0	1	1
K*L8944	1.4	1.4	1.6							1	1	1	0	1	0	0	1	1	1	1	1	0	0
K*L8946	4	4	5							0	0	0	0	0	0	0	1	1	0	0	1	0	0
K*L8947	4.4	4.8	4.6					x		0	0	1	0	0	0	0	1	0	0	0	0	1	1
K*L8948	1.6	1.6	2.6							1	1	1	1	1	1	1	0	0	0	0	0	1	1
K*L8949	1.4	1.4	2							1	1	0	1	1	0	0	0	0	0	0	0	0	0
K*L8951	2	1.4	1.8	1.33333	1.33333	1.66667	x			1	1	2	0	0	1	1	1	0	1	1	1	0	0
K*L8952	1.6	1.6	2.2							0	1	0	1	1	1	1	1	0	1	1	1	1	1
K*L8954	4	4.6	4.8							0	0	0	0	0	1	1	1	0	0	0	0	0	0
K*L8955	4.6	5	5							0	0	0	0	0	1	1	1	1	0	0	0	0	0
K*L8956	4	5	5							0	0	0	0	0	0	0	1	1	1	1	1	1	1
K*L8957	4.4	5	4.8							0	0	2	0	0	1	1	1	1	0	0	0	0	0
K*L8958	4	4.2	5							0	0	0	1	1	1	1	0	0	1	1	1	0	0
K*L8960	4	5	5							0	0	2	0	0	1	1	0	1	0	0	0	0	0
K*L8961	1.8	2.8	3.6							1	1	2	1	1	1	1	1	1	0	0	0	0	0
K*L8962	1.2	1.4	3.2						x	1	1	2	0	0	0	0	0	0	0	0	0	0	0
K*L8964	2.6	2.4	2.8							1	1	1	1	1	1	1	0	0	0	0	0	1	1
K*L8965	4	5	4.6							0	0	2	0	0	0	0	1	0	1	1	1	1	1
K*L8967	4	4.8	5							0	0	0	0	0	1	1	1	0	1	1	1	0	0
K*L8969	4.4	4	5							0	0	0	1	1	0	0	1	0	NA	0	0	0	0
K*L8974	3.6	4	5							0	0	1	0	0	1	1	1	0	0	0	0	1	1
K*L8976	1.8	2.4	3							1	1	2	1	1	0	0	1	1	1	1	1	0	0
K*L8977	4	4.8	4.8							0	0	2	0	0	0	0	0	1	0	0	0	0	0
K*L8978	4	4.6	4.6							0	0	2	1	1	1	NA	0	0	1	1	1	1	1
K*L8980	1.2	1.6	2	1.33333	1	1.66667	x			1	1	1	0	0	1	1	0	0	1	1	1	1	1
K*L8981	1.8	2	1.8							NA	1	0	0	0	0	0	1	0	1	1	1	1	1
K*L8982	3.8	4	4.6							NA	0	0	1	1	0	0	1	1	0	0	1	1	1
K*L8983	1.4	1.6	2.6							NA	1	1	0	1	0	0	1	1	1	1	1	0	0
K*L8984	4	5	5							0	0	0	NA	1	1	1	1	0	1	0	0	0	0
K*L8985	1.8	1.8	2	1.83333	1.66667	2.83333	x			1	1	1	0	0	0	0	1	0	0	0	0	1	1
K*L8986	1.2	1.8	2.8							1	1	0	0	0	1	1	0	0	0	0	0	0	0
K*L8988	1.6	2.6	2.6							1	1	0	1	1	0	0	0	0	1	1	1	1	1
K*L8989	2	1.4	2	1.16667	1.33333	3	x			1	1	1	0	0	1	1	0	1	1	1	1	1	1
K*L8990	3.6	5	4.8							0	0	1	0	0	1	1	1	0	1	1	1	1	1
K*L8992	2.2	1.6	2.6							1	1	0	1	1	0	0	0	1	0	0	0	1	1
K*L8993	1.8	1.6	2.8							1	1	0	1	1	1	1	1	1	1	1	1	0	0
K*L8994	4.6	5	4.8							0	0	0	1	1	1	1	0	1	1	1	1	0	0
K*L8995	2	1.4	2							1	1	1	0	1	0	0	0	1	1	1	1	0	0
K*L8996	4.6	4.8	4.8							0	0	0	0	1	1	1	1	0	0	1	1	0	0
K*L9001	1.6	1.4	2.6						x	1	1	0	0	0	0	0	1	0	0	1	1	0	0
K*L9002	1.6	1	2.6							1	1	2	0	0	1	1	1	0	0	0	0	0	0
K*L9003	2.4	2	3							1	1	1	1	1	0	0	1	0	0	0	0	0	0
K*L9004	4.2	4.6	5							0	0	0	0	0	1	1	0	0	0	0	0	0	0
K*L9005	4	4.2	4.8							0	0	0	0	0	1	1	1	0	0	1	1	0	0
K*L9006	4	4.2	4.2							1	1	0	0	0	0	0	1	0	0	0	0	0	0
K*L9007	3.8	5	4.4							0	0	0	0	0	0	0	1	1	0	0	0	0	0
K*L9008	4.6	4.4	4.4							0	0	1	0	0	1	1	1	0	1	1	1	0	0
K*L9009	4	4.4	4.8							0	0	0	0	0	0	0	1	1	1	1	1	1	1
K*L9010	4	4.2	4.4							0	0	0	0	0	0	0	1	1	1	1	1	1	1
K*L9011	1.4	1.6	2.8							1	NA	0	0	0	0	0	0	1	1	1	1	1	1
K*L9012	1.6	2	3.6						x	1	1	0	0	0	0	0	0	0	1	1	0	0	0
K*L9013	1.2	1.6	1.8							1	1	0	1	1	1	1	1	0	0	0	0	1	1
K*L9014	2	2.4	2.8							0	1	2	1	1	0	0	1	1	1	1	1	0	0
K*L9015	4	4	4.8							1	0	0	0	1	0	0	0	0	1	1	0	0	0
K*L9016	2.6	3.2	4.2							0	1	0	1	1	0	0	1	0	0	0	1	1	1
K*L9017	4	4	5							0	0	2	0	0	1	1	1	0	1	1	1	0	0
K*L9018	3.4	3.8	4.4							0	0	2	0	0	1	1	1	0	1	1	1	0	0
K*L9019	4	5	5							0	0	1	1	1	1	1	0	1	1	1	0	1	1
K*L9020	1.6	4	1.6							1	1	0	0	0	0	0	0	1	1	1	1	1	1
K*L9021	1.8	1.4	1.8							1	1	1	1	1	1	1	1	1	1	1	0	1	1
K*L9022	3.8	5	4.6							0	0	2	1	1	0	0	0	1	0	0	0	0	0
K*L9023	1	1	1.4							1	0	0	1	1	1	1	1	0	1	0	0	0	0
K*L9024	1	1	1.2							1	1	1	0	0	0	0	1	1	1	1	1	0	0
K*L9025	1.8	1.6	3						x	1	1	2	0	0	1	1	0	0	0	0	0	0	0
K*L9026	4	5	5							0	0	1	1	1	1	1	1	0	0	0	0	0	0
K*L9027	4.8	4.2	5							0	0	NA	1	1	0	0	1	1	1	1	1	0	0
K*L9028	4	4.4	5							0	0	0	0	0	1	1	1	0	0	0	0	0	0
K*L9029	1.6	1.4	1.8							1	1	1	1	1	1	1	0	0	0	0	0	1	1
K*L9031	1.8	1.8	2.6							1	1	2	0	0	0	0	1	1	0	0	0	0	0
K*L9032	4	4.6	5							0	0	0	1	1	1	1	1	0	1	0	0	0	0
K*L9033	5	4.8	4.8							0	0	1	0	0	0	0	1	0	0	0	0	1	1
K*L9034	2.4	4	4.6							0	0	1	1	1	0	0	1	0	1	0	0	0	0
K*L9035	1.6	1.4	3							1	1	2	1	1	1	1	1	0	1	1	1	1	0
K*L9036	1.8	2.2	4							1	1	1	1	1	1	1	0	0	0	0	0	0	0
K*L9037	2	2.4	3.4							1	1	0	0	0	0	0	1	0	0	0	0	0	0
K*L9038	3	2.6	2.8							1	1	1	0	1	0	0	0	1	0	0	0	0	0
K*L9039	3.6	4.4	4.6							0	0	1	1	1	1	1	1	0	1	1	1	0	0
K*L9040	1.6	1	1.2							1	1	1	1	1	0	0	1	0	0	0	0	0	0
K*L9041	4	5	5							0	0	1	1	1	1	1	0	0	0	0	0	0	0
K*L9043	1	1.4	2							1	1	2	0	0	0	0	1	1	0	0	0	1	1
K*L9044	4	4.6	5							0	0	0	0	1	0	0	0	1	0	0	0	0	0
K*L9046	4.4	5	4.8							0	0	1	1	1	0	0	1	0	1	1	0	1	1
K*L9047	4	4	5							0	0	2	1	1	1	1	0	1	1	1	1	1	1
K*L9048	4	3.6	3.6							0	0	1	0	0	0	0	0	0	1	1	1	0	0
K*L9049	1.6	2.8	3							1	1	0	0	0	1	1	1	0	1	1	0	1	1
K*L9050	2	2	3.4						x	1	1	0	0	0	0	0	0	1	0	0	0	0	0
K*L9051	4	4.6	5							0	0	1	1	1	0	0	0	0	0	0	1	1	1
K*L9053	1.8	1.8	3.2						x	1	1	1	0	0	0	0	0	0	0	0	0	1	1
K*L9054	3.6	4.8	4.4							0	0	0	1	1	1	1	0	0	1	0	0	1	1
K*L9055	1.6	2.6	3							1	1	1	1	1	1	1	0	1	0	0	0	0	0
K*L9056	4.4	4	5							0	0	1	1	1	1	1	1	1	1	1	1	0	0
K*L9057	4	5	4.5							0	0	0	0	0	0	0	1	1	0	0	0	0	0
K*L9058	4	4.8	5							0	0	0	1	1	1	1	1	0	1	0	0	0	0
K*L9059	1.6	1.4	1.8							1	1	1	1	1	1	1	1	1	1	1	1	1	1
K*L9060	1.2	1.4	2.8							1	1	0	1	1	1	1	0	0	1	1	1	0	0
K*L9061	1	1.4	1.4							1	1	2	1	1	0	0	1	0	1	1	1	1	1
K*L9063	4	4.4	4.8							0	0	0	1	1	1	1	0	1	0	0	0	1	1
K*L9064	4.8	4.4	4.8							0	0	0	0	0	0	0	0	1	1	1	1	0	0
K*L9065	1.2	1	2.8						x	1	1	0	1	1	1	1	0	0	0	0	0	0	0
K*L9066	3.6	4.4	5							0	0	1	0	0	0	0	0	1	0	0	0	1	1
K*L9067	2	2.8	2.6							1	1	1	1	1	1	1	1	0	0	0	0	1	1
K*L9068	1.4	1	2.8							1	1	0	0	0	0	0	1	1	1	1	1	0	0
K*L9069	1.4	1.4	3.75						x	1	1	2	0	0	0	0	1	0	0	0	0	0	0
K*L9070	3.6	4	4.5							0	0	1	1	1	0	0	1	0	1	1	1	0	0
K*L9071	2.2	2	2.6							1	1	1	0	0	0	0	1	0	0	0	0	0	0
K*L9072	1	1	1.4							1	1	0	0	0	0	0	0	0	1	1	1	0	0
K*L9073	4	5	5							0	0	0	1	1	1	1	1	1	0	0	0	1	1
K*L9074	2.6	3.4	4.4							1	1	2	0	0	0	0	0	0	1	1	1	0	0
K*L9075	4	5	5							0	0	0	1	1	0	0	0	0	0	0	0	1	1
K*L9076	1.8	1.4	1.8							1	1	0	0	0	0	0	0	1	0	0	1	0	0
K*L9077	4	4	5							0	0	1	0	0	1	1	0	1	0	0	0	0	0
K*L9079	4	3	3.6							1	1	0	0	0	1	1	1	1	1	1	1	1	1
K*L9080	4	4.4	4.6							0	0	0	0	0	0	0	1	0	0	0	0	1	1
K*L9081	4	4.4	5							0	0	0	0	0	1	1	0	0	0	1	1	1	1
K*L9082	4.8	5	4.6							0	0	0	0	0	0	0	1	1	1	1	1	0	1
K*L9083	1.8	1.8	1.8							1	1	0	0	0	1	1	1	1	0	0	0	1	1
K*L9085	1.6	2.4	3.4						x	1	1	1	1	1	0	0	1	0	1	1	1	0	0
K*L9086	4	4	5							0	0	0	0	0	0	0	0	0	1	1	1	0	0
K*L9087	4	5	4.6							0	0	0	0	1	1	1	1	1	1	0	0	1	1
K*L9089	4	4.4	5							0	0	0	0	0	1	1	1	0	0	0	0	0	0
K*L9090	4.8	5	5							0	0	1	1	1	1	1	1	1	1	1	1	0	0
K*L9091	4	4.6	5							0	0	0	0	0	1	1	1	1	1	1	1	1	1
K*L9092	3.6	5	5							0	0	0	0	0	0	0	1	1	1	1	1	0	0
K*L9093	1.6	1.6	2.8							1	1	0	1	1	1	1	1	0	1	1	1	0	0
K*L9094	1.8	1.4	3							1	1	2	0	0	1	1	1	1	0	0	0	0	0
K*L9095	1.6	1.4	1.8							1	1	0	0	1	1	1	1	0	0	0	0	1	1
K*L9102	1	1.8	2.8							1	1	0	0	0	0	0	0	0	1	1	1	0	0
K*L9103	3.8	4	4.6							0	0	0	0	0	0	0	1	1	0	0	0	1	1
K*L9104	4	4.6	4.8							0	0	0	1	1	0	0	0	1	1	1	1	0	0
K*L9105	1	2	1.4							1	1	0	0	0	0	0	1	0	1	1	1	1	1
K*L9106	4	4	5							0	0	2	0	0	0	0	0	1	1	1	1	1	1
K*L9107	4	4.8	4.4							0	0	2	1	1	0	0	1	0	1	1	1	1	1
K*L9108	1.6	1.8	2.8							1	1	1	0	0	1	1	1	1	0	0	0	1	1
K*L9109	4	4.8	4.6							0	0	0	1	1	1	1	1	0	0	0	0	1	1
K*L9110	4.4	4.4	5							0	0	1	1	1	1	1	0	0	1	1	1	1	1
K*L9111	5	4.4	4.8							0	0	0	0	0	0	0	0	1	1	1	1	0	0
K*L9113	4.2	5	5							0	0	1	0	1	0	0	0	0	0	1	1	1	1
K*L9114	4	4	5							0	0	1	1	1	0	0	0	1	T:T	1	1	0	0
K*L9115	3.8	4	4.8							0	0	0	1	1	0	0	0	1	0	0	0	1	1
K*L9116	1.2	1.8	2.4							1	1	0	1	1	0	0	1	1	0	0	0	0	0
K*L9117	1.6	2.2	2.8							1	1	1	1	1	1	1	0	0	0	0	0	0	0
K*L9118	4	3.8	4.6							0	0	0	0	0	0	0	1	0	0	0	0	1	1
K*L9119	1.4	1.4	1.6							1	1	0	0	0	0	0	0	1	1	1	1	1	1
K*L9120	4.4	4.4	5							0	0	0	0	0	0	0	1	1	0	0	0	0	0
K*L9121	4.4	4	5							0	0	0	0	0	1	1	1	0	0	0	0	1	1
K*L9122	4.6	5	5							0	0	1	0	0	1	1	0	0	0	0	0	0	0
K*L9123	3	4	4.2							0	0	2	1	1	0	0	0	1	1	1	1	1	1
K*L9124	4	3.4	5							0	0	2	1	1	1	1	1	1	1	1	1	0	0
K*L9125	1.8	2.2	4.2							1	1	0	1	1	0	0	0	1	0	0	0	0	0
K*L9126	1.25	1	1.6							1	1	0	0	1	1	1	0	0	1	1	1	1	1
K*L9127	3.6	5	5							0	0	NA	0	0	0	0	1	0	0	1	1	1	1
K*L9128	1	1.4	1.8							0	0	2	0	0	0	0	0	1	1	1	1	1	1
K*L9129	4.4	4.6	4.2							0	0	2	0	0	0	0	0	0	1	0	0	0	NA
K*L9130	4.4	4.8	4.8							0	0	1	0	0	0	0	1	0	0	1	1	1	1
K*L9131	4	4.6	5							0	NA	0	1	1	0	0	1	0	1	1	1	0	0
K*L9132	1.6	2.6	2							1	1	0	0	0	0	0	0	1	0	0	0	1	1
K*L9134	1.8	2.6	2.4							1	1	0	0	0	1	1	0	1	1	1	1	1	1
K*L9135	3.4	2.4	3.4							1	1	2	0	0	1	1	0	1	0	0	0	0	0
K*L9136	4.8	4.8	5							0	0	0	0	1	0	0	1	0	1	1	1	1	1
K*L9137	1.6	1.8	1.8							1	1	1	1	1	0	0	1	0	1	1	1	1	1
K*L9139	1.8	2.6	3.2							1	1	0	0	0	1	1	0	1	1	1	1	0	0
K*L9140	1.2	1.4	1.6							1	1	0	1	1	1	1	1	1	1	1	1	1	1
K*L9141	4.4	4.6	5							0	0	0	0	0	1	1	0	1	1	1	1	0	0
K*L9142	4	4	4.6							0	0	1	1	1	1	1	0	1	0	0	1	0	0
K*L9144	1.4	2	2.8							1	1	1	1	1	0	0	0	1	0	0	0	0	0
K*L9146	1.4	1.4	1.4							1	1	2	0	0	1	1	0	0	1	1	1	1	1
K*L9147	2	1.8	2.8							1	1	2	1	1	1	1	0	0	0	0	0	0	0
K*L9149	4	4.4	5							0	0	0	0	1	0	0	1	1	0	0	0	1	1
K*L9150	1.6	1	2							1	1	2	1	1	1	1	1	1	1	1	1	1	1
K*L9151	4	4	5							0	0	1	1	1	1	1	0	1	0	0	0	1	1
K*L9152	4	4	4.8							0	0	0	0	0	0	0	0	0	0	0	0	1	1
K*L9153	1.2	1	2							1	1	0	0	0	0	0	0	0	1	0	0	1	1
K*L9154	4	4.8	4.4							0	0	0	1	1	1	1	0	0	1	1	1	1	1
K*L9155	4.4	5	4.8							0	0	0	0	0	1	1	0	0	0	0	0	0	0
K*L9156	4	4.8	4.8							0	0	0	0	0	1	1	0	0	1	1	1	0	0
K*L9157	3.6	4	5							0	0	2	1	1	0	0	0	0	0	0	0	0	0
K*L9158	5	5	4.8							NA	0	0	1	1	1	1	1	1	1	1	1	0	0
K*L9159	4.6	4.2	4.8							0	0	0	0	0	0	0	1	1	0	0	0	0	0
K*L9162	1	1.2	4.2							1	1	1	0	0	1	1	1	0	1	1	1	1	1
K*L9163	1.6	2	3.6							1	1	0	1	1	1	1	1	1	1	1	1	0	0
K*L9164	1.4	1.4	2							1	1	1	0	0	0	0	0	1	0	0	0	0	0
K*L9165	3.6	4.6	4.4							0	0	1	1	1	1	1	0	1	1	0	0	0	0
K*L9166	4	4.8	4.8							0	0	1	1	1	1	1	0	1	1	1	1	1	1
K*L9167	1.2	2.4	3							1	NA	1	0	0	1	1	1	NA	NA	1	1	1	1
K*L9168	3.6	4.6	4.4							0	0	0	0	0	0	0	1	0	0	0	1	1	1
K*L9169	5	4.8	5							0	0	2	0	0	0	0	1	1	1	1	0	0	0
K*L9170	1.8	2.2	3.2							1	1	1	1	1	1	1	0	0	0	0	0	1	0
K*L9171	4	4.4	5							0	0	0	0	0	1	1	1	1	1	1	1	0	0
K*L9172	4	4.75	4.8							0	0	1	1	1	0	0	0	1	0	0	1	0	0
K*L9173	4.4	4.2	5							0	0	2	0	0	0	0	0	1	1	1	1	1	1
K*L9174	1.8	2.2	2.8							1	1	1	0	0	1	1	1	0	1	1	1	0	0
K*L9176	4.6	4.4	4.8							0	0	1	1	1	0	0	1	0	NA	0	0	0	0
K*L9177	4	4	4.8							0	0	1	1	1	1	1	1	1	1	1	1	0	0
K*L9178	2.2	1.6	3.6							1	1	1	1	1	1	1	0	0	0	0	0	1	1
K*L9179	4	5	4.6							0	0	1	1	1	0	0	1	0	NA	0	0	0	0
K*L9181	4	5	5							0	0	1	0	0	0	0	0	1	0	0	0	0	0
K*L9182	4	4.4	4.6							0	0	1	0	0	1	1	0	0	0	0	0	0	0
K*L9183	2.2	1.4	3.6							1	1	2	0	0	0	0	1	1	1	1	1	1	1
K*L9184	1.8	2	2.8							1	1	NA	0	0	1	1	0	1	0	0	0	0	0
K*L9185	4	4	4.8							0	0	0	0	0	1	1	1	1	0	0	0	0	0
K*L9186	4	4.6	4.6							0	0	0	0	0	0	0	1	0	0	0	0	1	1
K*L9187	1.8	1.2	1.2							1	1	0	0	0	0	0	0	1	1	1	0	1	1
K*L9188	4	4.8	5							0	0	1	1	1	1	1	0	0	0	0	0	0	0
K*L9189	4	5	4.4							0	0	1	0	0	0	0	1	0	0	0	0	1	1
K*L9190	1.4	1.6	2.8							1	1	2	0	0	0	0	1	1	1	1	1	1	1
K*L9191	1.4	1.4	1.8							1	1	0	1	1	0	0	1	0	1	1	1	0	0
K*L9192	4.6	4.8	5							0	0	2	1	1	0	0	1	1	1	0	0	0	0
K*L9193	4	5	5							0	0	0	1	1	0	0	0	0	0	0	0	1	1
K*L9195	4.8	4.4	4.2							0	0	0	1	1	0	0	1	0	0	1	1	0	0
K*L9201	3.6	4.4	5							1	1	0	1	1	0	0	0	1	0	0	0	1	1
K*L9203	1.8	2.4	2.6							1	1	2	0	0	0	0	1	0	1	1	1	1	1
K*L9204	1.6	2	3.4							1	1	0	1	1	0	0	0	1	0	0	0	1	1
K*L9205	4	5	5							0	0	1	0	0	1	1	0	1	0	0	0	1	1
K*L9206	3.8	4.8	5							0	0	0	0	0	0	0	1	0	1	1	1	0	0
K*L9207	2	2	3.4							1	1	1	0	0	1	1	0	1	0	0	1	0	0
K*L9209	4.2	4.8	5							0	0	0	0	0	0	0	1	1	1	1	0	0	0
K*L9210	1.8	1.6	2.6							1	1	1	0	1	0	0	1	0	1	1	1	0	0
K*L9211	2	1.8	1.6							1	1	0	0	0	0	0	1	1	1	0	0	0	0
K*L9212	1.6	1.4	1.6							1	1	0	1	1	0	0	0	1	1	0	0	0	0
K*L9214	1.6	1	1.6							1	1	0	1	1	1	1	0	1	1	1	1	1	1
K*L9215	5	5	4.2							0	0	1	1	1	1	1	0	1	1	1	1	1	1
K*L9216	4	4	4.6							0	0	0	0	0	0	0	1	1	0	0	0	1	1
K*L9217	4	4	5							1	0	2	0	0	1	1	0	1	0	0	0	0	0
K*L9218	4	4.8	5							0	0	NA	0	0	1	1	0	1	0	0	0	0	0
K*L9219	1.2	1.6	3							1	1	0	1	1	1	1	1	0	1	1	1	0	0
K*L9220	1.6	1.4	2							1	1	1	1	1	0	0	1	0	0	1	1	0	0
K*L9221	4	4.8	5							0	0	1	1	1	0	0	1	1	0	0	0	1	1
K*L9222	4	5	5							0	0	1	1	1	1	1	0	1	1	1	1	0	0
K*L9223	2.4	2.6	3.8							1	1	0	0	0	1	1	0	0	1	1	1	0	0
K*L9224	1.8	1.6	2							1	1	2	1	1	0	0	0	1	0	0	0	0	0
K*L9225	1	1.8	2.8							1	1	2	0	0	1	1	0	0	1	1	1	0	0
K*L9226	2.6	4.8	4.6							0	0	2	0	0	1	1	1	1	1	1	1	1	1
K*L9227	1.4	1	1							1	1	0	0	0	1	1	0	0	0	1	1	1	1
K*L9228	1	1	1.8							1	1	1	0	0	1	1	0	1	0	0	0	0	0
K*L9229	5	5	5							0	0	0	1	1	1	1	0	0	1	1	1	0	0
K*L9230	4	5	5							0	0	0	0	0	0	0	0	0	0	0	0	0	0
K*L9231	5	5	5							0	0	0	0	0	0	0	0	0	0	0	0	0	0
K*L9232	1.6	1.4	2.8							1	1	1	0	0	1	0	1	1	0	0	0	0	0
K*L9233	1.6	2	3.4							1	1	1	1	1	1	1	1	0	0	0	0	0	0
K*L9234	4.6	5	5							0	0	2	0	0	1	1	1	1	0	0	0	0	0
K*L9235	4	5	4.8							0	0	0	1	1	0	0	1	0	0	0	0	1	1
K*L9236	1.8	2.2	3.2							1	1	2	0	0	1	1	0	0	0	0	0	0	0
K*L9237	1.6	2.2	3.6							1	1	2	0	0	0	0	1	0	0	0	0	0	0
K*L9238	1.8	1.2	2.6							1	1	1	1	1	1	1	1	0	0	0	1	0	0
K*L9239	3.6	4.6	5							0	0	0	0	0	0	0	0	0	1	1	1	0	0
K*L9240	1.4	1.2	3							1	1	2	1	0	1	1	0	1	0	0	0	1	1
K*L9241	2.4	2.6	2.6							1	1	1	0	0	0	0	0	0	0	1	1	0	0
K*L9242	5	5	5							0	0	1	0	0	0	0	1	1	1	1	1	1	1
K*L9244	1.8	1.6	2.6							1	1	1	0	0	1	1	1	1	1	1	1	0	0
K*L9246	4	4	4.4							0	0	1	0	0	0	0	0	0	0	1	1	1	1
K*L9247	4.2	5	4.8							0	0	0	0	0	0	0	1	1	0	0	0	0	0
K*L9248	2	3	3.4							1	1	1	1	1	1	1	1	0	1	1	0	1	1
K*L9249	4	4.8	4.4							0	0	0	0	0	1	1	0	1	1	1	1	1	1
K*L9250	4	4.8	5							0	0	1	0	0	1	1	0	1	1	1	1	0	0
K*L9251	1.8	1.4	2							1	1	1	1	1	0	0	0	0	0	0	0	0	0
K*L9252	2.6	2.2	2.8							1	1	1	0	0	1	1	1	0	0	1	1	0	0
K*L9253	1.5	1.6	1.8							1	1	2	0	0	1	1	0	0	0	0	0	0	0
K*L9254	1.4	1.5	1.6							1	1	0	0	0	0	0	0	1	0	0	0	0	1
K*L9255	1.8	1.8	1.8							1	1	0	0	0	0	0	1	0	0	0	0	1	1
K*L9256	1.2	1.6	2.6							1	1	1	0	0	0	0	1	1	0	0	0	0	0
K*L9257	1.2	1.2	1.8							1	1	2	1	1	0	0	0	0	0	0	0	1	1
K*L9258	2	1.8	2							1	1	2	1	1	0	0	1	1	1	1	1	0	0
K*L9259	1	1.8	1.2							1	1	0	0	0	1	1	1	0	1	0	0	1	1
K*L9260	4	5	5							0	0	0	1	1	0	0	0	0	0	0	0	0	0
K*L9261	2.6	3	2.6							1	1	0	0	0	0	0	1	1	1	1	1	0	0
K*L9262	4	4.6	5							0	0	2	1	1	1	1	1	1	0	0	0	1	1
K*L9263	4	4	5							0	0	1	1	1	1	1	0	1	0	0	0	1	1
K*L9264	1.8	1.8	2							1	1	0	0	0	0	0	0	1	1	0	0	1	1
K*L9265	5	5	5							0	0	0	1	1	1	1	0	1	1	1	1	0	0
K*L9266	4.2	5	4.6							0	0	2	1	1	1	1	1	0	1	1	1	1	1
K*L9267	4.2	4.2	4.8							0	0	1	0	0	0	0	1	1	1	1	1	1	1
K*L9268	4.2	4.8	5							0	0	1	1	1	1	1	1	1	0	0	0	0	0
K*L9272	4	4.8	4.2							0	0	0	1	1	1	1	0	0	0	0	0	0	0
K*L9273	1.2	1	1.6							1	1	2	1	1	0	0	0	0	0	0	0	1	1
K*L9274	1	1.2	1.6							1	1	0	1	1	0	0	1	1	1	1	1	1	1
Kuba	1.2	1.4	2.6							1	1	0	0	0	1	0	1	1	0	0	0	1	1
Ludmilla	3.6	4.6	5							0	0	1	1	1	1	1	0	0	1	1	1	0	0
