# Supplementary material for: A Hitchhiker’s guide to the potato wart disease resistance galaxy
Source: Theor Appl Genet. 2020 Sep 12;133(12):3419–39. doi: 10.1007/s00122-020-03678-x (PMC7567731; doi:10.1007/s00122-020-03678-x)
Supplement: Supplementary file 4 — Supplementary File 3 Variety and Solanum panels. For each variety/accession, the species, the ploidy, the year and the origin are given. For the accessions, the series (according to Hawkes 1990) are also given. The genotypic data of the markers screened in the two panels and the CoSSA results in the panel of varieties from Hardigan et al. (2017) are given. When resistance to P1, P2, P6, P8 or P18 is known, it is indicated (R = resistant, I = intermediate, S = susceptible). For the varieties positive for the Sen3, Sen4 or Sen5 markers, it is indicated if BRA9089, Alcmaria or VE71-105, respectively, are present in their pedigree (van Berloo et al. 2007). (XLSX 52 kb) [file 122_2020_3678_MOESM4_ESM.xlsx]

## Sheet: data
a	a	a	a	a	a	a	b	b	b	b	b	b	b	b	b	b	b	b	b	b	b	b	b	b	b	c	c	c	c	c	d	d	d
							chr11_1666351	Sen1 presence (CoSSA)	Sen2_CAPS	chr11_1259552	chr11_1772869	Sen3 presence (CoSSA)	chr12_48501410	PotVar0037404	Sen4 presence (CoSSA)	PotVar0035016	PotVar0034831	Sen5 presence (CoSSA)	chr01_72774086	chr01_76425362	Chr08_44797542	Chr09_55113777	PotVar0067017	PotVar0106057	chr11_11859618
Genotype Name	Panel	Species	Series (Hawkes)	Ploidy	Year	Origin	Sen1		Sen2	Sen3	Sen3		Sen4	Sen4		Sen5	Sen5		Rse-Ib-Andante-a	Rse-Ib-Andante-ac	Rse-VIIIb-Kuba	Rse-IXb-Ludmilla	Rse-XIc-VTN62.33.3	Rse-XIc-VTN62.33.3	Rse-XId-Andante	P1	P2	P6	P8	P18	BRA9089	Alcmaria	VE71-105
ACL 318-4	accessions	acaule	Acaulia	4x		Argentina, Bolivia, Peru	0		1	0	0		0	0		0	2		0	0	NA	1	0	0	0
ACL 426-2	accessions	acaule	Acaulia	4x		Argentina, Bolivia, Peru	0		1	0	0		0	0		0	2		0	0	0	1	0	0	0
ACL 430-6	accessions	acaule	Acaulia	4x		Argentina, Bolivia, Peru	0		0	0	0		NA	0		0	2		NA	0	0	0	0	0	NA
ACL 430-7	accessions	acaule	Acaulia	4x		Argentina, Bolivia, Peru	0		0	0	0		0	0		0	2		0	0	0	1	0	0	NA
ACL 681-2	accessions	acaule	Acaulia	4x		Argentina, Bolivia, Peru	0		1	0	0		0	0		0	2		0	0	0	1	0	0	NA
ACL 861-2	accessions	acaule	Acaulia	4x		Argentina, Bolivia, Peru	0		1	1	0		0	0		0	2		0	0	0	1	0	0	0
acl PNE 441-4	accessions	acaule punae	Acaulia	4x		Argentina, Bolivia, Peru	0		0	0	0		0	0		0	2		0	0	0	1	0	0	0
acl PNE 443-2	accessions	acaule punae	Acaulia	4x		Argentina, Bolivia, Peru	0		0	0	0		0	0		0	2		0	0	0	1	0	0	0
ALN 458-5	accessions	alandiae	Tuberosa 3	4x		Bolivia	0		0	0	0		0	0		0	0		0	0	0	0	0	0	0		I	I
BLB 520-21	accessions	bulbocastanum	Bulbocastana	2x		Guatemala, Mexico	0		0	0	0		NA	0		0	1		0	0	0	1	0	0	NA				R
BLB 520-23	accessions	bulbocastanum	Bulbocastana	2x		Guatemala, Mexico	1		0	0	0		NA	0		0	0		NA	NA	0	1	0	0	NA				R
BLB 520-24	accessions	bulbocastanum	Bulbocastana	2x		Guatemala, Mexico	0		0	0	0		NA	0		0	0		NA	0	0	1	0	NA	NA				R
BLB 946-1	accessions	bulbocastanum	Bulbocastana	2x		Guatemala, Mexico	0		0	0	0		NA	0		0	0		NA	0	0	1	0	NA	NA		I	S
BLB 946-3	accessions	bulbocastanum	Bulbocastana	2x		Guatemala, Mexico	0		0	0	0		NA	0		0	1		NA	NA	0	0	0	0	NA		I	S
BLB 946-5	accessions	bulbocastanum	Bulbocastana	2x		Guatemala, Mexico	0		0	0	0		0	0		0	0		0	2	0	1	0	0	NA		I	S
BLB 947-1	accessions	bulbocastanum	Bulbocastana	2x		Guatemala, Mexico	0		0	0	0		NA	0		0	0		NA	0	0	0	0	0	NA
BLB 947-2	accessions	bulbocastanum	Bulbocastana	2x		Guatemala, Mexico	0		0	NA	0		NA	0		0	0		NA	NA	NA	NA	NA	NA	NA
BLB 947-3	accessions	bulbocastanum	Bulbocastana	2x		Guatemala, Mexico	0		0	0	0		NA	0		0	0		NA	NA	NA	0	0	NA	NA
BLB 947-4	accessions	bulbocastanum	Bulbocastana	2x		Guatemala, Mexico	0		0	0	0		NA	0		0	1		NA	NA	0	NA	0	0	NA
BST 118-21	accessions	brachistotrichium	Pinnatisecta	2x		Mexico	0		0	0	0		0	0		0	1		0	0	0	1	0	0	0
BST 118-22	accessions	brachistotrichium	Pinnatisecta	2x		Mexico	0		0	0	0		0	0		0	1		0	NA	0	1	0	0	NA
BUK 514-3	accessions	bukasovii	Tuberosa 2	2x		Peru	0		0	0	0		0	0		0	0		NA	0	0	0	0	0	NA	R			R
CHA 129-4	accessions	chaucha	Tuberosa 3	3x		Peru	0		0	0	0		0	0		0	0		0	0	1	0	0	0	0
CHC 246-3	accessions	chacoense	Yungasensa	2x		Argentina, Bolivia, Paraguay, Peru , Uruguay	0		0	0	0		0	0		0	0		NA	0	0	0	0	0	NA
CHC 338-1	accessions	chacoense	Yungasensa	2x		Argentina, Bolivia, Paraguay, Peru , Uruguay	0		0	0	0		0	0		0	0		0	0	0	0	0	0	NA
CHC 338-9	accessions	chacoense	Yungasensa	2x		Argentina, Bolivia, Paraguay, Peru , Uruguay	0		0	0	0		NA	0		0	0		NA	0	0	0	0	0	NA
CHC 470-3	accessions	chacoense	Yungasensa	2x		Argentina, Bolivia, Paraguay, Peru , Uruguay	0		0	1	0		0	0		0	0		0	0	NA	1	0	0	0			R
CHC 543-1	accessions	chacoense	Yungasensa	2x		Argentina, Bolivia, Paraguay, Peru , Uruguay	0		0	1	0		NA	0		0	0		NA	0	0	0	0	0	NA
CHC 543-5	accessions	chacoense	Yungasensa	2x		Argentina, Bolivia, Paraguay, Peru , Uruguay	0		0	0	0		NA	0		0	0		NA	0	NA	0	0	NA	NA
CHC 544-1	accessions	chacoense	Yungasensa	2x		Argentina, Bolivia, Paraguay, Peru , Uruguay	0		0	0	0		NA	0		0	0		NA	NA	NA	0	0	0	NA
CHC 544-2	accessions	chacoense	Yungasensa	2x		Argentina, Bolivia, Paraguay, Peru , Uruguay	0		0	0	0		0	0		0	0		0	0	0	0	0	0	NA
CHC 544-5	accessions	chacoense	Yungasensa	2x		Argentina, Bolivia, Paraguay, Peru , Uruguay	0		0	0	0		0	0		0	0		0	0	0	0	0	0	0
CHC 547-1	accessions	chacoense	Yungasensa	2x		Argentina, Bolivia, Paraguay, Peru , Uruguay	0		0	0	0		0	0		0	0		0	0	0	0	0	0	0		I	R
CHC 548-1	accessions	chacoense	Yungasensa	2x		Argentina, Bolivia, Paraguay, Peru , Uruguay	0		0	0	0		0	0		0	0		0	0	0	1	0	0	NA			R
circ QUM 341-5	accessions	circaeifolium quimense	Circaeifolia	2x		Bolivia	0		0	0	0		0	0		0	0		0	0	0	1	0	0	NA
circ QUM 567-1	accessions	circaeifolium quimense	Circaeifolia	2x		Bolivia	0		0	0	0		0	0		0	1		0	0	0	1	0	0	0		R
circ QUM 567-2	accessions	circaeifolium quimense	Circaeifolia	2x		Bolivia	0		0	0	0		0	0		0	1		0	0	0	1	0	0	0		R
CPH 336-1	accessions	cardiophyllum	Cardiophylla	2x		Mexico	0		0	0	0		0	0		0	1		0	0	0	1	0	0	NA			I	R
CPH 541-2	accessions	cardiophyllum	Cardiophylla	2x		Mexico	0		0	0	0		0	0		0	1		0	NA	0	1	0	0	NA			I	I
CRC 564-3	accessions	circaeifolium	Circaeifolia	2x		Bolivia	0		0	0	0		0	0		0	0		0	0	NA	1	0	0	NA		I	I	S
CRC 564-4	accessions	circaeifolium	Circaeifolia	2x		Bolivia	0		0	0	0		0	1		0	0		0	0	0	1	0	0	NA		I	I	S
DMS 264-1	accessions	demissum	Demissa	6x		Guatemala, Mexico	0		0	1	0		0	0		0	1		0	0	0	1	0	0	0
DMS 264-4	accessions	demissum	Demissa	6x		Guatemala, Mexico	0		0	1	0		0	0		0	1		0	0	NA	1	0	0	0
DMS 264-5	accessions	demissum	Demissa	6x		Guatemala, Mexico	0		0	1	0		0	0		0	1		0	0	0	1	0	0	0
DMS 299-2	accessions	demissum	Demissa	6x		Guatemala, Mexico	0		0	1	0		0	0		0	1		0	0	0	1	0	0	0
DMS 299-4	accessions	demissum	Demissa	6x		Guatemala, Mexico	0		0	1	0		0	0		0	1		0	0	0	1	0	0	NA
DMS 342-2	accessions	demissum	Demissa	6x		Guatemala, Mexico	NA		0	1	0		0	0		0	1		NA	0	0	1	0	0	0
DMS 343-1	accessions	demissum	Demissa	6x		Guatemala, Mexico	0		1	1	0		0	NA		0	1		NA	0	NA	1	NA	0	NA
DMS 344-18	accessions	demissum	Demissa	6x		Guatemala, Mexico	0		0	1	0		0	0		0	1		NA	0	NA	1	0	0	NA			I	I
EDN 150-4	accessions	edinense	Demissa	5x		Mexico	0		0	1	0		0	0		0	1		0	0	0	0	0	0	0
EDN 151-1	accessions	edinense	Demissa	5x		Mexico	0		0	1	0		0	0		0	1		0	0	0	0	0	0	1
EDN 151-3	accessions	edinense	Demissa	5x		Mexico	0		0	1	0		0	0		0	1		0	0	0	0	0	0	1
GRL 607-1	accessions	gourlayi	Longipedicellata	2x		Argentina, Bolivia	0		0	0	0		0	0		NA	0		0	0	0	1	0	0	0	R
GRR 348-1	accessions	guerreroense	Demissa	6x		Mexico	0		1	0	1		0	0		0	1		0	0	0	1	0	0	1				I
GRR 348-2	accessions	guerreroense	Demissa	6x		Mexico	0		1	0	1		0	0		0	1		0	0	0	1	0	0	1				I
HJT 349-3	accessions	hjertingii	Longipedicellata	4x		Mexico	0		0	1	0		0	0		0	0		0	0	0	1	0	0	0	S			S
HJT 643-1	accessions	hjertingii	Longipedicellata	4x		Mexico	0		0	1	0		0	0		0	0		0	0	0	1	0	0	0
INM 658-1	accessions	incamayoense	Tuberosa 3	2x		Argentina	NA		0	0	0		NA	0		0	0		NA	2	0	1	0	0	NA	S		R
JAM 355-10	accessions	jamesii	Pinnatisecta	2x		Mexico, United States	0		0	0	0		0	0		0	0		NA	2	0	1	0	0	NA			I
LPH 357-6	accessions	leptophyes	Tuberosa 2,3	2x		Bolivia, Peru	0		0	0	0		0	0		0	0		0	0	0	0	0	0	1			R
MCD 360-1	accessions	microdontum	Tuberosa 3	2x		Argentina, Bolivia	0		0	0	0		0	0		0	0		0	0	0	1	0	0	0
MCD 360-5	accessions	microdontum	Tuberosa 3	2x		Argentina, Bolivia	0		0	0	0		0	0		0	1		0	0	0	1	0	0	0
MCD 360-8	accessions	microdontum	Tuberosa 3	2x		Argentina, Bolivia	0		0	0	0		0	0		0	0		0	0	0	1	0	0	0
MCD 958-3	accessions	microdontum	Tuberosa 3	2x		Argentina, Bolivia	0		0	0	0		NA	0		0	0		NA	0	0	1	0	0	NA
MCD 959-5	accessions	microdontum	Tuberosa 3	2x		Argentina, Bolivia	2		0	0	0		0	0		0	0		0	0	0	1	0	0	0
MCD 994-1	accessions	microdontum	Tuberosa 3	2x		Argentina, Bolivia	2		0	0	0		NA	0		0	0		NA	0	0	0	0	0	NA	R
MCD 994-2	accessions	microdontum	Tuberosa 3	2x		Argentina, Bolivia	1		0	0	0		0	0		0	0		0	0	0	0	0	0	0	R
MCQ 186-4	accessions	mochiquense	Tuberosa 2	2x		Peru	0		0	1	0		NA	0		0	0		NA	0	0	0	0	0	NA
MCQ 717-3	accessions	mochiquense	Tuberosa 2	2x		Peru	0		0	1	0		NA	0		0	0		0	0	0	0	0	0	NA			I	R
MED 183-4	accessions	medians	Tuberosa 2	2x		Peru	0		0	0	0		0	0		0	0		0	0	0	0	0	0	0
micr GIG 710-5	accessions	microdontum gigantophyllum	Tuberosa 3	2x		Argentina, Bolivia	0		0	0	0		0	0		0	0		0	0	0	1	0	0	0		I		R
micr GIG 712-6	accessions	microdontum gigantophyllum	Tuberosa 3	2x		Argentina, Bolivia	0		0	0	0		0	0		0	1		0	0	NA	0	0	0	NA		R
micr GIG 712-9	accessions	microdontum gigantophyllum	Tuberosa 3	2x		Argentina, Bolivia	0		0	0	0		0	0		0	1		0	0	0	1	0	0	0		R
micr GIG 715-1	accessions	microdontum gigantophyllum	Tuberosa 3	2x		Argentina, Bolivia	1		0	0	0		0	0		0	0		0	0	1	1	0	0	0	R
micr GIG 956-1	accessions	microdontum gigantophyllum	Tuberosa 3	2x		Argentina, Bolivia	1		0	1	0		0	0		0	0		0	0	0	1	0	0	NA				R
micr GIG 957-1	accessions	microdontum gigantophyllum	Tuberosa 3	2x		Argentina, Bolivia	0		0	0	0		0	0		0	0		0	0	0	1	0	0	0		I	R
micr GIG 965-2	accessions	microdontum gigantophyllum	Tuberosa 3	2x		Argentina, Bolivia	0		0	0	0		1	0		0	0		0	0	0	0	0	0	0				R
NCD 734-1	accessions	neocardenasii	Tuberosa 3	2x		Bolivia	0		0	0	0		0	0		0	0		0	1	0	0	0	0	0			I
OCR 194-22	accessions	ochranthum					0		0	NA	0		NA	0		0	0		NA	0	0	0	0	0	NA
OCR 194-23	accessions	ochranthum					0		0	0	0		0	0		0	0		0	0	0	0	0	0	0
OCR 194-25	accessions	ochranthum					0		0	0	0		0	0		0	0		0	0	0	0	0	0	NA
OPL 750-2	accessions	oplocense	Tuberosa 3	2x		Argentina, Bolivia	0		0	0	0		0	0		0	0		0	2	0	0	0	0	NA			I	I
OPL 755-1	accessions	oplocense	Tuberosa 3	2x		Argentina, Bolivia	0		0	0	0		0	0		0	0		0	2	0	0	0	0	0
PAM 288-2	accessions	pampasense	Tuberosa 2	2x		Peru	0		0	0	0		0	0		0	0		NA	2	NA	0	0	0	NA
PHU 200-4	accessions	phureja	Tuberosa 3	2x		Bolivia, Colombia, Ecuador, Peru	0		0	0	0		0	0		0	0		0	0	1	0	0	0	0
PHU 201-3	accessions	phureja	Tuberosa 3	2x		Bolivia, Colombia, Ecuador, Peru	0		0	0	0		0	0		0	0		0	0	0	0	0	0	1
PHU 372-8	accessions	phureja	Tuberosa 3	2x		Bolivia, Colombia, Ecuador, Peru	0		0	0	0		0	0		0	0		0	0	1	0	0	0	0
PLD 376-4	accessions	polyadenium	Polyadenia	2x		Mexico	0		0	0	0		0	0		0	0		0	NA	0	1	0	0	0	R			R
PLD 783-1	accessions	polyadenium	Polyadenia	2x		Mexico	0		0	0	0		0	0		0	0		0	2	0	1	0	0	0		I		S
PLT 379-1	accessions	polytrichon	Longipedicellata	4x		Mexico	0		0	1	0		0	0		0	0		0	0	0	1	0	0	1	S	S	S
PNT 777-2	accessions	pinnatisectum	Pinnatisecta	2x		Mexico	0		0	0	0		0	0		0	0		0	0	0	1	0	0	NA				R
RAPxSPL 410-1	accessions	raphanifolium x sparsipilum	Megistacroloba / Tuberosa 3	2x			0		0	0	0		0	0		0	1		0	0	0	1	0	0	0
RCH 210-2	accessions	rechei	Tuberosa 3	2x, 3x			0		NA	0	0		0	0		0	0		0	0	0	0	NA	NA	NA
RCH 210-5	accessions	rechei	Tuberosa 3	2x, 3x			0		0	0	0		0	0		0	0		0	0	0	1	0	0	0
SCR 849-2	accessions	sucrense	Tuberosa 3	4x		Bolivia	0		0	0	0		0	0		0	0		0	1	0	0	0	0	1		S	S
SPG 386-2	accessions	spegazzini	Tuberosa 3	2x		Argentina	0		1	0	0		0	0		0	0		0	0	0	0	0	0	NA	S
STN 829-3	accessions	stenotomum	Tuberosa 3	2x		Bolivia, Peru	0		0	0	0		0	0		0	0		0	0	0	0	0	0	0		S	S	I
STO 298-1	accessions	stoloniferum	Longipedicellata	4x		Mexico	0		0	0	0		0	0		0	0		0	0	0	1	0	0	1
STO 836-1	accessions	stoloniferum	Longipedicellata	4x		Mexico	0		0	1	0		0	0		0	0		0	0	NA	1	0	0	NA	R
STO 840-1	accessions	stoloniferum	Longipedicellata	4x		Mexico	0		0	0	0		0	0		0	0		0	0	0	1	0	0	1			S	S
STO 842-2	accessions	stoloniferum	Longipedicellata	4x		Mexico	0		0	1	0		0	0		0	0		0	0	0	1	0	0	NA			I
STO 842-6	accessions	stoloniferum	Longipedicellata	4x		Mexico	0		0	1	0		0	0		0	0		NA	0	NA	1	0	0	1			I
STO 842-9	accessions	stoloniferum	Longipedicellata	4x		Mexico	0		0	0	0		0	0		0	0		0	0	0	1	0	0	1			I
tub ADG 240-2	accessions	tuberosum andigena	Tuberosa 3	2x		Andes. Argentina-Mexico	0		0	1	1		0	0		0	0		0	0	0	0	0	0	0
VER 393-10	accessions	verrucosum	Tuberosa 1	2x		Mexico	0		0	0	0		0	0		0	0		NA	0	NA	0	0	0	NA
VER 393-4	accessions	verrucosum	Tuberosa 1	2x		Mexico	0		1	0	0		0	0		0	0		0	0	0	1	0	0	0
VER 909-1	accessions	verrucosum	Tuberosa 1	2x		Mexico	0		1	0	0		0	0		0	0		0	2	0	1	0	0	NA
VER 910-2	accessions	verrucosum	Tuberosa 1	2x		Mexico	0		0	0	0		0	0		0	0		0	0	0	1	0	0	1
VER 919-2	accessions	verrucosum	Tuberosa 1	2x		Mexico	0		0	0	0		0	0		0	0		0	0	NA	1	0	0	1		I	I
VER 919-4	accessions	verrucosum	Tuberosa 1	2x		Mexico	0		0	0	0		0	0		0	0		NA	0	NA	1	0	0	1		I	I
VER 989-1	accessions	verrucosum	Tuberosa 1	2x		Mexico	0		0	0	NA		0	0		0	0		0	0	0	1	0	0	1			S	S
VRN 901-6	accessions	vernei	Tuberosa 3	2x		Argentina	0		0	0	0		0	0		0	1		0	0	NA	0	1	1	1				I
VRN 904-6	accessions	vernei	Tuberosa 3	2x		Argentina	1		0	NA	0		NA	0		0	1		NA	0	0	0	0	2	NA
VRN 982-5	accessions	vernei	Tuberosa 3	2x		Argentina	0		0	0	0		0	0		0	0		0	0	0	1	0	0	0				R
VRN 984-2	accessions	vernei	Tuberosa 3	2x		Argentina	0		0	0	0		0	0		0	1		NA	0	NA	0	1	0	0			R	R
VRN 985-5	accessions	vernei	Tuberosa 3	2x		Argentina	2		0	0	0		0	0		0	1		0	0	0	0	0	2	0			I	R
VRN 986-1	accessions	vernei	Tuberosa 3	2x		Argentina	0		0	0	0		0	0		0	1		0	0	0	0	2	2	0
WBR 253-1	accessions	weberbaueri	Tuberosa 2				0		0	0	0		0	0		0	0		0	0	0	0	0	0	0
Achilles	varieties	tuberosum		4x	2008	HOL	1		0	0	0		0	0		0	0		0	1	0	0	1	1	0	R
Actaro	varieties	tuberosum		4x	2013	HOL	1		0	0	0		1	1		0	0		0	0	1	0	1	0	0	R	R	R		R		y
ADAM	varieties	tuberosum		4x	2005	POL	0		0	1	1		1	0		0	0		1	0	0	0	0	0	0	R	R	R	R	R	?	?
Adretta	varieties	tuberosum		4x	1975	DDR	1		0	0	0		0	0		0	0		0	1	1	0	0	0	0	R
Agria	varieties	tuberosum		4x	1985	BRD	1		0	0	0		0	0		0	0		0	0	0	0	0	0	0	R	S	S
Alegria	varieties	tuberosum		4x	2003	BRD	1		0	0	0		0	0		0	0		0	0	0	1	0	0	1	R		S		S
AM78-3704	varieties	tuberosum		4x		HOL	1		0	0	0		1	1		0	0		0	0	0	0	1	1	0	R	R	R		R		y
Amanda	varieties	tuberosum		4x	1986	SWE	1		0	0	1		0	0		0	0		NA	0	0	1	0	0	0	R	R	R		S	n
Andante	varieties	tuberosum		4x	2004	BRD	1		0	0	0		1	0		0	0		1	1	0	0	0	0	1	R	R	R	R	R		n
Annabelle	varieties	tuberosum		4x	2001	HOL	1		0	0	0		0	0		0	0		0	1	0	0	0	0	0	R	S	S		S
ANTARES	varieties	tuberosum		4x	1961	DDR	1		0	0	0		0	0		0	0		0	0	NA	0	0	0	0	R	R			R
APOLLO	varieties	tuberosum		4x	1956	DDR	2		0	0	0		0	0		0	0		0	0	0	0	0	0	0	R	R			R
Aquila	varieties	tuberosum		4x	1942	GER	0		0	0	0		0	0		0	0		0	0	NA	0	0	0	0	R
Astarte	varieties	tuberosum		4x	1976	HOL	2		0	0	0		0	0		0	0		0	0	0	0	1	1	0	R	I	I		R
Asterix	varieties	tuberosum		4x	1991	HOL	2		0	0	0		0	0		0	0		1	1	0	0	1	1	0	R	S
Atlantic	varieties	tuberosum		4x	1976	USA	0		0	0	0		0	0		0	0		0	0	NA	0	0	0	1	S
Avano	varieties	tuberosum		4x	2005	HOL	2		0	0	0		1	1		0	0		0	1	0	1	1	2	0	R	R	R		R		y
Avaya	varieties	tuberosum		4x	2005	HOL	1		0	0	0		1	1		0	0		0	1	0	0	1	1	0	R	R	R		R		y
Aveka	varieties	tuberosum		4x	2001	HOL	1		0	0	0		0	0		0	0		0	1	0	1	1	1	0	R		I		S
Avenance	varieties	tuberosum		4x	2005	HOL	1		0	0	0		0	0		0	0		0	0	0	0	1	2	0	R	S	R		I
Aventra	varieties	tuberosum		4x	2005	HOL	0		0	0	0		0	0		1	1		0	1	0	0	1	1	1	S	R	R		R			?
Averia	varieties	tuberosum		4x	2004	HOL	1		0	0	0		1	1		0	0		NA	0	0	0	1	2	0	R	R	R				y
Aviala	varieties	tuberosum		4x	2004	HOL	1		0	0	0		0	0		0	0		0	1	0	1	1	2	0	R	R	R		S
Axion	varieties	tuberosum		4x	2008	HOL	2		0	0	0		1	1		0	0		NA	0	0	0	1	1	0	R	R	R		R		y
Belita	varieties	tuberosum		4x	1986	HOL	1		0	0	0		0	0		0	0		0	1	0	0	1	1	0	R	R	R		R
Berber	varieties	tuberosum		4x	1984	HOL	1		0	0	0		1	1		0	0		1	1	0	0	0	0	0	R	S	S		S		y
Bintje	varieties	tuberosum		4x	1910	HOL	0		0	0	0		0	0		0	0		1	1	0	0	0	0	0	S		S
Bonza	varieties	tuberosum		4x		GER	1		1?	1	0		0	0		0	0		1	1	0	0	0	0	0	R	R	R			?
Bzura	varieties	tuberosum		4x	1983	POL	1		0	1	1		0	0		0	0		NA	0	NA	0	0	0	0	R	R	R	R	R	y
Capella	varieties	tuberosum		4x	1943	GER	1		0	0	0		0	0		0	0		0	0	0	0	0	0	0	R
CARRERA	varieties	tuberosum		4x	1999	HOL	1		0	0	0		0	0		0	0		NA	0	NA	0	0	0	0	R	S	R		S
Caruso	varieties	tuberosum		4x	2004	BRD	0		0	0	0		0	0		0	0		0	0	0	0	0	0	0	R	R	R		S
CEKIN	varieties	tuberosum		4x	2004	POL	1		0	1	1		0	0		0	0		0	0	0	0	0	0	NA	R	R	R	R	R	?
Celandine	varieties	tuberosum		4x	2013	HOL	0		0	0	0		1	1		0	0		0	1	0	0	0	0	0	S	S	R		I		y
Colomba	varieties	tuberosum		4x	2011	HOL	1		0	0	0		0	0		0	0		0	0	0	1	1	1	0	R	S	S		S
Constantina	varieties	tuberosum		4x		BRD	1		0	1	1		0	0		0	0		1	1	0	0	0	0	1	R	R	R	R	R	?
Defender	varieties	tuberosum		4x		USA	1		0	1	1		0	0		0	0		0	0	0	0	0	0	0	R					y
Delcora	varieties	tuberosum		4x	1988	HOL	1		0	0	0		0	0		0	0		0	0	1	0	0	0	0	R	R	R		S
Deodara	varieties	tuberosum		4x	1913	GER	0		0	0	0		0	0		0	0		1	0	NA	0	0	0	0	S	S	S	S	S
Desiree	varieties	tuberosum		4x	1962	HOL	1		0	0	0		0	0		0	NA		0	0	0	0	0	0	0	R	S	S	S	S
DM 1-3 516 (R44)	varieties	phureja		2x			0		0	0	0		0	0		0	0		NA	0	NA	0	0	0	0
Elkana	varieties	tuberosum		4x	1978	HOL	1		0	0	0		0	0		0	0		0	0	NA	0	1	1	0	R	S	S		S
Eurobona	varieties	tuberosum		4x		BRD	2		0	0	0		0	0		0	0		NA	0	NA	0	0	0	0	R		R
Eurotonda	varieties	tuberosum		4x		BRD	1		0	1	1		0	0		0	0		0	0	0	1	0	0	0	R	R		R	R	?
EUROVIVA	varieties	tuberosum		4x		BRD	2		0	0	0		0	0		0	0		NA	1	NA	1	0	0	0	R	R	R	R	R
Festien	varieties	tuberosum		4x	2000	HOL	0		0	0	0		0	0		0	0		0	1	0	0	1	2	0	S	R	R		I
Fidelia	varieties	tuberosum		4x		GER	1		0	0	0		0	0		0	0		1	1	0	0	0	0	1	R
Folva	varieties	tuberosum		4x	1989	DEN	2		0	0	0		0	0		0	0		0	1	0	0	0	0	0	R	S	S		S
Gandawa	varieties	tuberosum		4x	2004	POL	1		0	1	1		0	0		0	0		0	0	0	0	0	0	0	R	R	R	R	R	?
Gawin	varieties	tuberosum		4x	2010	POL	0		0	1	1		0	0		0	0		0	1	0	0	0	0	0	R	R	R		R	?
GIEWONT	varieties	tuberosum		4x	1955	POL	1		0	0	0		0	0		0	0		0	1	NA	0	0	0	1	R	S	S	S	S
Goldrush	varieties	tuberosum		4x	1992	USA	0		0	1	1		0	0		0	0		0	0	0	0	0	0	0						y
Hansa	varieties	tuberosum		4x	1957	BRD	0		0	0	0		0	0		0	0		1	1	0	0	0	0	1	S	R	S
HB93-7108-08	varieties	tuberosum		2x			0		0	0	0		0	0		0	0		0	0	0	0	0	0	0
IBIS	varieties	tuberosum		4x	1987	POL	0		0	1	1		0	0		0	0		1	1	0	0	0	0	1	R					y
IKAR	varieties	tuberosum		4x	1983	SU	0		0	1	1		0	0		0	0		0	1	0	0	0	0	0	R	R	R	R	R	y
Inca Dawn	varieties	phureja		2x?		UK	0		0	0	2		0	0		0	0		0	0	0	0	0	0	0						?
Inca Rosa	varieties	phureja		2x?		UK	0		0	0	1		0	0		0	0		0	0	0	0	0	0	1						?
Inca Sun	varieties	phureja		2x?		UK	0		0	0	0		0	0		0	0		0	0	1	0	0	0	NA
Innovator	varieties	tuberosum		4x	1999	HOL	1		0	0	0		0	0		0	0		0	0	0	1	0	0	0	R	S	S		S
Jennifer	varieties	tuberosum		4x	2015	HOL	1		0	1	0		0	0		0	0		1	0	0	0	0	0	1	I	S	S		S	n
Kanjer	varieties	tuberosum		4x	1996	HOL	0		0	0	0		0	0		1	1		0	1	0	0	1	2	1	I	R	R					y
Kantara	varieties	tuberosum		4x	1997	HOL	1		0	0	0		NA	0		0	0		NA	0	NA	0	1	2	NA	R	R	R		S
Kardal	varieties	tuberosum		4x	1988	HOL	1		0	0	0		0	0		0	0		0	0	0	0	0	0	0	R		S
Karlena	varieties	tuberosum		4x	1988	DDR	1		0	0	0		0	0		0	0		0	1	NA	0	0	0	0	R
Karolin	varieties	tuberosum		4x	1990	BRD	0		0	1	1		0	0		0	0		0	0	NA	0	0	0	1	R	R	R	R	R	y
Katinka	varieties	tuberosum		4x	1998	HOL	1		0	0	0		1	1		0	0		0	0	0	0	1	1	0	R	R	R		R		y
Kuba	varieties	tuberosum		4x	1999	POL	0		0	1	1		0	0		0	0		0	1	1	0	0	0	0	R	R	R	R	R	y
Kuras	varieties	tuberosum		4x	1996	HOL	1		0	0	0		0	0		0	0		NA	0	0	NA	NA	NA	1	R	S	S
Labadia	varieties	tuberosum		4x	2001	HOL	1		0	0	0		0	0		0	0		1	1	0	1	0	0	0	R
Lady Sara	varieties	tuberosum		4x	2013	HOL	1		0	1	1		0	0		0	0		0	0	0	0	0	0	0	R					y
LORCH	varieties	tuberosum		4x	1931	SU	0		0	0	0		0	0		0	0		0	1	0	0	0	0	1
Ludmilla	varieties	tuberosum		4x	2008	BRD	1		0	0	0		0	0		0	0		0	0	0	1	0	0	1	R	S	S		S
Markies	varieties	tuberosum		4x	1997	HOL	0		0	0	0		0	0		0	0		0	0	0	0	0	0	0	S	S	S
Mayan Gold	varieties	phureja		2x?		UK	0		0	0	0		0	0		0	0		0	0	1	0	0	0	0
Mayan Twilight	varieties	phureja		2x?		UK	0		0	0	0		0	0		0	0		0	0	NA	0	0	0	0
Megusta	varieties	tuberosum		4x	2010	BRD	0		0	1	1		0	0		0	0		NA	0	0	0	0	0	1	R	R	R		R	?
Miriam	varieties	tuberosum		4x	1988	BRD	1		0	0	0		NA	0		0	0		0	1	0	0	0	0	0	R	R	R		S
Monalisa	varieties	tuberosum		4x	1982	HOL	1		0	0	0		0	0		0	0		0	0	0	0	0	0	0	R	R
MPI 44.1016_10	varieties	tuberosum		4x		GER	0		0	1	0		0	0		0	0		0	1	0	0	0	0	NA	R	S	S		S	n
MPI 44.1016_24	varieties	tuberosum		4x		GER	0		0	0	0		0	0		0	0		0	0	0	0	0	0	1	R	R	R		R
Nomade	varieties	tuberosum		4x	1995	HOL	1		0	0	0		0	0		0	0		0	0	0	0	1	1	0	R	R	I		S
Opal	varieties	tuberosum		4x	1961	POL	1		0	0	0		0	0		0	0		0	0	0	0	0	0	1	R	S	I		S
ORA	varieties	tuberosum		4x	1952	DDR	0		0	1	1		1	0		0	0		0	1	0	0	0	0	0	R	R	R	R	R	y	n
Otolia	varieties	tuberosum		4x		BRD	1		0	0	0		0	0		0	0		1	1	0	0	0	0	1	R		R		R
Panamera	varieties	tuberosum		4x	2013	HOL	1		0	0	0		0	0		0	0		1	1	0	0	0	0	0	R	S	S		S
Panda	varieties	tuberosum		4x	1986	BRD	0		0	0	0		1	1		0	0		0	0	0	0	0	0	1	R	R	R	R	R		n
Parella	varieties	tuberosum		4x		HOL	1		0	0	0		0	0		0	0		0	1	0	0	0	0	0	R	R	R		S
Paroli	varieties	tuberosum		4x		GER	1		0	0	0		0	0		0	0		1	1	1	0	0	0	0	R
Plasettie	varieties	tuberosum		4x	2009	HOL	1		0	0	0		0	0		0	0		1	1	0	0	1	1	1	R		R		R
Plasstarke	varieties	tuberosum		4x	2007	HOL	1		0	0	0		1	1		0	0		0	0	0	0	0	0	0	I	R	R		R		y
POLESSKY ROSOVY	varieties	tuberosum		4x	1978	SU	0		0	0	0		0	0		0	0		0	0	0	0	0	0	0
Princess	varieties	tuberosum		4x	1998	BRD	0		0	0	0		0	0		0	0		0	1	0	0	0	0	1	S	S	S		R
Producent	varieties	tuberosum		4x	1984	HOL	2		0	0	0		0	0		0	0		0	0	0	0	0	0	0	R	S	S		S
Provento	varieties	tuberosum		4x	1994	HOL	1		0	0	0		0	0		0	0		0	0	0	0	0	0	0	R	R	R
RH90-37-012	varieties	tuberosum		2x		HOL	0		0	0	0		0	0		0	0		0	0	0	0	0	0	0
Royal	varieties	tuberosum		4x	2008	DEN	1		0	0	0		0	0		0	0		0	0	0	0	1	1	NA	R	R	R		S
RUDAWA	varieties	tuberosum		4x	2002	POL	1		0	1	1		0	0		0	0		0	0	0	0	0	0	0	R		R			?
Saphir	varieties	tuberosum		4x	1960	BRD	1		0	0	0		0	0		0	0		NA	1	NA	0	0	0	1	R	S	R	R	R
Sarpo Mira	varieties	tuberosum		4x	<2003	HUN	0		0	0	0		0	0		0	0		0	1	0	0	0	0	0	S		R
Seresta	varieties	tuberosum		4x	1994	HOL	1		0	0	0		1	1		0	0		0	0	0	0	1	1	0	R	R	R		R		y
Simply red	varieties	tuberosum		4x	2001	HOL	1		0	0	0		0	0		0	0		1	1	0	0	0	0	1	R	S			R
Smart	varieties	tuberosum		4x	2008	HOL	1		0	0	0		0	0		0	0		0	0	1	0	0	0	0	R	S	S		R
SONDA	varieties	tuberosum		4x	2002	POL	0		0	1	1		0	0		0	0		1	0	NA	0	0	0	1	R	R				?
SPECTRA	varieties	tuberosum		4x	2016	HOL	NA		0	0	0		1	1		0	2		NA	0	NA	0	0	0	0	R		R				?	?
Starga	varieties	tuberosum		4x	2000	HOL	1		0	0	0		0	0		0	0		0	0	0	0	1	1	0	R	R	I
Talent	varieties	tuberosum		4x	2006	BRD	1		0	0	0		0	0		0	0		NA	0	1	0	0	0	1	R	I	I		S
Temp	varieties	tuberosum		4x	1965	SU	1		0	1	1		1	0		0	0		0	1	NA	0	0	0	0						y	n
TIVOLI	varieties	tuberosum		4x	2002	DEN	1		0	0	0		0	0		0	0		0	0	0	0	0	0	1	R	R	R		R?
Tomensa	varieties	tuberosum		4x	1989	BRD	0		0	0	0		0	0		0	0		NA	0	NA	0	0	0	1	S	S	S	S	S
Transit	varieties	tuberosum		4x	2009	BRD	1		0	1	1		0	0		0	0		1	0	NA	0	0	0	0	R	R	R		R	y
Ulme	varieties	tuberosum		4x	1991	BRD	0		0	1	1		0	0		0	0		1	1	NA	0	0	0	0	R	R	R		R	y
ULTRA	varieties	tuberosum		4x	1999	HOL	0		0	0	0		0	0		0	0		0	0	NA	0	0	0	0	S		R
Van Gogh	varieties	tuberosum		4x	1989	HOL	0		0	0	0		0	0		0	0		NA	1	NA	1	0	0	0	R
VE71-105	varieties	tuberosum		4x		HOL	1		0	0	0		0	0		1	1		NA	1	0	0	1	1	1	R	I	R		S			y
VR-808	varieties	tuberosum		4x	2009	HOL	1		0	0	0		0	0		0	0		0	0	1	0	0	0	0	R	S	S		S
VTN62.33.3	varieties	tuberosum		4x		HOL	1		0	0	0		0	0		0	0		1	0	NA	0	1	1	0	R	S	S		S
ZAGLOBA	varieties	tuberosum		2x	2007	POL	1		0	1	1		0	0		0	0		0	1	0	0	0	0	0	R	R	R		R	y
Atlantic*	varieties *	tuberosum		4x	1976	USA		0				0			0			0								S
Burbank*	varieties *	tuberosum		4x	1876	USA		1				0			0			0								R
Dakota Diamond*	varieties *	tuberosum		4x	2006	USA		0				0			0			0
Early Rose*	varieties *	tuberosum		4x	1867	USA		0				0			0			0								S
Garnet Chili*	varieties *	tuberosum		4x	1857	USA		0				0			0			0
Irish Cobbler*	varieties *	tuberosum		4x	1876	USA		1				0			0			0								R
Kalkaska*	varieties *	tuberosum		4x	2007	USA		0				0			0			0
Katahdin*	varieties *	tuberosum		4x	1932	USA		0				0			0			0								S
Kennebec*	varieties *	tuberosum		4x	1948	USA		0				0			0			0								S
Missaukee*	varieties *	tuberosum		4x	2009	USA		0				0			0			0
Mountain Rose*	varieties *	tuberosum		4x		USA		0				0			0			0
Norland*	varieties *	tuberosum		4x	1957	USA		1				0			0			0
Premier Russet*	varieties *	tuberosum		4x	2006	USA		1				0			0			0
Purple Majesty*	varieties *	tuberosum		4x		USA		0				0			0			0
Rio Grande Russet*	varieties *	tuberosum		4x		USA		0				0			0			0
Russet Burbank*	varieties *	tuberosum		4x	1908	USA		1				0			0			0								R
Russet Norkotah*	varieties *	tuberosum		4x	1987	USA		1				0			0			0
Shepody*	varieties *	tuberosum		4x	1980	CAN		0				0			0			0								S
Sierra Gold*	varieties *	tuberosum		4x	2003	USA		0				0			0			0
Snowden*	varieties *	tuberosum		4x	1990	USA		0				0			0			0
Spunta*	varieties *	tuberosum		4x	1968	HOL		1				0			0			0								R
Superior*	varieties *	tuberosum		4x	1961	USA		0				0			0			0
Yukon Gold*	varieties *	tuberosum		4x	1980	CAN		0				0			0			0								I

## Sheet: legend
a. accession and variety information were respectively retreived from https://www.plantbreeding.wur.nl/SolRgenes or https://www.plantbreeding.wur.nl/PotatoPedigree/index.html
b. The presence/absence of the Sen genes was tested using the indicated markers or using CoSSA. 0: absent, 1: present, r: recombinant
c. Resistance scores, R: resistant, I: intermediate, S: susceptible, see Supplementary File 1
d. Putative resistance sources in the varieties pedigree, y: yes, n: no, ?: unknown.
* These varieties were screened for Sen1, Sen3, Sen4 and Sen5 using CoSSA, see Supplementary File 6
