# Supplementary material for: A Hitchhiker’s guide to the potato wart disease resistance galaxy
Source: Theor Appl Genet. 2020 Sep 12;133(12):3419–39. doi: 10.1007/s00122-020-03678-x (PMC7567731; doi:10.1007/s00122-020-03678-x)
Supplement: Supplementary file 5 — Supplementary File 4 Whole genome sequencing data and analysis. Sequencing depths, a description of the different CoSSA workflows and a summary of the CoSSA k-mers subsets for all the workflows. (XLSX 23 kb) [file 122_2020_3678_MOESM5_ESM.xlsx]

## Sheet: Samples sequencing depths
Sample	Population	Depth	Depth / haploid genome
Aventra	AxD & KxA	54.9833	13.7458
Desiree	AxD & KxA	45.5976	11.3994
Kuras	AxD & KxA	42.5786	10.6446
AxDK_Sen1_RB	AxD & KxA	72.3476	18.0869
AxDK_SB	AxD & KxA	70.7595	17.6899
Axion	AxV	52.2917	13.0729
VR808	AxV	44.9262	11.2315
AxV_RB	AxV	18.4524	4.6131
AxV_SB	AxV	17.1286	4.28214
AM78-3704	-	40.9917	10.2479
Actaro	-	48.7643	12.1911
Kuba	KxL	72.1119	18.028
Ludmilla	KxL	70.144	17.536
KxL_RB	KxL	61.9071	16
KxL_SB	KxL	82.1821	20.5455
KxL_P2P6RB	KxL	97.0798	24.2699
Andante	Saka1	46.2012	11.5503
Alegria	Saka1	45.8774	11.4693
Saka1_RB_large	Saka1	13.8298	3.45744
Saka1_RB_small	Saka1	26.975	6.74375
Saka1_P1SB_large	Saka1	15.0417	3.76042
Saka1_P1SB_small	Saka1	22.95	5.7375
Saka1_chr01_RB	Saka1	75.7	18.925
Saka1_chr01_SB	Saka1	62.3	15.575

## Sheet: CoSSA workflows
Population	Population short name	Bulk 1	Bulk 2	Studied locus	Sequencing depth (Bulk 1)	% individuals with wart resistance	Expected depth of simplex loci	k-mers depth kept	S varieties used
Aventra x Desiree/Kuras	AxDK	AxDK_Sen1_RB	AxDK_SB	Sen1	72x	1	18x	[9-27]	-
Aventra x Desiree/Kuras	AxDK	AxDK_Sen1_RB	AxDK_SB	Sen5	72x	~62.5%	11x	[6-17]	Alegria, Ludmilla, VR808
Axion x VR808	AxV	AxV_RB	AxV_SB	Sen4	18x	1	5x	[4-20]	Alegria, Desiree, Kuras, Ludmilla
Saka1	Saka1	Saka1_RB	Saka1_P1RB	Andante resistances	41x	1	10x	[9-40]	-
Saka1	Saka1	Saka1_chr01_SB	Saka1_chr01_RB	Susceptibility factor	62x	1	16x	[8-60]	-
Saka1	Saka1	Saka1_chr01_RB	Saka1_chr01_SB	Andante haplotype 1a helper	76x	1	19x	[9-75]	-
Kuba x Ludmilla	KxL	KxL_RB	KxL_P2P6RB	minor effect locus for P18 full resistance	62x	1	16x	[8-60]	-

## Sheet: k-mer analysis AxV Sen4
Samples / Subsets	Sequencing depth	cutoff = 2		cutoff = 4		cutoff = 21		cutoff = 4 to 20
		Nt	Nu	Nt	Nu	Nt	Nu	Nt	Nu
Axion	52.2917	29948183170	1281412750
VR808	44.9262	25448931588	1174683160
AxV_RB	18.4524	10493079318	1188347048
AxV_SB	17.1286	10146641527	1169387041
AxV_RB minus AxV_SB = AxV_RB specific k-mers		1090216832	272280833	675713142	97643496	183694728	5775446	492018414	91868050
A/ R-bulk specific from Axion = Axion resistance specific k-mers								195954466	38573330
B/ R-bulk specific from VR808								140961787	28018939
C/ R-bulk specific from both parents								145940007	24478799
D/ R-bulk specific from none parents								9162154	796982
E/ Resistance specific k-mers minus Alegria, Desiree, Kuras, Ludmilla								88818285	17440189

## Sheet: k-mer analysis AxDK Sen5
Samples / Subsets	Sequencing depth	cutoff = 2		cutoff = 6		cutoff = 18		cutoff = 6 to 17
		Nt	Nu	Nt	Nu	Nt	Nu	Nt	Nu
Aventra	54.6197	31502530422	1242813158
Desiree	45.295	25943022966	1146690264
Kuras	42.2972	23932587315	1214501915
AxDK_Sen1_RB	71.8679	41428149069	1721548685
AxDK_SB	70.2895	40376923151	1678413810
AxDK_Sen1_RB minus AxDK_SB = AxDK_Sen1_RB specific k-mers		718151348	197803897	282225600	32765207	15154373	581512	267071227	32183695
A/ AxDK_Sen1_RB specific from Desiree								56498581	7561764
B/ AxDK_Sen1_RB specific from Kuras								47325905	6292869
C/ AxDK_Sen1_RB specific from Aventra = Aventra resistance specific k-mers								48978404	5934080
D/ AxDK_Sen1_RB specific from Desiree and Kuras								91213480	9799966
E/ AxDK_Sen1_RB specific from Desiree and Aventra								8186650	864080
F/ AxDK_Sen1_RB specific from Kuras and Aventra								6382726	695111
G/ AxDK_Sen1_RB specific from the three parents								4104880	407407
H/ AxDK_Sen1_RB specific from none of the parents								4380601	628418
I/ Set C minus Alegria, Ludmilla, VR808								28794943	3533028

## Sheet: k-mer analysis SakaI
Samples / Subsets	Sequencing depth	cutoff = 2		cutoff = 8		cutoff = 9		cutoff = 41		cutoff = 9 to 40		cutoff = 61		cutoff = 8 to 60		cutoff = 76		cutoff = 9 to 75
		Nt	Nu	Nt	Nu	Nt	Nu	Nt	Nu	Nt	Nu	Nt	Nu	Nt	Nu	Nt	Nu	Nt	Nu
Andante	46.2012	25330506223	1361153003
Alegria	45.8774	25931311166	1185528984
SakaI_RB	40.8048	22410502219	1360044274
SakaI_SB	37.9917	22348893232	1352749879
Saka1_chr01_RB	75.7	47309410717	1625543482
Saka1_chr01_SB	62.3	39343809415	1566824272
SakaI_RB minus SakaI_SB = SakaI_RB specific k-mers		487747788	131308751			68315496	6257111	63050	1122	68252446	6255989
A/ SakaI_RB specific k-mers from Alegria										23416270	2222171
B/ SakaI_RB specific k-mers from Andante										27826831	2626263
C/ SakaI_RB specific k-mers from both parents										455576	43789
D/ SakaI_RB specific k-mers from none of the parents										16553769	1363766
Saka1_chr01_RB minus Saka1_chr01_SB = Saka1_chr01_RB specific k-mers						267802002	10512103									141379833	12726	126422169	10499377
F/ Saka1_chr01_RB specific k-mers from Alegria																		54581220	4583482
G/ Saka1_chr01_RB specific k-mers from Andante																		58413012	4856252
H/ Saka1_chr01_RB specific k-mers from both parents																		5802967	400510
I/ Saka1_chr01_RB specific k-mers from none of the parents																		7624970	659133
Saka1_chr01_SB minus Saka1_chr01_RB = Saka1_chr01_SB specific k-mers		524627507	164959621	116147268	8309748							29486198	15432	86661070	8294316
J/ Saka1_chr01_SB specific k-mers from Alegria														46178573	4506608
K/ Saka1_chr01_SB specific k-mers from Andante														30768884	2944978
L/ Saka1_chr01_SB specific k-mers from both parents														4648671	454880
M/ Saka1_chr01_SB specific k-mers from none of the parents														5064942	387850

## Sheet: k-mer analysis KxL
Samples / Subsets	Sequencing depth	cutoff = 2		cutoff = 8		cutoff = 61		cutoff = 8 to 60
		Nt	Nu	Nt	Nu	Nt	Nu	Nt	Nu
Kuba	72.1119	39570998887	1290783436
Ludmilla	70.144	39107207158	1241668053
KxL_RB	61.9071	34475435516	1601951563
KxL_P2P6RB	97.0798	54371843695	1701984136
KxL_RB minus KxL_P2P6RB = P18 specific k-mers		267119031	93595047	31397824	2854063	4541650	2596	26856174	2851467
A/ P18 specific from Ludmilla								2821771	299892
B/ P18 specific from Kuba								7346760	788048
C/ P18 specific from both parents								4292701	442561
D/ P18 specific from none of the parents								12394942	1320966
