# Supplementary material for: A Hitchhiker’s guide to the potato wart disease resistance galaxy
Source: Theor Appl Genet. 2020 Sep 12;133(12):3419–39. doi: 10.1007/s00122-020-03678-x (PMC7567731; doi:10.1007/s00122-020-03678-x)
Supplement: Supplementary file 6 — Supplementary File 5 Marker validation in biparental populations. Validation of the GWAS SNPs in the AxV population (sheet 1), validation of the GWAS and CoSSA SNPs in the AxD population (sheet 2) and in the KxA population (sheet 3), validation of the CoSSA SNPs in the SaKa1 population (sheet 4) and in the KxL population (sheet 5). (XLSX 25 kb) [file 122_2020_3678_MOESM6_ESM.xlsx]

## Sheet: AxV
Marker	Method	Chromosome	Position	Expected segrega-tion ratioa	Χ2 p-valueb	Spieckermann P2c	Spieckermann P6c	Spieckermann P18c
PotVar0019258	GWAS	3	2233030	1:1	1	0.52	0.93	0.89
PotVar0019506	GWAS	3	2915213	1:1	1	0.52	0.93	0.89
PotVar0019558	GWAS	3	3006816	1:1	0.76	0.76	0.96	0.86
PotVar0106421	GWAS	3	14144678	1:1	0.68	0.83	0.52	0.56
PotVar0039597	GWAS	4	8362270	1:4:1	0	0.63	0.21	0.36
PotVar0026051	GWAS	5	3876481	1:1	0.1	0.42	0.09	0.57
PotVar0083817	GWAS	5	7541453	1:1	0.04	0.83	0.24	0.54
PotVar0084178	GWAS	5	7670810	1:1	0.18	0.24	0.86	0.18
PotVar0125819	GWAS	5	8133203	1:1	0.1	0.71	0.27	0.72
PotVar0085531	GWAS	5	8807478	1:1	0.04	0.36	0.26	0.99
PotVar0085405	GWAS	5	8808875	1:1	0.01	0.71	0.45	0.4
PotVar0083166	GWAS	6	378722	1:1	0.92	0.49	0.06	0.46
PotVar0083164	GWAS	6	378767	1:1	0.92	0.4	0.02	0.21
PotVar0082883	GWAS	6	388721	1:1	0.84	0.44	0.05	0.4
PotVar0027035	GWAS	6	3213693	1:1	0.84	0.83	0.18	0.61
PotVar0069488	GWAS	6	29621950	1:1	0.3	0.47	0.34	0.75
PotVar0065903	GWAS	6	58462327	1:1	0.3	0.51	0.94	0.91
PotVar0115378	GWAS	7	44691910	1:1	0.47	0.67	0.12	0.54
PotVar0093675	GWAS	7	45134801	1:1	0.47	0.67	0.12	0.54
PotVar0134087	GWAS	7	49456600	1:1	1	0.69	0.53	0.62
PotVar0125427	GWAS	8	45873490	1:1	0.41	0.93	0.49	0.37
PotVar0107285	GWAS	9	11227013	1:1	0.29	0.71	0.83	0.26
PotVar0064519	GWAS	11	808641	1:1	0.47	0.0126	0.33	0.42
PotVar0064625	GWAS	11	810912	1:1	0.47	0.0126	0.33	0.42
PotVar0064771	GWAS	11	812865	1:1	0.54	0.00824	0.25	0.47
PotVar0064787	GWAS	11	813322	1:1	0.54	0.00824	0.25	0.47
PotVar0066219	GWAS	11	2037454	1:1	0.14	0.000667	0.0333	0.92
PotVar0066337	GWAS	11	2261657	1:1	0.22	0.000748	0.00942	0.62
PotVar0067017	GWAS	11	2773883	1:1	0.18	0.00142	0.0223	0.69
PotVar0067459	GWAS	11	3073732	1:1	0.06	0.00621	0.0131	0.6
PotVar0110432	GWAS	11	3658073	1:1	0.06	0.00621	0.0131	0.6
PotVar0106057	GWAS	11	4346448	1:1	0.1	0.0105	0.0195	0.67
PotVar0106019	GWAS	11	4347636	1:1	0.1	0.0105	0.0195	0.67
PotVar0059284	GWAS	11	8816275	1:4:1	0.92	0.0044	0.1	0.0648
PotVar0031912	GWAS	12	43326401	01:01:00	0.17	0.0161	6.73e-11	5.73e-12
PotVar0036489	CoSSA	12	45970957	01:01:00	0.18	0.000583	3.72e-14	1.19e-13
PotVar0036325	GWAS	12	45974005	01:01:00	0.18	0.00951	6.98e-11	7.04e-12
chr12_48501410	CoSSA	12	48501410	01:01:00	0.2	0.00169	2.8e-13	6.35e-13
PotVar0037687	CoSSA	12	50379003	01:01:00	0.04	0.0201	3.54e-13	1.26e-13
PotVar0037666	GWAS	12	50379389	1:4:1	0	0.000985	2.14e-14	1.65e-15
PotVar0037404	CoSSA	12	50392236	01:01:00	0.08	0.00158	1.98e-14	7.02e-15
chr12_51499015	CoSSA	12	51499015	01:01:00	0.09	0.00113	9.37e-14	9.91e-15
a Expected segregation ratio of the marker minor allele in the offspring in function of the observed dosage in the population parents, b p-value of the Χ2 test performed to validate the goodness of fit of the segregation ratio of the tested markers with the expected segregating ratio, c p-values of the association tests performed between the marker results and the phenotypic data (Kruskal-Wallis …

## Sheet: AxD
Marker	Method	Chromosome	Position	Expected segregation ratioa	Χ2 p-valueb	GL P1c	GL P2 c	GL P6 c	GL P18 c	Spieck P1 c	Spieck P18 c
PotVar0039597	GWAS	4	8362270	1:1	0.03	0.46	0.3	0.74	0.97	0.76	0.44
PotVar0026051	GWAS	5	3876481	1:1	1	0.48	0.81	0.32	0.48	0.44	0.81
PotVar0083817	GWAS	5	7541453	1:1	0.35	0.6	0.5	0.8	0.52	0.79	0.92
PotVar0084178	GWAS	5	7670810	1:1	0.54	0.53	0.79	0.15	0.88	0.66	0.72
PotVar0125819	GWAS	5	8133203	1:1	0.64	0.87	0.92	0.19	0.78	0.81	0.95
PotVar0085531	GWAS	5	8807478	1:1	0.26	0.42	0.51	0.12	0.56	0.2	0.98
PotVar0085405	GWAS	5	8808875	1:1	0.19	0.56	0.78	0.26	0.96	0.24	0.96
chr05_47980695	CoSSA	5	47980695	1:1	0.34	0.17	0.00801	0.014	0.054	0.42	1.72e-05
PotVar0081757	CoSSA	5	48568431	1:1	1	0.11	0.0141	0.0397	0.067	0.11	0.000262
PotVar0082051	CoSSA	5	48659924	1:1	0.35	0.08	0.00337	0.00832	0.0259	0.27	7.14e-06
PotVar0123123	CoSSA	5	49203506	1:1	0.35	0.08	0.00337	0.00832	0.0259	0.27	7.14e-06
PotVar0127943	CoSSA	5	49733240	1:1	0.35	0.08	0.00337	0.00832	0.0259	0.27	7.14e-06
PotVar0035046	CoSSA	5	50250772	1:1	0.35	0.08	0.00337	0.00832	0.0259	0.27	7.14e-06
PotVar0035016	CoSSA	5	50251077	1:1	0.35	0.08	0.00337	0.00832	0.0259	0.27	7.14e-06
PotVar0034831	CoSSA	5	51163965	1:1	0.54	0.03	0.00148	0.00435	0.00626	0.2	6.74e-06
PotVar0034727	CoSSA	5	51320561	1:1	0.35	0.02	0.00142	0.00365	0.0124	0.08	2.86e-05
chr05_52004982	CoSSA	5	52004982	1:1	0.35	0.02	0.00142	0.00365	0.0124	0.08	2.86e-05
PotVar0083164	GWAS	6	378767	1:4:1	0	0.92	0.74	0.4	0.98	0.78	0.49
PotVar0027035	GWAS	6	3213693	1:4:1	0	0.69	0.99	0.99	0.5	0.43	0.85
PotVar0069488	GWAS	6	29621950	1:1	0.22	0.86	0.38	0.92	0.7	0.92	0.07
PotVar0065903	GWAS	6	58462327	1:1	0.27	0.99	0.62	0.82	0.24	0.67	0.21
PotVar0107285	GWAS	9	11227013	1:1	1	0.66	0.96	0.64	0.69	0.68	0.07
PotVar0005344	GWAS	10	55856581	1:1	0.88	0.41	0.78	0.1	0.35	0.14	0.17
PotVar0005531	GWAS	10	56583884	1:1	0.76	0.68	0.66	0.07	0.35	0.12	0.17
PotVar0057428	GWAS	10	58609544	1:1	0.87	0.29	0.15	0.14	0.31	0.01	0.29
PotVar0122826	GWAS	10	59471325	1:1	0.88	0.3	0.16	0.23	0.24	0.01	0.54
PotVar0122661	GWAS	10	59673263	1:1	0.88	0.33	0.19	0.33	0.25	0.04	0.4
PotVar0064625	GWAS	11	810912	1:4:1	0.69	0.09	0.11	0.04	0.14	0.97	0.13
PotVar0064771	GWAS	11	812865	1:4:1	0.91	0.1	0.05	0.01	0.05	0.88	0.05
PotVar0064787	GWAS	11	813322	1:4:1	0.87	0.11	0.06	0.01	0.04	0.88	0.06
PotVar0066337	GWAS	11	2261657	1:4:1	1	0.1	0.03	0.02	0.04	0.8	0.07
PotVar0067017	GWAS	11	2773883	1:1	0.76	0.54	0.74	0.02	0.02	0.44	0.12
PotVar0067459	GWAS	11	3073732	1:1	0.76	0.54	0.82	0.00264	0.00178	0.44	0.04
PotVar0106057	GWAS	11	4346448	1:1	0.76	0.54	0.82	0.00264	0.00178	0.44	0.04
PotVar0106019	GWAS	11	4347636	1:1	0.76	0.54	0.82	0.00264	0.00178	0.44	0.04
a Expected segregation ratio of the marker minor allele in the offspring in function of the observed dosage in the population parents, b p-value of the Χ2 test performed to validate the goodness of fit of the segregation ratio of the tested markers with the expected segregating ratio, c p-values of the association tests performed between the marker results and the phenotypic data (Kruskal-Wallis …

## Sheet: KxA
Marker	Method	Chromosome	Position	Expected segregation ratioa	Χ2 p-valueb	GL P1c	GL P2 c	GL P6 c	GL P18 c	Spieck P1 c	Spieck P18 c
PotVar0039597	GWAS	4	8362270	1:1	0.29	0.84	0.66	0.47	0.78	0.96	0.16
PotVar0026051	GWAS	5	3876481	1:1	0.17	0.89	0.97	0.37	0.03	0.41	0.5
PotVar0083817	GWAS	5	7541453	1:1	0.09	0.56	1	0.19	0.02	0.86	0.15
PotVar0084178	GWAS	5	7670810	1:1	0.24	0.88	0.69	0.2	0.01	0.25	0.2
PotVar0125819	GWAS	5	8133203	1:1	0.3	0.86	0.48	0.05	0	0.6	0.05
PotVar0085531	GWAS	5	8807478	1:1	0.38	0.6	0.66	0.12	0.02	0.17	0.15
PotVar0085405	GWAS	5	8808875	1:1	0.21	0.54	0.67	0.16	0.02	0.2	0.15
chr05_47980695	CoSSA	5	47980695	1:1	0.49	0.31	0.000499	3.49e-05	0.000356	0.18	2.45e-06
PotVar0081757	CoSSA	5	48568431	1:1	0.49	0.31	0.000499	3.49e-05	0.000356	0.18	2.45e-06
PotVar0082051	CoSSA	5	48659924	1:1	0.49	0.31	0.000499	3.49e-05	0.000356	0.18	2.45e-06
PotVar0123123	CoSSA	5	49203506	1:1	0.49	0.31	0.000499	3.49e-05	0.000356	0.18	2.45e-06
PotVar0127943	CoSSA	5	49733240	1:1	0.38	0.16	0.000548	4.29e-05	0.000915	0.12	2.45e-06
PotVar0035046	CoSSA	5	50250772	1:1	0.3	0.15	0.000616	5.87e-05	0.000857	0.09	1.83e-06
PotVar0035016	CoSSA	5	50251077	1:1	0.3	0.15	0.000616	5.87e-05	0.000857	0.09	1.83e-06
PotVar0034831	CoSSA	5	51163965	1:1	0.49	0.11	0.00292	0.000172	0.00319	0.05	2.91e-06
PotVar0034727	CoSSA	5	51320561	1:1	0.49	0.11	0.00292	0.000172	0.00319	0.05	2.91e-06
chr05_52004982	CoSSA	5	52004982	1:1	0.49	0.11	0.00292	0.000172	0.00319	0.05	2.91e-06
PotVar0083164	GWAS	6	378767	1:4:1	0	0.6	0.08	0.1	0.28	0.66	0.36
PotVar0027035	GWAS	6	3213693	1:4:1	0.04	0.67	0.48	0.17	0.87	1	0.43
PotVar0069488	GWAS	6	29621950	1:1	0.17	0.68	0.2	0.63	0.23	0.91	0.28
PotVar0065903	GWAS	6	58462327	1:1	0.16	0.67	0.62	0.16	0.24	0.2	0.24
PotVar0107285	GWAS	9	11227013	1:1	0.09	0.26	0.26	0.29	0.34	0.49	0.68
PotVar0005344	GWAS	10	55856581	1:1	0.87	0.55	0.65	0.73	0.17	0.99	0.97
PotVar0005531	GWAS	10	56583884	1:1	0.49	0.66	0.33	0.64	0.18	0.83	0.94
PotVar0057428	GWAS	10	58609544	1:1	0.6	0.25	0.34	0.81	0.54	0.21	0.83
PotVar0122826	GWAS	10	59471325	1:1	0.48	0.19	0.34	0.79	0.57	0.17	0.79
PotVar0122661	GWAS	10	59673263	1:1	0.73	0.32	0.31	0.8	0.51	0.27	1
PotVar0064625	GWAS	11	810912	1:4:1	0.56	0.62	0.00943	0.0395	0.54	0.29	0.103
PotVar0064771	GWAS	11	812865	1:4:1	0.31	0.4	0.0147	0.0844	0.55	0.15	0.246
PotVar0064787	GWAS	11	813322	1:4:1	0.03	0.17	0.0262	0.0648	0.46	0.02	0.241
PotVar0066337	GWAS	11	2261657	1:4:1	0.42	0.6	0.0272	0.0856	0.77	0.09	0.195
PotVar0067017	GWAS	11	2773883	1:1	0.49	0.17	0.00173	0.000574	0.03	0.4	0.000897
PotVar0067459	GWAS	11	3073732	1:1	0.73	0.08	0.00691	0.00137	0.11	0.14	0.00129
PotVar0106057	GWAS	11	4346448	1:1	1	0.11	0.0122	0.00297	0.12	0.24	0.00333
PotVar0106019	GWAS	11	4347636	1:1	0.86	0.14	0.00509	0.00202	0.06	0.37	0.00256
a Expected segregation ratio of the marker minor allele in the offspring in function of the observed dosage in the population parents, b p-value of the Χ2 test performed to validate the goodness of fit of the segregation ratio of the tested markers with the expected segregating ratio, c p-values of the association tests performed between the marker results and the phenotypic data (Kruskal-Wallis …

## Sheet: Saka1
	Marker	Chromoso-me/haplo-type	Position	Experiment	Parental origin	Expected segregation ratioa	Χ2 p-valueb	P1	P2	P6	P18
Sen1	chr11_1308927	11	1308927	Prodhomme et al. 2020	Both	1:2:1	0.77	2.11e-14	0.95	0.47	0.92
	chr11_1666351	11	1666351	Prodhomme et al. 2020	Both	1:2:1	0.22	6.47e-13	0.54	0.5	0.98
Rse-Ib-Andante	chr01_70066624	1c	70066624	SaKa1_chr01_RB minus SaKa1_chr01_SB	Andante	1:1	0.06	0.0475	0.05	0.04	0.06
	chr01_72774086	1a	72774086	SaKa1_RB minus SaKa1_P1SB	Andante	1:1	0.05	0.03	7.55e-06	9.24e-06	1.89e-06
	chr01_73527005	1c	73527005	SaKa1_chr01_RB minus SaKa1_chr01_SB	Andante	1:1	0.17	0.07	0.03	0.0346	0.0449
	chr01_74148509	1a	74148509	SaKa1_RB minus SaKa1_P1SB	Andante	1:1	0.14	0.00277	5.74e-06	4.69e-07	2.17e-08
	chr01_74162620	1a	74162620	SaKa1_RB minus SaKa1_P1SB	Andante	1:1	0.26	0.00288	0.000121	2.48e-06	3.54e-07
	chr01_76425362	1a + 1c	76425362	SaKa1_RB minus SaKa1_P1SB	Andante	1:4:1	0.04	0.000522	3.92e-07	2.02e-10	9.42e-10
	chr01_77329972	1b	77329972	SaKa1_chr01_SB minus SaKa1_chr01_RB	Andante	1:1	0.19	0.02*	1.46E-04*	0.02*	0.08
	chr01_77750280	1a	77750280	SaKa1_RB minus SaKa1_P1SB	Andante	1:1	0.36	0.00575	0.00252	8.74e-05	0.000337
	chr01_77801278	1a	77801278	SaKa1_RB minus SaKa1_P1SB	Andante	1:1	0.03	0.00329	2.3e-05	2.8e-05	2.76e-06
	chr01_79026834	1a	79026834	SaKa1_RB minus SaKa1_P1SB	Andante	1:1	0.06	0.00368	2.95e-05	1.1e-05	1.2e-05
	chr01_79694610	1a	79694610	SaKa1_RB minus SaKa1_P1SB	Andante	1:1	0.31	0.00337	0.000563	3.14e-05	0.000209
	chr01_79751572	1b	79751572	SaKa1_chr01_SB minus SaKa1_chr01_RB	Andante	1:1	0.07	0.04*	7.18E-05*	0.01*	0.05
Rse-IXa-Andante	chr09_52658770	9	52658770	SaKa1_RB minus SaKa1_P1SB	Andante	1:1	0.22	0.4	0.58	0.76	0.0084
	chr09_55028421	9	55028421	SaKa1_RB minus SaKa1_P1SB	Andante	1:1	0.37	0.49	0.17	0.4	0.00027
	chr09_61085337	9	61085337	SaKa1_RB minus SaKa1_P1SB	Andante	1:1	0.59	0.61	0.11	0.38	1.5e-05
	chr09_61482439	9	61482439	SaKa1_RB minus SaKa1_P1SB	Andante	1:1	0.72	0.76	0.23	0.71	0.00025
	chr09_61483886	9	61483886	SaKa1_RB minus SaKa1_P1SB	Andante	1:1	0.52	0.44	0.38	0.65	0.0002
Rse-XId-Andante	chr11_9166125	11	9166125	SaKa1_RB minus SaKa1_P1SB	Andante	1:1	0.31	0.8	0.06	0.15	0.06
	chr11_11859618	11	11859618	SaKa1_RB minus SaKa1_P1SB	Andante	1:1	0.11	0.28	0.03	0.05	0.02
	chr11_29976589	11	29976589	SaKa1_RB minus SaKa1_P1SB	Andante	1:1	0.05	0.47	0.04	0.09	0.03
	chr12_57240806	12	57240806	SaKa1_RB minus SaKa1_P1SB	Alegria	1:1	0.54	0.23	0.79	0.93	0.32
	chr12_59839083	12	59839083	SaKa1_RB minus SaKa1_P1SB	Alegria	1:1	0.19	0.29	0.03	0.11	0.38
	a Expected segregation ratio of the marker minor allele in the offspring in function of the observed dosage in the sequencing data of the parents, b p-value of the Χ2 test performed to validate the goodness of fit of the segregation ratio of the tested markers with the expected segregating ratio, c p-values of the association tests performed between the marker results and the phenotypic data (Kru…

## Sheet: KxL
Marker	Chromosome	Position	Parental origin	Expected segrega-tion ratioa	Χ2 p-valueb	GL P2 c	GL P6 c	GL P18 c
chr01_80939267	1	80939267	Ludmilla	1:4:1	8.4e-47	0.41	0.21	0.56
chr02_30311473	2	30311473	Ludmilla	1:1	0.0023	0.91	0.85	0.56
chr02_32410764	2	32410764	Ludmilla	1:1	0.2	0.83	0.8	0.61
chr03_58066596	3	58066596	Ludmilla	1:1	0.82	0.22	0.22	0.22
chr03_58076844	3	58076844	Ludmilla	1:1	0.66	0.54	0.67	0.95
chr05_8126924	5	8126924	Kuba	1:1	0.2	0.36	0.43	0.89
chr06_25000480	6	25000480	Kuba	1:1	0.22	0.16	0.81	0.37
chr07_10214945	7	10214945	Ludmilla	1:1	0.37	0.7	0.89	0.22
chr07_41084507	7	41084507	Ludmilla	1:1	0.25	0.91	0.48	0.37
chr07_45233146	7	45233146	Ludmilla	1:1	0.2	0.93	0.47	0.47
chr08_44797542	8	44797542	Kuba	1:1	0.0024	0.18	0.54	0.03
chr08_45178832	8	45178832	Kuba	1:1	0.0019	0.33	0.85	0.05
a Expected segregation ratio of the marker minor allele in the offspring in function of the observed dosage in the sequencing data of the parents, b p-value of the Χ2 test performed to validate the goodness of fit of the segregation ratio of the tested markers with the expected segregating ratio, c p-values of the association tests performed between the marker results and the phenotypic data (Kru…
