# Supplementary material for: A Hitchhiker’s guide to the potato wart disease resistance galaxy
Source: Theor Appl Genet. 2020 Sep 12;133(12):3419–39. doi: 10.1007/s00122-020-03678-x (PMC7567731; doi:10.1007/s00122-020-03678-x)
Supplement: Supplementary file 7 — Supplementary File 6 CoSSA in Solanum accessions. Occurrence of Sen genes specific k-mers in the panel from Hardigan et al. (2017) using CoSSA. a Proportion of the Sen genes specific k-mers shared between the positive control and the variety/accession from Hardigan et al. (2017). The positive controls for Sen1, Sen3, Sen4 and Sen5 are, respectively, Desiree and Kuras, Kuba, Axion and Aventra. In bold are indicated the accessions that we consider containing the Sen gene according to this table and the extra sheets. Extra-sheets: K-mers specific to each of the four Sen genes (Sen1, Sen3, Sen4 and Sen5) present in the varieties and accessions of Hardigan et al. (2017) mapped to the potato reference genome. The chromosomes were cut in bins of 100 Kb, and the number of Sen specific k-mers per bin was counted. The varieties positive for a specific Sen gene are highlighted in green. The (fine)-mapped region of each Sen gene is highlighted in yellow. (XLSX 704 kb) [file 122_2020_3678_MOESM7_ESM.xlsx]

## Sheet: Shared k-mers
Name/Accession	Species	Ploidy	Cultivated Status	Subgroup/	Sen1a	Sen3 a	Sen4 a	Sen5 a
				Previous Taxa
Atlantic	S. tuberosum	4x	cultivar	Tuberosum	3.8	0.2	8.7	3.11405
Burbank	S. tuberosum	4x	cultivar	Tuberosum	65.4	0.3	0.2	2.70018
Dakota Diamond	S. tuberosum	4x	cultivar	Tuberosum	4.3	2.4	0.5	4.29225
Early Rose	S. tuberosum	4x	cultivar	Tuberosum	2.1	0.5	0.3	3.0829
Garnet Chili	S. tuberosum	4x	cultivar	Tuberosum	4.7	2	1	3.20639
Irish Cobbler	S. tuberosum	4x	cultivar	Tuberosum	85.5	0.6	0.4	5.33916
Kalkaska	S. tuberosum	4x	cultivar	Tuberosum	5.5	2	7.3	9.17192
Katahdin	S. tuberosum	4x	cultivar	Tuberosum	4.4	0.2	0.2	3.8094
Kennebec	S. tuberosum	4x	cultivar	Tuberosum	1.6	0	0.2	2.44874
Missaukee	S. tuberosum	4x	cultivar	Tuberosum	2.2	0.1	2.8	1.7634
Mountain Rose	S. tuberosum	4x	cultivar	Tuberosum	2.2	0.1	2.3	2.60672
Norland	S. tuberosum	4x	cultivar	Tuberosum	79.8	0	2.6	3.35102
Premier Russet	S. tuberosum	4x	cultivar	Tuberosum	74.4	2.1	2.1	3.69814
Purple Majesty	S. tuberosum	4x	cultivar	Tuberosum	2.5	0.1	2.7	3.41666
Rio Grande Russet	S. tuberosum	4x	cultivar	Tuberosum	0.9	0.7	0.8	1.97034
Russet Burbank	S. tuberosum	4x	cultivar	Tuberosum	82.2	0.4	0.3	2.97498
Russet Norkotah	S. tuberosum	4x	cultivar	Tuberosum	99.5	0	1	3.84277
Shepody	S. tuberosum	4x	cultivar	Tuberosum	1.6	0.3	0.4	4.47137
Sierra Gold	S. tuberosum	4x	cultivar	Tuberosum	2.9	0.2	0.2	3.04618
Snowden	S. tuberosum	4x	cultivar	Tuberosum	3.5	0.9	8.9	12.1536
Spunta	S. tuberosum	4x	cultivar	Tuberosum	74.2	0.4	0.2	0.860007
Superior	S. tuberosum	4x	cultivar	Tuberosum	2.4	0	0.2	4.17765
Yukon Gold	S. tuberosum	4x	cultivar	Tuberosum	1.6	0.6	0.7	4.60933
PI 195191	S. tuberosum	2x	landrace	Phureja	2.6	4.7	2.5	2.52773
PI 195204	S. tuberosum	2x	wild/landrace hybrid	Stenotomum	4.6	4.9	10	3.20862
PI 210044	S. candolleanum	2x	wild/landrace hybrid	S. multidissectum	5.2	10.3	4.2	3.99631
PI 214421	S. tuberosum	4x	landrace	Andigena	8.2	13.4	4.7	2.8704
PI 225710	S. tuberosum	2x	landrace	Phureja	1.4	4	2.1	2.28964
PI 230512	S. tuberosum	2x	landrace	Stenotomum	2.8	7.1	2.6	3.32543
PI 234011	S. tuberosum	2x	landrace	Stenotomum	0.7	2.9	2.4	3.80272
PI 234013	S. tuberosum	2x	landrace	Stenotomum	1.7	5.7	2.5	4.33675
PI 243469	S. tuberosum	2x	landrace	Phureja	1.2	2.6	1.5	2.17282
PI 245847	S. tuberosum	4x	landrace	Chilotanum	6.3	93.2	24.5	6.08124
PI 245935	S. tuberosum	4x	landrace	Andigena	1.5	1.1	28.3	4.54257
PI 245940	S. tuberosum	4x	landrace	Andigena	3.1	7.2	23.3	6.87894
PI 258874	S. tuberosum	4x	landrace	Andigena	9	6.7	10.1	7.18712
PI 258885	S. tuberosum	4x	landrace	Chilotanum	63.3	0.4	2.4	1.6299
PI 265863	S. candolleanum	2x	wild	S. bukasovii	4	5.8	2	5.50382
PI 265872	S. medians	2x	wild	-	2.9	10.3	4.8	3.60357
PI 275139	S. chacoense	2x	wild	-	11.2	5	13.8	7.38293
PI 275216	S. ehrenbergii	2x	wild	outgroup	1.1	1.6	1.7	2.11608
PI 275260	S. verrucosum	2x	wild	-	2.6	2	22.1	5.34139
PI 292110	S. tuberosum	2x	landrace	Stenotomum	1.1	4.2	0.2	1.5331
PI 296126	S. raphanifolium	2x	wild	-	4.7	6.4	4.3	3.87392
PI 320355	S. tuberosum	2x	landrace	Phureja	1.6	3.8	3.1	3.27871
PI 365339	S. chomatophilum	2x	wild	outgroup	0.9	2.3	2.7	2.00372
PI 365344	S. tuberosum	2x	landrace	Stenotomum	0.9	4.1	2.4	2.50325
PI 365345	S. tuberosum	4x	landrace	Andigena	4.8	6.8	9.1	6.49289
PI 458324	S. infundibuliforme	2x	wild	-	5.5	4.4	27.9	10.3034
PI 458355	S. microdontum	2x	wild	-	14.2	4.7	7.6	18.5842
PI 458365	S. berthaultii	2x	wild	-	7	3.2	13.1	6.68647
PI 458368	S. okadae	2x	wild	-	7.5	4.1	8.3	9.11407
PI 458424	S. jamesii	2x	wild	outgroup	0.9	1.8	2.3	2.51104
PI 472978	S. brevicaule	2x	wild	S. spegazzinii	6.3	4.7	12.7	13.0258
PI 473065	S. brevicaule	2x	wild	S. gourlayi	7.6	5.1	18.8	10.5838
PI 473305	S. vernei	2x	wild	-	14.3	4	8.1	56.4133
PI 473385	S. brevicaule	2x	wild	S. sparsipilum	6.2	3.6	30.4	6.38052
PI 498112	S. brevicaule	2x	wild	S. brevicaule	5	3.9	42.6	6.62973
PI 498359	S. kurtzianum	2x	wild	-	9.1	4.2	9.3	5.90212
PI 545964	S. boliviense	2x	wild	-	11.9	4.7	25.2	7.2828
PI 545987	S. brevicaule	2x	wild	S. leptophyes	5.9	3.6	43	7.65662
PI 546000	S. boliviense	2x	wild	S. megistracrolobum	6.3	6.6	10.2	7.48751
PI 546023	S. tuberosum	4x	landrace	Andigena	4.4	13.1	26.9	7.82907
PI 558050	S. commersonii	2x	wild	-	2.1	2.7	7.2	5.62509
PI 558142	S. tuberosum	4x	landrace	Andigena	9.4	7.2	5.5	2.92269
PI 558288	S. etuberosum	2x	wild	outgroup	0.6	1.1	1.5	1.45856
PI 607886	S. tuberosum	4x	landrace	Andigena	7	6.5	27.5	4.24218

## Sheet: Sen1
Chromosome	Start bin	End bin	Desiree	Kuras	PI_275260_verrucosum_2x	PI_558288_etuberosum_2x	PI_458424_jamesii_2x	PI_275216_ehrenbergii_2x	PI_365339_chomatophilum_2x	Snowden_tuberosum_4x	Atlantic_tuberosum_4x	Kalkaska_tuberosum_4x	Missaukee_tuberosum_4x	Russet_Norkotah_tuberosum_4x	PI_214421_andigena_4x	Yukon_Gold_tuberosum_4x	Spunta_tuberosum_4x	Sierra_Gold_tuberosum_4x	Shepody_tuberosum_4x	Russet_Burbank_tuberosum_4x	Rio_Grande_Russet_tuberosum_4x	Purple_Majesty_tuberosum_4x	Premier_Russet_tuberosum_4x	Norland_tuberosum_4x	Mountain_Rose_tuberosum_4x	Kennebec_tuberosum_4x	Katahdin_tuberosum_4x	Irish_Cobbler_tuberosum_4x	Garnet_Chili_tuberosum_4x	Early_Rose_tuberosum_4x	Dakota_Diamond_tuberosum_4x	Burbank_tuberosum_4x	PI_607886_andigena_4x	PI_558142_andigena_4x	PI_546023_andigena_4x	PI_365345_andigena_4x	PI_258885_andigena_4x	PI_258874_andigena_4x	PI_245940_tuberosum_4x	PI_245935_tuberosum_4x	PI_245847_tuberosum_4x	PI_558050_commersonii_2x	PI_546000_boliviense_-_megistracrolobum_2x	PI_545964_boliviense_2x	PI_498359_kurtzianum_2x	PI_498112_brevicaule_-_brevicaule_2x	PI_473385_brevicaule_-_sparsipilum_2x	PI_473305_vernei_2x	PI_473065_brevicaule_-_gourlayi_2x
ST4.03ch11	0	100000	62	62	2	0	0	0	2	38	52	32	38	23	25	26	21	27	21	29	28	11	29	35	21	40	40	27	18	20	12	20	6	6	20	10	30	7	14	25	8	0	2	0	1	1	0	0	0
ST4.03ch11	100000	200000	197	197	5	0	4	3	9	38	52	28	49	42	16	29	94	20	31	27	24	19	29	28	13	46	33	29	22	32	15	27	10	12	20	6	28	13	25	54	10	7	10	15	13	8	7	8	10
ST4.03ch11	200000	300000	344	344	13	1	63	29	51	259	264	262	53	299	97	254	271	116	222	250	257	56	263	143	183	230	245	156	211	246	28	260	188	111	247	126	277	119	231	197	244	77	25	67	42	33	33	31	8
ST4.03ch11	300000	400000	6324	6324	590	511	532	415	395	2419	2457	1399	762	2104	5298	227	5052	1950	2087	1852	2037	1050	872	1725	1047	1346	1551	2166	147	1958	513	1609	1985	2345	175	2099	1842	2564	2441	5102	666	887	803	646	1139	755	602	492	594
ST4.03ch11	400000	500000	13281	13281	586	452	615	618	749	2291	2992	2362	726	939	13139	184	10553	2718	1380	1515	962	851	1780	937	958	1318	2194	1487	157	1408	523	1250	2789	2714	1750	2353	1990	2613	10327	3174	1838	981	1085	945	740	905	985	589	586
ST4.03ch11	500000	600000	15793	15793	687	384	609	423	561	2491	2032	2647	1222	215	10813	191	12435	2577	1688	1777	205	1912	2334	1489	1922	2214	3412	1809	124	1531	493	1518	2287	2377	2868	3871	2667	3262	13166	4556	2714	649	1043	1174	843	839	871	695	420
ST4.03ch11	600000	700000	11680	11680	229	271	516	256	473	394	1899	565	294	136	6781	96	8883	1946	1837	1638	96	2082	287	1875	2127	1768	2003	1929	102	1640	223	1353	2268	2301	1627	1572	1410	1141	9358	1688	517	819	483	441	854	329	333	908	514
ST4.03ch11	700000	800000	11961	11961	442	426	373	340	579	140	1738	710	495	228	4952	131	8962	1786	1194	1243	108	1311	32	4940	1350	1352	1176	1174	116	1094	435	992	4180	2160	965	1255	1042	1231	10004	2800	332	714	1160	791	802	638	665	634	571
ST4.03ch11	800000	900000	79	79	0	4	13	2	2	78	82	83	83	8	3	83	4	6	2	11	77	32	66	72	31	71	75	75	83	74	76	3	1	1	3	4	60	1	2	4	5	8	0	0	16	0	2	11	6
ST4.03ch11	900000	1000000	46	46	10	1	4	3	0	20	41	40	43	38	4	40	30	16	13	18	28	20	25	28	12	40	26	39	23	23	27	9	8	11	11	10	46	15	3	10	11	7	11	2	4	10	13	3	26
ST4.03ch11	1000000	1100000	75	75	24	0	4	3	2	26	20	57	25	66	10	40	23	15	9	63	22	16	71	23	7	28	18	48	18	18	43	46	4	6	5	3	60	12	3	5	24	2	5	2	18	22	23	6	25
ST4.03ch11	1100000	1200000	17	17	8	0	1	1	0	2	7	11	9	15	2	5	3	1	4	9	3	6	13	21	5	5	4	20	3	1	9	11	9	10	8	9	6	8	6	1	11	10	11	1	2	8	11	8	11
ST4.03ch11	1200000	1300000	699	699	82	55	14	12	54	69	69	562	539	674	59	472	625	47	98	543	29	588	576	591	455	87	470	671	615	445	555	516	64	66	145	101	335	129	85	88	175	79	56	146	185	166	122	313	202
ST4.03ch11	1300000	1400000	13563	13563	517	108	166	202	202	828	896	1092	169	13589	2013	186	10107	741	351	11397	160	324	10167	10870	316	357	847	11615	830	251	461	8864	1072	1936	547	741	8379	1940	621	359	1238	374	1162	1816	1390	1316	1136	1908	1033
ST4.03ch11	1400000	1500000	9789	9789	411	17	25	68	52	165	203	377	97	9790	1457	73	7491	201	256	8055	45	267	7187	8080	253	216	356	8595	366	215	366	6728	761	1070	453	526	5972	1264	296	242	743	222	714	1280	1083	518	645	1861	437
ST4.03ch11	1500000	1600000	11099	11099	283	30	95	177	101	639	657	639	218	11040	1051	179	8253	503	156	9210	138	195	8359	9012	164	142	602	9268	380	190	289	7533	752	1014	626	575	7077	1045	396	144	1035	305	661	1561	1000	766	887	1417	840
ST4.03ch11	1600000	1700000	30318	30318	399	162	261	247	211	621	647	914	390	30027	797	168	22084	426	178	24592	185	248	22387	23661	273	268	603	25847	875	268	1167	19179	1935	2046	1111	1183	19650	1500	645	141	921	370	1556	2993	2290	479	1245	3879	2434
ST4.03ch11	1700000	1800000	269	269	37	12	6	0	1	95	242	255	248	252	48	25	243	231	18	180	24	194	243	238	226	243	233	233	233	184	136	139	73	77	39	41	236	74	75	27	70	30	8	43	19	34	97	27	24
ST4.03ch11	1800000	1900000	2639	2639	70	5	17	16	20	134	274	321	194	2647	184	78	2082	197	203	2173	69	190	1831	2242	185	161	249	2348	220	193	222	1796	90	183	146	120	1642	222	153	23	171	74	107	332	275	202	139	241	114
ST4.03ch11	1900000	2000000	166	166	25	1	1	7	2	15	157	151	158	146	8	16	132	137	109	144	7	141	138	143	141	150	146	149	143	65	96	85	35	33	13	15	98	59	20	11	48	29	5	13	28	72	63	22	20
ST4.03ch11	2000000	2100000	327	327	25	6	0	1	2	55	285	279	284	317	25	31	303	281	226	210	32	274	214	294	277	278	266	320	272	191	212	230	97	103	27	60	208	86	32	16	38	27	49	109	37	52	94	18	68
ST4.03ch11	2100000	2200000	358	358	122	0	12	2	13	21	349	359	348	337	15	11	347	319	184	253	13	331	246	353	328	347	336	353	301	242	298	260	173	176	85	81	217	124	12	10	93	38	45	54	62	168	190	9	27
ST4.03ch11	2200000	2300000	420	420	122	37	52	20	35	65	399	404	398	411	78	48	379	342	281	316	102	354	305	391	357	386	360	378	350	247	221	228	137	138	77	75	245	125	74	51	73	42	84	129	69	116	90	51	80
ST4.03ch11	2300000	2400000	728	728	86	9	7	13	4	94	350	337	330	652	45	79	318	268	216	598	77	655	546	663	646	329	316	680	375	284	292	550	134	141	31	28	307	111	91	16	85	113	81	134	105	170	149	131	70
ST4.03ch11	2400000	2500000	12776	12776	1587	196	365	276	224	694	715	89	91	12674	767	397	450	397	352	10614	478	10327	9877	12588	9604	159	333	11089	119	464	895	8999	1562	1510	1250	727	7449	1607	1870	272	1251	754	1153	2067	718	1554	1665	944	1444
ST4.03ch11	2500000	2600000	13982	13982	2988	164	387	243	160	624	690	81	249	13889	570	617	349	458	605	11234	538	11548	10225	13571	10052	425	475	12130	176	582	690	9944	1593	2880	1639	615	8491	3052	1707	172	3367	566	1382	3052	912	3193	2752	909	2600
ST4.03ch11	2600000	2700000	14327	14327	2266	199	236	281	276	961	868	25	341	10565	717	722	362	565	725	8876	619	8568	7781	13331	7338	251	671	12248	283	633	634	7374	1726	2005	1474	520	7917	2421	1691	495	2055	1009	1117	1827	2616	1991	2082	832	2199
ST4.03ch11	2700000	2800000	14637	14637	878	488	696	696	397	863	724	16	290	1372	993	799	477	553	714	1371	750	980	991	12285	830	252	669	12795	278	769	1109	1126	1111	1340	1417	931	9278	1307	1997	1028	1197	2109	1305	898	7467	1276	1318	1372	1530
ST4.03ch11	2800000	2900000	15114	15114	1380	506	638	503	748	761	5349	5082	5283	2153	753	835	4169	4284	902	2028	750	1688	1280	12718	4935	3598	591	13426	216	871	1573	1567	1778	1947	1854	1456	8690	2069	1873	1315	1533	1810	1351	1325	4613	1548	1475	862	1699
ST4.03ch11	2900000	3000000	15777	15777	1369	453	641	673	609	1472	15726	15730	15784	6307	1304	3613	12282	12380	512	1510	4336	1426	1606	13548	12006	13035	771	13760	109	512	826	1353	1502	1967	1427	861	9038	1630	1458	796	1695	3703	712	1370	8097	1172	1164	540	1276
ST4.03ch11	3000000	3100000	12171	12171	598	436	515	425	393	2716	12012	12129	12132	12098	2063	9544	9851	9925	1836	1493	9806	152	2120	10534	8376	11657	1901	10597	136	1481	2430	1640	522	2503	1133	2884	8539	2013	772	1879	2122	798	1068	469	3415	790	618	282	1714
ST4.03ch11	3100000	3200000	19325	19325	3387	938	973	759	553	5824	19305	19350	19321	19325	4914	14730	15660	15022	4196	4162	15951	321	4825	16641	8810	18581	4550	16912	332	3862	5034	3599	4141	6292	3818	5847	13531	3727	3928	2951	3803	4472	559	549	11144	3792	4084	1894	3272
ST4.03ch11	3200000	3300000	17141	17141	959	328	516	317	781	2133	16976	17062	17101	16997	565	12606	13197	13163	1126	1249	13774	595	1111	14612	1098	16495	824	15291	405	1187	2127	1121	891	1463	637	970	10700	1406	1519	1702	1305	2848	1115	1088	13456	1243	1248	614	1500
ST4.03ch11	3300000	3400000	12597	12597	505	358	386	441	286	969	12521	12548	12503	12505	482	8948	9667	2620	351	407	9590	162	271	10053	319	12174	269	10851	833	335	615	349	532	755	429	470	7259	755	1204	1031	664	2458	657	622	7257	832	695	1069	1395
ST4.03ch11	3400000	3500000	1024	1024	80	0	2	3	27	202	968	988	943	995	166	703	567	85	82	98	832	60	149	870	96	939	124	920	69	78	73	94	135	111	113	83	458	184	81	98	231	64	42	89	71	60	58	71	548
ST4.03ch11	3500000	3600000	8645	8645	688	94	255	159	247	937	8561	8591	8598	8612	613	5823	6477	788	582	1004	6688	381	799	7581	476	8232	566	7400	856	536	1079	915	1096	1179	213	316	5330	913	985	372	706	948	371	871	4188	836	689	1049	1203
ST4.03ch11	3600000	3700000	11988	11988	827	89	394	356	249	1826	11867	11954	11860	11937	999	8715	8867	1286	921	1386	9480	396	1496	9897	743	11482	983	10405	762	980	1048	1111	1288	1539	466	1117	7860	1175	1389	805	1555	1935	1319	1153	5311	1073	972	516	952
ST4.03ch11	3700000	3800000	16171	16171	461	631	428	367	852	1664	16099	16145	16114	16068	418	11943	12776	635	652	1041	12499	418	805	13911	567	15615	344	14133	612	637	765	891	605	909	409	734	11285	624	809	643	885	1655	703	1603	5876	756	628	495	737
ST4.03ch11	3800000	3900000	12468	12468	783	243	289	352	428	1214	12400	12436	12295	9553	708	6597	8932	866	710	1143	7477	871	1143	10676	900	11319	560	10857	893	692	1151	1118	592	1106	459	885	8044	687	1046	1118	912	1266	692	723	3757	548	702	579	1076
ST4.03ch11	3900000	4000000	14598	14598	1940	506	691	569	557	747	14540	14578	14472	672	436	214	10977	1364	169	898	182	539	669	12221	551	10507	386	12932	911	196	1270	756	166	1392	297	1523	9451	1381	1945	1160	1944	1934	1507	2118	6149	1099	1687	403	1036
ST4.03ch11	4000000	4100000	6940	6940	494	130	133	206	297	558	6910	6930	6893	259	297	130	4977	359	180	334	196	334	263	5527	330	5077	166	5866	321	195	382	292	169	308	226	573	4667	508	657	235	665	983	222	497	4124	385	553	233	157
ST4.03ch11	4100000	4200000	1744	1744	48	55	113	126	174	104	1771	1733	1762	66	55	59	1171	62	17	58	57	94	52	1504	63	1206	55	1584	46	51	84	53	24	15	21	159	1064	27	83	40	37	730	104	35	369	52	47	27	23
ST4.03ch11	4200000	4300000	13937	13937	1291	253	369	417	503	828	13867	13912	13822	699	460	579	10480	914	269	811	644	764	353	11635	956	10101	256	12275	750	318	1089	680	209	832	207	930	8781	888	1562	896	1149	1892	1332	1373	6518	1494	1052	848	1327
ST4.03ch11	4300000	4400000	12481	12481	671	444	788	472	507	1597	12363	12431	12300	1078	414	197	9432	1144	318	727	388	539	920	10232	652	9312	677	10711	644	286	965	548	319	1063	617	913	7819	704	1029	1184	1133	2831	819	717	6485	1050	588	536	625
ST4.03ch11	4400000	4500000	10817	10817	746	271	333	268	254	882	10709	10871	10643	863	445	392	8266	681	511	809	505	777	641	9547	842	8338	327	9049	672	522	658	809	279	693	508	549	6347	760	1204	710	899	1400	856	668	6545	728	949	619	674
ST4.03ch11	4500000	4600000	11935	11935	973	321	520	352	368	826	11886	11887	11859	679	369	129	9593	256	342	751	151	822	640	9614	807	9311	113	10512	625	318	470	686	95	284	321	442	7669	805	1195	932	1068	909	868	892	8145	1146	949	884	1250
ST4.03ch11	4600000	4700000	2105	2105	29	89	163	132	100	702	2060	2091	2063	658	173	97	1783	93	115	580	108	129	603	1900	107	1633	75	1919	524	123	672	545	53	73	105	313	1423	110	484	69	271	339	88	281	1491	173	50	80	29
ST4.03ch11	4700000	4800000	75	75	11	0	0	1	0	15	29	31	11	42	11	18	39	17	10	33	14	12	27	27	16	13	20	31	10	8	12	30	10	4	16	10	42	18	19	5	22	0	8	14	2	10	8	3	4
ST4.03ch11	4800000	4900000	125	125	25	0	0	4	1	40	63	66	37	102	18	43	94	42	23	67	45	32	82	103	38	30	45	94	42	30	28	66	2	5	37	9	88	32	14	16	20	1	14	16	11	11	21	10	16
ST4.03ch11	4900000	5000000	94	94	7	1	4	0	10	50	57	59	46	61	9	60	31	22	29	42	46	25	36	54	36	37	31	45	22	38	38	36	30	11	12	4	54	14	13	7	52	10	13	7	18	9	6	11	4
ST4.03ch11	5000000	5100000	35	35	14	0	2	0	0	16	28	25	20	9	9	19	16	4	6	18	15	19	3	26	9	17	13	29	16	13	15	19	3	2	4	16	13	7	5	0	5	0	8	7	5	11	8	18	11
ST4.03ch11	5100000	5200000	62	62	0	4	1	9	0	11	24	23	20	44	7	18	32	13	8	30	19	8	18	53	19	19	15	47	18	13	9	21	13	8	12	5	33	16	15	10	4	9	7	3	13	2	6	9	13
ST4.03ch11	5200000	5300000	90	90	15	6	4	1	7	31	29	30	73	43	16	23	27	18	13	43	27	20	37	30	11	28	22	36	22	26	44	53	6	9	49	7	23	20	19	5	12	4	4	6	6	11	10	5	9
ST4.03ch11	5300000	5400000	57	57	7	2	3	2	3	39	53	50	48	29	10	22	48	11	11	27	39	28	23	42	30	21	20	44	11	21	28	36	11	18	1	9	54	13	12	19	8	7	11	12	0	6	7	9	8
ST4.03ch11	5400000	5500000	523	523	2	12	15	9	13	84	492	476	477	488	51	202	405	258	42	57	399	78	27	491	467	475	69	440	58	43	68	49	39	16	56	51	407	55	56	10	48	60	11	3	200	0	3	5	5
ST4.03ch11	5500000	5600000	51	51	3	0	4	5	0	9	17	24	27	27	4	18	18	9	2	19	10	15	30	27	7	13	6	32	15	15	17	16	6	3	8	2	34	12	9	7	12	0	3	7	12	8	17	1	0
ST4.03ch11	5600000	5700000	67	67	10	0	5	1	0	31	36	31	30	50	18	26	32	9	5	35	36	22	41	45	15	33	21	43	27	24	24	28	2	1	1	2	28	18	5	5	10	0	3	12	4	5	5	4	4
ST4.03ch11	5700000	5800000	187	187	15	4	5	1	10	44	68	167	164	156	12	55	45	15	37	43	45	133	46	128	129	50	47	69	46	44	123	44	8	11	22	23	151	41	16	24	33	9	20	18	29	18	25	19	24
ST4.03ch11	5800000	5900000	333	333	13	5	8	4	12	100	92	185	181	310	47	83	116	53	44	180	96	162	136	182	100	63	81	178	70	84	137	140	18	13	16	14	261	60	42	22	49	6	17	9	11	12	27	26	15
ST4.03ch11	5900000	6000000	624	624	16	20	30	10	20	134	191	572	245	558	56	376	137	81	90	193	170	393	204	458	392	137	129	154	115	159	180	218	47	15	27	77	523	59	103	86	66	32	44	23	23	34	86	45	57
ST4.03ch11	6000000	6100000	1240	1240	18	40	37	50	38	1034	1042	1187	1216	1194	261	684	705	44	1023	1008	1016	1047	1026	921	1102	730	818	1019	978	1025	1077	993	85	34	20	251	1172	665	79	123	142	91	41	10	124	31	115	41	119
ST4.03ch11	6100000	6200000	1344	1344	53	16	38	11	40	917	1342	1349	1314	1351	32	690	1066	6	687	1305	91	68	1337	1149	721	1106	792	1272	1267	669	1152	1069	80	75	46	62	1241	779	77	458	56	62	52	7	25	94	108	30	158
ST4.03ch11	6200000	6300000	109	109	36	10	26	11	11	90	87	97	84	96	29	92	85	74	55	49	82	79	46	87	65	79	78	93	78	63	87	31	2	6	5	19	71	26	31	1	17	11	8	30	12	36	23	6	35
ST4.03ch11	6300000	6400000	78	78	13	1	1	2	0	23	36	19	34	68	13	24	49	29	19	63	30	29	52	57	30	33	24	58	30	25	30	45	13	6	5	11	60	11	4	6	16	4	4	6	3	4	1	5	10
ST4.03ch11	6400000	6500000	121	121	8	1	1	4	3	78	79	85	87	91	16	73	79	67	19	54	78	56	71	78	70	100	86	98	62	51	55	38	15	14	16	6	61	38	42	7	10	17	15	17	8	6	5	19	7
ST4.03ch11	6500000	6600000	99	99	11	5	3	2	1	66	54	76	61	49	15	63	40	21	12	41	56	52	47	62	57	46	59	39	46	42	46	44	9	1	6	10	57	9	8	7	15	13	9	8	22	6	9	25	16
ST4.03ch11	6600000	6700000	80	80	1	0	2	0	1	37	34	38	37	42	12	34	40	32	27	14	29	38	40	53	33	35	33	53	46	37	22	15	7	6	7	12	51	19	18	12	10	6	5	4	22	5	14	2	16
ST4.03ch11	6700000	6800000	145	145	56	5	0	1	2	55	57	98	82	86	24	84	71	36	10	34	66	72	49	108	82	77	71	118	63	67	43	17	7	21	27	28	80	33	52	22	48	38	38	38	17	47	41	5	36
ST4.03ch11	6800000	6900000	4424	4424	323	107	184	106	147	238	366	4395	4390	4397	186	350	247	179	154	303	68	3511	442	3583	3340	52	72	350	232	139	1907	279	261	148	261	413	4244	131	470	230	427	255	312	504	355	378	525	788	762
ST4.03ch11	6900000	7000000	717	717	93	18	68	72	62	61	22	723	712	724	47	81	15	12	48	82	14	574	88	598	520	18	15	59	9	31	65	58	94	30	37	149	692	41	83	59	67	80	116	130	110	99	85	287	43
ST4.03ch11	7000000	7100000	110	110	14	1	8	5	6	63	91	66	80	54	36	65	35	50	8	39	58	54	54	46	25	49	63	63	55	47	54	25	4	14	12	14	75	55	22	9	27	7	5	9	8	24	10	7	11
ST4.03ch11	7100000	7200000	260	260	19	4	2	12	0	22	160	143	172	203	20	59	105	23	10	111	33	143	38	214	75	37	21	178	33	28	50	93	15	9	15	3	155	15	51	28	59	23	23	20	57	12	13	34	35
ST4.03ch11	7200000	7300000	4999	4999	791	229	220	239	130	2306	4923	4957	4896	4933	277	648	3753	140	169	693	69	4125	871	4874	3853	50	47	4349	1758	185	265	677	357	203	198	808	4573	318	1174	771	928	1362	386	930	1373	961	1006	1838	1379
ST4.03ch11	7300000	7400000	8153	8153	756	218	174	185	232	8082	8039	8115	8040	8103	251	793	6277	217	190	760	2888	6663	1003	7974	6423	31	22	7066	6856	156	2813	734	646	2	300	1142	7540	390	1189	489	869	1418	1061	1051	1493	1242	1159	1375	1182
ST4.03ch11	7400000	7500000	6752	6752	546	76	123	80	190	6572	6630	6655	6617	6680	123	738	5077	636	139	789	5195	5139	909	6432	4839	536	82	5842	5794	175	4219	583	605	31	130	951	6329	164	801	619	923	357	973	1071	1021	1019	981	1369	1173
ST4.03ch11	7500000	7600000	838	838	62	1	14	9	30	792	794	815	799	771	20	164	759	621	19	162	660	557	185	663	634	495	51	783	702	37	483	94	69	21	29	104	761	55	104	77	32	84	91	99	115	117	74	156	93
ST4.03ch11	7600000	7700000	780	780	75	16	54	8	13	722	726	731	726	736	42	527	687	552	24	125	695	615	112	565	542	564	31	748	442	63	462	110	32	4	17	38	685	61	99	32	54	67	36	56	68	37	38	50	81
ST4.03ch11	7700000	7800000	470	470	64	22	32	6	32	424	442	423	431	464	21	252	436	324	35	125	408	291	133	367	304	235	16	428	397	48	258	94	83	16	46	109	431	44	140	118	129	78	58	105	63	96	131	47	131
ST4.03ch11	7800000	7900000	396	396	92	8	11	14	17	356	326	370	333	395	24	255	338	232	38	98	347	257	135	263	209	268	18	340	185	58	215	97	71	13	53	150	374	64	102	147	117	22	97	133	27	94	126	72	165
ST4.03ch11	7900000	8000000	1518	1518	126	58	54	24	107	1021	1060	1505	1170	1485	112	915	919	712	121	113	908	1046	152	1106	1166	716	10	927	774	126	601	50	193	83	132	160	1437	141	153	108	235	265	214	249	190	218	158	190	219
ST4.03ch11	8000000	8100000	4698	4698	392	81	105	56	188	428	475	4677	904	4676	230	2405	363	394	158	429	266	3905	527	3817	3417	245	35	275	224	161	320	388	234	212	195	523	4309	336	321	302	744	560	391	358	262	364	470	556	795
ST4.03ch11	8100000	8200000	4042	4042	175	87	138	144	165	197	184	3896	160	3907	81	2923	129	84	119	235	71	3165	283	3305	2836	80	64	87	43	108	143	142	44	232	143	389	3838	184	334	132	627	663	332	241	710	330	235	308	506
ST4.03ch11	8200000	8300000	7315	7315	479	64	300	202	185	1907	1941	7258	1852	5921	135	5825	421	405	125	499	1522	5303	1462	5800	4797	1696	1501	1659	1443	1053	1545	372	75	261	188	601	6637	300	843	632	739	875	652	862	551	824	778	1400	1038
ST4.03ch11	8300000	8400000	8689	8689	1189	251	372	186	426	683	839	8666	96	8661	1072	5594	508	725	325	1211	66	6925	1387	6769	5989	40	21	40	12	293	210	794	387	291	559	1438	7977	811	1106	1529	2127	618	1628	1652	449	1631	1724	1367	1972
ST4.03ch11	8400000	8500000	8483	8483	928	166	272	288	331	1256	1425	8508	1119	8503	506	5794	937	414	313	1365	950	7029	1675	7359	5911	55	40	903	54	270	903	1076	365	412	523	1072	7832	556	1139	1125	1176	566	1328	1377	504	1369	1453	2367	1398
ST4.03ch11	8500000	8600000	4444	4444	398	61	38	16	57	4351	4361	4416	4336	4395	6	3115	3353	48	121	3644	3413	3502	4055	3784	3348	46	20	3673	59	89	2662	3020	120	136	176	462	4353	157	539	422	588	346	467	488	415	528	485	711	451
ST4.03ch11	8600000	8700000	6793	6793	636	79	136	146	127	6673	6631	6744	6665	6732	14	5157	5641	1270	88	5619	5439	5394	6544	5655	4996	1281	27	6021	1508	34	4359	4447	132	238	312	647	6613	379	554	386	806	479	550	572	659	808	597	796	680
ST4.03ch11	8700000	8800000	4696	4696	389	72	310	172	368	4631	4663	4601	4622	4533	29	3457	3260	197	218	3695	3806	3542	4268	3807	3297	164	139	4204	151	166	2860	2911	100	106	249	658	4474	221	680	542	1016	680	937	641	532	638	657	449	670
ST4.03ch11	8800000	8900000	6061	6061	480	172	328	250	358	6045	6141	6106	6063	6106	111	4697	4847	816	263	5094	5055	4879	5886	5159	4589	669	30	5365	914	57	3892	4165	156	251	212	621	6060	306	649	627	898	751	763	611	688	493	623	2858	853
ST4.03ch11	8900000	9000000	164	164	11	2	1	2	3	42	37	42	36	136	17	33	118	25	13	121	17	75	112	122	30	48	34	83	43	39	26	73	7	12	16	5	102	26	14	7	14	2	5	11	54	18	12	48	69
ST4.03ch11	9000000	9100000	47	47	10	1	5	1	8	27	29	23	27	25	28	25	38	16	24	31	28	32	19	39	16	29	29	40	18	17	9	22	14	17	14	25	27	18	17	14	19	6	9	14	2	11	15	10	4
ST4.03ch11	9100000	9200000	113	113	12	10	5	4	9	59	66	70	65	93	32	70	57	38	22	64	52	59	58	66	32	56	53	85	47	38	37	54	12	19	11	16	81	29	28	20	23	8	11	16	11	13	12	11	9
ST4.03ch11	9200000	9300000	78	78	19	2	9	4	1	41	46	61	56	54	11	62	27	38	10	33	47	28	43	27	25	48	28	42	22	24	30	34	21	14	14	8	56	14	16	17	18	7	3	18	6	25	19	9	10
ST4.03ch11	9300000	9400000	68	68	18	0	2	2	5	37	30	32	50	34	11	24	31	21	14	15	21	36	22	28	31	35	34	38	25	23	32	19	6	16	14	7	43	16	21	18	10	7	8	6	10	14	15	11	7
ST4.03ch11	9400000	9500000	69	69	0	0	0	0	4	48	44	56	42	58	22	35	30	22	11	47	41	22	38	30	39	31	25	57	20	12	22	31	8	9	14	15	56	20	16	9	31	15	6	4	7	4	2	5	7
ST4.03ch11	9500000	9600000	212	212	9	54	24	13	30	174	178	176	157	95	44	162	86	64	14	77	138	126	136	127	113	169	131	164	132	135	131	70	16	16	26	47	173	48	42	25	31	76	22	22	76	15	12	70	37
ST4.03ch11	9600000	9700000	161	161	7	3	10	0	6	56	134	85	131	101	35	96	87	91	57	38	30	61	50	65	37	90	85	61	59	60	60	31	7	57	83	14	66	36	92	57	54	19	17	17	17	7	9	17	21
ST4.03ch11	9700000	9800000	46	46	4	3	4	5	3	19	23	29	27	28	7	26	22	18	13	29	23	16	27	21	16	18	16	27	21	21	13	19	6	9	2	8	27	11	7	7	8	6	5	3	2	5	5	7	6
ST4.03ch11	9800000	9900000	94	94	9	2	6	8	4	71	89	74	77	42	30	70	47	37	2	37	71	53	42	44	31	83	46	63	52	46	45	28	12	11	12	16	54	42	27	16	28	5	7	12	11	11	10	17	16
ST4.03ch11	9900000	10000000	36	36	6	1	3	0	6	15	14	13	13	22	6	16	21	7	12	23	19	19	35	27	13	13	18	39	16	12	16	12	5	11	12	9	10	15	8	7	5	3	4	3	11	4	12	4	7
ST4.03ch11	10000000	10100000	87	87	2	1	1	1	3	43	52	49	46	28	17	48	24	19	6	17	40	32	48	62	29	36	38	37	31	41	41	32	6	15	8	5	73	23	18	6	10	2	2	11	5	6	13	6	5
ST4.03ch11	10100000	10200000	94	94	9	4	5	14	9	54	63	52	76	43	41	47	37	37	28	32	31	29	38	42	39	41	31	64	27	39	20	22	5	24	18	10	40	16	27	7	16	7	7	7	7	7	4	19	10
ST4.03ch11	10200000	10300000	3370	3370	82	95	250	231	217	3321	3351	3354	1404	3339	22	2459	2458	1201	1334	2931	1365	39	3101	110	46	39	41	50	38	60	1959	2439	3245	2323	3152	1596	3290	979	332	375	560	143	170	40	84	71	58	113	53
ST4.03ch11	10300000	10400000	8208	8208	129	70	105	140	85	1990	6140	8177	5691	8119	738	5763	2050	5604	5607	7528	5740	170	7931	617	556	49	47	564	83	446	5318	7274	5145	6074	4917	1432	8005	4889	393	603	2349	247	361	188	157	197	537	281	420
ST4.03ch11	10400000	10500000	7886	7886	122	66	365	169	107	149	6152	7810	6067	7801	107	5526	96	5791	5765	7234	6017	156	7506	124	96	128	110	183	144	153	4669	6332	81	6960	612	971	7694	5670	366	63	1603	461	303	241	430	203	214	185	245
ST4.03ch11	10500000	10600000	4770	4770	81	29	53	18	66	123	174	4628	408	4648	2977	3309	98	268	320	3873	382	107	4475	158	96	108	104	150	109	101	2941	3332	46	1610	724	665	4569	1677	263	36	1378	110	367	181	152	169	177	138	117
ST4.03ch11	10600000	10700000	5441	5441	188	99	159	119	147	197	200	5407	3386	5375	5305	4295	90	2479	3215	4853	3351	189	5178	238	157	158	145	174	175	197	3534	4415	69	3928	713	2030	5363	3282	343	92	2899	359	435	279	157	166	201	205	139
ST4.03ch11	10700000	10800000	4930	4930	287	50	22	49	129	83	278	4921	2305	4898	3880	3621	89	1631	2261	4325	2180	67	4676	91	76	89	74	115	90	64	3291	4000	1261	2374	1416	651	4635	2388	575	60	3081	258	565	457	314	339	397	207	364
ST4.03ch11	10800000	10900000	6486	6486	133	127	216	162	151	114	182	6433	1071	6446	660	4815	1651	654	1024	5774	1056	683	6091	1974	2026	76	65	1735	693	1518	4699	4851	1932	1044	911	1215	6202	2172	2082	2095	4979	146	822	344	139	306	317	86	238
ST4.03ch11	10900000	11000000	6216	6216	271	87	142	166	233	189	407	6170	1233	6103	1127	4546	3236	977	1069	5776	1174	1090	5993	3172	3365	149	152	3670	1137	2716	4064	5319	2731	1171	1142	3778	5932	2728	1570	4014	4777	272	735	294	274	408	399	312	408
ST4.03ch11	11000000	11100000	5381	5381	194	94	118	162	138	49	165	5322	1212	5360	1848	4234	2366	1020	1171	4960	1183	1845	5117	2858	3425	49	31	3089	1858	2389	3756	4713	2693	2067	1639	471	5117	1298	1388	3583	4112	295	272	251	242	253	232	195	359
ST4.03ch11	11100000	11200000	7557	7557	617	335	650	593	219	130	244	7106	2218	7455	202	5497	724	1801	2100	6429	2198	304	7110	869	577	101	107	923	243	495	4568	5497	2407	2659	2158	606	7001	3168	2125	1860	5751	339	801	871	217	920	591	683	604
ST4.03ch11	11200000	11300000	1341	1341	113	3	105	50	55	131	183	1278	837	1261	29	1073	127	650	751	1123	727	114	1059	126	86	120	101	125	97	51	787	1123	738	435	765	50	1158	368	161	486	787	34	164	121	41	126	125	31	86
ST4.03ch11	11300000	11400000	153	153	13	2	10	12	7	100	124	105	123	89	56	120	74	75	23	69	91	91	76	51	52	98	81	119	98	94	66	61	17	18	20	11	97	62	40	15	37	17	14	11	16	15	8	19	5
ST4.03ch11	11400000	11500000	292	292	18	11	11	17	7	103	135	218	164	186	109	174	96	78	34	123	99	123	144	94	84	100	145	130	82	112	127	103	13	63	35	30	199	49	38	20	74	24	34	35	48	21	33	34	34
ST4.03ch11	11500000	11600000	703	703	66	22	2	10	22	153	203	631	181	661	106	469	174	157	30	442	392	130	576	156	63	155	125	262	122	141	333	423	17	19	37	157	604	215	75	28	332	34	23	154	68	145	144	45	108
ST4.03ch11	11600000	11700000	614	614	63	10	5	6	11	27	51	584	39	581	226	442	25	24	9	464	261	14	531	39	11	32	27	29	224	21	372	390	8	15	18	212	573	195	39	12	396	47	22	59	52	45	167	54	27
ST4.03ch11	11700000	11800000	929	929	101	10	9	18	33	113	232	859	124	863	150	709	122	176	69	661	315	76	757	98	49	98	87	141	200	76	564	551	39	30	76	419	835	400	118	54	588	154	113	162	135	122	304	113	101
ST4.03ch11	11800000	11900000	7410	7410	389	48	132	42	101	206	711	7332	313	7380	187	5469	159	606	192	5832	307	127	6982	152	164	132	148	261	144	239	5362	5283	123	212	207	4927	6849	4465	177	170	5655	1122	272	1709	979	1057	1078	411	1221
ST4.03ch11	11900000	12000000	1815	1815	130	6	8	21	21	34	156	1746	79	1748	234	1271	41	153	50	1422	1072	22	1661	52	22	37	26	42	235	36	1141	1279	32	38	80	337	1684	336	38	16	1278	94	114	677	75	386	723	172	167
ST4.03ch11	12000000	12100000	370	370	30	9	9	5	23	45	93	310	50	340	43	254	84	94	11	264	237	51	303	59	26	36	58	93	40	68	153	158	12	8	10	41	316	63	54	13	199	62	27	122	40	41	157	44	19
ST4.03ch11	12100000	12200000	595	595	39	3	14	17	4	80	97	578	54	569	19	427	84	48	23	486	84	34	548	67	39	33	38	38	32	37	414	446	19	26	18	102	523	281	35	6	348	50	25	31	38	31	27	18	25
ST4.03ch11	12200000	12300000	1031	1031	100	2	8	8	5	79	186	1013	155	1021	19	780	67	222	100	833	724	74	856	30	43	58	56	105	68	91	654	562	79	91	88	71	938	225	30	17	824	60	32	310	26	188	345	54	53
ST4.03ch11	12300000	12400000	1234	1234	65	19	6	7	4	69	181	1210	93	1182	54	919	77	122	15	1012	954	44	1096	75	38	67	54	88	42	61	828	816	7	46	34	132	1193	54	76	28	870	90	116	544	63	404	541	116	183
ST4.03ch11	12400000	12500000	3902	3902	748	44	53	79	111	384	535	3853	361	3814	118	2941	244	336	89	3237	2953	237	3708	236	193	305	269	285	346	225	2618	2658	52	51	106	478	3546	294	320	44	2784	360	310	595	328	806	1225	391	548
ST4.03ch11	12500000	12600000	2690	2690	734	16	41	12	15	2553	2606	2592	316	2527	76	1959	2066	351	48	1913	1911	176	2406	243	249	255	267	242	220	194	1662	1634	61	48	143	567	2442	154	142	70	1544	206	107	546	319	1753	834	274	486
ST4.03ch11	12600000	12700000	6013	6013	1953	117	321	249	208	5903	5913	5890	485	5945	53	4680	4223	641	132	5194	4844	337	5852	393	327	397	393	355	375	306	3808	4128	129	81	121	1012	5716	245	378	24	4387	723	588	1208	628	1907	2209	719	1491
ST4.03ch11	12700000	12800000	5811	5811	1970	183	254	213	278	5674	5700	5724	1299	5675	319	4574	3720	898	284	4742	4375	957	5462	1121	856	1015	1049	1001	969	812	4044	3896	312	278	499	1177	5625	733	593	276	4321	627	513	1739	1101	2391	3021	1162	1439
ST4.03ch11	12800000	12900000	6818	6818	3171	67	261	176	278	6817	6772	6783	1579	6539	570	5569	5253	1051	435	5427	5419	1372	6444	1540	1316	1408	1469	1383	1311	1166	5222	4634	366	521	352	1120	6620	610	1390	149	4625	1133	1134	2121	1222	3845	2998	1373	1540
ST4.03ch11	12900000	13000000	5804	5804	1218	56	66	67	121	5631	5680	5633	1113	5581	275	4604	4074	566	121	4194	4360	890	5382	913	671	971	999	1047	823	877	3633	3435	209	149	217	683	5508	341	728	141	3810	272	555	1240	632	1332	2608	772	784
ST4.03ch11	13000000	13100000	2456	2456	238	21	19	10	24	2416	2419	2438	470	2364	96	1990	1957	107	49	1924	1726	409	2364	432	396	450	451	456	472	380	1868	1499	91	26	45	165	2415	67	219	35	1563	36	210	567	265	279	1482	208	257
ST4.03ch11	13100000	13200000	2772	2772	414	12	22	3	26	2701	2699	2681	604	2676	180	2178	2132	129	46	2195	2108	555	2504	483	523	534	544	649	489	490	1835	1826	21	151	115	389	2652	227	319	51	1878	175	367	726	357	631	615	41	325
ST4.03ch11	13200000	13300000	5525	5525	1955	88	175	120	221	5442	5462	5497	1074	5371	72	4181	4194	737	109	4660	4385	884	5136	980	861	816	851	919	713	878	3901	3720	374	507	368	1272	5484	619	1592	80	4059	325	452	1817	1392	1392	1107	676	1867
ST4.03ch11	13300000	13400000	6628	6628	1860	148	210	271	517	6566	6566	6607	1463	6581	136	5322	5157	752	255	5410	5307	1312	6401	1538	1264	1220	1342	1238	1116	1167	4749	4759	349	490	356	1356	6562	449	955	188	5068	652	868	1841	1241	2569	2606	1353	2077
ST4.03ch11	13400000	13500000	3028	3028	901	52	151	61	105	2951	3005	2987	649	2910	283	2424	1977	479	83	2313	2458	484	2735	432	443	526	515	606	442	474	1958	1790	161	193	184	452	2961	293	516	84	1872	455	473	799	343	1271	503	511	755
ST4.03ch11	13500000	13600000	4997	4997	612	76	151	118	242	4915	4886	4922	4374	1179	395	4709	1156	418	293	1039	3773	3516	3882	4378	3505	4259	4360	3929	3859	3397	4584	1079	207	436	400	495	3537	506	508	232	936	670	503	976	734	1240	1134	2826	1424
ST4.03ch11	13600000	13700000	5122	5122	884	316	434	336	348	5078	5024	5085	4982	915	176	4959	747	646	185	885	3930	3995	3789	4644	3522	4751	4830	4271	4109	3491	4575	751	473	193	384	724	3714	224	728	345	803	606	583	1292	1338	1211	1162	1691	1752
ST4.03ch11	13700000	13800000	6515	6515	1196	223	370	288	406	6431	6473	6472	6197	1678	669	6269	1569	595	64	1507	5380	5008	5133	5194	4640	5927	6134	5603	5241	4503	5886	1326	617	729	765	728	4950	660	1191	628	1436	1234	1176	1027	1126	1745	1573	1334	976
ST4.03ch11	13800000	13900000	7088	7088	906	242	449	404	315	7034	7036	7053	7016	1009	87	6999	686	878	37	845	5760	5996	5464	5727	5060	6687	6973	5918	6010	5172	6702	735	759	194	330	1704	4831	581	363	106	877	922	573	1614	1566	1260	1297	4874	1602
ST4.03ch11	13900000	14000000	3737	3737	423	140	211	202	95	3696	3715	3685	3690	414	88	3538	310	504	19	386	2989	2840	2817	2762	2505	3495	3667	3138	2779	2667	3325	270	324	19	289	530	2658	225	242	39	272	423	457	403	427	453	385	2755	428
ST4.03ch11	14000000	14100000	5342	5342	299	299	240	168	147	5335	5331	5336	5242	533	70	5109	321	622	25	422	4086	4471	4046	4362	3968	5077	5256	4631	4622	4174	4889	392	307	58	251	1289	3725	143	370	29	510	1279	379	400	1175	1242	445	4033	596
ST4.03ch11	14100000	14200000	4862	4862	679	272	89	86	128	4797	4817	4827	4819	868	72	4663	646	941	43	766	3972	3888	3788	4174	3762	4601	4739	4181	4077	3493	4492	596	593	43	229	1135	3687	187	272	41	730	595	655	796	741	793	791	3566	853
ST4.03ch11	14200000	14300000	3508	3508	1240	225	357	251	303	3433	3435	3387	3394	327	52	3354	249	1248	42	332	2425	2578	2370	2786	2364	3200	3308	2832	2866	2495	3203	270	873	80	353	1257	2143	186	204	37	242	1059	363	1658	1094	1233	676	1488	1402
ST4.03ch11	14300000	14400000	4700	4700	979	151	435	364	230	4560	4589	4595	4523	200	193	4393	196	1313	55	176	3745	3780	3569	3912	3311	4353	4534	4147	4006	3340	4274	173	755	324	130	921	3233	210	524	142	130	1095	676	1423	1173	1372	1165	1440	1061
ST4.03ch11	14400000	14500000	5785	5785	801	37	282	197	314	5690	5714	5716	5631	319	88	5579	247	1075	129	297	4599	4627	4127	4638	4156	5546	5604	5004	4785	4231	5222	248	766	110	215	1069	3929	151	1064	178	276	1581	1366	991	3257	1137	660	2366	2835
ST4.03ch11	14500000	14600000	6270	6270	1365	386	560	471	691	6238	6189	6243	6176	183	47	6056	126	1500	43	401	4791	5199	4572	5043	4326	5951	6118	5347	4892	4650	5766	345	884	121	90	1690	4164	99	1038	135	170	1619	1585	1573	3047	1841	1637	3098	2940
ST4.03ch11	14600000	14700000	4858	4858	236	474	252	264	472	4806	4814	4815	4794	84	42	4800	71	447	39	88	3310	3938	3649	4063	3489	4507	4785	4224	3784	3662	4465	61	360	154	192	451	2731	149	1533	89	134	1741	1814	431	2601	428	464	2991	2329
ST4.03ch11	14700000	14800000	2565	2565	784	117	184	91	220	2535	2508	2531	2483	297	18	2371	237	902	350	472	1882	2096	2090	2074	2064	2459	2494	2307	2175	2106	2421	449	474	238	169	858	1796	213	662	287	445	462	522	744	993	850	908	1282	1005
ST4.03ch11	14800000	14900000	4097	4097	355	142	108	88	91	4072	4068	4007	4064	478	102	3847	455	779	313	688	3285	3447	3071	3413	3199	3849	3941	3611	3316	2977	3729	647	421	262	282	837	3027	341	613	333	515	701	743	593	103	571	653	2100	436
ST4.03ch11	14900000	15000000	2975	2975	473	31	69	63	19	2941	2953	2926	2926	171	143	2845	174	459	25	225	2177	2385	2048	2290	2138	2800	2858	2421	2334	2190	2525	152	410	98	104	106	1926	140	322	124	58	75	356	491	69	459	494	357	356
ST4.03ch11	15000000	15100000	4374	4374	77	427	913	857	850	4271	4287	4277	4268	144	79	4228	100	105	20	274	3521	3202	3216	3377	3205	4112	4230	3693	3600	3214	3708	223	43	22	37	51	2967	68	118	37	105	1985	48	110	2398	85	88	2605	2013
ST4.03ch11	15100000	15200000	4153	4153	46	70	648	513	195	3880	3878	4100	3856	508	26	3967	83	83	166	162	3107	3256	2496	3386	3117	3728	3885	3305	3036	2683	3558	134	40	20	35	70	2928	20	114	21	137	1833	200	64	1077	98	140	1405	1298
ST4.03ch11	15200000	15300000	1798	1798	48	197	4	15	159	1739	1739	1771	1764	103	62	1686	46	91	22	108	1421	1343	885	1436	1357	1712	1685	1417	1202	1308	1569	78	40	14	31	61	1172	60	45	13	67	799	170	120	40	73	62	14	42
ST4.03ch11	15300000	15400000	5574	5574	672	256	498	467	679	5500	5493	5508	5465	147	140	5393	201	532	112	213	4057	3902	3824	4252	3918	5230	5427	4643	4309	3643	4886	169	506	28	18	1574	4044	63	258	40	258	497	237	582	492	664	721	1611	941
ST4.03ch11	15400000	15500000	3072	3072	368	128	187	136	94	2990	3015	3032	2997	119	58	2969	64	503	153	197	2571	2524	2377	2666	2343	2917	3022	2488	2756	2257	2766	150	278	40	39	427	2008	54	289	96	204	330	329	376	304	442	454	1139	434
ST4.03ch11	15500000	15600000	3996	3996	575	69	209	119	28	3872	3959	3881	3885	273	146	3845	156	711	199	309	2989	3397	2837	3124	2668	3713	3835	3329	3470	2780	3525	280	347	49	76	558	2634	188	532	148	278	476	659	675	612	702	774	1333	1005
ST4.03ch11	15600000	15700000	2173	2173	239	66	23	4	38	2075	2077	2082	2100	128	69	1982	213	347	197	305	1504	1670	1451	1690	1468	1994	2044	1784	1666	1514	1943	278	199	51	49	257	1314	65	167	31	270	464	96	296	482	304	270	338	590
ST4.03ch11	15700000	15800000	615	615	168	79	87	61	15	486	552	477	551	147	134	499	408	268	188	399	484	478	359	421	373	504	467	523	454	473	402	234	139	68	48	146	310	115	191	42	195	133	130	162	173	197	204	171	199
ST4.03ch11	15800000	15900000	224	224	44	17	5	13	21	138	202	150	189	121	80	187	94	118	37	88	135	136	73	90	64	128	123	132	84	110	63	62	21	42	35	38	128	104	76	29	76	15	30	26	17	58	43	23	18
ST4.03ch11	15900000	16000000	593	593	77	23	41	67	62	517	554	522	547	102	68	527	270	140	113	406	502	501	352	374	252	537	525	522	488	502	412	346	112	104	100	151	457	131	103	70	122	57	176	111	62	105	96	160	114
ST4.03ch11	16000000	16100000	575	575	66	10	31	7	17	442	461	536	473	196	64	470	346	136	82	326	387	500	325	398	390	424	418	448	408	417	368	339	88	75	79	68	402	80	96	71	107	71	67	80	91	76	65	142	86
ST4.03ch11	16100000	16200000	661	661	119	12	24	16	47	590	611	584	610	130	64	561	412	149	48	433	480	563	505	488	427	613	598	605	565	579	484	427	84	31	48	188	447	93	176	33	95	135	120	142	183	186	131	232	325
ST4.03ch11	16200000	16300000	373	373	42	2	11	17	39	289	366	332	343	112	72	330	181	155	56	226	287	262	203	225	197	300	305	308	295	325	242	202	38	79	28	77	262	120	87	38	71	20	19	40	139	61	35	116	130
ST4.03ch11	16300000	16400000	540	540	40	10	22	26	42	463	503	474	470	175	72	424	300	143	114	399	391	420	333	324	206	422	416	438	421	386	296	301	35	31	43	143	382	104	106	82	148	29	13	49	184	60	29	158	161
ST4.03ch11	16400000	16500000	493	493	68	19	6	1	45	392	428	383	393	114	51	347	221	116	34	329	354	352	309	323	239	358	370	436	372	356	310	199	51	29	37	53	302	63	74	12	66	88	126	49	152	108	61	162	146
ST4.03ch11	16500000	16600000	536	536	39	5	19	21	14	479	487	501	448	183	83	478	365	110	36	341	421	404	315	303	244	419	405	437	411	412	317	253	45	38	35	62	344	92	85	18	87	58	32	50	97	70	63	112	94
ST4.03ch11	16600000	16700000	798	798	133	26	9	12	7	723	762	761	700	177	66	698	557	217	61	584	715	691	164	495	443	685	658	696	649	620	606	385	125	40	51	203	485	97	148	56	117	86	103	132	89	183	153	211	117
ST4.03ch11	16700000	16800000	682	682	136	37	10	7	19	621	655	663	550	139	25	659	432	210	44	489	612	511	156	472	298	550	489	548	518	508	443	376	157	47	19	126	516	53	107	36	158	158	116	167	135	165	166	145	190
ST4.03ch11	16800000	16900000	754	754	55	8	21	7	19	677	706	701	716	174	103	689	372	172	65	501	647	581	104	440	357	700	635	701	609	640	474	371	102	50	86	57	382	136	149	54	91	87	45	43	95	61	77	124	122
ST4.03ch11	16900000	17000000	554	554	40	2	20	38	17	493	534	487	571	89	80	507	388	142	33	344	493	496	79	291	311	498	475	504	479	486	402	305	62	36	33	78	363	95	90	36	53	81	42	51	200	38	46	262	197
ST4.03ch11	17000000	17100000	414	414	57	1	9	7	8	293	351	325	340	126	77	283	235	110	55	276	289	278	85	229	231	308	264	302	279	282	231	202	26	44	57	52	286	76	98	55	45	40	46	35	41	48	41	52	50
ST4.03ch11	17100000	17200000	791	791	86	12	9	10	25	743	730	705	695	148	67	723	432	163	22	453	667	654	120	488	429	654	656	677	655	668	556	371	85	32	64	53	607	109	100	31	85	44	48	89	24	122	147	30	81
ST4.03ch11	17200000	17300000	749	749	62	13	6	13	22	675	729	667	713	141	135	678	427	191	41	475	688	642	138	451	306	632	569	673	653	629	516	324	26	41	55	53	426	115	69	26	72	17	66	76	162	65	72	143	132
ST4.03ch11	17300000	17400000	5997	5997	277	40	109	81	59	549	672	5976	562	5572	66	4419	390	197	93	502	583	4366	231	4610	4101	477	426	503	465	370	404	462	147	121	133	300	5571	164	451	138	744	102	540	238	252	502	241	310	708
ST4.03ch11	17400000	17500000	3477	3477	301	20	57	59	29	325	521	3416	234	3300	70	2460	194	263	33	401	304	2529	403	2553	2155	223	184	208	169	164	214	364	154	127	153	517	3392	176	298	122	409	40	185	230	149	390	255	420	211
ST4.03ch11	17500000	17600000	343	343	29	8	12	10	10	296	292	294	291	109	88	299	253	97	38	238	277	260	74	179	172	309	287	278	259	259	210	207	28	27	36	36	260	50	44	32	40	17	25	46	37	52	46	76	53
ST4.03ch11	17600000	17700000	535	535	29	15	13	3	11	510	460	494	510	59	40	428	332	38	20	292	473	476	38	312	369	490	448	501	416	474	400	280	40	14	23	18	413	40	40	16	11	2	9	41	20	43	33	132	22
ST4.03ch11	17700000	17800000	239	239	17	0	11	12	5	221	243	222	222	44	46	246	213	88	8	179	225	215	46	192	176	217	221	200	224	222	206	103	103	12	19	131	145	46	38	14	23	63	56	21	5	18	17	68	27
ST4.03ch11	17800000	17900000	401	401	34	13	7	4	10	372	385	383	388	82	62	345	205	71	24	316	372	349	56	265	251	347	348	378	343	356	274	200	31	13	20	40	217	66	41	17	38	104	16	31	123	42	55	150	85
ST4.03ch11	17900000	18000000	149	149	23	8	8	2	13	119	135	114	136	72	62	127	85	72	17	88	127	111	52	57	45	123	112	119	104	114	70	73	10	12	24	24	84	67	53	17	33	21	9	26	16	20	24	20	26
ST4.03ch11	18000000	18100000	384	384	22	7	6	17	9	335	358	361	367	73	49	335	218	61	33	259	345	333	32	280	173	351	319	373	294	279	262	175	26	26	34	49	219	54	66	41	43	20	17	14	9	15	37	63	20
ST4.03ch11	18100000	18200000	391	391	28	3	7	12	17	298	348	323	344	145	109	326	185	136	44	231	267	319	107	151	145	280	291	319	260	283	185	206	20	11	46	21	252	132	109	46	69	43	22	27	11	33	45	66	45
ST4.03ch11	18200000	18300000	326	326	36	4	5	10	6	253	291	250	303	149	107	275	152	110	53	188	242	255	90	206	156	280	249	265	218	201	164	184	16	34	31	41	224	106	103	43	92	11	45	33	34	45	57	45	32
ST4.03ch11	18300000	18400000	743	743	50	19	44	23	13	357	390	399	382	371	58	317	350	148	37	418	342	351	278	564	263	320	301	608	315	257	310	377	49	33	31	99	503	114	179	25	98	72	77	82	191	89	104	74	142
ST4.03ch11	18400000	18500000	594	594	35	7	27	17	16	524	531	493	565	145	102	492	319	170	54	381	485	469	102	375	291	497	525	508	475	457	388	272	24	82	98	40	326	162	109	70	72	42	55	29	125	65	36	56	47
ST4.03ch11	18500000	18600000	354	354	39	10	14	23	5	308	306	300	322	78	105	277	212	112	45	204	260	269	42	229	149	279	302	310	254	272	215	245	27	41	44	71	263	86	63	25	56	97	50	51	62	70	59	55	51
ST4.03ch11	18600000	18700000	472	472	56	8	34	15	21	379	349	399	396	165	132	392	213	129	29	302	301	319	202	250	210	335	385	377	360	367	276	227	29	61	41	98	347	141	46	84	75	59	15	48	31	59	58	55	50
ST4.03ch11	18700000	18800000	672	672	78	24	11	15	13	594	597	600	596	187	105	572	357	164	26	482	565	563	117	423	395	557	510	599	461	512	484	443	22	15	32	87	368	94	74	19	28	80	84	89	69	96	81	57	91
ST4.03ch11	18800000	18900000	278	278	24	12	10	7	18	238	261	234	254	142	131	240	125	142	29	139	190	210	89	90	103	220	181	208	204	210	111	115	21	32	50	23	183	152	97	29	63	50	13	24	15	31	36	30	31
ST4.03ch11	18900000	19000000	292	292	29	13	7	5	2	262	266	242	268	96	59	270	149	73	25	195	246	240	100	190	143	242	250	247	197	234	165	154	15	25	47	42	201	76	68	37	43	22	24	32	10	37	43	29	49
ST4.03ch11	19000000	19100000	120	120	4	2	1	4	1	86	104	85	91	54	44	54	66	36	18	28	57	75	48	51	56	61	74	79	43	45	28	25	26	20	16	14	87	39	31	23	28	14	5	5	14	7	8	20	12
ST4.03ch11	19100000	19200000	187	187	16	3	5	4	11	129	160	137	168	63	66	149	71	74	9	65	118	121	85	81	79	132	121	127	88	100	83	69	23	14	40	7	97	67	49	25	92	44	8	14	28	15	11	37	24
ST4.03ch11	19200000	19300000	113	113	18	11	8	3	15	78	120	94	101	80	42	95	73	69	16	64	79	77	58	47	35	70	82	81	76	71	30	29	22	10	15	22	102	68	37	21	49	9	18	6	7	11	8	10	3
ST4.03ch11	19300000	19400000	222	222	25	1	8	14	10	164	195	171	205	136	108	177	136	110	22	100	142	148	89	72	60	148	158	188	127	149	65	84	17	21	46	12	151	114	66	26	62	11	8	27	18	30	15	16	19
ST4.03ch11	19400000	19500000	470	470	30	53	44	38	58	437	447	460	453	70	42	438	243	72	18	321	401	434	80	364	277	429	436	454	403	404	296	282	49	85	94	59	375	91	93	38	45	88	100	33	40	67	29	98	90
ST4.03ch11	19500000	19600000	499	499	29	7	23	7	11	435	438	428	451	208	189	411	221	203	47	299	377	366	125	263	202	390	359	423	370	376	220	188	43	31	51	36	345	175	147	55	87	27	42	24	28	31	30	30	16
ST4.03ch11	19600000	19700000	605	605	47	15	6	12	24	542	546	532	549	158	103	519	340	105	39	410	488	449	143	352	275	511	425	537	464	489	396	298	21	20	44	55	446	93	80	33	87	94	15	50	35	71	55	29	62
ST4.03ch11	19700000	19800000	531	531	13	4	11	11	15	445	490	451	457	111	79	413	267	103	17	331	435	411	108	265	265	421	402	428	396	398	367	229	5	22	31	20	351	74	56	23	42	16	28	28	28	41	29	56	20
ST4.03ch11	19800000	19900000	407	407	36	2	7	14	5	286	326	292	303	137	81	316	196	116	36	123	255	213	106	160	117	268	260	322	266	213	216	155	20	22	28	29	188	108	72	20	54	46	14	38	13	63	26	51	21
ST4.03ch11	19900000	20000000	500	500	52	1	11	4	7	422	495	459	487	166	97	461	377	152	64	274	405	399	117	325	210	413	396	462	420	417	318	233	42	70	77	66	309	139	95	38	88	33	25	40	54	62	76	48	47
ST4.03ch11	20000000	20100000	624	624	73	11	51	16	19	559	594	584	584	125	103	566	385	151	30	429	493	539	102	393	342	567	532	572	504	528	407	263	30	87	81	69	425	149	111	26	86	79	88	51	85	77	83	64	79
ST4.03ch11	20100000	20200000	650	650	70	19	17	7	6	535	569	514	575	163	122	597	314	161	33	401	488	463	93	312	303	552	512	531	494	463	419	265	32	65	60	59	376	140	134	50	77	37	52	49	46	97	81	35	74
ST4.03ch11	20200000	20300000	388	388	22	8	12	8	21	304	369	325	384	130	107	333	249	137	13	219	304	284	86	211	148	360	306	333	291	285	197	196	20	38	43	26	283	156	120	29	75	29	28	20	26	37	25	15	32
ST4.03ch11	20300000	20400000	487	487	60	58	41	48	75	413	477	434	466	64	70	427	323	88	22	284	375	427	50	322	196	417	416	428	381	402	321	311	34	73	70	54	305	118	75	17	57	109	85	76	69	62	28	56	68
ST4.03ch11	20400000	20500000	339	339	40	3	24	12	28	289	327	309	342	131	73	323	234	105	40	242	303	285	67	268	212	313	281	327	292	280	233	172	12	24	26	50	242	60	67	26	52	37	33	35	25	49	54	20	36
ST4.03ch11	20500000	20600000	218	218	16	7	9	10	22	174	158	184	196	85	78	173	100	87	10	124	122	158	93	135	91	164	146	182	147	153	87	70	30	28	22	12	123	91	77	15	39	29	10	21	21	18	12	19	27
ST4.03ch11	20600000	20700000	724	724	85	26	39	22	9	558	691	679	649	147	65	588	426	152	52	369	479	506	215	581	439	602	554	629	499	464	523	309	59	38	58	64	475	77	121	51	55	84	64	103	128	103	93	127	70
ST4.03ch11	20700000	20800000	600	600	88	14	34	7	14	515	524	554	574	137	91	507	426	182	46	422	476	496	116	409	383	528	512	524	494	490	413	344	92	48	66	125	480	129	102	25	95	47	51	88	82	111	63	141	112
ST4.03ch11	20800000	20900000	481	481	97	42	63	60	53	440	452	455	450	107	76	403	283	100	38	365	401	423	109	331	307	422	416	471	411	436	357	278	41	30	16	88	357	86	70	14	47	65	87	92	101	101	108	145	120
ST4.03ch11	20900000	21000000	638	638	103	20	7	9	16	551	591	568	614	131	68	540	312	176	16	373	490	541	67	426	394	552	503	565	533	527	418	348	41	29	40	66	425	71	58	37	33	54	58	91	104	130	108	79	87
ST4.03ch11	21000000	21100000	309	309	17	6	8	12	7	254	287	256	295	156	110	283	121	116	31	155	235	264	126	160	139	256	218	284	228	230	165	118	9	17	15	43	200	132	88	22	66	38	20	20	23	24	26	19	13
ST4.03ch11	21100000	21200000	442	442	18	7	12	6	18	384	378	338	383	96	73	376	241	79	21	243	355	352	85	156	203	360	294	372	293	317	228	179	19	19	59	43	230	92	36	32	64	19	7	13	37	32	43	78	36
ST4.03ch11	21200000	21300000	541	541	22	3	3	5	17	462	490	470	496	164	108	473	340	115	30	340	440	449	109	281	273	461	424	488	418	429	359	257	21	21	33	30	269	113	77	32	46	34	21	26	32	24	31	26	15
ST4.03ch11	21300000	21400000	350	350	13	12	9	25	8	295	245	290	264	169	109	247	207	84	28	174	227	265	92	184	215	242	231	293	212	260	186	158	54	34	42	22	184	136	86	76	96	22	14	32	8	22	19	39	21
ST4.03ch11	21400000	21500000	281	281	37	4	5	6	16	170	219	170	239	159	125	199	123	140	44	127	139	138	93	62	74	189	162	213	151	182	57	117	17	42	52	15	145	142	87	37	75	20	13	18	12	42	21	6	17
ST4.03ch11	21500000	21600000	232	232	15	7	17	7	11	182	195	177	219	125	112	194	136	103	29	153	162	172	90	80	70	154	179	194	156	179	74	73	8	21	16	14	170	103	48	28	45	18	18	22	10	18	29	24	13
ST4.03ch11	21600000	21700000	213	213	12	0	0	0	5	166	178	181	183	71	39	178	118	51	40	123	159	176	46	105	89	187	157	181	142	148	122	103	20	11	13	8	162	52	47	33	17	6	7	8	8	21	4	7	2
ST4.03ch11	21700000	21800000	282	282	37	1	7	0	3	212	273	241	260	144	108	258	149	139	31	189	197	196	124	100	86	228	204	255	209	216	114	176	14	18	39	26	173	119	80	28	58	12	17	33	25	47	17	38	23
ST4.03ch11	21800000	21900000	265	265	27	3	16	11	7	190	228	192	207	128	71	177	148	91	32	144	185	149	106	149	110	157	154	174	153	158	113	121	20	14	28	29	185	87	70	20	41	28	26	15	14	43	38	55	34
ST4.03ch11	21900000	22000000	545	545	23	4	13	10	20	470	520	473	508	130	107	501	398	117	27	383	455	487	88	350	266	493	486	484	475	475	375	330	24	51	48	55	370	113	85	15	63	17	9	69	46	96	64	26	85
ST4.03ch11	22000000	22100000	364	364	25	14	4	9	16	275	300	276	296	200	157	281	163	137	27	184	252	250	148	154	104	265	217	270	236	233	107	150	8	16	18	18	271	154	89	37	110	11	13	16	22	25	24	7	14
ST4.03ch11	22100000	22200000	546	546	56	37	22	26	38	470	523	480	558	148	124	483	242	196	46	301	463	474	127	333	311	486	486	492	427	417	330	299	32	25	50	63	312	160	141	43	78	41	67	59	79	53	32	204	57
ST4.03ch11	22200000	22300000	583	583	93	23	27	18	43	543	555	508	563	130	109	512	330	156	27	403	437	472	101	353	289	501	474	530	490	515	402	370	53	20	46	83	381	169	101	41	79	32	32	73	57	106	59	101	59
ST4.03ch11	22300000	22400000	168	168	33	4	10	6	10	133	166	148	152	98	95	147	91	109	25	102	111	120	67	65	77	125	129	145	102	131	62	66	5	9	25	15	122	104	65	18	42	16	19	14	23	28	24	18	8
ST4.03ch11	22400000	22500000	195	195	26	3	3	8	2	129	164	129	144	90	86	157	101	123	22	74	130	135	82	60	62	132	119	134	116	124	59	87	22	12	29	20	113	96	62	23	49	9	5	27	14	43	23	25	36
ST4.03ch11	22500000	22600000	254	254	13	16	3	9	15	166	171	199	156	151	85	189	100	92	23	102	130	140	74	101	84	147	152	147	119	143	88	91	19	21	33	23	198	87	43	38	73	14	7	9	20	18	25	19	37
ST4.03ch11	22600000	22700000	113	113	10	4	9	3	5	91	91	79	93	67	70	82	59	62	18	57	66	81	64	58	38	84	78	82	73	76	21	53	4	10	16	8	78	84	74	25	60	7	10	8	7	11	4	8	6
ST4.03ch11	22700000	22800000	282	282	23	2	5	13	4	202	259	191	243	199	121	226	147	154	21	169	207	218	127	92	73	178	205	222	168	198	69	128	15	21	41	18	162	149	135	25	102	26	20	15	12	29	24	14	16
ST4.03ch11	22800000	22900000	267	267	18	11	9	11	15	212	254	196	220	172	143	203	140	173	32	146	175	165	121	85	93	171	167	216	173	184	84	125	5	22	49	13	171	164	127	48	83	24	22	29	16	42	24	32	21
ST4.03ch11	22900000	23000000	638	638	50	17	42	5	29	512	527	576	535	150	48	507	290	75	16	342	481	532	50	402	399	490	486	514	496	513	412	219	31	33	29	57	396	71	68	15	63	36	32	53	41	108	49	115	38
ST4.03ch11	23000000	23100000	597	597	60	19	16	8	16	517	521	513	521	155	94	532	320	134	31	417	480	482	66	350	345	493	504	538	477	503	382	281	34	56	46	47	381	97	63	25	86	28	34	42	13	93	78	108	19
ST4.03ch11	23100000	23200000	332	332	16	8	9	8	13	269	325	285	311	164	163	323	167	189	23	173	249	257	138	113	121	300	270	280	248	285	134	171	5	10	25	17	232	191	109	37	88	32	9	20	25	50	14	50	24
ST4.03ch11	23200000	23300000	318	318	24	3	22	16	9	204	273	199	284	139	95	264	95	145	31	86	170	180	147	137	123	226	227	217	194	178	100	83	4	39	52	31	155	92	85	36	94	59	12	14	58	30	27	55	26
ST4.03ch11	23300000	23400000	206	206	28	4	7	8	21	122	203	134	176	128	82	152	101	110	26	86	98	99	68	40	46	117	105	143	125	122	51	70	18	17	32	23	108	115	65	17	74	15	17	11	12	39	25	11	27
ST4.03ch11	23400000	23500000	273	273	20	6	10	9	24	210	257	215	257	191	171	229	166	183	44	158	201	191	139	117	94	207	197	218	196	214	62	110	15	14	32	24	177	183	114	42	56	35	23	17	4	18	13	11	9
ST4.03ch11	23500000	23600000	430	430	41	0	25	11	19	388	407	393	398	134	46	384	240	93	18	264	341	293	133	275	251	315	303	366	350	320	312	214	52	25	15	32	309	82	51	13	59	36	18	40	12	60	39	81	21
ST4.03ch11	23600000	23700000	251	251	12	9	5	7	18	185	211	210	216	116	77	224	134	109	26	172	189	183	84	109	94	196	184	207	165	189	108	137	25	26	37	36	169	97	81	28	65	7	25	37	21	26	36	85	30
ST4.03ch11	23700000	23800000	209	209	25	1	2	1	11	127	162	163	156	133	93	161	85	126	14	111	113	130	83	59	38	146	108	140	115	135	58	98	11	23	31	24	107	118	67	23	82	15	12	11	8	28	29	12	11
ST4.03ch11	23800000	23900000	277	277	21	3	13	5	4	206	228	215	213	97	54	205	134	70	31	166	201	194	61	154	147	209	216	222	198	185	152	128	34	19	23	24	200	43	48	26	30	14	21	22	22	16	22	47	37
ST4.03ch11	23900000	24000000	315	315	22	7	11	7	11	222	250	213	255	146	134	232	200	157	49	165	186	188	120	131	115	210	204	235	165	192	104	122	52	38	62	54	201	118	102	81	70	22	10	29	29	32	49	53	30
ST4.03ch11	24000000	24100000	639	639	117	11	26	17	16	543	605	584	627	149	38	594	340	107	67	432	492	541	86	424	376	564	552	609	532	511	485	316	64	74	40	73	432	98	57	52	60	38	53	95	69	157	96	194	82
ST4.03ch11	24100000	24200000	739	739	51	19	26	32	7	670	670	636	666	185	157	650	401	180	49	469	616	618	155	453	393	650	602	659	583	653	476	409	12	25	35	66	571	164	96	47	109	27	23	35	46	76	46	175	57
ST4.03ch11	24200000	24300000	218	218	24	2	2	4	10	154	172	140	152	93	53	192	98	80	23	94	120	122	91	118	80	142	137	160	133	117	86	55	10	16	27	10	133	84	48	29	82	13	10	12	11	36	21	39	16
ST4.03ch11	24300000	24400000	216	216	21	1	6	8	7	132	198	120	207	143	96	156	105	151	48	97	118	117	75	45	43	175	137	136	113	136	64	78	9	52	61	24	94	114	87	39	76	21	20	18	9	24	25	10	22
ST4.03ch11	24400000	24500000	248	248	28	12	10	3	11	179	212	175	202	117	79	177	129	98	35	124	172	171	61	64	68	183	174	201	167	169	120	79	10	8	36	27	114	105	66	27	50	15	12	21	38	35	47	34	53
ST4.03ch11	24500000	24600000	57	57	6	6	0	1	3	38	55	48	55	46	23	42	27	29	4	30	38	29	28	12	7	31	27	49	45	42	12	27	5	4	14	6	36	40	22	9	22	15	5	6	9	12	6	4	8
ST4.03ch11	24600000	24700000	286	286	77	4	2	7	10	234	284	248	281	60	57	265	170	74	23	161	230	242	51	165	160	228	234	270	225	192	196	152	46	22	18	58	173	85	45	22	50	28	14	39	56	104	54	102	67
ST4.03ch11	24700000	24800000	278	278	19	10	9	8	13	198	246	197	221	151	123	217	139	157	17	102	178	180	127	98	81	197	185	223	167	172	99	97	13	27	38	32	161	156	101	29	67	21	18	18	2	21	12	9	10
ST4.03ch11	24800000	24900000	538	538	52	16	20	10	21	466	530	489	511	182	108	487	299	155	21	336	467	462	92	351	264	506	475	453	435	436	323	293	50	25	34	63	353	121	106	22	72	24	31	75	87	72	70	152	84
ST4.03ch11	24900000	25000000	306	306	19	5	12	3	10	232	276	226	268	177	143	259	155	145	61	139	184	187	122	93	103	219	238	221	165	177	113	103	19	56	82	37	181	118	120	61	43	15	14	36	25	31	17	38	27
ST4.03ch11	25000000	25100000	372	372	25	6	14	2	7	320	364	355	354	82	57	328	219	73	18	211	337	301	77	252	224	335	312	330	313	322	250	248	32	31	36	80	237	76	52	19	24	39	17	68	53	64	56	135	84
ST4.03ch11	25100000	25200000	344	344	10	21	6	5	17	305	316	309	324	54	35	313	230	84	8	222	276	301	42	260	209	304	312	313	312	288	257	199	15	29	27	46	234	60	96	11	33	12	75	42	67	47	50	15	70
ST4.03ch11	25200000	25300000	711	711	67	15	11	10	26	620	671	638	642	110	55	604	240	169	27	307	523	561	296	507	421	607	577	610	540	561	521	303	101	51	53	120	479	53	48	25	98	147	55	77	183	122	74	156	85
ST4.03ch11	25300000	25400000	276	276	24	13	12	8	12	222	196	209	210	181	146	203	126	137	42	173	186	181	116	90	67	170	192	196	149	178	69	93	13	19	43	31	129	136	76	37	64	22	14	23	23	40	35	30	23
ST4.03ch11	25400000	25500000	229	229	28	1	8	5	20	214	205	196	192	121	70	211	170	80	28	160	201	165	85	131	121	204	177	189	169	164	134	109	17	29	26	33	177	77	72	32	54	21	19	26	20	31	24	62	21
ST4.03ch11	25500000	25600000	426	426	26	4	25	2	42	356	360	363	360	92	55	335	205	81	30	244	324	337	86	275	211	344	318	362	333	323	234	199	29	18	25	42	288	57	61	21	42	27	43	44	21	35	42	93	46
ST4.03ch11	25600000	25700000	277	277	13	0	8	5	19	181	265	219	261	159	122	206	171	131	31	105	131	163	107	133	73	200	162	249	143	161	83	73	12	31	31	24	171	121	109	37	64	26	17	17	30	25	21	20	23
ST4.03ch11	25700000	25800000	143	143	3	0	1	3	4	123	140	150	119	124	135	129	93	126	14	91	115	119	74	60	56	120	87	150	85	125	15	75	4	12	20	8	113	124	91	18	56	11	11	9	12	6	2	0	4
ST4.03ch11	25800000	25900000	204	204	11	7	4	13	13	195	212	208	191	113	61	200	106	62	20	168	168	165	81	141	106	185	177	179	171	172	135	143	9	17	17	13	144	65	41	20	34	13	20	12	15	25	12	58	14
ST4.03ch11	25900000	26000000	293	293	34	1	2	11	10	255	297	260	269	81	56	236	189	66	25	128	215	198	63	182	154	228	225	253	220	217	185	102	23	15	21	10	178	65	45	20	39	30	38	18	12	27	15	40	17
ST4.03ch11	26000000	26100000	144	144	22	0	13	3	4	133	166	124	164	56	45	144	85	60	16	112	131	104	57	69	47	110	109	150	130	130	75	84	7	17	16	23	126	82	50	32	45	22	8	11	9	41	9	43	29
ST4.03ch11	26100000	26200000	400	400	43	1	25	18	25	190	316	307	293	284	187	333	178	252	89	204	261	212	184	57	37	173	181	251	162	223	127	204	12	77	50	75	231	222	86	90	197	23	31	33	20	151	33	13	8
ST4.03ch11	26200000	26300000	359	359	36	5	15	5	23	263	324	292	332	177	148	302	175	165	35	206	253	281	117	153	114	283	246	302	274	275	144	116	21	30	35	41	240	193	117	54	80	24	9	18	19	58	29	30	27
ST4.03ch11	26300000	26400000	367	367	8	8	3	3	12	325	349	299	358	103	84	364	209	121	47	210	292	321	73	209	159	337	306	324	256	285	217	156	28	31	44	36	240	102	78	37	49	25	12	11	10	23	10	94	9
ST4.03ch11	26400000	26500000	198	198	23	6	6	13	5	147	173	141	171	112	91	180	113	94	18	103	145	144	87	78	85	167	137	167	120	150	75	95	13	14	18	15	137	95	58	11	54	16	8	17	11	21	17	15	13
ST4.03ch11	26500000	26600000	217	217	11	6	1	30	2	149	170	150	150	122	40	153	69	66	13	90	85	113	93	92	79	122	115	116	118	104	102	82	7	8	11	26	126	47	32	17	43	41	4	12	13	26	24	48	32
ST4.03ch11	26600000	26700000	217	217	10	4	7	8	7	146	151	140	168	136	53	130	108	65	30	127	141	107	75	73	57	135	109	153	102	128	81	102	23	29	17	30	132	43	33	27	32	20	12	20	14	19	16	23	23
ST4.03ch11	26700000	26800000	338	338	49	11	10	14	5	262	294	270	294	119	84	299	192	107	28	164	265	239	115	150	161	250	239	269	214	259	201	197	9	24	33	38	212	94	65	17	69	35	20	53	25	40	46	43	51
ST4.03ch11	26800000	26900000	345	345	60	10	9	4	36	260	286	281	286	117	71	290	142	107	52	163	260	228	138	162	199	283	269	261	247	224	189	140	22	46	71	65	220	96	99	38	33	57	63	47	64	82	63	65	84
ST4.03ch11	26900000	27000000	173	173	12	9	3	3	5	123	164	160	126	115	79	146	79	102	44	80	109	149	80	54	36	136	124	152	121	131	40	66	6	16	24	23	108	114	68	33	38	19	13	26	6	36	26	11	10
ST4.03ch11	27000000	27100000	455	455	65	20	41	20	22	415	443	423	376	203	91	398	236	96	42	254	360	315	190	192	191	319	349	334	297	291	251	217	29	22	22	64	313	117	60	22	85	18	63	63	56	102	82	80	76
ST4.03ch11	27100000	27200000	740	740	164	14	27	18	57	577	716	652	684	275	176	671	461	262	72	417	589	560	188	481	308	681	541	633	566	521	392	311	133	48	66	44	444	195	155	85	146	133	116	183	174	166	150	187	168
ST4.03ch11	27200000	27300000	283	283	64	13	23	2	30	198	220	218	198	84	39	205	180	54	22	194	189	194	59	184	162	193	193	206	186	189	156	131	34	24	20	50	140	52	36	10	16	47	38	82	85	74	57	91	79
ST4.03ch11	27300000	27400000	544	544	154	17	10	13	11	510	499	514	503	103	93	490	297	120	12	360	456	508	84	322	332	465	425	470	461	457	366	292	67	26	32	28	300	119	66	24	19	105	21	138	152	152	123	120	160
ST4.03ch11	27400000	27500000	431	431	121	24	16	24	27	425	440	417	444	75	48	424	270	58	36	291	414	379	64	306	225	410	399	424	382	384	373	265	64	14	17	12	292	54	37	7	34	96	4	45	189	157	100	174	173
ST4.03ch11	27500000	27600000	161	161	8	2	1	3	8	153	141	160	150	124	116	154	83	111	11	123	123	131	114	72	74	130	137	148	123	125	19	84	7	3	11	4	126	120	86	16	25	23	21	5	8	12	8	34	16
ST4.03ch11	27600000	27700000	661	661	156	3	15	4	6	617	614	592	618	470	84	580	487	91	307	478	564	558	450	423	397	572	577	586	572	548	534	306	99	18	35	219	431	64	61	51	54	241	49	241	272	251	230	308	248
ST4.03ch11	27700000	27800000	715	715	111	18	9	1	5	684	689	664	688	642	99	662	441	96	451	506	601	599	634	482	369	690	622	674	587	619	573	428	72	18	34	127	524	131	106	27	70	201	16	197	213	212	182	270	185
ST4.03ch11	27800000	27900000	579	579	110	64	6	8	45	502	564	518	525	493	68	543	292	79	268	342	497	483	402	405	368	502	478	505	486	457	443	279	74	25	19	176	352	93	55	16	47	156	30	150	212	172	167	269	203
ST4.03ch11	27900000	28000000	208	208	10	2	4	15	8	157	151	162	151	166	65	157	109	83	70	137	163	130	142	93	96	131	118	152	137	126	116	107	19	19	32	15	165	75	71	33	45	7	9	9	27	71	10	9	31
ST4.03ch11	28000000	28100000	205	205	21	8	3	7	15	152	173	154	176	110	46	162	107	106	64	98	134	107	98	57	88	135	140	158	124	147	113	100	15	26	23	23	141	77	26	13	30	17	24	12	19	50	16	11	15
ST4.03ch11	28100000	28200000	283	283	82	9	24	11	7	225	274	246	270	186	62	218	187	86	126	137	228	219	190	168	111	234	218	240	205	194	155	106	30	26	27	94	169	74	71	23	31	64	47	28	91	61	55	90	102
ST4.03ch11	28200000	28300000	218	218	34	20	18	10	9	153	201	158	174	141	99	181	71	130	51	119	148	125	120	64	41	140	130	144	130	119	90	95	30	26	45	42	120	83	66	28	45	32	17	15	26	34	34	21	17
ST4.03ch11	28300000	28400000	349	349	36	6	11	3	12	244	300	228	280	181	108	270	148	149	18	158	211	216	145	151	97	235	206	259	203	226	126	141	12	27	42	23	189	131	95	41	82	29	13	25	17	66	31	18	18
ST4.03ch11	28400000	28500000	230	230	60	23	1	14	13	207	234	213	241	202	55	219	153	54	109	153	202	189	149	105	159	214	211	190	195	187	165	135	45	24	38	37	196	57	52	28	17	78	9	62	42	65	50	68	56
ST4.03ch11	28500000	28600000	211	211	79	5	2	5	3	182	193	196	182	200	10	176	118	17	81	128	169	142	197	127	91	162	163	176	178	179	179	137	74	2	12	66	108	18	27	11	37	73	19	65	47	48	74	64	79
ST4.03ch11	28600000	28700000	575	575	70	12	47	32	15	376	515	533	524	525	75	508	355	53	207	297	424	341	331	463	270	526	354	521	337	356	323	222	28	18	17	65	343	48	35	27	44	63	25	76	63	85	76	93	114
ST4.03ch11	28700000	28800000	666	666	60	20	24	14	20	575	610	618	596	585	82	622	448	89	341	398	543	544	535	400	441	564	560	556	540	530	533	364	68	30	38	66	398	79	87	36	61	62	62	72	88	81	78	52	145
ST4.03ch11	28800000	28900000	463	463	28	4	7	4	11	381	416	402	419	398	40	377	240	39	307	229	315	362	359	235	282	387	343	417	354	316	356	157	42	24	28	40	259	32	38	22	42	46	45	64	92	40	40	107	79
ST4.03ch11	28900000	29000000	609	609	98	24	16	11	23	574	577	587	591	570	46	602	369	37	421	414	532	549	522	384	450	585	571	583	559	539	523	256	70	7	8	133	484	56	30	17	35	47	7	130	181	119	117	188	178
ST4.03ch11	29000000	29100000	509	509	19	12	21	11	13	445	469	442	452	423	137	460	321	124	308	351	409	425	355	317	264	431	451	433	441	400	309	259	53	30	43	146	306	123	85	66	82	49	24	88	85	40	69	163	186
ST4.03ch11	29100000	29200000	239	239	26	21	6	13	6	171	234	216	205	168	68	209	140	76	79	144	174	169	139	97	85	192	183	198	175	194	150	114	8	9	16	47	129	80	17	25	45	21	8	18	16	34	22	68	73
ST4.03ch11	29200000	29300000	394	394	45	11	10	12	15	290	360	317	367	261	125	339	198	156	113	199	280	271	191	188	189	333	259	300	246	299	207	176	39	69	56	53	225	129	107	66	58	42	24	27	30	62	54	67	62
ST4.03ch11	29300000	29400000	337	337	24	7	18	9	10	150	204	180	212	202	61	167	184	74	27	173	153	135	131	191	90	153	168	241	185	173	143	158	30	28	47	35	153	96	62	29	106	19	27	21	15	34	32	21	9
ST4.03ch11	29400000	29500000	262	262	20	3	5	6	9	190	211	199	229	130	77	203	148	104	33	102	180	180	92	110	79	193	180	199	176	195	114	62	17	36	48	19	174	111	97	44	41	22	9	24	11	33	20	27	34
ST4.03ch11	29500000	29600000	276	276	24	10	10	2	20	205	202	202	223	167	118	203	142	137	24	144	172	205	118	121	86	223	180	215	178	170	97	134	25	12	13	26	185	119	63	20	48	14	20	27	33	17	25	40	19
ST4.03ch11	29600000	29700000	530	530	50	16	34	19	50	496	506	503	530	240	121	464	324	176	45	310	504	397	252	363	286	459	462	470	406	394	338	258	52	45	35	66	350	109	75	21	99	32	21	73	27	90	86	149	63
ST4.03ch11	29700000	29800000	422	422	47	2	7	9	9	387	395	389	406	64	28	384	290	60	17	267	328	359	55	309	270	376	359	379	340	353	318	254	33	14	15	47	224	43	31	13	20	13	25	57	61	48	66	95	50
ST4.03ch11	29800000	29900000	491	491	50	3	35	19	34	415	441	423	431	345	70	450	306	87	212	345	403	392	319	324	303	391	423	425	388	386	347	231	34	31	23	116	299	57	74	28	50	49	32	33	51	94	84	170	141
ST4.03ch11	29900000	30000000	599	599	27	16	21	23	6	458	471	541	480	507	59	494	304	82	251	322	425	491	372	405	416	420	453	461	434	448	389	267	82	20	24	87	430	83	47	29	45	25	14	72	62	63	50	98	93
ST4.03ch11	30000000	30100000	258	258	35	6	1	4	1	248	248	254	247	237	26	250	166	38	191	189	238	234	230	237	154	253	241	246	247	218	224	123	32	11	9	40	208	21	13	11	16	11	22	38	54	42	42	61	121
ST4.03ch11	30100000	30200000	519	519	61	2	21	15	31	435	468	453	458	455	41	443	249	37	278	282	418	408	374	337	248	437	427	475	381	406	398	191	25	21	17	41	281	44	27	27	32	61	49	22	122	65	28	132	114
ST4.03ch11	30200000	30300000	187	187	20	9	5	3	10	160	178	144	184	125	54	177	119	75	64	111	127	125	114	109	87	154	130	155	148	148	104	81	23	17	34	20	114	69	46	28	45	15	19	14	22	30	23	27	20
ST4.03ch11	30300000	30400000	379	379	26	3	6	3	10	278	309	301	311	280	66	294	218	65	143	198	269	269	278	197	181	278	280	317	268	259	221	188	48	17	28	8	287	66	38	13	54	15	19	5	44	29	19	57	23
ST4.03ch11	30400000	30500000	596	596	60	5	18	6	31	503	525	488	491	480	51	481	338	95	277	369	497	443	458	375	313	492	464	485	446	415	429	348	15	27	51	37	330	63	59	28	36	23	25	28	126	51	52	113	73
ST4.03ch11	30500000	30600000	384	384	38	13	11	4	10	330	299	329	389	324	74	346	268	95	188	272	328	308	270	272	211	373	312	332	300	310	262	237	20	14	39	35	253	81	35	42	60	56	42	49	42	47	47	36	55
ST4.03ch11	30600000	30700000	466	466	26	6	4	3	9	432	449	445	456	426	58	441	270	67	247	315	411	415	319	324	224	439	419	445	391	395	378	218	46	12	19	62	376	77	43	31	47	35	22	60	64	57	38	36	141
ST4.03ch11	30700000	30800000	311	311	18	1	7	20	13	213	264	240	271	220	64	266	130	92	131	165	243	231	196	177	152	210	208	242	182	194	192	159	21	14	36	16	158	63	48	27	38	13	8	14	94	22	30	88	53
ST4.03ch11	30800000	30900000	437	437	58	11	29	13	26	380	369	330	384	338	109	343	277	111	138	273	332	289	329	246	228	355	342	340	308	271	271	163	33	40	35	33	262	121	105	53	38	54	37	53	30	70	68	36	39
ST4.03ch11	30900000	31000000	293	293	40	9	11	4	8	245	253	237	251	242	39	242	157	43	119	167	199	213	205	182	141	227	218	242	207	205	206	164	43	6	10	35	164	32	23	15	33	47	7	47	96	42	21	72	81
ST4.03ch11	31000000	31100000	405	405	11	13	15	6	1	367	402	389	393	359	15	374	260	45	201	220	349	353	352	237	280	380	379	387	361	358	347	168	8	14	18	31	261	35	18	5	16	16	20	17	51	24	27	68	58
ST4.03ch11	31100000	31200000	391	391	133	6	68	34	30	330	385	365	379	314	46	364	230	77	164	268	293	325	303	245	213	348	333	340	326	321	307	129	42	19	27	73	261	66	39	14	42	82	10	106	85	101	144	172	59
ST4.03ch11	31200000	31300000	544	544	161	27	18	10	34	510	527	536	521	503	55	512	424	77	297	333	403	512	507	428	342	524	491	511	488	450	464	298	47	19	55	146	354	56	47	56	37	135	35	167	145	141	170	156	155
ST4.03ch11	31300000	31400000	546	546	75	15	55	18	42	428	487	495	503	496	32	470	334	76	274	346	343	380	389	489	362	483	416	523	412	359	348	191	64	7	12	112	303	15	23	37	33	143	9	129	98	67	83	111	108
ST4.03ch11	31400000	31500000	204	204	6	4	1	1	0	183	186	181	183	195	39	193	132	40	152	170	148	182	176	132	117	191	191	189	189	177	152	125	5	7	4	15	110	33	17	12	10	2	6	4	4	19	20	2	4
ST4.03ch11	31500000	31600000	503	503	27	9	14	5	12	470	490	456	469	391	45	450	242	122	251	256	346	463	394	369	285	419	428	418	401	411	403	217	22	2	20	23	337	56	56	9	28	37	8	35	72	16	16	77	82
ST4.03ch11	31600000	31700000	465	465	28	9	37	40	26	438	458	420	442	415	51	425	307	81	252	328	358	408	360	335	258	421	423	427	412	411	363	252	29	24	23	30	278	57	39	18	58	19	23	31	43	32	32	59	73
ST4.03ch11	31700000	31800000	396	396	39	8	6	0	29	389	383	385	382	381	22	385	204	48	287	238	267	353	364	280	205	370	352	374	373	344	365	236	13	6	18	53	244	24	19	8	17	43	21	54	31	49	55	73	85
ST4.03ch11	31800000	31900000	499	499	33	22	13	13	30	396	434	407	398	437	68	387	288	143	311	406	298	354	408	313	276	361	357	404	364	345	371	270	20	74	27	28	378	96	44	28	77	22	15	18	33	21	19	47	95
ST4.03ch11	31900000	32000000	564	564	124	33	23	16	13	252	276	534	290	528	57	396	226	62	200	284	252	442	259	387	307	260	235	265	221	210	246	207	90	37	12	135	373	57	52	17	93	111	64	127	115	99	124	182	147
ST4.03ch11	32000000	32100000	441	441	126	42	38	10	62	379	368	371	420	373	41	364	197	74	245	233	287	364	347	238	230	391	366	380	360	362	347	232	104	28	33	102	272	67	40	48	62	109	24	132	67	36	120	173	108
ST4.03ch11	32100000	32200000	600	600	50	23	14	10	17	507	523	516	550	507	41	468	356	66	118	344	434	358	483	375	380	202	204	427	190	187	435	299	16	68	80	35	444	57	56	17	99	99	78	57	133	40	31	133	113
ST4.03ch11	32200000	32300000	353	353	38	7	9	13	13	262	232	259	237	232	66	260	184	76	93	168	229	225	204	158	141	220	216	224	203	186	211	99	12	18	36	22	207	48	60	42	44	13	33	48	14	29	83	61	51
ST4.03ch11	32300000	32400000	438	438	46	9	7	7	7	306	327	312	312	379	74	323	247	92	130	218	231	296	299	245	206	278	264	364	242	232	241	234	19	39	32	32	324	97	66	35	56	28	43	84	55	79	83	69	63
ST4.03ch11	32400000	32500000	354	354	60	7	6	7	13	279	301	297	297	271	77	281	269	98	109	231	250	258	228	182	125	259	269	303	236	229	208	164	28	37	52	39	276	71	91	39	60	21	54	60	35	79	78	92	64
ST4.03ch11	32500000	32600000	223	223	18	4	7	12	6	183	197	195	190	90	11	183	56	51	66	61	146	146	162	176	145	191	182	201	158	156	165	69	21	2	8	59	179	19	13	4	18	80	50	12	104	35	26	106	36
ST4.03ch11	32600000	32700000	390	390	34	7	13	7	15	297	343	315	315	308	83	309	243	118	112	195	231	255	259	185	178	269	242	291	247	266	215	197	17	19	30	19	274	81	74	31	69	10	23	18	25	40	36	39	27
ST4.03ch11	32700000	32800000	486	486	32	15	9	14	16	418	433	444	448	408	76	446	265	55	252	327	262	418	384	299	220	430	420	443	404	375	382	305	26	38	53	28	323	67	78	34	41	29	47	43	34	40	42	61	42
ST4.03ch11	32800000	32900000	538	538	23	9	18	9	22	458	440	449	442	390	172	443	245	178	186	349	391	406	334	299	249	449	412	438	304	404	244	249	45	17	61	33	346	214	139	37	115	20	37	24	23	32	24	37	19
ST4.03ch11	32900000	33000000	500	500	52	28	30	10	10	475	491	482	495	450	39	484	271	39	271	243	338	439	430	319	275	490	444	461	425	429	426	303	92	14	14	95	265	36	63	18	32	78	34	50	87	76	61	130	111
ST4.03ch11	33000000	33100000	348	348	43	5	9	13	17	283	297	320	305	299	72	309	175	101	156	190	212	284	245	210	154	269	239	290	238	247	221	128	49	21	23	101	244	86	53	39	68	49	24	87	60	83	46	136	59
ST4.03ch11	33100000	33200000	228	228	26	3	8	7	10	177	187	185	198	204	56	200	109	70	86	122	143	151	141	147	94	158	156	158	141	146	128	84	17	26	25	28	139	69	36	14	30	30	5	39	15	46	43	79	32
ST4.03ch11	33200000	33300000	559	559	56	12	26	11	31	485	515	483	486	293	48	492	204	81	156	183	371	424	343	348	278	437	442	473	404	397	415	153	38	37	53	71	321	37	69	16	70	75	57	76	100	82	101	204	99
ST4.03ch11	33300000	33400000	538	538	99	27	35	28	21	502	508	492	515	463	54	506	339	48	269	388	449	444	414	352	377	463	474	497	458	448	443	356	79	21	29	87	402	42	37	20	42	28	44	122	204	97	89	61	198
ST4.03ch11	33400000	33500000	713	713	123	7	74	20	52	638	671	675	694	636	73	636	552	126	470	472	459	620	629	370	455	648	634	651	624	559	585	387	132	27	69	193	520	73	78	72	159	84	25	185	152	260	199	305	302
ST4.03ch11	33500000	33600000	429	429	22	0	8	9	8	409	426	393	429	399	47	414	275	62	236	232	316	343	325	297	253	419	389	386	383	374	349	165	55	38	53	64	271	42	49	48	28	18	29	27	135	53	84	162	65
ST4.03ch11	33600000	33700000	293	293	5	3	2	4	4	272	279	280	274	277	13	263	222	3	230	170	214	247	268	232	185	286	265	276	278	214	277	149	1	7	10	24	165	5	11	6	4	3	32	0	34	4	6	72	26
ST4.03ch11	33700000	33800000	440	440	23	24	12	36	19	373	391	357	393	334	70	375	299	69	193	215	270	324	355	238	240	364	336	382	350	296	313	194	59	40	93	76	266	94	76	61	46	53	40	65	71	56	56	48	27
ST4.03ch11	33800000	33900000	321	321	27	7	7	2	12	183	195	201	198	228	60	173	135	58	100	132	140	158	195	190	96	148	147	225	106	161	129	144	39	27	43	35	154	66	50	33	48	39	13	38	79	53	81	66	62
ST4.03ch11	33900000	34000000	461	461	4	1	3	5	9	367	359	379	385	366	49	355	230	63	259	312	278	378	345	279	282	348	336	361	361	328	318	241	27	28	41	66	258	77	64	36	36	29	13	24	40	17	36	86	83
ST4.03ch11	34000000	34100000	296	296	23	1	0	7	20	222	224	270	230	214	37	216	114	70	119	191	183	218	178	208	193	200	212	238	211	180	196	161	22	25	27	43	191	40	37	26	36	40	29	17	54	57	32	47	27
ST4.03ch11	34100000	34200000	329	329	33	0	9	5	10	271	261	306	270	306	95	269	151	94	123	199	252	230	243	164	145	265	269	301	215	216	182	148	22	27	43	41	168	112	69	33	63	29	17	55	62	45	31	89	32
ST4.03ch11	34200000	34300000	284	284	44	5	20	9	11	227	274	226	232	226	28	239	170	62	152	177	155	208	199	142	140	214	220	225	214	218	198	115	44	13	37	35	155	50	43	26	47	34	24	38	24	28	42	61	28
ST4.03ch11	34300000	34400000	1575	1575	73	22	7	21	40	1480	1533	1544	1529	1495	186	1453	189	169	959	168	1086	1451	1059	1109	1066	1477	1446	1275	1208	1083	1315	118	79	23	63	86	224	158	102	86	86	96	98	90	169	126	72	504	137
ST4.03ch11	34400000	34500000	1647	1647	68	8	11	31	57	1603	1604	1601	1614	1603	91	1476	118	126	1213	108	1319	1462	1339	1275	1135	1541	1588	1380	1305	1179	1464	98	64	59	70	113	126	101	48	69	78	110	75	69	160	139	117	403	144
ST4.03ch11	34500000	34600000	2129	2129	133	24	51	26	42	2125	2115	2123	2107	2100	71	2043	40	81	1704	54	1657	2053	1528	1818	1458	2082	2088	1907	1729	1568	1964	41	92	69	59	205	1423	72	107	80	76	235	215	160	189	132	229	563	115
ST4.03ch11	34600000	34700000	546	546	18	7	5	6	6	495	499	493	513	517	59	458	50	73	379	84	369	497	368	425	350	513	512	428	403	316	415	69	40	53	27	49	348	79	72	40	46	24	36	11	19	49	33	28	20
ST4.03ch11	34700000	34800000	375	375	33	3	20	3	17	227	236	191	192	261	85	181	175	130	82	112	167	199	202	209	122	195	179	248	158	158	104	129	30	67	90	59	223	113	50	24	119	33	27	25	34	32	34	34	18
ST4.03ch11	34800000	34900000	786	786	52	14	62	20	12	223	656	660	573	743	106	522	450	98	62	218	539	141	234	537	50	540	136	630	147	143	177	149	26	15	91	90	522	67	75	34	124	94	29	42	75	86	51	61	364
ST4.03ch11	34900000	35000000	358	358	26	2	13	4	16	232	236	228	203	308	76	214	125	70	96	131	135	171	266	263	133	182	181	288	154	149	155	158	17	77	63	43	253	79	34	25	68	29	55	35	34	54	35	82	24
ST4.03ch11	35000000	35100000	379	379	6	2	13	2	21	365	387	382	386	358	71	341	32	42	281	17	282	359	202	285	211	356	370	347	282	278	326	18	12	9	41	10	269	10	32	30	43	12	34	63	69	69	45	11	59
ST4.03ch11	35100000	35200000	2100	2100	160	18	50	15	29	2028	2052	2017	2059	2052	31	1818	83	139	600	80	1738	2004	1635	1639	1550	2028	2016	1797	1707	1637	1937	62	264	180	65	286	1215	172	81	223	179	166	243	355	282	327	365	155	340
ST4.03ch11	35200000	35300000	1840	1840	449	9	43	1	61	1740	1791	1778	1770	1775	56	1092	51	43	31	62	1347	1668	1306	1495	1332	1755	1757	1521	1528	1226	1649	48	171	321	105	413	1057	60	54	46	46	106	703	653	217	534	476	664	168
ST4.03ch11	35300000	35400000	1361	1361	60	5	8	41	4	1238	1232	1230	1218	1302	24	927	98	52	39	95	918	1206	1049	1052	924	1181	1223	1090	1068	904	1146	70	46	49	8	54	884	53	25	18	61	46	85	182	221	186	169	455	240
ST4.03ch11	35400000	35500000	1915	1915	76	33	72	48	70	1846	1841	1873	1844	1825	112	1431	125	141	34	146	1403	1716	1440	1479	1392	1812	1837	1620	1586	1462	1700	119	79	188	44	216	1330	102	81	67	183	190	195	146	271	102	130	446	143
ST4.03ch11	35500000	35600000	393	393	33	5	9	11	17	261	292	307	312	331	31	245	72	70	39	86	235	288	246	289	215	255	273	301	225	249	272	76	40	34	57	54	247	48	40	44	71	53	76	76	51	39	41	46	37
ST4.03ch11	35600000	35700000	185	185	33	7	10	16	40	113	121	109	113	117	76	113	89	78	29	67	111	116	107	108	85	118	114	124	103	111	69	68	27	20	30	33	92	71	61	62	58	38	34	43	50	56	35	48	43
ST4.03ch11	35700000	35800000	157	157	19	12	24	9	9	96	119	103	113	102	67	96	103	77	29	93	76	91	97	72	55	97	77	114	84	92	74	47	12	23	31	40	99	67	54	42	77	31	18	26	7	17	27	10	26
ST4.03ch11	35800000	35900000	176	176	17	3	16	12	6	68	90	101	119	140	71	85	48	87	32	91	57	93	54	104	120	80	90	92	64	93	80	70	35	16	39	38	98	52	32	29	42	19	32	32	29	18	26	15	30
ST4.03ch11	35900000	36000000	119	119	22	9	21	5	24	78	68	78	98	98	3	66	43	27	26	60	50	98	49	72	59	59	79	67	85	72	90	55	25	19	7	18	71	33	3	13	8	16	18	26	18	24	23	30	36
ST4.03ch11	36000000	36100000	232	232	31	21	21	21	27	201	212	207	213	198	93	162	108	112	34	163	150	178	162	100	131	172	145	194	133	155	70	106	14	19	17	33	192	107	74	15	25	33	15	26	23	25	27	72	27
ST4.03ch11	36100000	36200000	94	94	5	1	5	6	5	80	67	74	93	47	46	58	45	55	23	38	74	80	50	38	29	63	52	63	60	61	33	30	9	3	11	2	48	46	18	4	26	6	5	8	7	10	7	16	20
ST4.03ch11	36200000	36300000	135	135	18	23	35	5	13	96	118	97	134	88	43	83	28	32	24	57	85	87	64	78	79	102	97	114	57	83	63	36	15	32	22	36	80	53	56	51	31	25	23	30	34	42	34	7	38
ST4.03ch11	36300000	36400000	199	199	19	8	6	6	24	99	147	107	138	127	81	100	75	99	31	101	101	74	74	73	46	96	119	134	90	97	47	72	13	33	31	26	120	69	75	41	59	19	13	17	11	29	15	39	12
ST4.03ch11	36400000	36500000	230	230	20	3	3	2	37	149	134	137	217	116	93	152	111	126	51	126	126	128	92	50	95	135	136	104	169	180	120	121	53	40	45	33	175	102	75	43	70	16	28	35	33	40	24	10	38
ST4.03ch11	36500000	36600000	130	130	21	5	22	21	8	82	89	103	90	109	34	66	40	44	38	47	87	86	85	103	99	77	76	78	53	77	79	43	21	6	17	32	76	35	17	26	38	30	35	16	33	30	32	11	37
ST4.03ch11	36600000	36700000	266	266	52	1	12	5	27	139	150	194	195	146	57	162	91	76	38	92	133	161	83	128	117	134	154	158	130	139	117	76	19	51	40	41	167	66	37	28	70	17	27	63	35	39	40	24	62
ST4.03ch11	36700000	36800000	99	99	11	0	0	2	10	69	71	68	79	80	26	61	47	45	21	51	59	56	47	46	30	56	67	54	57	68	53	47	33	14	37	27	69	38	14	18	44	4	9	10	5	12	9	10	9
ST4.03ch11	36800000	36900000	184	184	25	26	29	4	27	146	138	175	166	171	75	115	71	99	35	95	114	142	127	108	85	146	128	151	120	147	110	85	26	39	28	68	163	89	86	64	56	29	50	71	30	43	41	32	42
ST4.03ch11	36900000	37000000	270	270	31	7	12	5	8	171	202	231	203	208	107	131	161	92	57	136	195	174	152	144	88	166	166	209	138	182	106	104	51	42	13	79	173	97	31	50	77	40	40	83	32	62	88	28	74
ST4.03ch11	37000000	37100000	654	654	64	12	25	14	35	164	174	179	150	622	94	81	383	80	48	446	143	137	473	527	134	140	148	528	140	99	146	409	36	98	51	91	467	86	92	105	106	82	59	156	115	106	121	105	83
ST4.03ch11	37100000	37200000	117	117	21	3	10	6	20	72	75	81	81	93	32	54	45	33	8	39	72	70	69	61	40	64	71	88	71	68	56	42	5	18	8	8	60	46	31	16	10	5	23	26	9	12	15	12	24
ST4.03ch11	37200000	37300000	169	169	7	1	6	1	4	83	118	125	146	107	62	134	97	86	53	76	88	74	88	82	89	123	89	129	97	108	68	91	53	27	50	42	133	62	25	50	89	6	5	6	3	14	11	19	11
ST4.03ch11	37300000	37400000	277	277	5	6	7	40	26	166	236	198	215	247	183	192	207	164	174	221	172	158	211	213	135	214	204	247	169	178	157	211	135	75	178	149	222	167	85	153	170	9	22	25	21	14	11	21	13
ST4.03ch11	37400000	37500000	107	107	6	1	6	0	2	69	91	90	91	74	62	79	78	63	61	84	60	56	83	33	38	43	88	68	77	64	21	64	12	17	20	20	48	58	61	55	51	6	2	9	10	12	12	5	15
ST4.03ch11	37500000	37600000	197	197	5	2	2	7	16	88	157	103	135	152	75	112	117	87	77	134	81	72	85	82	44	90	108	145	57	108	76	119	12	39	34	21	102	82	75	47	60	20	27	24	14	26	12	8	18
ST4.03ch11	37600000	37700000	6201	6201	114	8	15	31	143	268	402	301	115	6116	702	88	4616	350	31	5231	52	83	4596	5305	48	66	262	5416	207	185	233	4117	245	538	222	209	3806	638	478	201	462	238	405	665	833	388	312	1042	468
ST4.03ch11	37700000	37800000	216	216	37	0	6	7	14	60	120	173	115	93	43	87	113	22	18	66	49	39	94	95	34	57	37	108	53	31	82	44	10	8	11	20	122	42	35	23	60	18	23	30	40	67	22	12	20
ST4.03ch11	37800000	37900000	103	103	0	1	1	2	1	60	70	67	76	64	35	66	77	58	4	62	66	32	48	56	44	42	59	85	53	44	14	37	12	4	30	34	69	29	62	33	25	5	12	4	14	2	13	2	19
ST4.03ch11	37900000	38000000	106	106	8	1	2	2	7	56	67	56	49	72	28	47	55	29	32	42	35	49	55	40	27	28	35	67	39	44	28	41	2	10	31	15	67	30	21	7	21	8	7	21	29	20	24	11	16
ST4.03ch11	38000000	38100000	174	174	11	3	1	2	4	79	90	98	101	137	49	76	89	53	48	110	71	82	126	121	80	76	71	105	86	63	70	71	9	34	30	26	125	64	46	33	59	19	14	26	29	16	17	20	16
ST4.03ch11	38100000	38200000	332	332	58	30	19	18	44	71	168	307	244	295	99	271	235	115	172	222	232	198	232	143	166	292	212	291	285	252	165	182	166	174	254	132	214	179	196	223	215	49	73	47	44	55	78	15	78
ST4.03ch11	38200000	38300000	204	204	7	0	2	2	10	71	92	144	159	171	62	151	128	69	17	131	114	91	130	49	79	168	139	162	131	133	58	99	29	84	96	33	85	114	109	102	67	2	2	14	15	8	8	24	15
ST4.03ch11	38300000	38400000	277	277	47	2	8	3	12	100	156	161	195	183	74	191	131	79	26	122	124	100	88	68	52	142	130	201	142	143	76	114	20	78	70	19	132	153	104	88	79	14	23	18	13	68	35	29	19
ST4.03ch11	38400000	38500000	73	73	3	0	3	2	1	27	29	36	35	41	7	21	30	35	12	33	14	30	15	44	23	17	23	29	28	28	29	32	11	4	16	6	38	13	20	10	7	4	6	5	6	3	3	11	2
ST4.03ch11	38500000	38600000	297	297	40	0	2	8	64	52	58	227	228	225	23	225	216	34	74	216	195	174	186	90	205	207	214	263	214	218	174	123	137	205	199	71	266	193	203	191	159	41	62	13	19	56	52	65	40
ST4.03ch11	38600000	38700000	85	85	8	2	4	6	5	19	56	70	72	68	27	42	52	27	9	42	31	23	58	43	33	46	60	52	35	34	30	36	11	17	22	12	44	37	29	26	28	5	9	8	9	10	8	6	8
ST4.03ch11	38700000	38800000	1612	1612	32	20	75	32	26	95	126	1568	1588	1545	167	1466	1208	75	183	1273	1195	1330	981	88	1107	1548	1347	1570	1535	1486	45	1178	1223	777	1171	703	1190	926	254	566	1085	30	128	78	99	48	80	21	56
ST4.03ch11	38800000	38900000	2242	2242	22	19	120	84	42	126	149	2218	2228	2167	849	2098	1760	94	120	1508	1893	1655	1954	140	1496	2129	1753	2120	2002	2060	81	1257	1874	242	1400	529	1337	280	442	419	1643	56	136	37	67	43	41	40	42
ST4.03ch11	38900000	39000000	1135	1135	14	22	9	13	34	91	76	1095	1101	1073	243	1064	899	52	233	964	1058	954	986	153	840	1054	966	1067	1073	1088	130	785	931	197	755	75	728	256	276	361	692	34	89	41	64	49	55	68	17
ST4.03ch11	39000000	39100000	1489	1489	25	15	17	19	42	86	96	1441	1432	1436	333	1338	1154	65	532	1341	1396	1230	1381	141	1070	1418	1119	1424	1409	1357	71	1150	1230	359	761	32	846	254	332	460	901	53	100	54	35	24	50	14	36
ST4.03ch11	39100000	39200000	2638	2638	71	6	51	73	55	1455	1466	2604	2602	2598	320	2557	2392	1431	1265	2353	2536	2439	2107	1450	2351	2599	2411	2606	2554	2491	1406	2258	183	310	1485	259	2036	1339	1392	1910	2175	57	354	127	138	126	110	12	53
ST4.03ch11	39200000	39300000	1861	1861	63	59	51	99	40	441	443	1852	1846	1845	431	1775	1509	439	554	1599	1732	1604	1726	452	1480	1850	1614	1850	1816	1821	381	1358	267	445	489	336	1282	841	611	1300	1476	107	113	71	57	97	58	49	27
ST4.03ch11	39300000	39400000	247	247	7	6	3	4	13	37	46	212	199	217	18	163	191	27	11	175	130	197	212	61	109	210	175	228	188	201	31	125	36	8	24	12	178	58	33	37	140	13	12	7	13	14	15	14	11
ST4.03ch11	39400000	39500000	294	294	1	0	3	4	17	54	52	256	248	274	33	257	225	29	25	227	209	201	243	32	150	247	201	263	239	220	22	186	8	5	40	18	195	121	156	27	167	13	8	5	15	6	6	8	6
ST4.03ch11	39500000	39600000	140	140	10	3	5	1	2	51	45	97	109	87	33	80	73	38	36	90	73	58	90	35	69	81	98	92	97	91	36	69	10	25	21	16	94	26	51	20	68	7	21	12	7	6	2	11	2
ST4.03ch11	39600000	39700000	380	380	10	1	14	39	8	44	90	353	357	354	70	259	197	75	36	254	316	253	327	52	193	327	278	326	326	334	194	200	4	268	29	5	248	59	74	57	176	28	48	4	20	15	17	4	13
ST4.03ch11	39700000	39800000	252	252	11	11	15	17	11	77	98	205	150	236	58	71	97	93	31	104	179	149	197	75	150	187	223	199	177	191	84	118	10	110	75	25	179	68	69	27	100	20	11	20	41	29	9	4	29
ST4.03ch11	39800000	39900000	94	94	8	4	13	1	0	82	91	36	66	66	72	58	46	38	28	30	25	69	19	52	71	13	63	19	45	57	67	36	21	26	72	15	53	29	24	27	18	1	13	16	11	5	8	0	5
ST4.03ch11	39900000	40000000	41	41	1	0	9	0	3	22	29	31	8	38	2	16	22	13	14	16	13	13	7	13	8	6	11	10	7	3	13	27	20	22	18	5	24	25	4	5	6	5	2	0	6	3	1	2	1
ST4.03ch11	40000000	40100000	226	226	19	3	12	6	9	49	92	113	112	168	71	71	111	38	11	74	144	73	152	184	76	148	33	193	141	127	58	66	120	11	39	25	77	27	32	117	45	31	39	15	49	24	12	25	18
ST4.03ch11	40100000	40200000	237	237	18	22	1	3	24	68	74	61	81	182	39	66	81	30	18	37	41	56	174	59	39	201	68	208	134	117	61	41	12	76	59	64	121	39	27	13	43	28	18	6	17	13	16	21	35
ST4.03ch11	40200000	40300000	300	300	6	0	4	8	1	214	250	264	240	237	211	248	135	193	59	179	199	224	181	119	92	212	172	239	205	202	81	170	30	42	75	79	190	193	124	43	49	25	16	12	11	32	16	34	4
ST4.03ch11	40300000	40400000	200	200	3	0	3	1	3	43	186	182	68	60	55	51	54	166	111	67	13	64	49	61	42	156	162	35	98	79	39	34	29	7	61	29	133	10	28	68	7	10	4	0	15	7	12	4	5
ST4.03ch11	40400000	40500000	127	127	3	5	13	13	8	49	105	105	67	54	27	50	51	96	40	51	41	40	33	51	20	76	74	60	35	22	39	46	26	34	20	27	134	51	32	12	40	18	17	2	30	19	9	5	20
ST4.03ch11	40500000	40600000	177	177	1	2	0	0	1	25	55	89	61	70	60	41	61	47	23	57	79	27	53	39	42	82	52	62	80	56	56	60	4	7	25	12	108	42	16	28	60	2	5	21	6	6	1	13	3
ST4.03ch11	40600000	40700000	251	251	12	0	12	18	17	122	127	103	36	50	101	85	18	113	117	115	155	40	30	91	116	103	43	96	25	106	97	119	17	89	91	7	212	106	84	39	86	6	5	1	20	5	19	7	21
ST4.03ch11	40700000	40800000	77	77	2	0	0	0	0	62	56	49	11	53	21	53	18	31	39	49	56	7	37	16	11	39	22	53	28	40	55	26	12	5	3	2	58	29	23	21	8	12	6	10	11	3	8	4	6
ST4.03ch11	40800000	40900000	98	98	7	16	21	6	7	77	67	82	68	37	30	68	33	8	21	30	58	72	59	67	54	79	72	75	49	51	62	29	4	4	6	4	73	28	31	26	22	10	18	7	19	5	3	21	10
ST4.03ch11	40900000	41000000	24	24	3	0	1	0	6	11	14	20	11	10	3	6	20	4	4	4	7	4	5	8	3	16	4	16	10	6	2	4	4	4	4	7	17	8	9	2	11	2	4	5	3	2	4	2	4
ST4.03ch11	41000000	41100000	34	34	1	1	1	6	2	19	14	25	33	16	17	15	5	5	2	6	12	10	11	21	14	11	5	16	14	8	13	5	1	15	5	6	19	6	5	3	3	4	2	0	3	5	2	6	1
ST4.03ch11	41100000	41200000	37	37	1	0	0	0	1	15	23	11	13	13	6	7	13	5	3	8	8	17	11	11	15	6	5	19	14	13	8	9	1	7	4	1	14	10	9	9	3	1	5	0	4	2	0	0	2
ST4.03ch11	41200000	41300000	112	112	9	25	2	18	2	70	98	95	77	37	38	80	43	53	44	33	43	38	59	74	56	68	59	85	51	55	57	18	26	26	31	18	39	63	27	3	41	22	3	8	18	11	29	20	21
ST4.03ch11	41300000	41400000	306	306	7	6	13	13	12	286	276	199	276	57	243	222	148	259	179	204	43	51	175	182	158	252	272	163	223	203	238	130	64	191	171	58	262	151	25	54	89	38	7	26	36	17	15	11	25
ST4.03ch11	41400000	41500000	184	184	6	0	1	0	20	136	141	31	152	31	138	51	31	60	23	48	20	66	66	68	30	139	148	81	132	55	47	28	74	56	37	35	158	42	56	41	35	6	4	10	15	47	33	9	7
ST4.03ch11	41500000	41600000	168	168	32	8	29	20	3	160	161	18	163	10	152	34	8	87	2	15	10	13	28	35	12	82	153	39	135	29	121	8	64	44	34	18	158	30	46	42	9	21	70	76	48	47	29	4	50
ST4.03ch11	41600000	41700000	71	71	2	2	1	2	4	55	63	33	64	23	30	22	18	33	12	12	18	21	26	26	18	58	41	34	52	17	48	5	23	9	32	10	50	9	13	14	9	2	1	0	2	2	1	15	5
ST4.03ch11	41700000	41800000	137	137	5	1	14	0	16	115	136	44	124	50	57	44	54	89	16	32	28	31	38	40	15	71	75	46	92	37	56	23	19	5	48	47	112	21	35	19	20	14	18	15	11	19	7	17	16
ST4.03ch11	41800000	41900000	93	93	13	1	5	2	2	29	30	67	36	82	10	35	46	20	20	27	30	35	19	54	34	27	23	39	17	19	25	17	6	18	26	28	62	16	12	4	20	0	3	13	2	25	21	31	10
ST4.03ch11	41900000	42000000	159	159	38	4	1	5	7	128	157	91	126	76	44	95	68	60	21	59	80	83	66	72	61	110	101	95	91	73	96	37	11	12	37	30	136	46	29	21	51	11	17	35	29	38	31	12	30
ST4.03ch11	42000000	42100000	160	160	6	2	7	1	24	76	118	99	104	98	56	79	123	109	50	95	57	50	65	58	49	67	92	87	63	89	45	89	23	20	20	32	115	61	28	15	21	13	10	6	6	8	2	9	16
ST4.03ch11	42100000	42200000	227	227	17	0	2	1	7	163	153	151	115	191	104	86	108	63	113	134	75	102	120	101	89	60	103	140	110	97	109	149	34	35	36	27	133	53	37	8	56	23	16	17	34	36	15	15	16
ST4.03ch11	42200000	42300000	180	180	7	6	5	0	3	100	107	77	118	81	50	71	66	63	13	49	46	59	87	66	51	94	95	97	70	61	54	64	34	14	35	42	116	40	75	17	7	9	10	19	13	16	13	17	23
ST4.03ch11	42300000	42400000	296	296	19	12	15	2	29	203	224	73	243	127	63	78	85	125	40	96	44	19	77	74	39	169	170	115	147	58	140	73	43	44	83	28	245	72	75	41	41	23	18	17	23	14	30	23	11
ST4.03ch11	42400000	42500000	239	239	4	9	35	15	24	195	207	68	164	106	129	61	71	174	85	108	46	22	31	31	62	151	180	92	79	78	137	70	54	77	48	74	194	112	147	122	34	4	24	11	22	4	15	8	7
ST4.03ch11	42500000	42600000	259	259	58	19	18	23	0	133	230	125	227	73	74	93	111	134	65	76	42	16	49	110	36	159	119	146	149	45	123	54	77	46	64	52	198	125	85	52	53	46	32	42	68	65	45	68	9
ST4.03ch11	42600000	42700000	47	47	6	2	2	6	6	26	21	31	28	29	7	24	25	14	15	27	31	24	21	29	18	32	20	34	23	22	23	28	11	12	6	13	22	8	8	3	10	5	1	1	8	1	5	7	14
ST4.03ch11	42700000	42800000	270	270	8	4	5	4	23	189	280	162	222	77	44	135	170	200	118	156	88	43	94	69	180	181	194	71	204	111	174	142	57	102	19	76	220	62	26	108	20	13	25	11	59	40	24	20	9
ST4.03ch11	42800000	42900000	347	347	13	2	3	5	13	180	209	172	241	219	43	117	193	140	61	183	99	67	131	173	169	175	174	188	181	120	146	167	62	55	23	59	206	52	32	60	22	8	16	36	22	18	18	37	14
ST4.03ch11	42900000	43000000	97	97	2	1	0	1	1	52	54	43	58	62	12	57	42	24	18	41	35	38	66	83	32	48	57	83	40	41	32	31	13	4	5	1	74	10	6	8	25	11	12	4	17	7	13	20	15
ST4.03ch11	43000000	43100000	76	76	4	4	0	1	4	51	49	52	64	44	18	37	51	18	16	36	51	30	38	39	26	49	47	50	25	30	27	34	5	11	12	7	53	24	2	4	9	4	0	5	4	4	11	9	4
ST4.03ch11	43100000	43200000	32	32	0	0	0	0	0	28	35	45	27	24	0	32	10	3	35	28	20	23	30	14	33	25	31	31	30	26	30	16	12	3	4	0	25	1	5	4	3	4	0	1	13	1	0	2	12
ST4.03ch11	43200000	43300000	21	21	4	1	0	0	1	12	16	20	10	16	5	15	7	13	4	11	18	11	10	4	7	9	10	12	10	14	7	9	4	4	3	1	16	10	5	3	11	2	1	5	0	2	0	1	0
ST4.03ch11	43300000	43400000	44	44	0	0	2	2	0	10	39	25	38	42	22	6	9	17	6	7	5	3	4	12	6	40	5	40	39	36	3	4	1	18	9	0	21	3	6	18	2	5	1	6	5	5	2	5	5
ST4.03ch11	43400000	43500000	328	328	10	4	1	0	14	88	155	150	163	261	54	89	110	87	42	119	72	85	123	183	65	99	81	212	127	92	101	105	50	21	67	38	185	37	47	16	61	26	49	41	58	41	67	72	40
ST4.03ch11	43500000	43600000	390	390	22	1	1	2	21	95	224	147	197	316	66	75	169	91	31	207	71	109	157	252	53	111	117	215	150	90	120	134	31	23	70	4	248	58	60	24	69	37	19	57	48	39	29	74	37
ST4.03ch11	43600000	43700000	94	94	9	0	1	17	21	16	81	24	81	92	21	7	25	73	5	6	11	22	17	13	14	21	18	15	60	12	15	14	8	10	24	6	74	5	8	2	14	23	6	15	9	40	5	35	11
ST4.03ch11	43700000	43800000	67	67	5	0	1	2	1	29	49	49	45	32	4	24	37	13	2	19	32	29	34	42	25	27	20	38	26	15	34	22	13	9	7	5	50	9	4	3	2	3	5	7	12	7	6	19	12
ST4.03ch11	43800000	43900000	29	29	2	0	0	1	3	8	19	16	18	21	6	5	9	5	3	17	6	24	9	25	18	11	12	28	12	10	11	18	12	16	13	3	23	5	7	1	6	0	1	1	1	6	14	5	12
ST4.03ch11	43900000	44000000	80	80	7	1	21	18	15	59	72	58	62	51	23	61	52	42	30	42	52	20	44	51	38	48	48	51	46	44	46	37	12	18	24	41	50	33	9	33	25	9	3	8	32	12	11	32	34
ST4.03ch11	44000000	44100000	57	57	1	1	0	3	2	9	8	40	44	62	6	6	10	3	4	23	7	32	19	48	47	9	6	22	5	5	6	15	3	2	5	5	43	8	1	1	18	1	2	14	8	5	2	4	4
ST4.03ch11	44100000	44200000	271	271	9	1	1	0	2	75	68	80	72	213	38	77	170	38	17	188	71	48	176	205	63	57	56	199	54	53	44	148	15	33	17	30	174	44	39	11	60	13	6	5	50	5	10	7	24
ST4.03ch11	44200000	44300000	76	76	0	0	0	0	2	60	53	54	57	43	35	56	52	39	49	57	56	33	40	30	33	54	31	37	60	37	35	64	7	3	5	4	52	21	20	32	58	5	23	2	2	12	4	0	6
ST4.03ch11	44300000	44400000	127	127	7	0	0	0	0	46	71	65	72	58	22	31	110	27	63	36	49	17	15	71	39	42	30	47	12	25	23	16	55	23	60	28	41	63	0	24	65	10	10	6	11	1	11	8	5
ST4.03ch11	44400000	44500000	115	115	5	5	3	4	5	65	64	69	67	94	17	52	56	41	15	44	65	27	60	75	33	67	45	78	34	31	39	32	3	14	18	21	49	21	21	9	24	14	10	7	27	17	16	15	21
ST4.03ch11	44500000	44600000	91	91	1	0	1	3	17	27	43	46	48	74	20	35	44	25	11	65	25	23	71	69	21	33	30	85	36	29	32	41	7	3	5	7	60	12	15	11	30	6	12	7	9	9	10	4	7
ST4.03ch11	44600000	44700000	92	92	21	0	0	2	2	44	51	50	64	44	29	39	53	30	23	36	45	37	34	57	24	33	42	60	12	12	20	28	3	9	21	0	50	28	37	26	25	4	9	21	21	16	12	3	8
ST4.03ch11	44700000	44800000	251	251	12	9	3	3	10	133	181	166	190	151	131	179	127	132	54	114	95	94	83	66	43	143	145	132	97	97	50	116	22	86	21	16	180	70	77	30	85	18	26	37	27	14	47	38	20
ST4.03ch11	44800000	44900000	110	110	11	3	8	10	3	64	52	70	58	82	51	66	61	33	10	45	67	40	62	38	37	54	46	66	56	61	29	44	17	4	24	14	57	32	34	15	31	11	12	23	15	18	17	10	7
ST4.03ch11	44900000	45000000	88	88	19	1	0	10	1	63	54	75	51	61	27	62	35	37	26	59	61	48	55	40	22	26	23	43	15	30	41	46	12	14	14	15	54	33	12	19	31	14	15	18	7	24	11	2	7
ST4.03ch11	45000000	45100000	292	292	34	8	16	12	17	70	239	220	232	243	64	164	199	26	11	61	144	12	94	213	47	195	69	235	101	38	29	47	22	19	20	5	141	51	50	66	69	48	54	58	56	61	65	45	23
ST4.03ch11	45100000	45200000	70	70	6	1	2	0	7	21	33	39	31	63	17	27	50	21	9	38	19	24	29	37	21	21	18	58	13	17	26	33	8	5	21	7	50	19	9	9	16	14	13	15	15	3	3	10	2
ST4.03ch11	45200000	45300000	56	56	4	3	0	2	2	37	26	20	29	36	8	23	16	8	27	13	28	14	26	26	37	18	22	15	20	16	8	9	6	6	6	2	25	2	3	4	7	4	2	3	9	4	13	11	10
ST4.03ch11	45300000	45400000	43	43	0	0	4	3	0	23	32	30	31	36	13	25	12	15	11	27	15	26	22	23	21	30	26	36	27	32	23	34	1	5	7	2	43	6	6	8	7	6	1	2	11	6	8	11	2
ST4.03ch11	45400000	45475667	67	67	10	7	2	0	8	41	49	40	36	20	28	43	24	32	52	18	22	29	39	50	38	47	40	47	21	39	4	29	2	11	26	0	32	8	10	19	4	19	0	15	8	8	13	3	14
[truncated: 22 more columns]

## Sheet: Sen3
Chromosome	Start bin	End bin	Kuba	PI_275260_verrucosum_2x	PI_558288_etuberosum_2x	PI_458424_jamesii_2x	PI_275216_ehrenbergii_2x	PI_365339_chomatophilum_2x	Snowden_tuberosum_4x	Atlantic_tuberosum_4x	Kalkaska_tuberosum_4x	Missaukee_tuberosum_4x	Russet_Norkotah_tuberosum_4x	PI_214421_andigena_4x	Yukon_Gold_tuberosum_4x	Spunta_tuberosum_4x	Sierra_Gold_tuberosum_4x	Shepody_tuberosum_4x	Russet_Burbank_tuberosum_4x	Rio_Grande_Russet_tuberosum_4x	Purple_Majesty_tuberosum_4x	Premier_Russet_tuberosum_4x	Norland_tuberosum_4x	Mountain_Rose_tuberosum_4x	Kennebec_tuberosum_4x	Katahdin_tuberosum_4x	Irish_Cobbler_tuberosum_4x	Garnet_Chili_tuberosum_4x	Early_Rose_tuberosum_4x	Dakota_Diamond_tuberosum_4x	Burbank_tuberosum_4x	PI_607886_andigena_4x	PI_558142_andigena_4x	PI_546023_andigena_4x	PI_365345_andigena_4x	PI_258885_andigena_4x	PI_258874_andigena_4x	PI_245940_tuberosum_4x	PI_245935_tuberosum_4x	PI_245847_tuberosum_4x	PI_558050_commersonii_2x	PI_546000_boliviense_-_megistracrolobum_2x	PI_545964_boliviense_2x	PI_498359_kurtzianum_2x	PI_498112_brevicaule_-_brevicaule_2x	PI_473385_brevicaule_-_sparsipilum_2x	PI_473305_vernei_2x	PI_473065_brevicaule_-_gourlayi_2x	PI_472978_brevicaule_-_spegazzinii_2x
ST4.03ch11	0	100000	0	0	0	0	0	0	0	0	0	0	1	0	0	0	0	0	0	0	0	0	0	0	0	0	0	0	0	0	0	0	0	0	0	0	0	0	0	0	0	0	0	0	0	0	0	0	0
ST4.03ch11	100000	200000	9	0	0	0	0	0	0	0	0	0	1	5	0	0	0	0	1	0	1	0	1	2	1	0	0	0	0	0	0	6	7	6	0	0	6	8	0	2	0	0	0	0	0	0	0	0	0
ST4.03ch11	200000	300000	6	0	0	2	0	0	0	1	0	0	0	2	0	0	0	0	0	0	0	0	0	1	0	0	0	1	0	0	0	0	0	0	0	4	1	0	0	3	3	0	0	3	0	0	0	2	2
ST4.03ch11	300000	400000	37	0	0	0	0	0	0	0	0	0	0	0	0	0	0	0	0	0	0	0	0	0	0	0	0	0	0	0	0	5	0	35	9	0	32	3	0	1	0	0	0	0	0	0	3	0	0
ST4.03ch11	400000	500000	7	0	0	0	0	0	0	0	0	0	0	0	0	0	0	0	1	0	0	1	0	0	0	0	0	1	0	1	0	0	0	0	0	0	0	0	0	1	0	0	0	0	0	0	0	0	0
ST4.03ch11	500000	600000	52	0	0	0	0	0	52	0	52	0	0	41	0	51	0	0	0	0	0	51	0	0	0	8	0	0	0	0	0	25	9	53	52	37	52	0	0	0	0	0	0	0	0	0	0	0	0
ST4.03ch11	600000	700000	15	0	0	0	0	0	0	2	0	1	0	1	0	0	0	0	1	2	0	0	0	1	0	0	2	1	0	0	2	1	1	0	0	0	0	0	0	2	0	0	0	0	0	0	0	0	0
ST4.03ch11	700000	800000	1662	0	64	96	83	213	1656	1611	1656	0	1612	1471	1252	56	0	1328	1308	1610	0	1524	0	0	0	1395	1320	0	1327	0	1251	1223	1057	1520	1531	1119	1600	676	1473	1453	33	10	7	10	9	0	7	7	1
ST4.03ch11	800000	900000	8510	141	263	228	274	200	8511	8384	8495	0	8379	7385	6526	423	0	6767	6869	8446	0	8248	0	0	0	7208	7447	2	6464	147	5999	5670	2932	7831	8091	7811	8161	1948	4614	7886	331	316	237	250	126	188	162	204	162
ST4.03ch11	900000	1000000	25	0	0	0	0	0	5	5	5	0	5	8	2	0	5	5	5	5	0	5	0	0	0	5	5	0	0	0	5	5	5	2	7	0	5	5	5	30	0	0	0	0	0	0	0	0	0
ST4.03ch11	1000000	1100000	18	0	0	0	0	0	0	0	0	0	0	0	0	0	0	0	0	0	0	0	0	0	0	0	0	0	0	1	0	0	1	0	0	0	0	0	0	15	0	0	1	0	0	0	0	0	0
ST4.03ch11	1100000	1200000	0	0	0	0	0	0	0	0	0	0	0	0	0	0	0	0	0	0	0	0	0	0	0	0	0	0	0	0	0	0	0	0	0	0	0	0	0	0	0	0	0	0	0	0	0	0	0
ST4.03ch11	1200000	1300000	3195	64	84	72	30	79	162	18	96	12	0	457	120	84	18	68	80	145	1	114	0	0	0	18	131	95	103	116	69	74	100	610	131	88	66	150	1	2953	72	173	56	149	96	57	106	92	156
ST4.03ch11	1300000	1400000	3876	82	21	86	76	47	0	0	69	0	1	300	0	0	0	0	0	0	0	91	0	1	0	0	2	109	1	73	0	131	205	513	452	1	189	201	1	3643	123	177	245	137	133	64	148	196	131
ST4.03ch11	1400000	1500000	926	3	0	13	15	11	2	0	7	0	1	86	0	0	0	0	0	0	0	16	0	0	0	0	0	15	0	42	0	95	130	34	20	0	109	30	4	842	36	59	78	49	15	23	91	54	70
ST4.03ch11	1500000	1600000	2675	9	9	30	43	18	2	0	46	9	0	323	2	0	0	3	0	0	21	40	1	21	0	2	0	49	2	15	0	262	243	246	136	1	222	113	4	2469	70	419	197	118	90	120	188	79	55
ST4.03ch11	1600000	1700000	4963	108	33	42	82	77	23	23	135	1	0	544	0	0	23	0	0	0	0	100	0	0	0	14	0	103	0	103	0	445	353	610	401	0	279	446	0	4622	59	325	256	220	180	290	184	313	343
ST4.03ch11	1700000	1800000	6480	176	104	154	106	279	0	0	88	0	0	1252	0	0	0	1	0	0	0	94	0	0	1	0	0	82	0	189	0	428	569	893	369	0	625	660	237	6086	227	308	214	249	345	234	178	389	275
ST4.03ch11	1800000	1900000	3905	9	8	687	489	49	9	8	11	0	0	98	3	0	8	0	0	0	0	38	0	0	0	10	0	49	2	390	0	75	93	257	162	8	165	52	1	3506	695	155	116	645	122	333	186	603	745
ST4.03ch11	1900000	2000000	2460	42	7	82	45	10	0	0	1	0	0	359	0	0	0	0	0	0	0	88	0	0	0	0	0	99	0	40	0	250	95	266	112	0	659	173	2	2248	177	92	49	87	43	52	54	165	116
ST4.03ch11	2000000	2100000	3005	156	61	43	25	94	0	0	0	0	0	1113	0	0	0	0	0	0	0	90	0	4	0	0	0	93	0	39	0	180	60	223	100	0	1864	142	2	2883	246	87	111	123	177	132	164	76	46
ST4.03ch11	2100000	2200000	2207	37	4	30	22	59	0	5	0	0	0	217	0	1	0	0	0	0	0	66	0	6	0	0	2	87	0	41	1	163	137	787	220	82	967	133	183	2109	71	45	90	85	61	50	113	159	104
ST4.03ch11	2200000	2300000	265	3	0	0	0	0	0	0	0	11	0	25	0	0	0	0	0	0	0	0	0	0	0	0	0	0	0	0	0	3	2	0	1	0	118	167	67	217	2	3	34	3	4	20	4	3	0
ST4.03ch11	2300000	2400000	1782	36	24	37	51	36	2	1	0	1	0	250	0	29	0	0	0	1	1	27	0	0	0	0	0	24	0	19	0	111	118	299	26	69	1102	310	1400	1668	96	45	59	56	42	55	42	29	45
ST4.03ch11	2400000	2500000	33	0	0	0	0	0	0	0	0	0	0	2	0	0	0	0	0	1	0	0	0	0	0	0	0	0	0	0	0	0	0	0	2	0	0	0	0	0	0	0	0	0	0	0	0	0	0
ST4.03ch11	2500000	2600000	33	0	0	0	0	0	3	3	0	0	0	3	3	3	3	3	3	3	0	0	0	0	0	0	3	0	0	3	3	0	0	2	4	3	0	3	0	3	0	0	0	0	0	0	0	0	0
ST4.03ch11	2600000	2700000	2181	23	12	16	7	0	0	0	0	0	0	43	0	0	0	0	0	0	0	0	0	0	0	0	0	0	0	18	0	38	30	113	60	0	38	57	0	0	18	13	36	51	68	38	19	11	0
ST4.03ch11	2700000	2800000	5540	31	23	112	115	104	0	0	0	0	0	477	0	0	0	0	0	0	0	0	0	0	0	1	0	0	0	48	0	39	646	278	305	0	52	631	278	24	67	125	74	90	74	56	72	58	105
ST4.03ch11	2800000	2900000	440	5	13	0	1	17	2	0	2	2	0	48	2	0	0	2	2	1	0	0	0	0	0	2	0	0	2	5	0	1	385	39	22	2	5	296	323	1	5	0	2	2	6	3	22	16	12
ST4.03ch11	2900000	3000000	28	0	0	1	0	3	0	0	0	0	0	6	0	0	0	0	0	0	0	0	0	0	0	0	0	1	0	0	0	0	0	1	4	0	1	0	0	3	0	0	0	0	0	0	0	0	0
ST4.03ch11	3000000	3100000	64	0	0	0	0	0	0	4	0	0	0	66	0	0	0	0	2	0	0	0	0	1	0	0	1	0	0	0	3	70	0	33	0	1	28	37	0	1	1	0	2	0	0	0	0	0	0
ST4.03ch11	3100000	3200000	0	0	0	0	0	0	0	0	0	0	0	0	0	0	0	0	0	0	0	0	0	3	0	0	3	1	1	0	0	0	0	0	0	0	0	0	0	0	0	0	0	0	0	0	0	0	0
ST4.03ch11	3200000	3300000	39	0	0	0	0	0	24	0	0	24	0	24	24	0	0	16	24	0	0	0	0	0	0	24	0	24	24	16	25	8	0	25	9	13	32	22	19	0	0	0	0	0	0	0	0	0	1
ST4.03ch11	3300000	3400000	4673	11	39	46	36	85	28	45	1	38	29	2693	37	42	45	40	60	2	39	28	0	25	0	68	2	20	61	143	76	477	265	4338	346	36	3609	193	149	102	95	120	104	95	129	131	95	192	106
ST4.03ch11	3400000	3500000	2792	59	0	28	0	105	179	183	0	25	185	176	25	0	174	22	27	0	5	177	0	0	0	212	13	23	32	79	22	263	168	2610	403	25	2031	92	95	205	17	0	226	72	75	265	162	98	88
ST4.03ch11	3500000	3600000	1007	26	15	35	19	51	36	32	10	107	31	79	79	1	27	55	80	4	0	30	0	6	1	70	10	80	65	98	64	141	116	882	126	105	614	97	29	30	30	2	77	80	31	35	20	59	0
ST4.03ch11	3600000	3700000	42	8	0	0	0	0	8	8	0	23	8	15	8	0	7	23	25	0	0	8	0	0	0	22	0	9	11	20	7	0	10	35	0	1	33	17	8	8	0	0	2	0	0	3	4	0	1
ST4.03ch11	3700000	3800000	77	2	0	0	3	0	2	2	0	1	2	27	0	0	2	0	3	0	1	2	0	0	0	2	1	0	2	0	5	24	1	36	5	1	28	24	2	3	0	0	2	0	1	2	4	1	0
ST4.03ch11	3800000	3900000	63	0	0	0	0	0	8	8	0	4	8	13	4	0	8	2	4	0	0	8	0	0	0	9	0	4	2	3	3	1	0	5	0	2	4	12	2	8	0	0	0	0	0	0	9	0	0
ST4.03ch11	3900000	4000000	6	0	0	3	0	4	0	0	0	0	0	2	0	0	0	0	0	0	0	0	0	0	0	0	0	0	0	0	0	0	0	0	0	0	0	0	0	8	0	1	0	0	0	0	0	0	0
ST4.03ch11	4000000	4100000	36	3	0	0	0	0	0	2	3	0	0	1	0	0	0	1	4	0	0	0	0	0	0	4	2	2	0	0	2	30	0	0	1	0	6	3	3	3	0	0	3	0	3	1	1	1	1
ST4.03ch11	4100000	4200000	3	1	0	0	0	0	0	0	0	0	0	0	0	0	0	0	0	0	0	0	0	0	0	0	0	0	0	0	0	0	0	0	0	0	0	2	0	0	0	0	0	0	0	0	0	0	0
ST4.03ch11	4200000	4300000	22	0	0	0	0	0	2	2	0	0	2	9	0	0	2	2	2	0	0	2	0	0	0	2	0	2	2	0	0	21	5	10	0	3	10	8	2	0	0	0	0	0	0	0	0	1	0
ST4.03ch11	4300000	4400000	1260	33	40	12	6	48	1	4	0	0	1	1243	0	1	1	38	28	0	0	1	0	0	0	0	3	13	26	31	7	1243	729	1164	43	38	938	823	16	35	19	12	42	33	22	22	54	0	16
ST4.03ch11	4400000	4500000	2750	84	21	66	40	35	3	3	0	0	4	2655	2	0	3	30	25	0	28	5	7	20	0	3	0	31	23	5	32	2665	664	2468	41	16	2050	1729	58	39	59	29	8	22	71	75	8	22	22
ST4.03ch11	4500000	4600000	18	0	0	0	0	0	0	0	0	0	0	0	0	0	0	0	0	0	0	0	0	0	0	0	0	0	0	0	0	15	0	0	0	0	0	0	0	0	0	2	1	0	0	0	0	0	0
ST4.03ch11	4600000	4700000	34	0	0	0	0	0	0	0	0	0	0	0	0	0	0	0	0	0	0	0	0	0	0	0	0	0	0	0	0	30	0	3	0	0	3	0	1	0	0	0	0	0	4	0	0	0	0
ST4.03ch11	4700000	4800000	210	2	0	0	0	5	0	2	0	0	0	3	0	0	0	0	0	1	12	0	10	2	21	10	3	0	0	12	1	4	2	166	3	4	120	0	0	7	6	0	0	0	0	3	0	0	0
ST4.03ch11	4800000	4900000	15	0	0	0	0	0	0	1	1	0	1	0	0	1	1	0	3	1	0	1	0	1	0	0	1	10	0	0	2	5	0	2	0	2	1	1	0	0	0	0	0	0	0	0	0	3	0
ST4.03ch11	4900000	5000000	3	1	0	0	0	0	0	0	2	0	2	0	0	0	0	0	0	0	0	0	4	0	0	3	0	3	2	0	0	1	0	1	0	0	0	3	2	1	0	4	0	0	1	0	0	0	1
ST4.03ch11	5000000	5100000	2	0	0	0	0	1	0	0	0	0	0	0	0	0	0	0	0	0	1	0	0	0	0	0	0	0	0	0	0	0	1	0	0	0	0	0	0	0	0	0	0	0	1	0	0	0	0
ST4.03ch11	5100000	5200000	478	30	2	19	22	22	32	33	0	0	0	127	0	0	25	0	3	0	0	22	0	1	0	32	0	0	0	0	1	470	274	0	41	0	279	349	19	72	39	8	1	11	19	9	0	8	18
ST4.03ch11	5200000	5300000	305	2	2	5	25	7	0	0	1	0	0	239	22	0	0	0	0	1	0	0	0	0	0	1	0	0	0	0	0	271	0	23	3	0	205	125	1	31	18	1	2	34	1	2	0	1	0
ST4.03ch11	5300000	5400000	656	2	19	110	96	219	0	0	0	0	0	0	9	0	0	0	0	0	0	0	0	0	0	0	0	2	0	0	0	2	0	22	0	0	2	287	2	4	8	329	2	2	2	2	44	4	2
ST4.03ch11	5400000	5500000	964	3	5	18	13	10	0	0	4	2	0	35	0	0	0	0	0	2	2	0	2	2	0	0	0	0	0	0	0	18	4	6	13	2	18	22	0	21	1	57	17	26	18	16	8	13	0
ST4.03ch11	5500000	5600000	399	14	6	6	20	0	0	0	9	9	0	12	0	0	0	0	1	0	0	0	9	9	0	0	0	0	0	9	0	7	0	1	4	6	4	27	14	10	6	5	0	43	14	34	10	10	15
ST4.03ch11	5600000	5700000	2	0	0	0	0	0	0	0	0	0	0	0	0	0	0	0	0	0	0	0	0	0	0	0	0	0	0	0	0	1	0	1	0	0	0	0	0	0	0	0	0	0	0	1	0	0	0
ST4.03ch11	5700000	5800000	205	0	0	0	3	6	0	0	0	0	0	27	0	0	0	0	0	0	0	0	0	0	0	0	0	0	0	0	0	34	0	54	0	0	181	47	0	0	0	0	2	1	0	0	0	13	0
ST4.03ch11	5800000	5900000	258	5	0	0	5	17	0	0	13	10	0	53	0	0	0	0	0	0	11	0	10	9	0	1	0	0	0	9	0	6	0	14	23	5	201	2	9	40	6	4	3	4	18	11	18	24	9
ST4.03ch11	5900000	6000000	176	5	1	0	0	2	0	1	0	0	0	10	0	0	0	0	0	0	0	0	0	0	0	0	4	0	1	0	1	2	2	14	15	2	159	12	12	9	1	0	1	0	6	8	1	6	9
ST4.03ch11	6000000	6100000	452	2	7	7	8	5	0	0	13	13	0	161	0	130	0	0	0	0	13	0	14	14	0	0	0	1	0	5	0	122	129	4	66	0	334	79	158	8	18	7	6	3	8	8	27	11	29
ST4.03ch11	6100000	6200000	54	0	0	0	0	0	0	0	0	0	0	53	0	40	0	0	0	0	0	0	0	0	0	0	0	0	0	1	0	51	2	0	0	0	51	32	51	0	0	1	0	0	0	0	0	0	0
ST4.03ch11	6200000	6300000	5	0	0	0	0	0	0	2	0	0	0	0	0	0	0	0	0	0	0	0	0	3	0	0	3	2	1	0	3	0	0	0	0	2	0	0	0	4	0	0	0	0	0	0	0	0	0
ST4.03ch11	6300000	6400000	5	0	0	0	0	0	0	0	0	0	0	5	0	0	0	0	0	0	0	0	0	0	0	0	0	0	0	0	0	0	0	0	0	0	0	0	0	5	0	0	0	0	0	0	0	0	0
ST4.03ch11	6400000	6500000	401	76	31	5	0	31	0	0	0	0	0	24	67	64	0	0	0	0	0	0	0	0	0	0	0	0	0	0	0	273	0	0	60	1	98	96	33	27	9	87	6	9	20	304	82	45	55
ST4.03ch11	6500000	6600000	257	31	0	0	11	14	0	0	3	11	0	8	4	1	7	3	0	3	3	4	5	0	0	2	5	3	0	0	0	201	2	0	2	7	23	24	11	40	14	0	27	14	63	207	5	43	6
ST4.03ch11	6600000	6700000	345	85	12	8	0	12	7	0	2	0	0	4	0	3	0	5	0	0	5	3	1	5	0	1	5	0	0	0	0	251	0	41	34	0	16	124	12	45	15	18	118	26	58	326	64	83	28
ST4.03ch11	6700000	6800000	212	21	11	20	10	7	4	2	0	0	0	7	0	0	0	3	0	0	0	0	0	0	0	0	3	0	0	3	0	125	0	19	38	0	29	21	14	33	29	25	24	39	27	149	28	38	35
ST4.03ch11	6800000	6900000	380	2	4	18	16	5	14	9	2	0	3	0	2	0	0	14	1	1	7	1	0	16	0	1	11	0	22	4	0	210	3	20	85	1	2	35	19	26	17	33	14	26	0	215	16	26	16
ST4.03ch11	6900000	7000000	405	59	1	19	22	19	0	1	0	1	0	17	0	3	0	0	0	0	0	0	0	0	0	0	0	0	0	0	0	243	0	11	95	0	8	33	27	67	13	53	62	38	96	44	10	48	35
ST4.03ch11	7000000	7100000	245	17	4	3	0	4	0	1	0	0	0	3	0	0	0	0	0	0	0	0	0	0	0	0	1	0	1	0	0	176	0	2	26	0	0	15	14	14	33	20	29	24	22	33	34	33	29
ST4.03ch11	7100000	7200000	203	11	0	0	0	0	0	0	0	0	0	22	0	0	0	0	0	0	0	0	0	0	0	0	0	0	0	0	0	153	9	8	0	0	31	17	12	21	18	29	12	3	18	31	1	14	27
ST4.03ch11	7200000	7300000	290	8	8	21	12	1	0	0	0	0	0	1	0	0	0	0	0	0	0	0	0	0	0	0	0	0	0	0	0	207	0	13	25	0	1	109	17	45	9	17	36	0	22	43	9	12	8
ST4.03ch11	7300000	7400000	338	66	0	0	3	0	0	39	0	0	0	1	0	0	10	0	0	2	0	3	0	1	0	0	0	0	0	0	0	226	0	1	39	0	1	194	25	27	46	46	103	54	71	65	28	32	28
ST4.03ch11	7400000	7500000	351	16	1	6	4	1	1	5	4	0	0	0	0	0	1	1	10	0	1	0	0	6	0	0	2	7	8	1	2	174	0	2	26	3	27	13	3	40	18	17	57	2	63	20	16	22	35
ST4.03ch11	7500000	7600000	229	22	0	0	0	0	0	1	0	0	1	0	0	1	0	0	0	0	0	0	0	0	0	0	0	0	0	0	0	119	0	0	20	1	1	16	21	29	4	20	24	11	29	28	1	23	19
ST4.03ch11	7600000	7700000	382	78	0	1	7	0	0	0	0	0	0	0	0	0	0	0	0	1	0	0	0	0	0	0	0	1	0	0	0	190	0	12	62	0	4	49	30	65	24	66	16	34	67	76	12	48	21
ST4.03ch11	7700000	7800000	145	11	0	10	0	0	15	0	0	0	0	0	0	0	0	14	0	0	0	0	0	15	0	0	0	0	15	11	0	89	0	5	0	0	27	4	8	4	8	19	16	18	22	8	8	8	17
ST4.03ch11	7800000	7900000	64	0	0	0	0	0	0	0	1	1	0	0	4	0	0	0	0	0	0	0	0	0	0	0	0	0	0	0	0	41	0	3	3	0	1	0	0	1	0	1	0	2	3	0	0	0	0
ST4.03ch11	7900000	8000000	378	22	2	2	3	3	13	2	0	0	0	2	0	0	2	0	0	0	0	0	0	0	0	0	0	0	0	0	0	275	0	20	92	0	13	17	70	41	27	54	74	77	22	21	0	63	69
ST4.03ch11	8000000	8100000	267	31	24	3	3	7	7	0	1	0	1	0	0	8	0	7	0	1	0	0	0	7	1	0	0	0	3	7	0	154	22	4	35	0	1	15	0	20	0	11	38	14	20	20	13	20	16
ST4.03ch11	8100000	8200000	242	35	1	0	0	0	0	16	0	0	0	0	0	0	16	0	0	0	1	0	0	0	0	1	0	1	0	0	0	39	0	0	18	0	16	13	18	14	4	2	38	1	2	7	1	47	33
ST4.03ch11	8200000	8300000	269	28	3	1	0	5	1	5	0	0	9	0	0	0	0	1	13	0	0	7	0	6	0	0	3	0	3	0	6	0	0	6	63	0	24	59	52	37	0	32	53	0	50	70	48	49	45
ST4.03ch11	8300000	8400000	241	4	1	0	0	0	3	5	1	0	0	3	0	3	1	0	0	0	0	0	0	1	0	0	4	1	2	0	2	1	0	2	5	2	3	32	23	20	7	18	8	0	11	28	0	7	0
ST4.03ch11	8400000	8500000	314	6	22	3	3	0	0	1	1	1	0	0	0	0	0	0	0	0	0	0	0	0	0	0	0	0	0	0	0	3	12	17	7	0	3	0	35	11	12	12	28	21	43	33	5	54	28
ST4.03ch11	8500000	8600000	362	43	0	0	0	0	0	2	1	0	0	2	0	0	0	0	1	0	0	0	0	0	0	0	0	0	1	0	0	0	27	13	58	0	25	32	9	18	20	48	46	11	60	19	15	46	64
ST4.03ch11	8600000	8700000	5	0	0	0	0	0	0	0	0	0	0	1	0	0	0	0	0	0	0	0	0	0	0	0	0	0	0	0	0	0	0	0	2	0	2	1	0	3	0	0	0	0	0	0	0	0	0
ST4.03ch11	8700000	8800000	0	0	0	0	0	0	0	0	0	0	0	0	0	0	0	0	0	0	0	0	0	0	0	0	0	0	0	0	0	0	0	0	0	0	0	0	0	0	0	0	0	0	0	0	0	0	0
ST4.03ch11	8800000	8900000	3	2	0	0	0	2	0	0	2	0	0	0	0	0	0	0	0	0	0	0	0	0	0	0	0	0	0	0	0	0	0	0	0	1	2	0	0	3	0	2	2	2	2	0	2	2	2
ST4.03ch11	8900000	9000000	1	0	0	0	0	0	0	0	0	0	0	0	0	0	0	0	0	0	1	0	0	1	0	0	0	0	0	0	0	0	0	1	0	0	0	0	0	2	0	0	0	0	0	0	0	0	0
ST4.03ch11	9000000	9100000	6	0	0	0	0	0	0	0	0	0	0	6	0	0	0	0	0	0	0	0	0	0	0	0	0	2	0	0	0	1	0	2	0	0	1	0	1	2	0	0	0	0	0	0	0	0	0
ST4.03ch11	9100000	9200000	2	0	0	0	0	0	0	0	0	0	0	0	0	0	0	0	0	0	0	0	0	1	0	0	0	0	0	0	1	0	0	2	1	0	3	0	0	0	0	0	0	0	1	0	3	0	0
ST4.03ch11	9200000	9300000	2	0	0	0	0	1	0	0	0	0	0	0	0	0	0	0	0	0	0	0	0	0	0	0	0	0	0	0	0	0	0	1	1	0	1	0	0	4	0	0	0	0	0	0	0	0	0
ST4.03ch11	9300000	9400000	3	0	0	0	0	0	1	0	1	0	1	0	0	0	0	1	1	1	1	0	0	1	0	0	0	1	0	1	1	2	1	0	0	2	0	0	0	0	0	1	0	0	0	0	1	0	0
ST4.03ch11	9400000	9500000	3	4	0	0	0	0	0	0	0	0	0	0	0	0	0	0	0	0	0	0	0	0	0	0	0	0	0	0	0	0	0	0	0	0	0	0	0	0	0	0	0	0	0	0	0	0	0
ST4.03ch11	9500000	9600000	12	0	1	0	0	1	0	6	1	0	0	0	0	0	0	0	6	0	0	0	0	7	0	0	5	7	5	0	3	0	0	0	1	5	2	0	0	1	1	0	1	0	0	2	0	0	0
ST4.03ch11	9600000	9700000	13	0	0	0	0	0	0	0	0	0	0	6	0	0	0	0	0	0	1	0	0	0	0	0	1	0	0	0	0	0	1	9	0	0	2	0	0	1	6	0	0	0	0	4	2	0	0
ST4.03ch11	9700000	9800000	2	0	0	0	0	0	0	0	0	0	0	0	0	0	0	0	0	0	0	0	0	0	0	0	0	0	0	0	0	0	0	0	0	0	0	0	0	0	0	0	0	0	2	2	0	0	0
ST4.03ch11	9800000	9900000	10	0	0	0	0	0	0	2	0	0	0	1	0	0	0	0	2	0	0	0	0	1	0	0	0	0	0	0	0	0	0	0	0	0	0	0	0	1	0	0	0	0	0	0	0	1	0
ST4.03ch11	9900000	10000000	2	1	0	0	0	1	1	3	2	0	0	2	1	0	0	0	0	0	0	0	0	1	0	0	0	0	2	0	3	1	1	0	1	0	0	0	0	1	0	0	0	0	1	3	1	0	1
ST4.03ch11	10000000	10100000	2	1	0	0	0	0	0	0	0	0	0	0	0	0	0	0	0	0	0	0	0	0	0	0	0	0	0	0	0	0	0	2	0	0	0	0	0	0	0	0	0	0	0	0	0	0	0
ST4.03ch11	10100000	10200000	4	1	0	0	0	0	0	0	0	0	0	0	0	0	0	0	0	0	0	0	0	0	0	0	0	0	0	0	0	0	0	0	0	0	0	0	0	0	0	0	1	0	0	0	0	0	0
ST4.03ch11	10200000	10300000	1	0	0	4	0	0	0	0	0	0	0	0	0	0	0	0	2	0	0	0	0	0	0	0	1	0	0	0	0	0	0	0	0	0	0	0	0	0	0	0	0	0	0	0	0	0	2
ST4.03ch11	10300000	10400000	5	1	0	0	2	5	0	2	0	7	0	4	0	0	0	0	3	0	0	0	5	2	0	1	1	1	1	3	1	0	3	1	0	7	0	5	0	3	0	0	0	0	0	3	0	7	0
ST4.03ch11	10400000	10500000	5	0	0	0	0	0	0	0	0	0	0	1	0	0	0	0	0	0	0	1	0	0	0	1	1	0	0	0	0	0	0	1	0	0	0	0	0	2	1	0	0	0	0	0	0	0	1
ST4.03ch11	10500000	10600000	19	1	0	2	2	0	0	3	1	5	0	1	1	5	1	0	3	5	1	5	0	2	0	0	6	7	3	2	1	0	5	1	0	8	4	1	4	4	0	1	0	0	2	0	0	0	0
ST4.03ch11	10600000	10700000	10	0	0	0	0	0	0	0	4	3	1	1	2	0	0	0	0	2	2	4	2	4	0	0	1	1	0	0	0	1	0	3	0	0	0	3	0	6	0	0	0	2	0	0	0	0	0
ST4.03ch11	10700000	10800000	13	0	0	5	0	1	0	0	0	0	0	0	0	0	0	0	0	0	1	0	0	1	0	0	0	1	0	0	0	1	0	10	5	0	9	0	3	0	0	0	1	0	1	2	0	0	0
ST4.03ch11	10800000	10900000	5	0	0	0	0	0	0	1	1	0	0	0	0	0	0	0	0	1	0	0	3	0	0	0	1	0	0	0	0	0	0	1	0	0	0	0	0	6	0	2	2	1	0	0	0	0	0
ST4.03ch11	10900000	11000000	16	6	0	0	0	3	4	0	0	0	0	0	2	0	0	0	2	6	0	0	0	0	1	0	0	0	0	0	0	0	0	3	0	0	0	0	0	7	2	0	2	6	0	1	0	0	0
ST4.03ch11	11000000	11100000	8	0	0	0	0	0	0	0	0	0	1	0	0	0	0	0	0	0	0	0	0	0	0	0	1	0	0	0	0	1	0	0	3	0	0	0	0	1	0	0	0	1	0	0	0	2	0
ST4.03ch11	11100000	11200000	138	0	6	16	14	0	0	0	1	0	0	5	0	0	0	0	8	0	0	0	6	8	0	0	7	0	7	15	7	6	6	7	3	0	7	3	7	63	10	19	15	14	6	2	6	19	26
ST4.03ch11	11200000	11300000	10	0	0	0	0	0	0	1	1	0	0	0	0	0	0	0	1	0	1	0	1	0	0	1	0	2	1	0	1	0	0	3	0	1	0	1	1	2	0	0	3	2	0	2	0	0	0
ST4.03ch11	11300000	11400000	4	0	2	0	0	1	0	3	0	0	0	0	0	0	0	0	3	2	2	0	0	4	0	0	0	5	2	0	0	0	0	0	0	1	0	0	0	5	0	1	5	0	0	0	0	4	1
ST4.03ch11	11400000	11500000	12	0	0	0	0	0	0	3	1	0	0	0	0	0	0	0	1	0	0	0	0	2	0	0	1	1	2	1	2	1	0	2	1	0	3	0	0	3	0	0	0	0	1	1	0	0	1
ST4.03ch11	11500000	11600000	26	2	0	0	0	0	1	3	3	0	0	0	0	0	0	0	0	0	0	0	0	0	0	0	0	0	0	0	0	0	0	6	1	0	0	1	0	21	0	0	5	0	1	0	1	1	0
ST4.03ch11	11600000	11700000	1	0	0	0	0	0	0	1	0	0	0	0	0	0	0	0	0	0	0	0	0	0	0	0	3	0	0	0	0	0	1	0	0	0	0	0	2	0	0	0	0	0	0	0	0	2	0
ST4.03ch11	11700000	11800000	18	1	0	1	0	0	3	3	1	0	1	5	0	1	0	0	4	0	2	0	1	4	0	1	4	2	1	0	1	1	1	8	0	0	0	0	0	10	0	0	0	0	1	0	1	1	0
ST4.03ch11	11800000	11900000	23	0	0	0	0	1	0	15	0	0	0	0	1	0	0	0	14	0	0	0	0	0	0	0	16	14	0	0	13	0	0	0	1	3	2	1	0	12	0	0	0	0	1	0	0	0	0
ST4.03ch11	11900000	12000000	0	0	0	0	0	0	0	0	0	0	0	0	0	0	0	0	0	0	0	0	0	0	0	0	1	0	0	0	0	0	0	0	0	0	2	0	0	0	0	0	0	0	0	0	0	0	0
ST4.03ch11	12000000	12100000	9	0	0	0	0	0	0	0	1	0	0	1	0	0	0	0	0	0	0	0	0	0	0	0	0	0	1	0	0	0	0	2	0	0	0	4	0	9	0	0	1	0	0	0	0	0	0
ST4.03ch11	12100000	12200000	17	1	2	1	1	0	0	5	3	0	2	0	0	0	0	0	6	0	0	0	0	2	0	0	9	4	0	0	5	0	0	1	1	3	1	2	0	5	0	3	3	0	0	0	1	0	0
ST4.03ch11	12200000	12300000	15	1	0	0	0	0	0	0	0	0	0	0	0	0	0	0	0	0	0	0	0	0	0	0	0	0	0	0	0	0	0	0	0	0	13	0	12	19	0	0	0	0	0	0	0	0	0
ST4.03ch11	12300000	12400000	1	1	0	0	0	0	0	0	0	0	0	0	0	0	0	0	0	0	0	0	0	0	0	0	0	0	0	0	0	0	0	1	0	0	1	0	0	0	0	0	0	0	0	0	0	0	0
ST4.03ch11	12400000	12500000	1	0	0	0	0	0	0	0	0	0	0	0	0	0	0	0	0	0	0	0	0	2	0	0	1	0	0	0	0	0	0	0	0	0	0	0	0	0	0	0	0	0	0	0	0	0	0
ST4.03ch11	12500000	12600000	5	0	0	0	0	0	0	2	0	1	0	0	0	0	0	1	5	0	1	0	1	1	0	0	4	1	2	0	4	0	0	0	0	2	0	0	0	0	0	0	0	0	0	1	0	0	0
ST4.03ch11	12600000	12700000	3	0	0	1	0	0	0	1	0	0	0	0	1	0	0	0	2	0	0	0	0	0	0	0	2	1	2	0	1	0	0	0	0	0	1	0	2	2	1	0	0	0	0	0	0	0	0
ST4.03ch11	12700000	12800000	7	0	0	1	0	0	2	1	0	0	0	0	0	0	0	0	0	1	0	1	2	0	1	0	0	0	0	0	0	0	0	3	0	2	2	0	0	3	0	0	0	0	0	0	0	0	3
ST4.03ch11	12800000	12900000	15	1	0	0	0	0	0	0	0	0	0	0	0	0	0	0	1	0	0	0	0	1	0	0	0	0	0	0	1	0	0	2	0	0	3	0	1	1	0	1	1	0	8	0	0	0	0
ST4.03ch11	12900000	13000000	43	1	0	3	0	1	0	5	1	10	1	10	0	0	0	0	3	1	0	1	1	0	0	0	3	3	4	0	3	7	13	0	0	2	2	4	0	32	5	2	2	3	4	3	2	0	0
ST4.03ch11	13000000	13100000	10	0	1	0	0	1	0	2	1	0	0	1	0	0	0	0	0	3	0	0	1	0	1	2	1	5	2	0	0	3	0	5	0	2	3	3	2	1	0	0	0	0	0	0	3	0	0
ST4.03ch11	13100000	13200000	15	0	0	1	1	1	0	0	3	0	0	0	0	0	0	0	0	0	0	0	1	0	0	0	2	0	0	0	5	0	0	0	0	2	0	0	0	12	0	0	0	0	4	0	5	0	0
ST4.03ch11	13200000	13300000	28	0	2	0	0	0	2	6	0	0	0	1	2	0	0	0	6	0	2	0	0	8	0	0	0	0	6	0	6	0	0	0	0	7	0	0	0	20	0	0	1	0	0	0	0	0	0
ST4.03ch11	13300000	13400000	8	1	0	0	1	1	0	3	0	0	0	0	0	0	0	0	2	0	0	0	0	2	0	0	2	4	4	0	3	3	0	4	2	5	4	0	1	5	0	0	3	0	2	4	0	0	0
ST4.03ch11	13400000	13500000	7	1	0	0	0	0	2	6	0	0	0	0	1	0	0	2	4	0	0	0	0	0	0	1	0	5	4	0	2	0	2	0	0	0	3	0	0	4	1	1	0	0	1	0	0	1	0
ST4.03ch11	13500000	13600000	5	0	0	1	0	0	2	3	2	0	2	0	2	2	0	0	3	3	1	1	0	2	0	0	1	0	0	0	0	0	0	2	0	1	2	0	0	2	0	0	0	0	0	3	0	0	1
ST4.03ch11	13600000	13700000	12	0	0	0	0	0	0	1	0	0	0	0	0	0	0	1	2	0	0	0	0	4	0	0	2	0	3	0	2	0	0	1	0	0	0	0	0	3	0	0	1	0	1	0	0	1	0
ST4.03ch11	13700000	13800000	21	3	0	2	0	2	0	11	3	3	1	4	1	2	1	0	4	3	1	1	1	1	1	0	4	5	9	0	2	1	4	4	1	5	2	3	1	11	0	0	2	1	0	0	1	0	2
ST4.03ch11	13800000	13900000	11	2	0	0	0	0	0	0	0	1	0	0	1	0	0	1	0	0	1	1	0	0	0	0	0	1	0	3	0	0	0	0	0	9	0	0	0	0	0	0	0	0	1	0	0	2	4
ST4.03ch11	13900000	14000000	13	0	1	0	2	0	0	2	0	0	0	1	0	0	0	0	1	0	0	0	0	0	0	0	0	0	3	0	0	0	0	1	1	1	2	0	0	19	0	0	0	0	0	0	0	0	0
ST4.03ch11	14000000	14100000	9	9	0	0	0	0	1	0	8	0	0	0	0	0	0	0	0	0	0	0	3	0	0	0	0	1	0	1	0	1	0	0	0	1	1	1	0	1	2	0	7	0	11	0	0	0	0
ST4.03ch11	14100000	14200000	9	1	0	0	0	2	0	1	0	0	1	0	0	0	0	0	1	1	0	0	0	2	0	0	1	0	0	0	0	0	0	3	0	1	2	0	0	7	2	0	0	0	0	0	0	1	0
ST4.03ch11	14200000	14300000	25	3	1	7	0	1	0	22	0	1	0	0	0	0	0	0	15	0	0	0	0	23	0	1	4	16	7	4	2	0	1	0	0	26	1	0	1	17	0	1	1	0	2	6	1	2	4
ST4.03ch11	14300000	14400000	15	0	0	0	0	0	0	1	0	0	0	0	0	0	0	0	3	0	0	0	0	2	0	0	0	1	0	1	3	0	0	2	0	1	5	0	0	15	0	0	0	0	0	0	0	0	0
ST4.03ch11	14400000	14500000	37	10	0	0	0	2	0	8	0	0	0	0	0	0	0	0	3	0	0	0	0	7	0	0	8	9	2	0	8	5	4	17	4	0	13	3	0	23	0	3	10	0	0	7	9	4	0
ST4.03ch11	14500000	14600000	11	1	0	0	2	0	0	3	1	0	0	0	0	0	0	0	2	0	0	1	1	0	0	1	2	2	0	1	0	0	0	5	3	2	4	0	0	3	1	1	5	1	2	0	1	1	1
ST4.03ch11	14600000	14700000	2	0	0	0	0	0	0	1	0	0	0	0	0	0	0	0	1	0	0	0	0	0	0	0	1	0	0	0	1	0	0	0	0	0	0	0	0	0	1	0	0	0	0	0	0	0	0
ST4.03ch11	14700000	14800000	2	0	0	0	0	0	0	0	0	0	0	2	0	0	0	0	2	0	0	0	0	1	0	0	2	0	2	0	0	3	0	0	0	0	0	0	0	2	0	0	1	0	0	3	0	0	0
ST4.03ch11	14800000	14900000	48	0	0	0	0	0	0	1	0	0	0	2	0	1	0	2	0	0	0	0	0	1	0	3	1	0	1	0	2	10	14	27	2	14	26	24	29	46	0	0	0	0	0	1	0	0	0
ST4.03ch11	14900000	15000000	9	0	0	0	0	0	0	2	0	0	0	0	0	0	0	0	2	0	0	0	1	3	0	3	1	1	3	3	0	0	1	1	0	0	0	0	0	1	0	0	0	0	0	0	0	1	0
ST4.03ch11	15000000	15100000	11	4	0	0	0	0	0	4	2	0	0	1	0	0	0	0	1	0	0	0	0	2	0	0	1	3	2	0	1	0	2	0	6	2	3	1	1	2	0	0	4	1	7	5	0	0	0
ST4.03ch11	15100000	15200000	29	0	0	0	0	0	3	2	3	0	1	4	0	3	0	0	2	2	2	1	0	0	0	0	0	0	0	3	0	0	4	3	0	2	4	0	0	22	0	0	0	0	0	0	0	0	0
ST4.03ch11	15200000	15300000	8	0	0	0	0	0	0	8	0	0	0	2	0	0	0	0	6	0	0	0	0	7	0	0	4	7	7	0	7	1	0	2	1	4	4	0	2	10	0	0	2	0	0	0	0	1	0
ST4.03ch11	15300000	15400000	3	0	0	1	0	0	0	3	0	0	0	0	0	0	0	0	0	0	0	0	0	3	0	0	3	3	3	0	0	0	1	0	0	3	0	0	0	3	1	0	0	0	0	0	0	0	0
ST4.03ch11	15400000	15500000	8	1	0	1	0	0	0	3	0	0	0	1	0	0	0	0	1	0	1	1	0	0	0	0	2	1	0	0	1	0	0	0	0	2	0	0	0	2	0	1	0	0	0	0	1	0	0
ST4.03ch11	15500000	15600000	6	2	0	0	0	0	0	2	0	0	0	0	0	0	0	0	3	0	1	0	2	2	0	1	2	7	2	1	1	1	0	1	0	4	2	0	0	2	1	0	1	2	1	1	1	0	0
ST4.03ch11	15600000	15700000	33	1	1	0	0	0	0	21	0	0	0	2	0	0	0	0	9	0	0	0	0	17	0	0	7	17	15	0	5	0	0	0	0	15	3	1	4	21	0	0	0	1	4	1	1	0	0
ST4.03ch11	15700000	15800000	5	0	0	0	0	0	0	1	0	0	0	0	0	0	0	0	1	0	0	0	0	1	0	0	2	0	3	0	1	0	0	0	0	0	1	1	0	0	0	0	0	0	2	1	0	0	0
ST4.03ch11	15800000	15900000	23	3	0	0	0	0	0	1	0	0	0	0	0	0	0	0	1	0	1	0	1	2	0	1	2	1	2	1	0	0	0	0	0	5	2	1	0	8	1	0	2	1	3	2	0	1	0
ST4.03ch11	15900000	16000000	7	1	0	1	0	2	0	2	0	0	0	0	0	0	0	0	5	1	0	0	0	6	0	0	5	4	0	1	1	0	1	0	0	1	1	0	0	4	0	0	1	0	1	0	0	0	2
ST4.03ch11	16000000	16100000	25	1	0	0	0	1	0	0	0	0	0	0	0	0	0	0	0	0	0	0	0	0	0	0	0	1	0	0	0	0	0	9	0	0	2	0	2	16	0	0	0	0	4	5	0	0	1
ST4.03ch11	16100000	16200000	10	0	1	1	0	0	0	9	1	0	0	0	0	0	0	0	7	0	1	0	0	1	0	0	10	0	6	0	2	0	0	0	0	0	2	0	0	12	0	0	0	0	0	0	0	0	0
ST4.03ch11	16200000	16300000	22	20	0	0	0	0	0	5	18	0	0	0	0	0	0	0	7	0	0	0	0	2	0	0	4	5	6	0	2	0	0	0	0	4	14	0	0	21	0	0	20	0	16	3	0	0	0
ST4.03ch11	16300000	16400000	27	0	1	0	0	2	0	1	0	0	0	0	0	0	0	0	0	0	0	1	0	10	0	0	2	1	6	0	8	0	0	2	1	8	1	0	0	17	0	0	0	2	0	0	2	0	2
ST4.03ch11	16400000	16500000	11	0	0	1	1	2	1	9	0	0	0	0	0	1	0	0	9	0	0	0	0	4	0	0	7	5	8	0	7	1	0	0	0	3	1	0	1	8	1	2	2	2	2	3	0	1	6
ST4.03ch11	16500000	16600000	8	2	0	0	0	0	0	1	0	0	0	1	0	0	0	1	0	0	0	0	0	0	0	0	0	0	4	0	2	0	0	0	0	0	0	2	0	0	2	0	2	0	0	0	0	0	2
ST4.03ch11	16600000	16700000	12	2	0	0	0	0	0	3	3	0	1	0	0	0	0	0	7	0	0	1	0	2	0	0	2	0	1	0	5	0	0	0	0	2	0	0	0	4	0	0	1	0	1	0	0	0	0
ST4.03ch11	16700000	16800000	20	6	0	0	0	1	0	9	0	0	0	1	0	0	0	0	9	1	0	0	0	1	0	0	9	8	7	0	8	2	1	3	1	5	4	0	0	14	0	0	6	0	8	5	1	6	0
ST4.03ch11	16800000	16900000	12	1	0	0	0	0	0	3	0	0	0	1	0	0	0	1	2	1	0	1	0	2	0	2	3	1	0	0	0	0	0	5	1	2	10	2	0	3	0	1	1	0	5	4	0	0	0
ST4.03ch11	16900000	17000000	7	4	0	0	0	1	0	3	4	0	0	0	0	0	0	1	2	0	0	0	0	2	0	1	1	2	3	0	0	0	1	0	0	0	6	0	1	9	1	0	3	1	5	0	1	0	0
ST4.03ch11	17000000	17100000	22	0	0	0	0	0	0	3	0	0	0	0	1	0	0	0	7	0	0	0	1	3	0	1	2	1	2	0	1	2	0	0	3	3	0	0	0	4	0	0	2	4	1	2	1	0	0
ST4.03ch11	17100000	17200000	22	6	0	6	0	4	0	2	2	0	2	0	0	0	0	0	1	0	1	0	0	1	0	0	4	4	2	0	2	0	1	3	2	0	1	0	0	3	0	0	5	0	1	0	2	0	0
ST4.03ch11	17200000	17300000	15	2	0	0	0	0	1	5	10	0	0	0	0	0	0	0	2	0	0	0	0	0	0	0	4	5	1	0	1	0	0	0	1	5	0	0	0	9	0	0	0	0	3	2	0	0	0
ST4.03ch11	17300000	17400000	119	7	1	2	2	7	0	3	0	0	0	0	0	0	0	0	1	0	0	0	0	3	0	0	4	2	0	0	1	7	5	0	9	3	1	9	4	15	0	0	7	7	10	9	17	0	7
ST4.03ch11	17400000	17500000	39	2	1	0	1	4	0	16	1	0	1	4	3	2	0	0	13	0	2	3	0	5	0	0	5	9	8	0	6	3	15	7	16	10	16	1	0	17	2	2	18	1	17	15	0	1	0
ST4.03ch11	17500000	17600000	15	0	0	0	0	0	0	2	1	0	1	0	0	0	0	0	2	2	0	0	1	7	0	0	1	4	4	0	1	0	1	3	0	2	2	0	0	1	1	0	2	0	0	0	0	0	0
ST4.03ch11	17600000	17700000	4	0	0	0	0	0	0	0	0	0	0	0	0	0	0	0	0	0	1	0	0	0	0	0	0	0	0	0	0	0	0	0	0	0	0	0	0	0	0	0	0	0	0	0	0	0	0
ST4.03ch11	17700000	17800000	4	0	0	0	0	0	0	1	0	0	0	0	0	0	0	0	3	0	0	0	0	0	0	0	0	4	0	0	0	0	0	0	0	0	1	0	0	5	0	0	0	0	0	0	0	0	0
ST4.03ch11	17800000	17900000	15	1	0	0	0	2	0	3	5	1	0	1	0	0	0	0	4	2	0	0	0	2	0	0	2	5	2	0	2	2	0	5	1	3	5	0	1	3	0	2	4	0	2	0	6	0	1
ST4.03ch11	17900000	18000000	27	1	1	0	1	4	0	11	2	0	0	0	0	0	0	0	11	0	1	0	1	6	0	0	4	11	9	2	1	0	0	5	0	6	0	0	0	15	0	2	4	0	1	2	1	0	0
ST4.03ch11	18000000	18100000	7	0	0	2	0	0	0	5	3	0	0	4	0	0	0	0	6	0	0	0	0	2	0	1	8	2	3	0	6	0	0	0	0	0	1	0	0	7	0	0	0	0	0	0	0	0	0
ST4.03ch11	18100000	18200000	8	1	0	0	1	0	0	5	0	0	0	0	0	0	0	0	1	0	1	0	0	3	0	0	0	3	5	0	1	0	0	0	0	3	1	0	0	10	0	2	1	0	2	0	0	0	0
ST4.03ch11	18200000	18300000	26	0	0	0	0	0	0	13	9	0	0	0	0	0	0	0	14	0	2	0	1	16	0	1	9	12	12	2	11	0	0	0	0	14	0	0	0	17	0	0	0	0	0	0	0	0	0
ST4.03ch11	18300000	18400000	6	0	0	1	0	0	0	1	0	0	0	0	0	0	0	0	0	0	1	0	0	0	0	0	0	4	1	0	2	1	0	2	0	1	1	0	0	0	0	0	0	0	0	0	0	1	0
ST4.03ch11	18400000	18500000	8	0	0	4	0	1	0	5	1	0	0	0	0	1	0	0	0	0	1	0	1	0	0	1	0	2	0	3	0	0	0	0	0	1	0	0	0	5	0	1	0	0	0	0	1	0	1
ST4.03ch11	18500000	18600000	18	1	0	0	0	0	1	0	0	0	0	0	0	0	0	0	0	0	0	0	3	0	0	3	0	0	0	2	0	0	2	0	0	2	0	1	3	3	1	0	0	0	3	0	0	0	0
ST4.03ch11	18600000	18700000	3	1	0	0	0	0	2	3	0	0	0	0	1	0	0	0	0	0	2	0	0	1	0	0	2	1	1	0	0	0	0	2	0	1	1	1	0	1	0	0	5	0	3	0	0	0	1
ST4.03ch11	18700000	18800000	8	0	0	0	1	0	0	0	1	0	0	0	0	0	0	1	0	0	0	0	0	0	0	0	0	1	0	0	0	1	3	2	0	0	0	0	0	3	0	0	0	0	0	0	0	0	0
ST4.03ch11	18800000	18900000	16	0	0	0	0	0	0	8	5	0	2	1	0	0	0	0	2	3	0	3	0	2	0	1	10	5	9	0	6	0	4	3	4	7	3	0	2	9	0	1	2	0	0	2	1	0	0
ST4.03ch11	18900000	19000000	6	0	0	0	0	0	0	0	1	0	0	0	0	0	0	0	0	0	0	0	0	0	0	0	0	0	0	0	0	0	0	1	2	0	2	0	0	1	0	0	1	0	0	0	0	0	0
ST4.03ch11	19000000	19100000	16	1	0	0	1	1	0	4	14	0	0	0	0	0	0	0	2	0	1	0	0	4	0	0	1	1	1	0	0	0	0	0	0	0	3	0	1	2	0	0	14	1	1	1	0	4	0
ST4.03ch11	19100000	19200000	37	0	0	0	2	0	5	2	23	0	6	0	3	0	0	0	2	2	2	0	0	1	0	2	3	1	2	0	2	2	4	1	5	2	8	4	4	5	0	0	19	0	4	0	0	22	0
ST4.03ch11	19200000	19300000	7	0	0	0	1	0	3	3	4	0	1	0	3	0	0	1	4	1	0	0	0	0	0	2	4	0	1	1	5	2	1	5	4	1	3	0	4	9	0	0	0	0	0	1	4	1	0
ST4.03ch11	19300000	19400000	5	0	0	0	0	0	0	3	3	0	0	1	0	0	0	0	2	0	0	0	0	2	0	0	3	3	0	0	2	0	0	0	0	2	2	1	0	2	1	0	0	0	3	2	0	0	1
ST4.03ch11	19400000	19500000	4	0	1	0	1	0	0	1	0	0	0	0	0	0	0	0	1	0	0	0	0	0	0	0	0	0	0	0	1	1	0	0	0	1	0	0	0	3	0	0	1	0	0	0	0	0	0
ST4.03ch11	19500000	19600000	14	3	0	1	3	0	4	0	0	0	0	0	1	0	0	0	0	0	6	0	2	0	0	3	1	0	0	0	0	0	0	0	0	2	1	0	0	0	0	0	2	1	0	0	1	4	0
ST4.03ch11	19600000	19700000	11	1	0	0	0	0	2	6	1	0	0	1	3	0	0	0	5	2	3	0	0	2	0	0	6	2	5	0	0	4	0	3	0	1	6	0	0	7	1	1	5	1	1	0	0	1	0
ST4.03ch11	19700000	19800000	4	0	1	0	0	1	0	1	0	0	0	0	0	0	0	0	0	0	0	0	0	1	0	0	1	2	0	0	2	0	0	0	0	2	1	0	0	1	0	0	2	0	0	2	0	0	0
ST4.03ch11	19800000	19900000	15	0	0	0	0	4	0	10	1	0	0	0	0	0	2	0	9	0	0	0	2	4	0	0	12	5	9	0	7	0	0	0	0	13	0	0	0	15	0	0	0	0	0	0	0	0	0
ST4.03ch11	19900000	20000000	12	2	0	0	0	0	1	10	2	0	0	0	0	0	0	0	2	0	0	0	0	5	0	0	3	10	7	0	5	0	0	0	0	7	2	0	0	6	1	0	2	0	1	0	2	0	0
ST4.03ch11	20000000	20100000	8	3	0	0	0	0	1	1	2	0	0	0	1	0	0	0	0	0	2	0	0	1	0	0	1	3	0	0	0	0	0	2	0	2	1	0	0	0	0	0	0	0	3	1	0	0	0
ST4.03ch11	20100000	20200000	15	0	0	0	2	0	4	1	0	0	0	0	1	5	0	4	2	0	4	0	0	0	2	0	0	1	1	1	2	0	0	1	1	1	1	0	0	2	1	1	0	0	2	0	0	0	0
ST4.03ch11	20200000	20300000	27	9	1	0	0	1	0	17	2	0	0	0	0	0	0	0	8	0	2	0	0	20	0	0	13	5	6	0	5	0	0	0	0	10	0	0	0	16	3	2	6	0	1	0	0	4	0
ST4.03ch11	20300000	20400000	7	0	0	0	0	0	2	2	1	0	0	0	2	0	0	0	0	0	4	0	0	4	0	0	2	1	3	0	0	1	0	1	0	4	1	0	0	1	0	1	0	0	0	0	0	0	0
ST4.03ch11	20400000	20500000	8	0	0	3	1	0	1	1	0	0	0	0	0	0	0	0	1	0	2	0	0	0	0	0	0	1	3	0	0	0	0	0	0	1	2	0	0	3	0	0	1	1	0	0	0	0	0
ST4.03ch11	20500000	20600000	17	3	4	1	0	0	0	12	3	0	0	0	0	0	2	0	3	0	2	0	0	1	1	0	9	10	8	0	7	1	0	1	0	7	2	0	0	7	0	0	0	0	3	0	0	0	1
ST4.03ch11	20600000	20700000	28	3	0	1	0	0	0	14	0	0	0	0	0	0	2	0	11	0	0	0	0	11	0	0	13	11	9	0	10	9	5	12	9	14	8	5	0	19	6	0	10	0	7	10	9	1	7
ST4.03ch11	20700000	20800000	6	0	0	0	0	0	0	0	1	0	0	1	1	0	0	0	0	0	0	0	0	0	0	0	1	1	0	0	0	1	0	0	0	1	1	0	0	3	1	0	1	1	0	1	0	0	1
ST4.03ch11	20800000	20900000	11	0	0	0	0	0	0	5	0	0	0	0	0	0	0	0	0	1	6	0	5	1	0	5	0	1	3	6	2	0	0	0	0	8	0	0	0	1	0	0	2	0	2	0	0	0	0
ST4.03ch11	20900000	21000000	9	0	0	1	0	0	0	4	0	0	0	0	0	0	0	0	1	0	0	0	1	4	0	0	2	4	3	0	3	0	0	0	0	2	0	0	0	1	0	0	0	0	0	0	0	0	0
ST4.03ch11	21000000	21100000	20	1	0	0	0	2	1	18	0	0	0	0	0	0	0	0	8	1	0	0	0	14	0	0	16	16	16	1	15	0	0	1	1	2	2	0	2	17	0	1	2	0	0	1	0	0	0
ST4.03ch11	21100000	21200000	30	0	0	0	0	0	0	10	6	0	0	0	0	0	0	0	5	0	0	0	0	3	0	0	13	7	1	5	11	4	0	0	0	12	5	0	0	23	0	0	0	0	1	0	0	0	0
ST4.03ch11	21200000	21300000	8	3	0	1	0	0	2	2	0	0	0	0	2	0	0	0	4	0	2	0	0	3	0	0	2	5	0	0	1	1	2	0	0	2	1	0	0	9	2	0	3	1	1	0	0	0	0
ST4.03ch11	21300000	21400000	7	2	0	1	1	1	0	12	0	0	2	0	0	0	0	0	2	0	0	0	1	4	0	0	7	10	1	1	12	1	0	0	0	8	0	0	0	9	0	1	1	2	0	0	2	1	0
ST4.03ch11	21400000	21500000	15	0	0	0	1	1	0	14	0	0	0	0	0	0	0	0	5	0	0	0	0	3	1	0	7	6	9	0	8	0	0	7	0	7	2	0	0	5	4	2	2	0	0	0	2	0	0
ST4.03ch11	21500000	21600000	7	1	0	0	1	0	0	4	1	0	0	0	0	0	3	0	5	0	2	0	0	2	1	0	3	4	2	0	2	0	0	0	0	2	1	0	0	7	0	0	2	0	1	1	0	0	0
ST4.03ch11	21600000	21700000	0	0	0	0	0	2	0	2	0	0	0	0	0	0	0	0	0	0	0	0	0	1	0	0	7	2	4	0	0	2	0	0	0	0	0	0	0	1	0	0	0	0	1	4	0	0	1
ST4.03ch11	21700000	21800000	8	2	0	0	0	0	0	1	0	0	0	0	0	0	0	0	2	0	0	0	0	3	0	0	3	5	1	7	0	0	0	8	7	0	7	0	0	5	0	0	1	7	0	0	0	0	0
ST4.03ch11	21800000	21900000	12	0	0	0	2	0	0	2	0	0	0	0	0	0	0	0	3	0	1	0	4	0	0	0	2	2	3	5	4	0	0	5	6	2	6	0	1	3	0	0	0	5	1	0	0	0	0
ST4.03ch11	21900000	22000000	6	1	0	0	0	0	0	5	0	0	0	0	0	0	1	0	0	0	1	0	0	1	0	0	5	5	1	0	0	0	1	0	1	3	1	2	0	8	0	0	0	0	0	1	1	0	0
ST4.03ch11	22000000	22100000	9	1	0	0	0	0	0	1	1	0	0	0	0	0	0	0	0	0	0	0	0	1	0	0	0	2	2	1	1	1	0	4	0	0	3	0	0	2	0	1	3	0	0	3	0	0	0
ST4.03ch11	22100000	22200000	13	1	3	0	0	2	4	5	0	0	0	0	4	0	0	0	4	0	0	0	0	0	0	0	4	2	3	0	2	0	0	0	0	1	0	0	1	5	0	1	1	0	0	0	0	1	0
ST4.03ch11	22200000	22300000	11	0	0	0	0	0	1	5	0	1	0	0	0	0	0	0	5	0	0	0	0	6	0	0	8	4	1	0	5	0	1	1	0	4	0	0	0	9	1	0	0	0	2	0	0	0	0
ST4.03ch11	22300000	22400000	12	0	0	1	0	0	0	5	0	0	0	0	0	0	0	0	8	0	0	0	1	2	0	0	6	0	5	2	5	0	0	0	0	5	0	0	0	9	0	0	0	0	1	0	0	3	0
ST4.03ch11	22400000	22500000	21	3	0	0	0	0	5	1	2	0	0	0	2	0	0	0	0	0	0	0	0	0	0	0	1	2	0	0	0	0	0	1	1	0	3	0	2	1	0	1	4	1	2	0	0	0	0
ST4.03ch11	22500000	22600000	5	3	1	1	0	0	0	1	1	1	0	0	0	0	0	0	0	0	0	0	0	1	0	0	3	1	2	0	1	0	0	0	0	3	3	0	0	1	0	0	3	0	2	3	0	0	0
ST4.03ch11	22600000	22700000	8	2	0	0	1	1	0	4	1	0	0	1	1	0	0	0	2	0	0	0	0	2	0	0	1	1	2	0	2	0	0	0	1	1	0	1	0	3	0	0	5	0	2	0	0	0	0
ST4.03ch11	22700000	22800000	52	13	3	0	0	0	0	1	9	0	0	3	0	0	0	0	1	0	3	0	0	0	0	0	2	0	1	0	0	0	2	3	0	0	8	0	0	42	1	0	4	4	10	6	3	1	1
ST4.03ch11	22800000	22900000	2	0	0	0	1	0	0	3	0	0	0	1	0	0	0	0	1	0	0	0	1	0	0	0	2	1	6	1	3	1	0	0	0	3	1	0	0	1	1	0	2	1	0	1	0	1	1
ST4.03ch11	22900000	23000000	16	0	0	0	0	0	4	6	2	0	4	2	2	0	0	5	8	5	0	0	0	5	0	0	2	6	1	3	2	0	0	1	5	9	1	2	0	7	0	0	0	0	0	0	0	0	0
ST4.03ch11	23000000	23100000	22	2	0	0	0	0	0	6	0	0	0	0	0	0	0	0	1	0	0	0	6	2	6	5	4	6	1	6	4	1	0	0	4	8	6	3	0	11	0	4	4	0	0	2	3	2	6
ST4.03ch11	23100000	23200000	15	0	4	1	3	0	2	14	0	0	0	0	3	0	0	0	9	0	0	0	0	10	0	0	14	10	0	0	9	0	0	0	0	11	0	0	0	10	0	0	0	0	1	0	1	1	0
ST4.03ch11	23200000	23300000	10	0	0	2	2	1	1	7	2	0	0	0	0	1	0	0	3	0	2	0	0	0	0	0	7	5	2	0	5	0	0	2	0	0	0	0	1	3	4	1	1	0	0	0	0	2	1
ST4.03ch11	23300000	23400000	17	0	0	0	0	0	2	2	1	0	0	0	1	0	0	0	1	0	0	0	2	0	0	2	5	0	0	0	0	0	0	0	0	1	1	1	0	2	9	0	6	0	0	0	0	1	1
ST4.03ch11	23400000	23500000	5	7	0	0	0	0	0	1	0	0	0	0	0	0	0	0	3	0	0	0	0	1	0	0	2	0	3	0	1	0	0	0	0	0	0	0	0	2	0	1	2	0	8	0	0	1	1
ST4.03ch11	23500000	23600000	3	5	0	0	0	0	0	0	0	0	0	0	0	0	0	0	0	0	0	0	0	1	0	0	2	0	0	0	0	0	0	0	0	0	0	0	0	0	0	0	0	0	3	0	0	1	0
ST4.03ch11	23600000	23700000	9	3	0	0	0	0	0	1	1	0	0	0	0	0	0	0	3	0	0	0	0	1	0	0	2	2	0	0	1	0	0	0	0	1	0	0	0	3	0	0	4	0	4	0	0	1	0
ST4.03ch11	23700000	23800000	9	1	0	0	0	0	0	5	1	0	1	0	0	0	0	0	4	0	1	1	0	0	0	1	5	4	4	0	3	0	1	0	0	2	2	1	4	4	0	1	0	0	0	0	0	0	0
ST4.03ch11	23800000	23900000	7	4	2	0	1	0	0	6	4	0	0	0	0	1	2	0	0	0	0	0	5	0	0	3	1	4	5	5	0	0	0	0	0	0	2	0	0	3	0	2	0	7	4	0	5	2	1
ST4.03ch11	23900000	24000000	7	0	1	0	0	0	0	0	0	0	0	0	0	0	0	0	0	0	0	0	0	1	0	0	0	0	1	0	1	0	0	0	0	4	0	0	0	4	0	0	0	0	0	0	0	2	1
ST4.03ch11	24000000	24100000	1	0	0	0	0	0	1	1	0	0	0	0	0	0	0	0	0	0	0	0	0	0	2	0	2	2	0	0	0	0	0	0	0	0	0	0	0	1	0	0	0	2	0	0	0	0	0
ST4.03ch11	24100000	24200000	24	1	1	1	0	3	3	3	5	0	2	3	0	0	0	2	2	2	0	3	0	3	0	1	0	0	2	1	2	2	1	5	2	2	1	2	1	5	0	0	1	0	1	0	0	6	0
ST4.03ch11	24200000	24300000	16	0	0	1	1	0	3	2	0	0	1	0	3	0	0	0	2	0	3	0	0	3	0	0	4	4	3	0	0	0	0	0	1	3	0	1	0	7	0	0	0	0	0	0	0	0	0
ST4.03ch11	24300000	24400000	5	0	0	0	0	0	0	2	1	0	0	0	0	0	0	0	1	0	0	0	0	2	0	0	1	0	1	0	1	0	0	0	0	2	0	0	0	2	1	0	0	1	2	2	0	0	0
ST4.03ch11	24400000	24500000	7	6	0	0	0	0	0	1	1	0	0	0	0	0	0	0	1	0	3	0	2	0	0	2	1	0	0	2	1	0	0	0	0	0	1	0	0	2	0	3	0	0	3	0	0	0	0
ST4.03ch11	24500000	24600000	5	0	0	0	2	0	1	2	2	0	0	0	0	1	0	0	1	0	0	0	0	2	2	0	2	1	2	0	0	0	0	0	0	4	2	0	0	0	0	0	1	1	1	2	0	1	2
ST4.03ch11	24600000	24700000	9	1	0	0	0	0	8	7	6	0	7	7	7	0	0	6	8	6	0	6	0	0	0	6	11	0	6	0	5	0	3	6	7	6	6	0	6	8	0	0	2	0	1	1	0	0	0
ST4.03ch11	24700000	24800000	17	5	0	2	0	0	0	6	0	0	0	0	0	0	0	0	4	0	0	0	1	6	0	0	3	4	1	0	0	1	0	0	1	2	2	0	0	8	0	0	3	0	12	0	0	0	0
ST4.03ch11	24800000	24900000	5	2	0	1	0	1	3	0	1	0	0	2	1	0	0	1	0	0	3	0	1	0	0	0	1	0	1	0	0	0	0	0	2	1	3	0	1	1	0	1	4	0	2	0	1	1	1
ST4.03ch11	24900000	25000000	20	3	0	1	0	0	5	11	0	0	0	2	0	0	0	0	14	0	0	0	0	11	0	0	15	12	6	0	6	0	1	3	0	13	1	0	0	21	0	1	1	2	1	2	0	5	0
ST4.03ch11	25000000	25100000	10	6	0	2	2	1	0	3	2	0	0	0	0	0	0	2	0	0	0	0	2	1	0	4	1	0	3	0	1	0	0	0	0	4	0	2	2	2	0	0	0	2	2	2	0	0	0
ST4.03ch11	25100000	25200000	11	1	2	0	0	1	0	0	0	0	0	0	0	0	0	0	0	0	4	0	6	0	0	3	2	0	1	3	0	0	0	0	0	0	0	0	0	1	1	0	0	1	3	0	0	0	1
ST4.03ch11	25200000	25300000	10	0	0	0	0	1	0	1	3	0	1	0	0	0	0	0	0	0	3	1	4	4	0	3	1	4	0	2	0	0	1	1	0	1	0	1	0	6	1	0	2	0	1	0	1	0	0
ST4.03ch11	25300000	25400000	14	1	1	0	2	0	1	2	0	0	0	0	1	0	0	0	1	0	0	0	0	4	0	0	4	4	6	1	4	0	0	1	1	3	0	0	0	13	0	0	2	0	3	1	1	0	1
ST4.03ch11	25400000	25500000	11	1	0	0	0	2	0	3	2	0	0	0	0	0	0	0	2	0	0	0	0	4	0	0	5	1	2	0	0	0	0	0	0	4	0	0	0	3	0	1	0	0	2	0	1	0	0
ST4.03ch11	25500000	25600000	12	1	2	0	0	3	0	5	0	1	0	0	0	0	0	0	3	0	1	0	1	4	0	2	0	1	3	2	1	0	0	0	0	0	2	1	1	6	1	0	2	0	1	2	0	0	0
ST4.03ch11	25600000	25700000	7	0	0	0	0	0	0	3	0	0	0	1	0	0	0	0	0	0	0	0	0	1	0	0	2	1	1	0	0	0	0	1	0	1	2	1	0	1	0	0	0	0	1	0	0	1	0
ST4.03ch11	25700000	25800000	0	0	0	0	0	0	0	0	0	0	0	0	0	0	0	0	0	0	1	0	0	0	0	1	0	0	0	1	0	0	0	0	0	0	0	0	0	0	0	0	0	0	0	0	0	0	0
ST4.03ch11	25800000	25900000	19	0	0	0	0	1	8	4	2	0	0	1	4	0	0	1	10	0	1	0	0	8	0	0	8	3	5	0	6	0	2	0	0	3	0	0	0	11	0	0	2	0	0	0	3	2	0
ST4.03ch11	25900000	26000000	3	0	0	1	0	0	0	5	0	3	0	0	3	1	3	0	1	0	1	0	0	4	0	0	3	0	3	0	1	2	0	3	0	5	0	0	3	5	3	0	4	3	0	0	0	0	3
ST4.03ch11	26000000	26100000	5	0	0	0	0	0	1	1	0	0	0	0	1	0	0	0	1	0	2	0	0	2	0	0	1	2	2	0	2	0	0	0	0	1	0	0	0	2	0	0	0	0	0	0	0	0	0
ST4.03ch11	26100000	26200000	11	1	0	0	0	0	0	1	0	0	0	0	0	0	0	0	1	0	1	0	0	1	0	0	1	0	0	2	0	0	0	0	0	0	0	0	0	0	1	0	0	0	1	0	0	0	0
ST4.03ch11	26200000	26300000	4	0	0	0	0	0	0	2	0	0	0	0	0	0	0	0	0	0	0	0	0	0	0	0	2	1	0	0	2	0	0	0	0	0	0	0	0	1	0	0	0	0	0	0	0	0	0
ST4.03ch11	26300000	26400000	3	3	0	0	0	0	1	0	0	0	0	1	0	0	0	0	0	0	0	0	0	0	0	0	0	0	0	0	0	0	0	0	0	0	0	0	0	0	0	0	0	0	0	0	0	1	0
ST4.03ch11	26400000	26500000	25	7	0	0	0	0	0	10	2	0	0	0	0	0	0	0	7	0	0	0	1	12	0	0	8	4	3	0	6	0	0	0	0	12	0	0	0	3	0	0	5	0	11	0	0	0	0
ST4.03ch11	26500000	26600000	9	0	0	0	0	0	0	1	2	0	0	0	0	0	0	0	0	0	0	0	0	4	0	0	4	0	2	0	1	1	1	1	0	0	1	0	0	5	0	0	0	0	0	0	0	1	0
ST4.03ch11	26600000	26700000	8	1	0	0	0	1	1	1	2	0	0	0	0	0	0	0	3	0	1	0	3	1	0	3	1	0	1	0	1	0	0	0	0	2	0	0	0	0	0	0	0	0	1	1	0	0	0
ST4.03ch11	26700000	26800000	33	2	1	0	0	3	3	13	4	0	2	0	0	0	0	0	17	0	9	2	9	11	0	7	18	7	7	7	7	0	1	0	0	12	1	1	1	11	5	2	2	5	2	5	0	2	2
ST4.03ch11	26800000	26900000	20	2	0	0	1	1	0	9	1	0	0	0	1	0	0	0	11	0	0	0	0	13	0	0	10	3	2	0	1	0	0	0	0	5	1	0	0	16	0	0	0	0	1	0	1	0	0
ST4.03ch11	26900000	27000000	23	1	1	0	0	0	1	18	1	0	0	0	0	0	0	0	8	1	0	0	0	8	0	0	17	16	0	0	4	0	0	1	0	16	0	0	5	16	1	0	0	0	2	0	0	0	0
ST4.03ch11	27000000	27100000	23	20	0	1	0	0	4	0	6	0	0	0	0	0	0	0	8	6	0	5	4	9	2	3	7	0	7	0	0	8	0	7	0	7	7	3	0	1	0	0	5	0	24	5	0	0	0
ST4.03ch11	27100000	27200000	22	3	1	0	0	6	0	3	1	1	0	0	0	0	1	0	2	0	0	0	0	4	0	0	2	6	4	0	1	3	0	11	0	3	2	0	0	7	0	3	2	0	3	2	0	0	1
ST4.03ch11	27200000	27300000	4	0	0	0	0	0	0	3	0	0	0	0	1	0	0	0	4	0	0	0	0	3	0	0	4	4	4	0	4	0	0	0	0	4	0	0	0	5	1	0	0	0	0	0	0	0	0
ST4.03ch11	27300000	27400000	1	0	0	0	0	0	0	1	0	0	0	0	0	0	0	0	1	0	0	0	0	1	0	0	2	1	3	0	0	0	0	0	0	1	0	0	0	2	0	0	0	0	0	0	0	0	0
ST4.03ch11	27400000	27500000	1	0	1	0	0	0	0	0	0	0	0	0	0	0	0	0	0	1	0	1	0	1	0	0	0	0	0	0	0	0	0	0	0	0	0	0	0	0	0	0	0	0	0	0	0	0	0
ST4.03ch11	27500000	27600000	5	0	0	0	0	0	0	1	2	0	0	0	0	0	0	0	0	0	0	0	3	1	0	3	0	0	0	1	0	0	0	0	1	0	0	0	0	1	2	0	1	2	3	2	0	0	0
ST4.03ch11	27600000	27700000	17	0	0	0	0	0	0	7	0	0	0	1	0	0	0	0	4	0	0	0	1	4	0	1	8	2	4	0	1	1	0	0	0	3	1	5	0	11	0	4	3	0	1	0	2	0	0
ST4.03ch11	27700000	27800000	22	1	0	0	0	0	5	7	1	0	1	0	5	0	0	1	8	1	0	0	1	1	1	1	2	8	8	0	5	1	3	7	1	2	6	3	3	4	2	0	3	0	1	1	3	0	4
ST4.03ch11	27800000	27900000	15	0	0	1	0	0	0	4	2	0	0	0	0	0	0	0	2	0	0	0	0	3	0	0	3	2	2	0	3	1	0	2	1	2	0	3	1	0	0	0	1	0	4	0	0	1	0
ST4.03ch11	27900000	28000000	10	1	0	0	1	1	1	1	0	0	0	0	2	0	0	0	4	0	2	0	0	3	0	0	0	1	4	0	3	1	2	0	0	2	0	0	0	4	0	0	0	0	0	0	0	0	0
ST4.03ch11	28000000	28100000	3	0	0	0	0	0	0	2	0	0	0	0	0	0	0	0	1	0	0	0	0	2	0	0	0	2	2	0	0	1	1	0	3	2	2	0	0	2	0	1	1	0	1	1	1	0	1
ST4.03ch11	28100000	28200000	17	0	3	2	1	3	0	6	0	0	0	2	0	0	0	0	4	0	0	1	0	2	0	0	3	3	0	0	2	1	2	6	2	3	2	2	3	10	0	0	3	1	0	5	1	2	3
ST4.03ch11	28200000	28300000	19	1	1	1	2	1	1	12	0	0	0	0	1	0	0	0	9	0	2	0	0	11	0	1	11	7	11	0	7	0	0	0	0	7	0	0	1	9	0	1	2	0	0	0	0	0	0
ST4.03ch11	28300000	28400000	15	2	0	0	0	0	0	1	4	0	0	0	0	0	0	0	0	0	0	1	0	0	0	0	0	0	0	1	0	1	0	5	0	3	0	0	0	3	0	0	0	2	4	2	1	1	0
ST4.03ch11	28400000	28500000	14	0	2	0	0	0	10	11	0	0	0	0	0	0	0	0	11	0	1	0	0	8	0	0	12	3	9	1	12	0	0	0	0	10	0	0	0	11	0	0	0	0	0	0	0	0	0
ST4.03ch11	28500000	28600000	1	0	0	0	0	1	0	2	0	0	0	0	1	0	0	0	0	0	0	0	0	0	0	1	0	0	1	0	1	0	0	0	2	0	0	0	0	0	0	0	2	0	0	0	0	0	0
ST4.03ch11	28600000	28700000	7	0	0	0	0	0	0	0	0	2	0	1	0	1	0	0	0	0	0	0	0	0	0	0	2	0	0	0	0	0	0	0	2	3	0	1	0	3	1	0	0	2	2	0	0	0	0
ST4.03ch11	28700000	28800000	7	0	0	0	0	0	0	2	5	0	0	1	0	0	0	0	1	0	0	0	0	0	0	0	0	1	0	0	0	0	0	0	0	0	0	0	0	1	0	2	5	1	5	0	0	0	0
ST4.03ch11	28800000	28900000	3	0	0	0	1	0	0	0	3	0	0	0	0	0	1	0	1	0	1	0	0	0	0	0	2	1	0	0	2	0	0	0	0	1	0	0	0	0	2	2	0	0	4	0	1	0	0
ST4.03ch11	28900000	29000000	0	0	0	0	0	0	0	0	0	0	0	0	0	0	0	0	0	0	0	0	0	0	0	0	0	3	0	0	0	0	0	0	0	0	0	0	0	1	0	0	0	0	0	0	0	0	0
ST4.03ch11	29000000	29100000	13	1	0	0	0	0	0	1	0	0	0	0	0	0	0	0	1	0	0	0	0	0	0	0	2	2	1	0	0	0	0	0	0	1	0	0	0	3	0	0	0	0	0	0	1	2	0
ST4.03ch11	29100000	29200000	16	7	0	1	2	1	0	2	5	0	0	0	0	0	0	0	1	0	0	0	0	0	0	0	0	0	0	0	0	1	0	1	0	0	2	6	0	6	0	1	7	1	4	5	0	0	0
ST4.03ch11	29200000	29300000	5	2	0	0	0	0	0	3	3	0	0	0	0	0	0	0	0	0	0	0	0	0	0	1	1	4	1	0	1	0	0	0	0	1	1	0	0	0	0	0	0	0	0	0	0	0	0
ST4.03ch11	29300000	29400000	1	0	0	0	1	0	0	0	0	0	0	0	0	0	0	0	0	0	0	0	0	0	0	0	0	1	0	0	0	1	0	0	0	0	2	1	0	0	0	0	0	1	0	0	0	0	1
ST4.03ch11	29400000	29500000	16	0	0	0	0	0	0	10	0	0	0	0	1	0	0	0	12	0	0	0	0	4	0	0	7	9	2	0	10	0	0	0	0	9	0	1	0	14	0	0	0	0	0	0	1	0	0
ST4.03ch11	29500000	29600000	5	0	1	2	1	0	0	0	2	0	0	0	0	0	0	0	0	0	1	0	1	0	0	0	0	0	0	3	0	0	0	0	0	0	0	0	0	1	0	0	3	0	0	2	0	0	0
ST4.03ch11	29600000	29700000	3	1	0	0	0	0	0	2	3	0	0	0	0	0	0	0	2	0	0	0	0	1	0	0	0	2	0	0	0	0	0	1	2	1	0	0	0	2	1	0	2	0	0	0	0	0	0
ST4.03ch11	29700000	29800000	6	3	0	0	0	0	0	0	4	0	0	0	0	0	0	0	1	0	0	0	0	0	0	0	1	1	0	0	1	0	0	0	1	1	0	0	0	0	0	0	1	0	3	0	0	2	0
ST4.03ch11	29800000	29900000	27	6	0	0	1	0	0	10	6	8	0	0	0	0	0	0	0	0	0	0	0	7	0	0	9	16	1	0	0	2	0	0	1	10	1	0	0	9	2	0	0	0	2	4	4	3	7
ST4.03ch11	29900000	30000000	19	0	1	0	2	0	0	1	0	0	0	0	0	0	0	0	1	0	0	0	0	0	0	0	1	0	1	0	0	0	0	0	0	1	1	1	10	1	1	0	2	1	0	0	1	2	11
ST4.03ch11	30000000	30100000	4	1	0	2	1	0	0	0	0	0	0	0	0	0	0	0	0	0	0	0	0	0	0	0	0	1	0	0	0	0	0	2	1	1	0	0	1	0	0	0	0	0	0	2	0	0	1
ST4.03ch11	30100000	30200000	29	1	1	1	0	1	3	7	0	0	1	1	2	0	1	0	3	0	2	1	1	1	0	1	2	5	4	5	3	0	0	21	9	7	22	0	0	24	0	0	0	0	2	0	0	1	0
ST4.03ch11	30200000	30300000	4	0	0	0	0	0	2	2	3	0	3	0	0	0	0	2	1	1	0	0	0	1	0	0	5	0	1	3	1	0	0	0	0	0	0	0	0	5	0	0	0	0	0	0	0	0	0
ST4.03ch11	30300000	30400000	2	1	0	0	0	0	0	0	2	0	0	0	0	1	1	0	2	0	2	0	0	1	0	0	2	2	3	0	0	1	0	0	0	2	0	1	0	2	0	0	1	0	1	0	1	0	1
ST4.03ch11	30400000	30500000	10	2	0	1	1	1	2	5	0	0	0	0	0	0	0	0	6	0	0	0	0	2	0	1	2	4	4	0	1	0	0	0	0	4	2	0	1	6	0	0	0	0	8	1	0	1	0
ST4.03ch11	30500000	30600000	12	0	0	0	0	0	0	3	4	0	0	0	0	0	0	0	4	0	0	0	0	2	0	0	1	5	3	6	1	0	0	0	0	2	0	0	0	3	0	0	0	0	0	0	0	8	6
ST4.03ch11	30600000	30700000	4	1	0	1	0	0	0	0	0	0	0	0	0	0	0	0	1	0	0	0	0	1	0	0	0	1	1	0	3	0	0	0	0	3	0	1	0	3	3	1	0	0	0	0	0	0	0
ST4.03ch11	30700000	30800000	63	1	0	0	0	0	0	1	0	0	0	5	0	0	0	0	1	0	0	0	0	0	0	0	0	1	0	0	0	0	31	1	9	0	28	0	0	51	0	0	1	0	1	0	0	7	1
ST4.03ch11	30800000	30900000	6	1	0	0	1	1	0	2	0	2	0	1	0	0	0	0	2	0	1	0	0	1	0	0	1	2	2	0	0	0	0	0	0	2	2	1	2	5	1	2	3	0	2	3	0	2	1
ST4.03ch11	30900000	31000000	34	8	6	0	0	0	0	0	1	0	0	0	0	0	0	0	0	0	0	0	0	0	0	0	0	0	0	1	0	0	1	24	5	0	6	0	0	0	0	0	0	0	0	0	0	0	0
ST4.03ch11	31000000	31100000	5	0	0	0	0	1	0	0	0	0	0	0	0	0	0	0	0	0	0	0	0	0	0	0	0	0	0	0	1	0	0	1	1	0	3	0	0	4	0	0	0	0	0	0	0	0	0
ST4.03ch11	31100000	31200000	13	4	0	0	0	2	1	13	0	0	1	0	0	1	0	0	11	0	2	1	0	5	0	2	10	9	7	0	7	2	1	3	1	1	3	0	8	12	0	5	0	0	6	2	0	0	0
ST4.03ch11	31200000	31300000	4	0	0	0	0	0	0	0	0	0	0	0	0	0	0	0	0	0	0	0	0	0	0	0	0	0	0	0	0	0	0	0	0	0	0	0	0	0	0	0	0	0	1	0	0	0	0
ST4.03ch11	31300000	31400000	29	0	0	0	3	0	1	0	2	0	0	7	0	0	0	0	0	0	0	0	0	0	0	0	0	0	0	0	0	4	0	0	0	0	0	4	0	15	4	2	0	2	0	0	0	0	1
ST4.03ch11	31400000	31500000	8	0	0	0	0	0	0	0	3	0	0	0	0	0	0	0	0	0	0	0	0	0	0	0	0	0	0	0	0	0	0	3	0	3	2	0	0	1	0	0	1	3	0	0	0	0	0
ST4.03ch11	31500000	31600000	13	2	1	0	0	0	0	7	1	0	0	0	0	0	0	0	8	0	1	0	0	7	0	0	8	7	9	0	9	1	0	0	0	7	1	0	0	10	0	0	0	0	1	1	0	1	0
ST4.03ch11	31600000	31700000	15	9	2	0	0	1	0	5	9	0	0	0	0	0	0	0	3	0	0	0	0	6	0	0	7	7	2	0	3	0	0	1	0	5	13	0	1	18	0	0	10	0	10	0	0	0	0
ST4.03ch11	31700000	31800000	5	0	0	0	0	0	0	0	0	0	0	0	0	0	0	0	1	0	0	0	0	2	0	0	0	0	0	0	0	1	1	0	0	0	0	0	0	2	0	0	0	0	0	1	0	1	0
ST4.03ch11	31800000	31900000	21	0	6	1	1	7	1	2	8	0	0	0	0	1	0	0	0	0	0	0	0	0	0	0	0	0	0	0	2	1	0	0	0	4	0	0	0	2	2	1	6	0	4	9	0	1	0
ST4.03ch11	31900000	32000000	38	0	0	1	1	0	2	5	2	0	2	1	1	0	0	2	1	1	0	2	0	2	1	2	3	1	2	0	3	12	9	3	1	2	2	1	1	31	0	0	0	0	0	0	4	0	2
ST4.03ch11	32000000	32100000	11	4	5	6	1	4	5	2	0	0	0	0	4	0	0	0	1	0	6	0	0	0	0	0	1	2	0	1	3	0	0	1	0	2	1	0	0	1	1	0	3	5	2	0	0	0	0
ST4.03ch11	32100000	32200000	12	5	0	0	0	0	2	0	3	0	0	1	0	0	0	0	0	0	0	0	0	0	0	4	0	1	0	0	0	1	0	4	8	0	0	1	1	4	0	0	6	3	3	3	3	8	6
ST4.03ch11	32200000	32300000	9	0	0	0	1	0	0	2	1	0	0	0	0	0	0	0	3	0	0	0	0	1	0	0	2	2	1	0	0	0	0	1	0	1	3	0	0	3	0	1	6	0	2	2	0	0	0
ST4.03ch11	32300000	32400000	4	0	0	1	0	0	0	0	1	0	0	0	0	0	0	0	1	0	0	0	0	0	0	0	2	0	0	0	0	0	1	0	0	0	0	0	0	1	0	2	0	0	0	0	0	1	0
ST4.03ch11	32400000	32500000	19	2	0	0	1	2	0	1	1	2	0	0	1	0	0	0	0	0	2	1	0	3	0	1	1	3	4	0	1	0	0	1	1	5	0	0	0	2	2	0	7	0	5	7	3	0	0
ST4.03ch11	32500000	32600000	7	0	0	1	0	0	0	1	1	0	0	0	0	0	0	0	0	0	0	0	0	1	0	0	1	1	2	0	0	0	2	1	0	2	2	0	1	2	0	0	0	0	1	0	0	0	0
ST4.03ch11	32600000	32700000	8	0	0	1	1	1	0	4	0	0	0	0	0	0	0	0	3	0	1	0	0	1	0	0	0	5	2	0	1	0	0	0	0	1	3	0	0	1	0	2	1	0	1	0	1	0	0
ST4.03ch11	32700000	32800000	4	1	0	0	1	0	1	3	0	0	0	0	0	0	0	0	4	0	0	0	0	3	0	0	2	2	1	0	0	0	0	2	0	3	1	0	0	2	1	0	0	0	0	0	0	0	0
ST4.03ch11	32800000	32900000	19	0	0	1	2	1	4	8	2	0	0	0	3	0	0	0	4	0	1	0	0	5	0	0	4	4	3	2	5	0	0	1	0	0	1	0	0	14	3	0	2	0	1	3	2	1	0
ST4.03ch11	32900000	33000000	3	0	1	0	0	0	0	0	0	0	0	0	0	0	0	0	0	0	0	0	0	1	0	0	0	0	0	0	0	0	0	0	0	0	0	0	0	1	0	0	0	0	0	0	0	0	1
ST4.03ch11	33000000	33100000	9	0	0	0	0	0	0	2	1	0	0	0	0	0	0	0	3	0	0	0	0	2	0	0	2	3	2	0	2	0	0	0	0	2	0	0	0	3	0	0	0	0	0	0	0	0	0
ST4.03ch11	33100000	33200000	1	1	0	1	0	0	0	0	0	0	0	0	0	0	0	0	0	0	0	0	1	0	0	0	0	0	0	0	0	0	0	0	0	0	1	0	0	1	0	0	0	0	0	0	0	1	0
ST4.03ch11	33200000	33300000	9	3	0	0	0	0	0	1	3	0	1	0	0	0	0	0	0	1	0	0	0	0	0	0	0	2	0	0	0	0	0	7	0	0	5	0	0	2	0	1	4	1	0	0	1	0	0
ST4.03ch11	33300000	33400000	3	0	0	0	0	0	0	4	0	0	0	0	0	0	0	0	3	0	0	0	0	1	0	0	0	3	1	0	3	0	0	0	0	1	0	0	0	1	1	0	0	0	0	0	1	0	0
ST4.03ch11	33400000	33500000	17	7	0	0	0	0	0	0	5	0	0	0	0	0	0	0	0	0	1	0	0	0	0	0	0	0	0	0	0	0	0	0	8	0	3	0	0	10	0	0	1	0	10	7	0	0	0
ST4.03ch11	33500000	33600000	4	0	0	0	0	0	0	1	0	0	0	0	0	0	0	0	1	0	0	0	0	1	0	0	0	0	0	0	2	0	0	0	0	4	0	2	0	2	0	0	0	0	0	0	0	0	0
ST4.03ch11	33600000	33700000	4	0	0	0	0	0	2	2	2	0	0	0	1	0	0	0	0	0	0	0	0	2	0	0	2	2	2	0	1	0	2	2	1	0	0	0	0	1	0	1	0	0	0	0	0	0	0
ST4.03ch11	33700000	33800000	13	0	0	0	0	0	3	1	1	0	2	9	1	0	0	0	0	0	0	4	0	1	0	1	1	0	0	1	0	3	0	3	2	1	4	0	0	11	2	2	0	1	0	2	0	0	1
ST4.03ch11	33800000	33900000	7	0	0	0	1	0	0	0	0	0	0	0	0	0	0	0	0	0	0	1	0	0	0	0	0	1	0	0	1	0	0	3	0	1	3	0	0	0	1	0	0	0	0	2	0	0	1
ST4.03ch11	33900000	34000000	10	0	0	1	0	0	1	0	3	0	0	0	0	0	1	0	1	0	1	0	1	2	0	2	2	1	3	4	0	1	0	2	0	0	4	0	0	0	0	0	0	0	1	0	0	0	0
ST4.03ch11	34000000	34100000	4	4	0	0	0	0	0	1	3	0	0	1	0	0	0	0	4	0	0	0	0	0	0	2	1	0	1	0	3	0	1	0	0	0	2	0	0	6	0	0	2	0	0	0	0	1	1
ST4.03ch11	34100000	34200000	12	0	0	0	0	3	0	1	0	0	0	0	1	0	0	0	12	0	0	0	0	5	0	0	6	1	9	0	0	0	0	0	0	3	0	0	0	3	1	0	0	0	0	0	0	0	0
ST4.03ch11	34200000	34300000	4	0	0	1	0	0	0	0	0	0	0	0	0	0	0	0	0	0	0	0	0	1	0	0	0	0	0	0	0	0	0	2	0	0	0	1	1	1	0	2	0	0	2	0	0	0	0
ST4.03ch11	34300000	34400000	2	1	0	0	0	0	0	0	2	0	0	0	0	0	0	0	0	0	2	0	0	0	0	0	0	0	0	1	0	1	0	0	0	0	0	0	0	0	0	0	0	0	1	0	1	1	0
ST4.03ch11	34400000	34500000	3	0	0	0	0	0	0	1	0	0	0	0	0	0	0	0	0	0	0	0	0	0	0	0	0	0	0	0	0	3	0	0	0	0	0	0	0	0	0	0	0	0	6	0	0	0	4
ST4.03ch11	34500000	34600000	6	0	0	0	0	0	0	0	0	0	0	1	1	0	0	0	1	0	0	0	0	0	0	0	0	0	0	0	0	2	0	2	1	0	0	1	0	0	0	0	2	0	2	0	1	0	0
ST4.03ch11	34600000	34700000	6	0	0	0	0	0	2	3	4	0	1	3	0	3	0	3	3	5	0	2	0	0	0	1	4	0	3	0	3	0	4	3	2	3	2	0	2	7	0	1	0	1	0	1	0	0	1
ST4.03ch11	34700000	34800000	21	0	0	0	0	0	6	6	0	0	0	1	0	0	0	0	0	0	0	0	1	0	0	1	0	1	0	1	0	0	0	1	0	0	2	0	1	9	1	4	3	6	1	0	0	1	2
ST4.03ch11	34800000	34900000	16	1	0	0	0	0	0	0	3	0	0	1	1	0	1	0	0	2	0	0	0	0	0	0	0	0	0	0	0	0	0	0	3	1	0	0	0	2	0	0	2	0	0	0	0	0	0
ST4.03ch11	34900000	35000000	11	0	0	1	0	0	1	0	1	0	2	6	0	0	0	2	1	2	0	1	2	0	0	2	0	1	3	0	1	4	0	5	1	0	3	7	1	0	0	0	0	0	0	0	0	0	3
ST4.03ch11	35000000	35100000	1	1	0	0	0	0	0	0	0	0	0	0	0	0	0	0	0	0	0	0	0	0	0	0	0	0	0	0	0	0	1	0	0	0	0	0	0	0	0	1	0	0	0	0	0	0	0
ST4.03ch11	35100000	35200000	11	0	0	0	0	0	0	9	1	0	0	0	0	0	0	0	11	0	0	0	0	9	0	0	12	7	7	0	2	0	1	2	2	0	2	0	0	8	0	0	1	0	0	0	5	0	0
ST4.03ch11	35200000	35300000	14	0	0	2	0	0	9	9	4	0	2	4	1	0	0	3	5	4	1	3	2	1	0	5	9	3	6	0	1	3	2	7	1	8	9	1	3	6	0	0	0	0	0	0	1	0	1
ST4.03ch11	35300000	35400000	10	0	0	0	0	0	0	1	0	0	0	0	0	0	0	0	2	0	0	0	0	0	0	0	0	0	3	0	0	3	0	1	0	0	1	0	0	4	0	0	0	0	0	1	0	0	0
ST4.03ch11	35400000	35500000	17	2	0	2	0	1	0	19	0	0	0	0	0	0	0	0	15	0	0	0	0	1	0	0	15	11	15	0	16	0	0	1	0	14	0	0	0	14	0	0	0	0	2	0	1	1	0
ST4.03ch11	35500000	35600000	5	0	0	0	0	0	0	0	0	0	0	1	0	0	0	0	2	0	0	0	0	0	0	0	2	2	1	0	1	1	0	1	0	2	1	1	0	3	1	1	0	0	0	0	0	0	0
ST4.03ch11	35600000	35700000	17	0	3	0	1	3	0	8	0	0	0	0	0	0	0	0	0	0	1	0	0	2	0	0	11	3	9	0	8	0	0	1	0	4	0	0	0	5	0	0	1	0	0	0	2	0	4
ST4.03ch11	35700000	35800000	11	1	0	0	0	0	0	0	0	0	0	5	0	0	0	0	1	1	0	0	0	0	0	0	0	1	0	0	0	0	0	8	2	0	8	0	0	2	0	0	1	0	0	0	0	0	1
ST4.03ch11	35800000	35900000	7	0	0	0	0	1	0	0	0	0	0	0	0	0	0	0	0	0	0	0	0	0	0	0	1	1	1	0	0	0	0	0	0	0	1	0	0	2	0	0	0	0	0	0	0	0	0
ST4.03ch11	35900000	36000000	3	0	0	0	0	0	0	0	0	0	0	0	0	0	0	0	0	0	0	0	0	0	0	0	0	0	0	0	0	0	1	0	0	0	0	0	0	3	0	0	0	0	0	0	0	0	0
ST4.03ch11	36000000	36100000	4	0	0	0	0	0	0	1	0	0	0	0	0	0	0	0	0	0	1	0	0	1	0	1	1	3	0	1	0	0	0	1	1	0	0	0	0	1	0	0	1	0	1	0	0	2	0
ST4.03ch11	36100000	36200000	9	0	0	0	0	0	0	1	0	0	0	0	0	0	0	0	0	0	0	0	0	0	0	0	0	0	0	0	0	0	0	4	1	0	3	0	0	0	1	0	2	0	0	1	4	0	1
ST4.03ch11	36200000	36300000	15	2	0	1	0	0	0	0	0	0	0	0	0	0	0	0	0	0	0	0	0	1	0	0	0	0	0	0	0	1	0	0	0	0	0	0	0	6	1	0	0	2	1	0	0	0	0
ST4.03ch11	36300000	36400000	19	1	1	1	0	1	1	6	0	0	0	0	0	0	0	0	0	0	1	0	1	4	0	2	1	0	4	2	0	0	2	0	0	3	1	0	0	16	0	0	0	0	0	0	0	0	0
ST4.03ch11	36400000	36500000	11	0	0	0	0	0	0	0	1	0	0	0	0	0	0	0	0	0	1	0	1	0	0	0	0	0	0	0	0	0	0	0	0	2	0	0	0	0	0	0	0	0	1	3	0	1	0
ST4.03ch11	36500000	36600000	1	0	0	0	2	0	0	2	0	0	0	1	0	0	0	0	1	0	0	0	0	0	0	0	0	0	1	0	0	0	1	0	0	2	0	0	0	2	0	0	0	0	0	0	0	0	1
ST4.03ch11	36600000	36700000	7	2	0	0	0	4	0	3	0	0	0	0	0	0	0	0	1	0	0	0	0	0	0	0	1	2	2	0	2	0	0	2	0	0	1	2	0	4	0	1	2	0	8	0	0	0	0
ST4.03ch11	36700000	36800000	1	0	0	0	0	0	0	0	1	0	0	0	0	0	0	0	1	1	1	1	0	0	0	0	2	3	0	0	0	0	2	0	0	2	1	0	0	0	0	0	0	0	0	0	0	0	0
ST4.03ch11	36800000	36900000	27	0	0	0	0	0	0	1	0	1	1	0	0	0	1	0	3	1	1	0	1	1	0	0	1	2	3	0	1	0	0	0	0	3	4	0	0	24	0	2	0	0	1	0	0	0	0
ST4.03ch11	36900000	37000000	24	0	0	0	0	1	0	0	2	0	0	1	0	0	0	0	0	0	0	0	0	0	0	0	0	2	0	0	0	0	7	8	0	1	6	1	4	15	0	3	2	0	2	3	0	6	2
ST4.03ch11	37000000	37100000	269	0	22	11	11	0	3	2	1	0	0	2	0	0	2	2	0	0	3	0	4	0	0	3	0	2	4	2	5	28	2	170	2	2	133	5	0	84	10	46	17	45	2	22	4	10	29
ST4.03ch11	37100000	37200000	9	0	1	0	0	0	0	4	0	0	0	0	0	0	0	0	0	0	0	0	0	0	0	0	3	4	5	0	4	1	0	0	0	3	0	0	0	3	0	0	1	1	0	0	0	0	0
ST4.03ch11	37200000	37300000	9	0	0	0	0	0	0	4	0	0	0	0	0	0	0	0	0	0	0	0	0	1	0	0	0	4	3	0	3	2	0	2	0	2	3	0	0	6	1	0	2	0	2	1	1	1	1
ST4.03ch11	37300000	37400000	19	0	0	0	0	3	0	0	0	0	0	8	0	0	0	0	0	0	0	0	0	0	0	0	0	0	0	0	0	0	0	10	1	0	5	1	0	7	0	0	0	0	0	0	0	0	0
ST4.03ch11	37400000	37500000	4	0	0	0	0	0	0	3	0	0	0	0	0	0	0	0	2	0	0	0	0	1	0	0	0	2	1	0	1	0	0	1	0	0	1	0	0	4	0	0	0	0	0	1	1	0	0
ST4.03ch11	37500000	37600000	19	0	0	2	1	0	3	17	3	0	3	4	4	0	0	3	17	3	0	4	0	0	0	3	17	13	10	0	13	3	1	4	3	17	3	0	0	14	0	0	0	0	0	0	1	0	0
ST4.03ch11	37600000	37700000	1558	2	5	20	16	39	1	3	12	1	0	47	0	1	0	0	2	0	1	42	1	3	0	0	3	29	1	10	7	80	219	36	11	1	158	176	0	1428	32	89	67	34	47	23	139	63	144
ST4.03ch11	37700000	37800000	5	0	0	0	1	0	0	3	0	0	0	0	0	0	0	0	2	0	0	0	0	2	0	0	2	1	0	0	0	0	0	1	0	0	0	0	0	1	0	0	2	0	2	1	0	0	0
ST4.03ch11	37800000	37900000	0	0	0	0	0	0	0	0	0	0	0	0	0	0	0	0	0	0	0	0	0	0	0	0	0	0	0	0	0	0	0	0	0	0	0	1	0	0	0	0	0	0	0	0	1	0	0
ST4.03ch11	37900000	38000000	0	0	0	0	0	0	0	0	0	0	0	0	0	0	0	0	0	0	0	0	0	0	0	0	0	0	0	0	0	0	0	0	0	1	0	0	0	0	0	0	0	0	0	0	0	0	0
ST4.03ch11	38000000	38100000	17	8	0	0	0	1	11	1	0	0	1	0	0	0	0	0	0	0	0	0	0	0	0	5	0	0	0	0	0	3	0	5	2	2	1	8	0	3	7	2	13	0	15	4	0	8	0
ST4.03ch11	38100000	38200000	4	0	1	0	0	0	0	0	0	0	0	1	0	0	0	0	1	0	1	0	0	0	0	0	1	0	0	0	0	0	1	0	0	0	0	0	0	2	0	0	0	0	2	0	0	0	0
ST4.03ch11	38200000	38300000	11	1	0	0	0	0	0	7	2	0	0	0	0	0	0	0	7	0	1	0	0	8	0	0	8	0	7	0	4	0	0	2	0	7	0	0	0	8	0	0	1	0	0	0	0	1	0
ST4.03ch11	38300000	38400000	14	1	0	0	0	0	0	0	4	0	0	1	0	0	0	0	0	0	1	0	0	0	0	0	1	2	1	1	0	0	0	0	0	1	0	0	0	3	0	0	0	2	0	0	0	2	2
ST4.03ch11	38400000	38500000	2	0	0	0	0	0	0	2	2	2	0	2	0	0	0	2	2	0	0	0	0	0	0	0	0	0	0	0	2	0	0	2	2	0	1	0	0	2	0	0	0	0	0	0	0	1	0
ST4.03ch11	38500000	38600000	4	0	0	0	0	0	0	5	0	0	0	0	0	0	0	0	7	0	0	0	0	0	0	0	7	3	7	0	4	1	0	0	0	0	3	0	0	4	0	0	0	4	0	0	0	1	0
ST4.03ch11	38600000	38700000	4	0	0	0	0	0	0	0	0	0	0	0	0	0	0	0	1	0	0	0	0	0	0	0	0	0	0	0	0	0	0	0	0	0	0	0	0	3	0	0	0	0	0	0	1	0	0
ST4.03ch11	38700000	38800000	12	0	0	0	0	0	0	11	0	0	0	0	0	0	0	0	11	0	0	0	0	2	0	0	5	3	3	0	0	0	0	4	2	6	0	0	0	9	1	0	0	0	0	0	0	0	0
ST4.03ch11	38800000	38900000	1	0	0	0	0	0	0	0	0	0	0	0	0	0	0	0	0	0	0	0	0	0	0	0	0	0	0	0	0	0	0	0	0	0	0	0	0	1	0	0	0	0	0	0	0	0	0
ST4.03ch11	38900000	39000000	10	2	0	0	0	0	4	2	2	0	0	0	0	3	0	3	0	0	0	0	0	0	5	0	2	3	2	0	0	0	0	0	0	2	5	0	0	4	2	0	0	0	1	1	0	0	1
ST4.03ch11	39000000	39100000	11	0	0	0	0	0	0	0	0	0	0	0	0	0	0	0	0	0	0	0	0	0	0	0	0	0	0	0	0	0	0	0	0	7	1	0	0	3	2	0	1	0	3	1	0	1	0
ST4.03ch11	39100000	39200000	6	0	0	0	0	0	0	0	0	0	0	0	0	0	0	0	0	0	0	0	0	1	0	0	0	0	1	0	0	0	0	0	0	0	0	3	0	1	0	0	0	0	0	0	0	0	0
ST4.03ch11	39200000	39300000	0	0	0	0	0	0	0	0	0	0	0	0	0	0	0	0	0	0	0	0	0	0	0	0	0	0	0	0	0	0	0	0	0	0	3	0	0	2	0	0	0	0	0	0	0	0	0
ST4.03ch11	39300000	39400000	7	0	0	0	0	0	1	0	2	0	1	0	0	0	0	0	1	1	0	0	0	1	0	0	1	3	1	0	3	0	3	2	0	0	0	1	0	6	0	0	0	2	0	0	0	1	0
ST4.03ch11	39400000	39500000	8	0	0	0	0	0	0	0	0	0	0	1	0	0	0	0	1	0	0	0	0	0	0	0	0	0	0	0	0	1	3	2	1	0	1	0	1	7	1	0	0	1	0	0	1	0	0
ST4.03ch11	39500000	39600000	5	2	0	0	0	0	1	0	3	0	0	0	0	0	0	0	0	0	0	0	0	0	0	0	0	0	0	0	0	0	0	0	1	1	2	1	0	1	0	3	2	1	0	0	2	0	0
ST4.03ch11	39600000	39700000	2	0	0	0	0	0	0	1	0	0	0	1	0	0	0	0	0	0	0	0	0	0	0	0	0	0	0	0	0	0	0	0	0	0	1	1	0	1	0	0	0	0	0	0	1	0	0
ST4.03ch11	39700000	39800000	3	0	0	0	0	0	0	0	0	0	0	0	0	0	0	0	0	0	0	0	0	0	0	0	0	0	0	0	0	0	0	1	0	0	1	2	0	2	0	0	0	0	0	0	0	0	0
ST4.03ch11	39800000	39900000	4	0	0	0	0	0	0	0	0	0	0	0	0	0	0	0	0	0	0	0	0	0	0	0	0	0	0	0	0	0	0	5	0	0	4	0	0	0	1	0	2	0	0	0	0	0	0
ST4.03ch11	39900000	40000000	4	0	0	0	0	0	0	0	1	0	0	0	0	0	0	0	0	0	0	0	0	0	0	0	0	0	0	0	0	0	0	2	0	0	1	0	0	3	0	0	0	0	0	0	0	0	0
ST4.03ch11	40000000	40100000	6	0	1	0	0	0	0	0	0	0	0	0	0	0	0	0	1	0	0	0	0	0	0	0	0	0	1	0	0	0	0	0	1	0	2	0	0	1	0	0	0	0	1	1	0	0	0
ST4.03ch11	40100000	40200000	2	0	0	0	0	1	0	0	0	0	0	0	0	0	0	0	0	0	0	0	0	0	0	0	0	0	0	0	0	0	0	1	0	0	0	0	0	1	0	0	0	0	0	0	0	0	0
ST4.03ch11	40200000	40300000	16	0	0	0	0	0	2	0	0	0	0	0	2	0	0	0	0	0	2	0	0	0	0	0	0	0	0	0	0	0	0	10	1	0	10	0	0	1	0	0	0	0	0	0	0	2	0
ST4.03ch11	40300000	40400000	0	0	0	0	0	0	0	0	0	0	0	0	0	0	0	0	1	0	0	0	0	0	0	0	0	1	0	0	0	0	0	1	0	0	1	0	0	0	0	0	0	0	0	0	0	0	0
ST4.03ch11	40400000	40500000	2	0	0	0	0	0	0	2	0	0	0	0	0	0	0	0	1	0	0	0	0	1	0	0	0	2	1	0	3	0	0	0	0	0	0	0	0	2	0	0	0	0	0	0	0	0	0
ST4.03ch11	40500000	40600000	1	0	0	2	0	0	0	0	0	0	0	0	0	0	0	0	0	0	0	0	0	0	0	0	0	0	0	0	0	0	2	1	0	0	1	1	1	1	0	0	1	0	0	0	0	1	0
ST4.03ch11	40600000	40700000	0	0	0	0	0	0	0	0	0	0	0	0	0	0	0	0	0	0	0	0	0	0	0	0	0	0	0	0	0	0	0	0	0	0	0	0	0	3	0	0	0	2	2	0	0	0	0
ST4.03ch11	40700000	40800000	3	0	0	0	0	0	0	0	0	0	0	1	0	0	0	0	0	0	0	0	0	0	0	0	0	2	0	0	0	0	0	2	0	0	3	0	0	0	0	0	0	0	0	0	0	0	0
ST4.03ch11	40800000	40900000	1	0	0	0	0	0	0	0	0	0	0	0	0	0	0	0	0	0	0	0	0	0	0	0	0	0	0	0	0	0	0	0	0	0	0	0	0	0	0	0	0	0	0	0	0	0	0
ST4.03ch11	40900000	41000000	12	0	0	0	0	0	0	0	0	0	0	0	0	0	0	0	5	0	11	0	0	0	0	0	0	0	0	0	0	0	0	0	0	0	0	0	0	0	0	0	0	0	0	0	0	0	0
ST4.03ch11	41000000	41100000	0	0	0	0	0	1	0	0	0	0	0	0	0	0	0	0	0	0	0	0	0	0	0	0	0	0	0	0	0	1	0	1	0	0	0	0	0	0	0	0	0	0	0	0	0	0	0
ST4.03ch11	41100000	41200000	0	0	0	0	0	0	0	0	0	0	0	0	0	0	0	0	0	0	0	0	0	0	0	0	0	0	0	0	0	0	0	0	0	0	0	0	0	0	0	0	0	0	0	0	0	0	0
ST4.03ch11	41200000	41300000	19	0	11	1	7	0	0	0	0	0	0	0	0	0	0	0	0	0	0	0	0	0	0	0	0	0	0	0	0	2	11	13	0	0	13	0	0	6	0	3	9	4	0	0	0	1	0
ST4.03ch11	41300000	41400000	7	0	0	0	0	0	0	0	0	1	0	0	0	0	0	0	0	0	0	0	0	0	0	0	1	1	1	0	0	0	0	0	1	0	0	0	0	4	0	0	1	0	0	1	0	1	0
ST4.03ch11	41400000	41500000	4	0	0	0	0	0	0	0	0	0	0	1	0	0	0	0	0	0	0	0	0	0	0	0	0	0	0	0	0	0	0	1	0	0	1	0	0	0	0	0	0	0	0	0	0	0	0
ST4.03ch11	41500000	41600000	4	0	0	0	3	0	0	0	2	0	2	2	0	0	0	0	0	0	0	0	0	0	0	0	0	0	0	0	0	0	0	0	0	0	6	0	1	3	0	0	0	0	0	2	0	2	0
ST4.03ch11	41600000	41700000	6	5	0	0	0	1	0	0	1	0	0	0	0	0	0	0	0	0	0	0	0	0	0	0	0	0	0	0	0	0	0	2	0	0	6	0	0	4	0	0	3	0	0	1	0	0	0
ST4.03ch11	41700000	41800000	11	0	0	0	0	1	0	2	0	0	0	0	0	0	0	0	2	0	1	0	0	3	0	0	2	3	2	0	0	2	0	2	0	0	2	0	0	2	0	0	0	0	2	1	0	0	0
ST4.03ch11	41800000	41900000	2	0	0	1	0	0	0	0	0	0	0	0	0	0	0	0	0	0	0	0	0	0	0	0	0	0	0	0	0	0	0	0	0	0	0	1	0	4	0	1	0	0	0	0	0	0	0
ST4.03ch11	41900000	42000000	1	2	0	0	0	0	0	0	0	0	1	0	0	0	0	0	0	0	0	1	0	1	0	0	0	0	0	0	1	0	0	0	0	0	0	0	0	1	0	0	0	1	0	0	0	0	0
ST4.03ch11	42000000	42100000	11	3	0	0	0	0	0	0	3	0	0	2	0	0	1	1	0	0	0	0	0	0	0	0	0	0	0	2	0	4	0	4	4	2	5	0	0	2	0	0	4	1	1	2	3	2	1
ST4.03ch11	42100000	42200000	2	0	0	0	0	0	0	0	0	0	0	0	0	0	0	0	0	0	0	0	0	0	0	0	0	0	0	0	0	0	0	0	0	0	2	0	0	3	0	0	0	0	1	1	0	0	0
ST4.03ch11	42200000	42300000	26	2	0	0	0	0	0	8	2	0	0	0	0	2	1	0	10	0	0	0	0	8	3	0	12	8	0	0	0	0	0	1	0	7	3	6	0	24	1	0	11	4	0	0	2	5	4
ST4.03ch11	42300000	42400000	3	0	0	0	0	0	0	0	0	0	0	0	0	0	0	0	1	0	0	0	0	0	0	0	1	0	0	0	0	0	1	0	0	0	1	0	0	1	0	0	0	0	0	0	0	0	0
ST4.03ch11	42400000	42500000	5	0	0	0	0	2	0	0	1	0	0	0	0	0	0	0	0	0	0	0	0	0	0	0	0	0	0	0	0	0	0	4	0	0	3	1	0	2	0	0	1	0	0	3	0	0	0
ST4.03ch11	42500000	42600000	1	0	0	0	0	0	0	0	0	0	0	0	0	0	1	0	0	0	0	0	0	0	0	0	0	0	0	0	0	1	0	1	0	0	1	0	0	2	0	0	1	0	0	0	0	0	0
ST4.03ch11	42600000	42700000	1	0	0	0	0	0	0	0	0	0	0	0	0	0	0	0	0	0	0	0	0	0	0	0	0	0	1	0	0	0	0	0	0	0	0	0	0	1	0	0	0	0	0	0	0	0	0
ST4.03ch11	42700000	42800000	11	0	0	1	1	0	1	11	0	0	0	0	0	0	0	0	7	0	1	0	1	4	0	0	14	7	3	2	2	0	0	2	0	6	0	0	0	13	0	0	0	0	1	0	1	0	0
ST4.03ch11	42800000	42900000	7	0	0	0	0	1	1	1	2	0	1	0	0	0	0	1	2	2	0	0	0	1	0	0	0	0	0	2	3	0	2	1	0	1	0	0	0	3	0	0	0	0	0	0	0	0	0
ST4.03ch11	42900000	43000000	4	0	0	0	0	0	0	0	0	0	0	0	0	0	0	0	0	0	0	0	0	0	0	0	0	0	0	0	0	0	0	1	0	0	0	0	0	0	0	0	0	0	0	0	0	0	0
ST4.03ch11	43000000	43100000	27	1	0	0	0	0	0	0	0	0	0	0	0	1	0	0	0	0	0	0	0	0	0	0	0	1	0	0	0	0	7	19	1	0	1	0	1	18	0	0	0	0	1	0	0	0	0
ST4.03ch11	43100000	43200000	0	0	0	0	0	0	0	0	0	0	0	0	0	0	0	0	0	0	0	0	0	0	0	0	0	0	0	0	0	0	0	0	0	0	0	0	0	0	0	0	0	0	0	0	0	0	0
ST4.03ch11	43200000	43300000	2	0	0	0	0	0	0	0	0	0	0	0	0	0	0	0	0	0	0	0	0	0	0	0	0	0	0	0	0	0	0	0	0	0	0	0	0	0	0	0	0	0	0	0	0	0	0
ST4.03ch11	43300000	43400000	1	1	0	0	0	0	0	0	0	0	0	0	0	0	0	0	0	0	0	0	0	0	0	0	0	0	0	0	0	0	0	0	0	0	0	0	0	0	0	0	0	0	0	0	0	0	0
ST4.03ch11	43400000	43500000	25	0	0	0	0	10	2	9	0	0	0	7	0	0	9	0	9	11	0	0	0	0	0	0	9	0	0	0	11	12	12	0	0	0	15	13	0	13	0	1	0	0	1	0	1	0	0
ST4.03ch11	43500000	43600000	14	0	0	0	0	0	0	3	1	0	0	0	1	0	0	0	0	0	0	0	0	3	0	0	2	1	3	0	1	0	0	1	1	3	2	3	5	6	0	0	0	0	0	1	3	1	0
ST4.03ch11	43600000	43700000	4	0	0	0	0	0	0	0	0	0	0	0	5	0	0	0	0	0	0	0	0	0	0	0	0	0	0	0	0	4	0	1	0	0	2	1	0	0	0	0	0	0	4	0	0	0	0
ST4.03ch11	43700000	43800000	2	0	0	0	0	0	2	0	0	0	0	0	0	1	0	0	0	0	0	0	0	0	0	0	0	0	0	0	0	0	0	0	0	0	0	0	0	1	0	0	0	0	0	0	0	0	0
ST4.03ch11	43800000	43900000	1	0	0	0	0	0	0	0	0	0	0	0	0	0	0	0	0	0	0	0	0	0	0	0	0	0	0	0	0	0	0	0	0	0	0	0	0	0	0	0	0	0	0	0	0	0	0
ST4.03ch11	43900000	44000000	6	0	0	0	0	0	0	0	0	0	0	0	6	6	0	6	0	0	0	0	6	0	0	6	0	0	0	0	0	0	6	0	6	0	6	0	0	0	0	0	0	0	0	0	0	0	0
ST4.03ch11	44000000	44100000	0	0	0	0	0	0	0	0	0	0	0	0	0	0	0	0	0	0	0	0	0	0	0	0	0	0	0	0	0	0	0	0	0	0	0	0	0	0	0	0	0	0	0	0	0	0	0
ST4.03ch11	44100000	44200000	2	0	0	0	0	0	0	0	0	0	0	0	0	0	0	0	0	0	0	0	0	2	0	0	0	0	0	0	0	0	0	0	0	0	0	0	0	8	1	0	0	0	0	0	1	0	0
ST4.03ch11	44200000	44300000	25	0	1	0	0	0	0	5	0	0	0	19	16	16	0	3	2	0	0	0	19	0	0	19	0	3	8	0	7	0	0	19	21	0	19	0	0	11	0	0	16	0	0	0	16	0	0
ST4.03ch11	44300000	44400000	0	0	0	0	0	0	0	0	0	0	0	0	0	0	0	0	0	0	0	0	0	0	0	0	0	0	0	0	0	0	0	0	0	0	0	0	0	0	0	0	0	0	0	0	0	0	0
ST4.03ch11	44400000	44500000	2	0	0	0	0	1	0	0	2	0	0	0	1	0	0	1	1	3	0	1	0	0	0	0	0	0	1	0	0	0	0	1	1	0	0	0	0	3	0	2	0	1	1	0	0	0	0
ST4.03ch11	44500000	44600000	0	0	0	0	0	0	0	0	0	0	0	0	0	0	0	0	0	0	0	0	0	0	0	0	0	0	0	0	0	0	0	0	0	0	0	0	0	0	0	0	0	0	0	0	0	0	0
ST4.03ch11	44600000	44700000	4	0	1	0	1	1	4	4	0	0	4	0	4	4	0	0	0	4	0	5	4	4	0	4	4	4	0	0	0	0	1	1	0	0	1	4	1	1	0	0	0	0	0	0	4	0	1
ST4.03ch11	44700000	44800000	9	0	0	0	1	0	1	4	1	0	0	0	1	1	0	0	5	0	0	0	0	4	0	0	4	2	2	0	7	0	0	1	2	6	0	0	1	7	0	0	0	0	1	0	0	0	0
ST4.03ch11	44800000	44900000	3	0	0	0	0	0	0	2	0	0	0	0	0	0	0	0	2	0	0	0	0	2	0	0	2	0	2	0	0	0	0	2	0	0	0	0	0	2	0	0	0	0	0	0	0	0	0
ST4.03ch11	44900000	45000000	21	2	0	4	0	0	0	0	6	0	0	0	0	1	0	0	0	0	0	0	0	0	0	0	0	0	0	0	0	0	0	22	0	0	15	0	0	1	4	0	1	1	0	0	2	3	0
ST4.03ch11	45000000	45100000	6	0	0	0	0	0	0	0	0	0	0	0	0	0	0	0	0	0	0	0	0	0	0	0	0	0	0	0	0	0	0	0	3	1	0	0	2	2	0	0	0	0	0	0	0	0	0
ST4.03ch11	45100000	45200000	12	0	0	0	0	0	0	0	0	0	0	0	0	0	0	0	0	0	0	0	0	1	0	0	0	0	0	0	0	1	0	2	1	0	0	0	0	3	0	0	0	0	0	0	8	0	0
ST4.03ch11	45200000	45300000	9	0	0	0	0	0	0	2	0	0	0	0	0	0	0	0	3	0	0	0	0	2	0	0	1	2	0	0	1	0	0	0	0	5	0	0	2	2	0	0	0	0	0	0	0	0	0
ST4.03ch11	45300000	45400000	6	0	0	0	0	0	0	0	0	0	0	0	0	0	0	0	0	0	0	0	0	0	0	0	0	0	0	0	0	0	0	0	0	0	0	0	0	0	0	0	0	0	0	0	0	0	0
ST4.03ch11	45400000	45475667	15	2	0	0	0	0	0	0	4	0	0	14	0	0	2	0	0	0	0	0	1	0	0	1	0	2	1	0	0	14	0	14	0	0	9	0	0	14	0	0	3	14	14	14	0	14	1
[truncated: 21 more columns]

## Sheet: Sen4
Chromosome	Start bin	End bin	Axion	PI_275260_verrucosum_2x	PI_558288_etuberosum_2x	PI_458424_jamesii_2x	PI_275216_ehrenbergii_2x	PI_365339_chomatophilum_2x	Snowden_tuberosum_4x	Atlantic_tuberosum_4x	Kalkaska_tuberosum_4x	Missaukee_tuberosum_4x	Russet_Norkotah_tuberosum_4x	PI_214421_andigena_4x	Yukon_Gold_tuberosum_4x	Spunta_tuberosum_4x	Sierra_Gold_tuberosum_4x	Shepody_tuberosum_4x	Russet_Burbank_tuberosum_4x	Rio_Grande_Russet_tuberosum_4x	Purple_Majesty_tuberosum_4x	Premier_Russet_tuberosum_4x	Norland_tuberosum_4x	Mountain_Rose_tuberosum_4x	Kennebec_tuberosum_4x	Katahdin_tuberosum_4x	Irish_Cobbler_tuberosum_4x	Garnet_Chili_tuberosum_4x	Early_Rose_tuberosum_4x	Dakota_Diamond_tuberosum_4x	Burbank_tuberosum_4x	PI_607886_andigena_4x	PI_558142_andigena_4x	PI_546023_andigena_4x	PI_365345_andigena_4x	PI_258885_andigena_4x	PI_258874_andigena_4x	PI_245940_tuberosum_4x	PI_245935_tuberosum_4x	PI_245847_tuberosum_4x	PI_558050_commersonii_2x	PI_546000_boliviense_-_megistracrolobum_2x	PI_545964_boliviense_2x	PI_498359_kurtzianum_2x	PI_498112_brevicaule_-_brevicaule_2x	PI_473385_brevicaule_-_sparsipilum_2x	PI_473305_vernei_2x	PI_473065_brevicaule_-_gourlayi_2x	PI_472978_brevicaule_-_spegazzinii_2x
ST4.03ch12	0	100000	6134	575	10	23	24	92	120	1003	1224	159	174	116	74	79	498	82	34	114	61	117	181	72	21	70	157	91	35	95	25	127	195	226	65	243	177	290	143	153	100	336	662	110	747	403	1056	948	821
ST4.03ch12	100000	200000	2966	313	20	12	26	75	81	456	611	26	50	15	19	9	188	36	27	27	24	22	78	53	12	22	53	59	26	26	7	81	100	144	49	122	57	175	93	92	77	152	366	107	311	241	492	491	332
ST4.03ch12	200000	300000	362	29	17	5	4	3	17	31	118	2	4	18	3	19	4	20	6	19	31	22	12	15	23	15	5	11	5	7	4	19	16	40	10	9	32	44	16	40	15	34	31	31	47	53	93	61	49
ST4.03ch12	300000	400000	683	78	5	8	12	12	41	52	118	6	9	29	4	6	30	1	17	17	10	2	5	20	2	2	5	2	1	12	16	22	10	42	15	0	25	56	29	55	28	31	61	57	113	98	102	116	96
ST4.03ch12	400000	500000	295	35	3	17	17	0	17	17	154	8	0	9	2	2	7	0	2	1	3	1	0	0	0	0	6	68	0	1	0	6	4	10	2	1	16	5	9	13	1	3	29	32	18	20	47	76	97
ST4.03ch12	500000	600000	484	17	44	10	15	6	57	47	72	8	14	11	14	23	32	1	9	23	22	3	27	0	11	1	13	25	4	13	9	10	5	15	29	8	16	29	20	29	24	18	60	46	10	59	73	47	67
ST4.03ch12	600000	700000	629	105	1	12	15	9	61	67	213	11	3	52	3	5	18	2	22	4	25	2	16	6	14	0	10	17	4	26	16	53	12	65	49	16	92	54	68	95	18	51	125	55	177	116	142	199	125
ST4.03ch12	700000	800000	1077	106	5	2	0	24	54	47	181	31	20	87	22	15	28	7	52	53	74	33	38	32	22	4	27	46	18	83	42	70	18	97	61	11	105	48	106	43	83	60	135	82	119	105	219	117	138
ST4.03ch12	800000	900000	318	32	14	2	0	11	58	73	88	43	52	6	2	0	15	1	36	38	99	38	85	76	55	38	47	3	24	7	39	37	39	27	6	1	24	25	20	38	24	7	34	70	25	57	79	59	40
ST4.03ch12	900000	1000000	219	17	2	1	1	0	1	11	22	4	0	27	0	1	2	0	1	2	6	3	5	32	0	0	2	21	1	1	0	5	7	30	9	3	34	14	3	7	26	7	29	16	23	33	53	31	23
ST4.03ch12	1000000	1100000	786	40	8	4	5	3	33	14	87	26	17	36	7	1	7	2	3	11	32	6	20	24	14	12	16	40	7	18	3	49	13	73	17	22	78	12	64	30	41	51	50	61	53	34	289	53	77
ST4.03ch12	1100000	1200000	277	14	3	9	13	14	5	0	34	4	3	15	0	2	0	11	1	3	0	5	0	6	0	3	0	29	0	10	1	25	5	25	12	0	14	16	19	9	32	22	22	21	32	21	41	38	47
ST4.03ch12	1200000	1300000	274	12	3	3	7	4	1	1	78	26	21	18	6	23	7	10	7	19	15	21	12	1	11	7	10	13	1	8	3	24	9	12	5	6	15	22	7	13	13	7	20	20	16	14	73	29	21
ST4.03ch12	1300000	1400000	957	93	21	10	20	20	47	40	139	45	27	97	33	5	23	16	24	36	118	39	44	123	20	20	39	32	18	65	13	91	37	84	21	36	50	96	116	47	74	64	109	130	165	140	188	134	74
ST4.03ch12	1400000	1500000	1347	190	7	63	26	46	14	224	268	22	13	128	18	14	2	2	525	522	57	22	392	25	7	10	12	99	10	571	418	76	36	84	41	27	631	277	58	600	74	78	118	99	276	157	273	224	202
ST4.03ch12	1500000	1600000	2073	152	11	16	35	50	10	381	264	14	12	239	3	3	10	12	1109	1275	191	11	1324	14	9	19	2	73	11	1541	953	72	43	215	25	23	1609	286	48	1520	79	127	185	132	330	126	151	168	50
ST4.03ch12	1600000	1700000	1988	181	12	50	63	36	131	311	166	18	11	250	69	19	14	9	935	962	93	10	1146	8	8	8	9	54	9	1190	900	50	143	236	84	96	1216	487	58	1203	101	140	151	135	231	247	181	197	122
ST4.03ch12	1700000	1800000	2385	91	33	28	14	73	9	109	230	53	30	150	24	34	17	36	1271	1217	120	18	1339	21	8	27	29	47	12	1473	1017	114	52	64	11	33	1499	264	77	1512	42	259	358	122	276	101	193	166	14
ST4.03ch12	1800000	1900000	2071	79	84	27	70	32	8	653	167	23	27	655	19	15	18	21	1371	1483	1580	27	1422	25	15	19	29	105	7	1679	1404	64	7	102	12	10	1472	87	27	1672	61	65	100	103	124	95	109	79	43
ST4.03ch12	1900000	2000000	3046	605	87	162	87	50	134	291	416	79	36	524	68	12	128	18	1658	364	1640	9	1647	46	23	31	39	110	10	1846	1469	363	66	376	116	1	1660	311	344	2160	255	148	759	279	867	734	315	570	171
ST4.03ch12	2000000	2100000	2103	68	45	67	52	44	35	32	158	9	19	18	3	2	24	12	1585	74	1491	13	1611	92	3	1	75	51	33	1663	1269	42	35	37	26	14	1050	51	37	1628	18	22	203	51	70	106	180	107	84
ST4.03ch12	2100000	2200000	1663	83	1	60	39	45	82	73	334	26	13	59	12	7	31	11	962	36	1020	13	962	46	13	1	17	94	18	1163	762	56	30	147	14	1	949	90	30	1062	111	137	403	103	337	333	187	138	93
ST4.03ch12	2200000	2300000	1777	145	27	19	48	5	74	67	273	22	9	17	1	10	63	1	1173	118	1257	5	1302	113	3	4	69	20	93	1291	1022	19	39	4	19	4	1052	46	46	1413	23	21	156	69	203	65	136	69	71
ST4.03ch12	2300000	2400000	1782	136	5	21	13	44	20	23	194	0	11	23	13	7	14	0	1046	12	1114	7	1166	22	8	9	16	28	1	971	1000	58	33	113	28	8	927	34	20	1285	52	17	126	29	202	39	125	157	80
ST4.03ch12	2400000	2500000	1798	108	45	5	1	7	30	26	1286	4	4	19	2	4	23	1	1144	88	1261	7	46	89	2	6	55	2	76	1015	931	96	76	134	17	3	137	42	61	1116	77	80	97	48	152	120	94	51	34
ST4.03ch12	2500000	2600000	662	15	6	9	6	24	23	25	253	3	92	22	55	12	7	2	158	86	290	74	106	98	4	6	11	60	12	182	187	20	3	122	33	2	20	26	17	31	32	51	9	38	99	37	51	32	38
ST4.03ch12	2600000	2700000	868	37	21	13	9	61	21	27	244	33	30	43	6	10	28	13	192	26	347	29	30	18	7	5	27	43	20	183	125	53	20	45	33	45	47	61	27	42	95	51	69	97	94	101	129	184	55
ST4.03ch12	2700000	2800000	1658	117	2	14	49	23	72	70	1465	23	12	32	7	2	3	1	1043	27	1090	12	45	31	22	4	28	9	6	865	811	33	15	27	14	11	59	26	26	41	4	15	273	51	143	137	89	95	74
ST4.03ch12	2800000	2900000	2016	105	9	35	10	24	123	115	1596	3	55	90	0	53	28	4	1244	90	1288	63	125	92	45	0	73	62	49	965	993	65	18	150	55	68	153	79	74	163	73	62	101	45	182	131	178	252	197
ST4.03ch12	2900000	3000000	2213	76	15	12	17	29	52	67	1837	18	51	70	2	21	20	2	1256	100	1243	49	82	88	25	0	60	96	30	1108	1070	89	87	184	117	23	69	123	58	202	24	159	86	53	275	69	82	98	111
ST4.03ch12	3000000	3100000	2275	302	22	42	38	31	151	152	1974	3	36	34	1	30	23	5	1513	129	1682	34	115	142	21	0	27	194	29	1267	1305	370	171	274	56	34	187	251	23	173	70	145	584	91	406	433	311	218	151
ST4.03ch12	3100000	3200000	2591	399	8	64	45	69	135	136	2263	21	101	47	8	87	37	3	1663	173	1632	103	140	99	3	3	98	60	96	1431	1544	289	188	265	9	74	245	200	18	96	68	45	518	76	316	301	236	186	110
ST4.03ch12	3200000	3300000	1724	121	26	11	20	32	195	64	1208	99	198	190	13	78	71	138	939	265	759	92	257	182	23	12	176	175	60	844	684	211	287	210	109	175	240	258	60	115	71	95	252	62	203	111	140	173	157
ST4.03ch12	3300000	3400000	415	24	1	6	9	18	9	6	340	64	34	1	0	16	60	3	255	44	259	44	50	33	4	1	38	32	39	240	214	61	18	46	15	7	34	52	34	38	2	3	13	30	50	56	6	45	30
ST4.03ch12	3400000	3500000	1597	225	34	42	42	65	56	30	1248	85	64	77	23	63	84	26	885	74	913	65	98	41	13	44	60	58	56	823	813	84	59	121	56	22	94	92	122	81	63	46	90	143	157	129	83	108	65
ST4.03ch12	3500000	3600000	1812	301	9	123	51	49	79	83	1584	52	9	35	35	1	10	28	1257	9	1297	14	54	69	3	31	5	43	1	1046	1047	198	34	64	22	5	52	123	151	100	102	33	300	85	357	231	172	176	145
ST4.03ch12	3600000	3700000	2087	903	10	7	8	40	36	32	576	10	31	29	5	11	0	7	373	32	440	38	59	115	26	5	22	77	1	354	212	54	19	46	61	9	76	35	91	104	59	25	133	62	237	79	312	99	108
ST4.03ch12	3700000	3800000	1547	1154	9	10	5	20	95	89	252	55	8	88	34	31	35	7	117	61	150	63	61	110	5	53	77	141	75	44	101	210	37	112	70	74	163	117	89	101	87	8	233	25	423	213	112	173	84
ST4.03ch12	3800000	3900000	2574	1045	24	7	11	34	100	101	633	18	18	32	7	19	4	12	301	8	355	2	12	62	3	11	6	49	10	258	208	229	44	150	134	6	288	86	81	59	51	73	319	113	476	301	160	164	123
ST4.03ch12	3900000	4000000	2478	1707	34	24	40	53	219	214	503	3	0	20	3	7	0	1	290	43	245	5	9	75	1	3	23	83	18	273	203	226	18	309	349	4	306	54	238	99	79	53	499	95	440	260	129	269	99
ST4.03ch12	4000000	4100000	2346	1529	32	43	39	16	164	145	523	23	16	25	1	26	13	19	296	78	295	27	11	64	18	16	32	123	9	283	302	405	9	169	127	33	195	73	240	85	81	68	249	127	530	498	146	248	98
ST4.03ch12	4100000	4200000	2984	1833	14	45	12	41	142	137	372	6	18	20	8	20	4	3	143	107	192	17	11	153	3	15	27	171	16	188	209	312	12	210	299	13	312	33	141	79	92	51	522	161	475	466	342	634	229
ST4.03ch12	4200000	4300000	3809	2042	24	89	134	67	126	127	774	121	130	50	1	112	2	0	450	78	380	97	11	179	99	148	146	275	67	226	322	71	39	305	385	92	618	34	461	152	77	33	404	154	1526	280	197	352	112
ST4.03ch12	4300000	4400000	4387	2356	26	108	94	90	240	195	596	3	5	47	1	90	3	4	266	163	241	96	41	159	27	99	128	206	76	53	257	301	54	264	47	68	436	58	210	269	223	133	396	300	827	352	329	507	212
ST4.03ch12	4400000	4500000	1996	325	29	32	16	36	78	70	293	9	12	13	3	57	2	1	141	24	112	70	7	107	8	55	50	54	9	34	110	157	108	62	83	52	138	103	79	76	43	25	107	54	198	160	341	322	323
ST4.03ch12	4500000	4600000	1071	120	13	8	6	42	42	39	68	8	17	122	11	16	19	27	42	38	80	8	36	46	31	14	38	66	16	30	29	80	133	232	173	8	160	161	95	152	39	54	134	62	129	125	124	111	60
ST4.03ch12	4600000	4700000	909	64	64	19	32	26	23	24	56	9	40	152	35	119	13	3	10	34	55	110	57	52	2	113	5	58	4	140	6	95	12	116	27	7	36	33	13	20	18	36	43	27	72	102	81	52	39
ST4.03ch12	4700000	4800000	1304	190	10	28	51	60	10	6	59	8	65	130	62	13	0	14	0	48	77	39	46	65	1	12	1	58	0	20	0	13	19	25	31	13	38	21	145	108	47	27	118	37	329	297	253	104	100
ST4.03ch12	4800000	4900000	625	4	51	21	34	30	44	44	34	12	10	170	0	22	5	5	6	8	9	19	9	27	0	21	2	37	1	3	6	33	38	50	19	2	31	36	8	12	22	18	49	23	23	11	100	28	21
ST4.03ch12	4900000	5000000	923	28	3	16	9	10	26	18	337	8	4	59	7	38	9	27	35	39	43	13	12	35	2	54	4	44	0	67	31	70	44	59	113	13	39	57	142	93	30	28	35	19	83	44	300	109	132
ST4.03ch12	5000000	5100000	392	26	13	9	4	6	8	26	116	9	9	31	2	7	22	8	0	2	11	9	15	3	0	13	0	12	3	10	2	25	13	44	19	8	45	23	18	14	12	23	28	14	24	29	158	61	40
ST4.03ch12	5100000	5200000	235	32	0	0	0	3	21	16	110	24	8	12	1	4	22	5	4	9	10	13	7	6	6	4	1	13	4	7	5	7	6	4	4	8	20	19	6	27	18	17	11	46	32	28	109	67	77
ST4.03ch12	5200000	5300000	1329	39	16	11	15	35	40	23	251	41	88	76	5	19	11	4	2	86	114	34	111	94	17	0	10	83	8	21	0	86	45	39	53	33	101	103	59	55	89	46	58	92	86	92	280	150	160
ST4.03ch12	5300000	5400000	624	82	29	35	36	12	62	24	68	29	7	73	2	1	29	7	12	32	22	36	29	11	3	0	7	29	3	7	6	76	71	46	51	40	58	96	29	44	36	32	49	26	84	108	84	92	92
ST4.03ch12	5400000	5500000	670	120	22	30	29	14	25	7	160	28	26	68	19	7	26	8	11	41	32	32	46	49	16	1	7	34	3	29	7	75	31	57	29	15	119	74	69	90	68	47	58	50	137	106	167	84	74
ST4.03ch12	5500000	5600000	593	54	2	6	16	18	8	11	25	23	19	71	2	6	25	6	6	28	50	23	28	40	1	2	10	14	3	10	6	54	63	63	21	4	47	53	47	31	35	34	54	51	56	93	152	63	20
ST4.03ch12	5600000	5700000	1450	132	15	27	17	56	74	65	254	50	21	207	13	11	13	64	122	28	138	25	34	44	5	12	19	44	15	103	106	184	80	223	137	15	186	133	80	193	105	54	74	114	155	149	260	190	101
ST4.03ch12	5700000	5800000	485	74	3	14	13	4	41	42	62	5	25	53	8	6	3	4	11	26	19	11	17	15	4	5	13	23	11	7	13	51	33	47	40	20	55	46	31	32	17	55	57	46	62	61	92	67	49
ST4.03ch12	5800000	5900000	734	82	12	8	9	39	36	23	80	30	45	64	25	10	27	15	6	61	46	55	54	54	13	6	11	35	6	29	5	97	30	79	26	39	79	73	57	60	39	64	63	54	165	159	151	91	103
ST4.03ch12	5900000	6000000	439	67	14	4	6	10	6	10	32	18	21	68	17	6	3	9	1	22	24	12	24	13	6	6	1	22	2	4	3	57	14	53	22	4	96	95	73	67	19	30	93	27	111	103	86	91	50
ST4.03ch12	6000000	6100000	329	21	2	20	11	7	7	17	153	7	23	12	8	9	12	2	8	12	30	10	15	23	8	3	6	9	1	5	3	11	8	13	10	13	24	15	10	15	23	19	7	27	25	27	217	13	13
ST4.03ch12	6100000	6200000	532	94	10	43	21	4	21	21	88	22	11	57	8	8	1	8	5	6	18	25	21	9	1	1	3	12	11	4	5	84	2	89	32	14	98	88	50	91	14	11	56	31	121	126	155	66	43
ST4.03ch12	6200000	6300000	1189	359	19	26	15	49	49	45	92	22	45	153	31	12	8	21	16	40	51	22	49	59	10	10	15	48	15	14	11	184	43	152	121	20	193	182	117	170	76	85	239	115	484	387	124	284	111
ST4.03ch12	6300000	6400000	334	26	9	7	3	18	5	4	91	30	21	22	1	7	8	2	23	5	33	6	22	2	21	20	22	22	16	19	19	37	4	18	4	20	27	31	11	40	4	27	21	16	28	23	123	66	21
ST4.03ch12	6400000	6500000	400	8	1	17	10	16	6	15	123	7	6	13	3	2	7	1	6	17	4	4	2	2	1	0	8	11	1	9	1	57	1	12	16	3	30	8	11	10	25	29	27	11	40	46	138	54	48
ST4.03ch12	6500000	6600000	384	25	7	6	9	12	19	18	80	20	22	19	1	15	9	5	12	11	27	15	21	25	7	11	2	28	14	9	10	59	5	29	12	17	24	26	20	51	21	14	27	23	38	34	86	41	41
ST4.03ch12	6600000	6700000	593	47	5	4	3	8	3	29	42	23	6	44	7	4	18	8	4	9	34	9	17	27	22	12	11	13	2	19	5	44	31	45	39	13	46	43	46	39	21	10	33	37	58	37	152	78	73
ST4.03ch12	6700000	6800000	1534	166	8	20	21	65	58	40	85	11	73	93	15	15	14	19	42	54	109	51	77	87	25	10	45	81	22	49	27	166	37	125	54	39	189	158	85	157	96	100	164	158	268	199	456	187	128
ST4.03ch12	6800000	6900000	736	123	19	17	22	18	23	18	79	80	83	70	9	71	10	16	5	83	49	14	74	31	17	27	11	18	2	36	7	138	13	96	26	28	97	75	69	92	44	64	59	68	175	150	139	99	93
ST4.03ch12	6900000	7000000	280	12	5	8	1	4	15	14	102	45	5	41	6	10	5	6	8	12	16	11	21	17	13	0	4	10	1	12	6	16	21	12	8	4	13	41	10	20	6	9	24	15	18	19	76	16	51
ST4.03ch12	7000000	7100000	494	31	15	7	4	3	40	23	54	14	33	60	16	31	17	24	31	47	52	33	30	41	32	32	35	14	30	16	29	99	63	20	89	42	73	88	89	60	57	34	37	31	59	62	69	32	140
ST4.03ch12	7100000	7200000	778	164	20	14	30	13	63	70	54	15	21	150	14	4	12	25	5	26	15	14	28	38	5	8	8	28	9	18	2	202	38	159	81	8	218	174	99	194	83	109	168	104	254	233	89	165	85
ST4.03ch12	7200000	7300000	491	45	2	15	5	7	38	6	47	28	30	19	4	22	4	17	8	27	28	23	8	12	1	1	17	29	4	14	27	27	4	24	18	16	38	46	17	30	11	24	44	29	53	59	88	45	44
ST4.03ch12	7300000	7400000	1293	113	4	26	22	52	41	31	154	30	40	100	12	25	15	8	14	25	70	23	76	71	30	6	38	42	14	40	18	163	25	109	50	20	152	131	62	103	93	109	149	83	234	206	317	145	168
ST4.03ch12	7400000	7500000	781	101	9	16	22	22	25	17	51	41	17	50	12	9	16	9	14	32	34	21	17	23	5	3	19	28	15	14	7	89	38	69	60	25	93	79	70	65	44	60	71	47	157	126	165	71	80
ST4.03ch12	7500000	7600000	1391	306	30	46	46	54	91	79	127	60	83	145	77	25	37	12	46	99	101	61	77	108	20	39	66	105	45	58	14	190	52	168	78	42	215	198	167	158	76	108	215	68	293	257	189	155	109
ST4.03ch12	7600000	7700000	588	39	10	19	7	19	22	22	39	14	44	40	28	6	16	11	20	45	41	33	34	42	9	9	19	48	12	15	7	82	8	93	68	6	89	70	69	77	32	38	46	29	83	100	125	59	78
ST4.03ch12	7700000	7800000	594	51	6	7	5	15	58	41	38	66	61	43	11	56	41	16	45	58	30	40	40	30	34	15	15	29	10	16	36	37	54	90	80	30	79	72	58	53	58	27	48	37	119	121	155	56	32
ST4.03ch12	7800000	7900000	326	15	7	1	4	1	10	8	26	14	5	23	8	13	4	11	5	11	11	4	7	0	6	9	15	22	20	10	9	21	5	24	14	2	21	52	14	30	16	51	16	12	21	31	36	54	58
ST4.03ch12	7900000	8000000	604	102	3	15	9	23	23	4	33	19	48	44	41	9	3	8	6	63	39	41	58	40	4	1	9	38	2	12	4	56	10	47	26	13	76	44	34	34	12	41	59	33	102	110	89	59	63
ST4.03ch12	8000000	8100000	403	36	23	17	14	27	51	6	46	11	19	24	9	0	6	11	14	16	22	11	23	18	5	4	12	13	8	8	9	58	28	50	19	24	41	36	20	30	33	39	54	22	72	44	80	69	33
ST4.03ch12	8100000	8200000	779	87	13	20	25	34	82	73	146	53	127	139	52	67	33	87	69	101	128	82	96	127	42	84	39	90	29	49	48	134	62	87	75	52	125	95	58	116	24	52	74	51	109	101	170	55	85
ST4.03ch12	8200000	8300000	1325	253	22	44	28	33	64	55	140	24	75	158	54	11	9	43	4	41	82	52	65	72	19	7	14	65	10	18	4	220	36	205	108	24	238	179	101	163	101	117	223	112	373	354	287	211	187
ST4.03ch12	8300000	8400000	1151	117	8	18	31	23	21	19	124	40	57	85	26	10	5	17	12	33	44	24	64	67	22	16	23	74	11	17	6	103	48	80	31	36	117	110	65	90	54	64	86	52	151	142	195	113	119
ST4.03ch12	8400000	8500000	1129	79	8	8	7	59	186	188	142	25	34	53	19	1	6	8	47	27	52	22	58	45	8	5	38	39	27	23	15	86	35	68	108	33	125	99	52	108	63	180	43	126	110	238	89	144	106
ST4.03ch12	8500000	8600000	445	52	5	15	11	14	2	5	68	17	49	17	27	10	9	10	7	45	43	44	39	50	4	3	8	29	12	2	8	25	3	22	10	15	36	35	31	18	7	34	25	33	60	58	61	53	34
ST4.03ch12	8600000	8700000	631	90	12	2	3	13	11	14	135	10	26	53	12	3	9	30	12	30	13	26	37	31	14	8	11	30	11	7	9	48	18	43	41	10	77	41	30	56	50	47	55	60	113	161	162	88	49
ST4.03ch12	8700000	8800000	1229	228	36	35	21	43	68	72	199	21	56	173	27	14	9	22	17	48	46	45	53	55	12	9	15	67	14	23	10	157	43	174	55	39	177	175	97	136	112	98	147	104	267	245	264	175	117
ST4.03ch12	8800000	8900000	916	136	28	38	20	54	77	31	108	26	52	103	25	11	10	18	29	41	66	42	64	61	18	12	30	82	15	21	18	127	38	132	62	36	131	112	61	100	91	71	104	62	242	189	177	130	78
ST4.03ch12	8900000	9000000	501	71	19	24	12	13	23	13	110	23	11	86	16	7	5	8	11	11	19	17	16	8	9	2	12	15	11	6	9	69	21	77	30	11	68	65	56	52	24	44	55	78	119	75	104	82	72
ST4.03ch12	9000000	9100000	659	96	16	15	9	12	87	80	133	28	23	70	12	25	4	9	5	24	21	12	34	32	14	7	1	22	11	33	2	89	41	56	32	6	92	80	64	63	57	49	82	55	147	134	184	170	81
ST4.03ch12	9100000	9200000	734	65	14	19	37	22	46	31	157	45	27	37	2	39	21	15	13	22	32	8	60	28	33	30	40	32	16	38	9	62	26	48	49	3	65	69	40	63	59	53	58	79	93	64	190	56	89
ST4.03ch12	9200000	9300000	539	76	35	11	4	15	20	25	53	9	22	33	8	3	2	9	3	22	25	26	25	32	2	4	9	21	1	4	3	127	12	60	24	4	128	66	26	63	30	45	79	35	156	75	89	116	56
ST4.03ch12	9300000	9400000	750	90	18	37	27	30	52	46	123	18	12	72	5	100	10	8	11	153	18	130	151	16	13	6	5	16	5	15	2	129	98	86	31	135	88	101	35	83	33	93	63	80	122	114	205	132	111
ST4.03ch12	9400000	9500000	1678	109	26	53	46	48	115	87	175	10	67	62	13	407	4	8	7	545	45	453	519	66	5	8	10	55	10	29	5	319	79	232	45	473	299	256	86	208	111	68	104	109	197	168	229	156	135
ST4.03ch12	9500000	9600000	311	26	6	5	4	2	21	12	115	21	18	27	6	9	9	6	1	7	7	11	36	11	2	4	13	7	4	8	0	30	5	30	13	5	36	46	19	21	32	28	68	59	50	46	69	37	28
ST4.03ch12	9600000	9700000	1149	446	10	32	20	31	28	32	147	16	39	186	19	11	11	15	2	30	90	25	76	78	61	4	38	26	2	28	2	311	13	219	39	17	314	251	130	327	100	93	334	86	538	546	180	351	102
ST4.03ch12	9700000	9800000	931	140	15	20	37	21	52	53	192	12	19	62	12	12	15	14	6	15	65	16	33	61	24	1	33	23	16	22	4	167	27	106	45	12	80	109	59	69	83	69	80	97	165	163	167	150	105
ST4.03ch12	9800000	9900000	1514	267	27	82	72	46	49	46	262	29	42	137	31	10	7	37	13	45	67	43	36	60	19	14	19	56	11	30	13	187	72	190	100	15	213	202	82	134	139	212	168	98	406	374	338	184	180
ST4.03ch12	9900000	10000000	1279	126	13	43	17	39	82	61	104	49	82	87	42	36	29	34	18	70	79	58	78	88	29	11	49	65	33	36	12	75	53	102	96	7	96	103	70	74	64	79	79	138	173	175	207	111	100
ST4.03ch12	10000000	10100000	1239	196	25	25	27	26	41	41	113	26	48	132	30	12	6	43	12	35	57	33	47	55	10	12	10	42	9	55	6	144	43	97	83	22	167	117	95	170	88	103	200	82	280	234	314	187	109
ST4.03ch12	10100000	10200000	1343	145	36	45	48	44	134	128	151	18	19	57	15	9	13	10	11	23	16	11	20	12	13	2	7	26	5	22	15	180	30	60	83	18	242	198	49	211	41	139	286	119	249	207	135	232	201
ST4.03ch12	10200000	10300000	1804	257	24	54	22	40	97	100	219	16	40	96	18	12	3	25	9	23	57	19	23	75	5	4	14	45	9	29	9	206	34	197	90	16	200	193	75	204	101	143	190	133	293	276	380	257	165
ST4.03ch12	10300000	10400000	3469	475	40	66	85	55	110	92	168	98	48	388	29	13	15	152	16	49	78	35	75	63	18	14	23	58	6	62	7	520	141	513	197	92	1366	519	249	1586	103	418	253	108	906	297	355	305	220
ST4.03ch12	10400000	10500000	3717	289	17	97	100	89	65	72	72	154	80	495	69	13	12	321	13	64	77	66	70	97	18	9	13	70	10	17	13	295	250	512	369	123	1535	359	254	1897	144	414	411	133	1103	447	261	301	215
ST4.03ch12	10500000	10600000	2803	225	27	163	66	80	165	171	135	25	30	122	27	9	9	51	20	31	45	26	40	42	16	11	15	46	5	32	10	366	55	281	114	25	944	145	156	1140	131	220	272	160	740	281	347	266	169
ST4.03ch12	10600000	10700000	2980	191	88	102	108	198	201	162	137	86	77	74	53	15	77	16	21	78	58	61	71	106	20	9	40	112	31	34	21	576	44	99	56	46	130	412	112	96	123	145	154	146	332	204	242	219	160
ST4.03ch12	10700000	10800000	1807	186	17	42	43	20	89	91	91	13	53	161	36	3	6	7	6	50	60	41	55	67	4	3	15	58	13	14	2	285	35	274	80	18	279	519	117	351	130	86	182	116	570	462	252	236	217
ST4.03ch12	10800000	10900000	2047	228	12	38	30	49	86	69	153	16	96	126	41	22	18	24	36	71	83	50	73	90	18	27	25	88	18	44	35	184	38	135	68	83	588	268	108	695	93	135	209	84	340	387	354	220	209
ST4.03ch12	10900000	11000000	2421	140	46	35	14	17	108	83	387	16	39	41	20	4	2	23	17	28	18	28	32	38	1	6	20	37	8	56	4	148	42	194	47	21	65	330	34	77	86	77	260	92	486	1366	373	356	246
ST4.03ch12	11000000	11100000	1899	86	11	12	14	23	74	74	78	11	15	106	8	1	10	10	7	14	17	17	60	33	4	9	7	9	4	13	2	49	9	168	64	13	38	138	37	48	61	56	102	103	315	581	143	70	73
ST4.03ch12	11100000	11200000	2921	363	47	33	43	53	92	98	154	20	18	448	6	5	8	60	13	20	114	17	93	77	47	6	61	25	12	44	11	450	74	530	122	18	557	255	165	688	59	207	301	109	466	1472	282	436	201
ST4.03ch12	11200000	11300000	3305	320	24	34	37	34	122	118	198	16	59	749	19	9	4	20	17	22	34	21	62	54	9	2	18	58	10	22	10	241	33	662	76	17	224	214	73	735	66	151	449	141	505	1492	212	205	193
ST4.03ch12	11300000	11400000	1978	139	38	24	53	61	129	107	138	28	51	51	10	9	14	12	11	48	60	41	57	58	12	24	39	39	21	18	13	373	51	58	193	17	80	126	55	100	146	59	199	155	429	171	184	485	174
ST4.03ch12	11400000	11500000	2110	178	14	55	82	72	48	53	148	38	57	212	25	32	21	28	26	38	53	42	49	49	23	27	27	68	19	46	18	203	31	182	125	38	101	141	56	258	84	139	174	101	366	289	108	157	111
ST4.03ch12	11500000	11600000	999	46	8	15	12	14	21	26	63	21	73	90	2	2	6	7	15	7	19	9	8	39	0	11	8	7	12	13	11	65	12	84	23	12	40	38	24	104	11	38	65	30	176	100	65	40	50
ST4.03ch12	11600000	11700000	3396	285	19	29	34	67	124	121	440	17	35	396	10	11	5	25	5	24	51	27	57	38	26	6	29	41	13	7	0	260	44	345	105	14	93	210	61	378	85	178	319	96	445	1183	412	403	238
ST4.03ch12	11700000	11800000	4567	398	73	32	33	32	376	381	358	11	34	647	17	5	5	14	9	25	29	25	17	25	7	6	16	38	6	19	5	391	44	630	161	23	126	647	82	557	137	457	366	214	1748	2428	380	733	594
ST4.03ch12	11800000	11900000	3369	395	49	33	30	77	109	124	312	57	61	382	20	18	25	52	23	42	120	46	44	37	18	9	15	54	28	32	6	271	170	306	157	38	291	440	172	344	172	281	241	90	742	691	411	415	334
ST4.03ch12	11900000	12000000	2434	335	52	62	41	73	78	85	236	23	54	214	26	4	6	60	11	27	48	44	54	74	5	20	9	66	7	16	11	272	69	243	100	24	229	240	117	185	141	340	206	91	461	406	347	234	221
ST4.03ch12	12000000	12100000	2826	182	93	112	82	37	279	268	174	61	62	80	43	13	11	12	11	53	99	63	82	73	14	7	27	80	30	31	11	215	20	171	98	43	189	204	129	98	52	95	158	221	276	331	273	218	204
ST4.03ch12	12100000	12200000	2491	310	17	13	17	23	51	61	147	64	28	251	8	49	45	14	10	42	35	46	45	53	28	38	36	25	5	87	2	138	42	281	54	41	72	318	86	173	88	51	100	96	608	243	176	145	132
ST4.03ch12	12200000	12300000	3730	1417	77	21	41	28	169	168	177	25	57	169	18	4	3	13	3	13	12	23	19	32	10	23	2	14	2	16	2	156	17	208	144	10	180	1325	80	258	147	49	374	144	2589	1329	242	303	233
ST4.03ch12	12300000	12400000	3080	1262	51	54	48	62	261	224	430	24	47	483	21	22	12	13	18	42	63	44	138	78	34	13	44	60	13	31	9	222	28	429	207	46	127	405	171	447	90	57	849	251	1448	667	510	926	544
ST4.03ch12	12400000	12500000	4018	844	64	34	57	65	300	276	384	17	110	433	48	12	19	17	27	41	111	56	102	131	44	20	41	110	14	42	27	191	53	303	158	47	137	1034	98	365	266	559	1050	125	1371	1058	476	615	496
ST4.03ch12	12500000	12600000	5072	667	39	46	46	69	223	213	179	32	89	1945	56	25	19	30	11	76	95	60	101	129	26	28	34	59	18	36	11	272	38	1571	139	35	1677	1293	128	1762	129	269	585	159	1924	1995	357	1408	253
ST4.03ch12	12600000	12700000	5103	329	48	171	95	150	301	283	119	100	49	1220	119	9	19	96	27	57	36	30	113	81	23	74	29	67	10	26	9	906	121	998	496	25	1244	807	250	1090	586	395	333	128	1351	941	173	1073	750
ST4.03ch12	12700000	12800000	4909	131	63	23	66	146	114	99	125	11	49	1257	15	5	5	13	9	39	63	27	22	49	6	13	9	40	9	25	11	2464	40	1140	314	19	2115	1367	70	943	638	100	227	133	913	1380	254	2182	1410
ST4.03ch12	12800000	12900000	2902	353	50	59	52	70	96	90	224	39	115	245	57	32	12	60	17	86	100	86	89	125	24	23	48	119	21	28	10	327	69	239	150	43	945	644	121	262	207	201	427	269	543	435	285	269	209
ST4.03ch12	12900000	13000000	2313	221	11	40	13	25	70	61	217	12	56	165	5	5	5	14	16	41	75	60	59	59	13	23	19	40	7	40	11	232	28	154	69	34	1278	914	100	160	192	105	219	143	320	323	245	235	109
ST4.03ch12	13000000	13100000	3151	308	23	61	25	102	205	196	154	25	29	304	10	25	8	15	20	16	29	36	18	15	18	12	35	54	9	34	10	332	22	214	84	24	2049	1440	105	276	135	128	404	185	618	391	149	328	162
ST4.03ch12	13100000	13200000	3278	519	41	56	60	57	144	144	257	18	112	1033	24	4	11	13	9	93	102	87	149	162	50	27	51	94	12	66	8	414	22	829	162	28	381	317	387	843	150	251	454	184	532	392	374	528	430
ST4.03ch12	13200000	13300000	3919	612	54	15	33	66	113	95	236	87	44	1801	31	22	17	42	50	19	55	74	113	87	11	21	39	62	19	26	27	599	41	1742	151	51	1703	1385	614	1345	125	168	778	233	2262	416	272	704	611
ST4.03ch12	13300000	13400000	1246	200	27	19	17	40	57	56	96	4	19	136	11	13	11	15	7	19	18	14	13	18	15	10	8	25	12	23	6	118	21	131	82	22	145	86	118	135	38	45	84	39	302	225	170	186	84
ST4.03ch12	13400000	13500000	1769	329	18	48	31	55	88	79	192	36	74	268	47	16	22	42	10	79	87	54	102	100	8	16	21	82	15	27	18	349	67	227	153	46	310	234	142	233	155	146	285	196	636	449	365	361	319
ST4.03ch12	13500000	13600000	2386	465	24	36	27	68	129	91	176	64	120	533	82	27	15	65	17	113	86	82	115	165	8	13	14	94	7	17	10	412	124	473	189	57	546	403	291	412	158	241	307	192	948	847	437	382	234
ST4.03ch12	13600000	13700000	4263	2200	188	87	118	138	494	517	437	49	63	1260	20	16	13	41	17	56	76	52	75	97	17	23	34	57	23	33	17	1395	62	942	339	49	1387	934	900	1403	497	516	1117	542	2989	2594	539	1061	375
ST4.03ch12	13700000	13800000	1238	293	34	33	23	43	44	54	88	18	65	166	44	19	1	33	17	44	41	49	56	81	19	2	18	77	23	10	7	211	40	142	93	21	190	107	86	195	57	127	184	97	449	269	224	178	118
ST4.03ch12	13800000	13900000	5231	2819	180	76	81	132	486	492	536	102	105	1367	72	26	12	45	20	70	107	73	77	124	31	7	45	127	47	32	7	1642	95	1152	349	94	1621	1238	1048	1677	519	577	1643	605	3743	3043	714	1446	634
ST4.03ch12	13900000	14000000	3363	1254	50	71	65	70	357	364	356	59	101	883	58	6	12	47	22	85	92	60	85	104	8	19	26	94	8	23	12	959	73	653	307	50	988	806	645	1019	273	294	931	397	1878	1679	587	1048	460
ST4.03ch12	14000000	14100000	3078	732	99	47	35	86	384	372	525	37	95	827	61	7	8	38	15	81	96	63	113	127	20	24	35	97	6	43	12	972	70	657	211	35	1051	839	670	980	400	436	974	165	1869	1586	693	619	309
ST4.03ch12	14100000	14200000	3826	1464	122	95	123	147	556	574	506	59	39	1413	22	18	16	20	20	52	61	30	50	91	24	9	52	67	23	36	18	1640	77	1004	378	70	1682	1236	470	1605	421	543	1577	146	2842	2424	607	909	264
ST4.03ch12	14200000	14300000	7030	4149	116	136	129	123	413	394	273	50	78	2658	42	28	22	52	27	65	40	59	65	76	37	19	31	90	32	26	15	2910	121	2082	927	83	3157	2140	1614	3089	256	736	2875	363	5645	4517	428	2448	563
ST4.03ch12	14300000	14400000	5237	2705	74	56	70	129	197	179	350	76	100	1180	54	18	12	37	15	93	81	66	81	106	20	9	24	105	15	30	15	1365	136	922	463	85	1388	1111	712	1354	246	565	1116	349	3809	3167	483	946	440
ST4.03ch12	14400000	14500000	2378	982	35	49	42	72	54	56	128	67	78	377	42	27	32	36	9	65	72	54	52	88	44	16	37	96	18	19	6	554	69	335	96	40	503	380	300	491	121	160	621	250	1324	1064	342	588	220
ST4.03ch12	14500000	14600000	1317	204	40	61	45	50	42	38	93	20	108	157	70	9	17	48	6	60	71	61	74	121	16	3	27	113	23	4	6	233	64	189	97	22	232	172	85	209	106	101	193	100	367	282	319	170	199
ST4.03ch12	14600000	14700000	3493	1753	66	42	44	69	263	233	354	52	107	1101	35	16	7	52	35	72	105	69	103	106	9	24	37	108	35	8	6	1299	65	840	225	57	1280	985	830	1308	245	233	1285	261	2414	1874	456	1004	391
ST4.03ch12	14700000	14800000	2695	724	32	42	20	70	176	158	181	60	193	463	128	37	13	69	14	141	130	109	170	180	10	33	22	181	32	20	3	587	116	421	177	71	656	521	317	557	152	279	600	226	1305	1164	316	571	347
ST4.03ch12	14800000	14900000	5943	2546	135	125	100	131	633	638	456	51	94	1905	73	10	3	54	40	74	106	62	99	120	11	40	23	90	11	35	8	2131	62	1560	545	64	2154	1618	1379	2104	601	389	2530	955	4410	3794	613	2288	582
ST4.03ch12	14900000	15000000	4805	2275	137	107	86	103	468	450	446	129	95	1751	71	13	56	39	13	77	71	61	75	84	23	6	18	105	10	37	8	1927	79	1237	421	49	1976	1395	1065	1781	398	440	1648	498	3292	2615	631	1572	686
ST4.03ch12	15000000	15100000	2228	808	30	68	46	50	113	100	91	41	76	230	60	11	11	25	15	74	80	60	74	105	16	5	29	90	14	18	7	304	57	198	112	41	242	217	318	495	173	186	485	194	1242	977	284	253	233
ST4.03ch12	15100000	15200000	4372	2223	86	56	72	81	408	409	403	57	38	1708	27	33	7	21	10	35	58	24	50	33	28	20	12	50	10	32	9	1868	98	1386	288	91	2064	1490	1284	1969	483	159	1596	261	3506	2807	534	1513	448
ST4.03ch12	15200000	15300000	1737	340	18	47	53	58	31	32	74	29	114	253	93	6	9	53	8	88	94	82	86	109	12	17	23	117	20	15	9	224	76	204	120	32	258	192	95	211	93	156	234	135	511	460	337	293	210
ST4.03ch12	15300000	15400000	1380	316	32	46	29	71	36	44	69	40	124	162	97	6	30	23	25	114	137	85	173	168	52	8	84	114	18	76	14	242	37	134	79	4	240	128	143	242	74	125	224	119	445	363	300	256	191
ST4.03ch12	15400000	15500000	2263	752	11	37	34	59	85	65	139	69	132	342	91	15	6	48	22	81	129	88	102	151	7	8	29	114	17	17	18	403	85	295	120	48	315	278	122	321	86	159	280	187	1035	846	254	291	262
ST4.03ch12	15500000	15600000	3040	1257	112	86	58	69	106	121	211	67	104	660	95	7	12	107	20	103	90	84	98	127	12	14	25	123	33	28	12	689	128	392	165	77	635	555	222	709	91	311	412	308	1734	1430	401	393	310
ST4.03ch12	15600000	15700000	7914	4923	399	253	168	118	917	908	276	101	106	2232	66	15	8	30	16	78	92	87	109	166	19	6	36	114	18	19	10	2356	117	1800	430	100	2535	1882	2216	2605	1198	1023	2952	1265	6229	5006	662	2967	990
ST4.03ch12	15700000	15800000	2258	380	25	48	52	64	65	49	266	50	131	272	112	40	13	95	27	111	113	79	134	143	36	17	59	164	44	37	19	359	117	291	144	56	295	313	170	253	135	288	280	179	535	493	536	223	277
ST4.03ch12	15800000	15900000	1574	323	34	36	35	59	73	57	188	39	124	238	85	8	10	52	8	91	104	79	77	121	13	12	23	91	16	19	5	251	60	261	126	15	318	221	151	241	106	177	199	116	490	399	310	231	144
ST4.03ch12	15900000	16000000	728	174	19	21	17	27	36	31	42	13	48	93	31	13	18	28	7	34	52	26	24	46	12	7	10	63	14	6	7	108	22	79	35	8	91	100	74	73	53	75	104	31	262	201	150	86	66
ST4.03ch12	16000000	16100000	1675	295	35	39	36	41	64	28	110	48	122	240	32	17	16	68	6	95	104	53	80	118	4	13	21	114	7	19	4	207	67	208	101	28	204	168	87	146	94	147	184	68	470	365	316	233	182
ST4.03ch12	16100000	16200000	2992	1261	65	31	35	48	207	219	326	51	54	758	33	10	20	24	28	41	76	34	45	59	7	13	17	55	14	29	16	797	57	682	211	49	914	657	561	843	260	160	784	283	1884	1447	433	788	352
ST4.03ch12	16200000	16300000	2040	788	49	34	39	68	131	97	214	42	88	448	33	8	15	12	25	78	81	51	50	93	9	8	43	105	37	25	31	472	62	360	118	28	507	495	415	511	120	189	449	209	1100	822	310	486	142
ST4.03ch12	16300000	16400000	3782	2017	52	114	105	115	274	275	380	68	114	1272	70	8	18	28	20	73	99	82	96	101	24	14	29	108	28	44	22	1527	65	1007	285	55	1439	1134	1057	1521	404	327	1488	415	2723	2401	461	1258	386
ST4.03ch12	16400000	16500000	1749	468	37	67	39	65	57	53	74	35	96	261	54	12	9	37	14	83	72	45	48	103	9	4	19	64	15	21	6	361	71	322	110	36	341	299	169	316	183	126	318	137	707	590	296	314	176
ST4.03ch12	16500000	16600000	1500	487	52	39	50	67	40	49	57	25	62	156	29	9	8	34	9	58	64	43	55	68	11	4	10	54	15	11	7	201	37	150	75	18	227	178	228	162	89	73	255	161	670	597	160	341	132
ST4.03ch12	16600000	16700000	1823	387	39	21	30	62	40	49	86	40	81	196	54	25	24	55	17	64	68	81	51	102	12	13	35	96	14	9	16	202	73	152	82	23	200	185	160	202	56	186	144	152	556	493	278	215	148
ST4.03ch12	16700000	16800000	1320	253	53	32	19	46	63	68	89	21	90	199	42	2	7	22	18	58	93	72	75	99	9	8	28	105	12	13	13	269	33	213	84	33	260	224	136	191	97	115	205	103	440	368	230	234	124
ST4.03ch12	16800000	16900000	1307	430	28	69	53	59	40	32	53	23	41	167	21	4	4	25	8	35	27	41	42	55	17	4	22	43	19	20	0	295	65	175	119	36	261	180	138	212	85	121	99	131	531	456	183	272	100
ST4.03ch12	16900000	17000000	1359	380	37	81	31	51	48	51	92	32	52	187	55	13	18	30	2	38	44	34	37	63	15	6	20	58	10	8	6	252	29	185	108	19	278	204	174	282	80	133	200	121	493	447	297	307	193
ST4.03ch12	17000000	17100000	1321	259	34	30	13	24	45	31	104	14	52	105	26	15	18	37	11	53	76	35	43	72	28	7	23	49	18	23	8	201	49	142	75	33	126	110	131	83	59	78	107	98	349	279	238	224	126
ST4.03ch12	17100000	17200000	1502	316	17	37	14	41	84	62	130	46	110	129	62	8	16	31	14	79	101	80	92	113	9	8	45	98	23	22	6	226	55	170	84	35	157	145	120	162	101	92	162	106	467	419	226	202	146
ST4.03ch12	17200000	17300000	1387	317	33	28	31	43	46	64	92	29	67	182	19	17	27	26	20	48	62	45	68	59	23	5	28	85	6	15	3	288	32	209	107	40	281	227	212	199	96	129	148	141	458	370	237	245	182
ST4.03ch12	17300000	17400000	1663	325	42	25	18	29	80	58	142	27	89	213	63	22	19	68	17	66	81	62	78	100	23	16	16	74	20	18	1	279	75	184	119	28	213	154	119	168	131	72	160	75	530	399	279	243	193
ST4.03ch12	17400000	17500000	1297	277	38	31	13	39	34	23	67	38	80	95	45	2	13	34	12	57	71	47	79	100	3	3	12	114	14	11	7	204	37	126	57	39	170	144	108	132	73	109	115	105	399	309	221	161	93
ST4.03ch12	17500000	17600000	1156	269	73	30	29	34	36	30	92	23	41	133	41	10	1	38	7	29	50	47	42	69	5	4	10	57	12	21	1	140	39	120	94	32	159	123	158	125	83	80	191	117	374	306	233	219	125
ST4.03ch12	17600000	17700000	1324	299	53	53	61	33	48	50	114	54	92	159	22	27	10	31	17	71	77	67	75	73	8	10	13	77	13	21	9	212	67	146	105	34	208	159	111	176	86	92	216	91	527	368	265	231	162
ST4.03ch12	17700000	17800000	1576	300	34	26	30	56	39	46	103	26	100	194	54	37	20	50	15	83	87	71	91	98	24	15	39	132	34	21	6	274	67	247	86	46	264	191	156	210	136	131	192	131	420	443	298	200	184
ST4.03ch12	17800000	17900000	1466	251	44	29	39	61	46	54	90	26	124	122	79	13	16	38	14	78	81	84	88	103	13	4	32	97	20	5	4	163	76	137	139	20	184	188	135	136	67	166	189	117	375	357	284	268	170
ST4.03ch12	17900000	18000000	1540	311	54	29	18	51	51	70	115	53	85	217	52	23	25	41	17	74	51	39	83	91	18	4	32	86	30	26	13	209	56	194	97	43	173	166	125	195	122	157	192	106	479	430	308	208	203
ST4.03ch12	18000000	18100000	1985	702	101	66	70	61	260	256	152	47	67	457	35	11	11	36	11	60	74	45	75	75	16	1	13	78	10	13	5	500	79	452	181	40	559	493	112	487	194	230	229	131	934	756	405	415	308
ST4.03ch12	18100000	18200000	1801	435	20	31	37	26	74	75	158	102	59	333	90	37	21	42	12	60	103	49	44	88	29	11	42	96	7	15	17	314	72	307	137	49	363	315	205	279	113	216	242	141	626	645	277	364	230
ST4.03ch12	18200000	18300000	5435	2628	90	411	206	296	784	778	898	33	48	1204	41	6	10	21	22	42	121	41	129	115	78	8	93	63	16	71	9	1615	47	902	238	20	1734	1356	1274	1643	699	663	1404	787	4060	3174	919	1766	891
ST4.03ch12	18300000	18400000	3528	922	55	93	66	105	191	171	148	43	107	523	19	6	4	56	13	84	97	83	68	128	14	15	36	82	17	25	20	771	89	476	197	40	872	617	488	787	312	274	821	279	2172	1745	428	732	235
ST4.03ch12	18400000	18500000	4931	2990	101	95	43	46	729	740	65	77	92	1846	56	10	14	45	13	68	90	78	121	113	27	6	25	81	23	51	6	1919	124	1435	132	80	2038	1265	1176	1958	762	90	183	1128	3959	2834	223	181	133
ST4.03ch12	18500000	18600000	1665	339	27	35	30	37	76	70	108	35	79	228	60	4	11	69	12	48	73	47	59	56	9	11	11	83	7	16	4	255	98	205	124	25	292	171	146	211	91	121	196	131	470	366	499	265	173
ST4.03ch12	18600000	18700000	1688	375	26	37	40	43	61	49	143	26	99	309	48	11	10	68	20	86	50	65	71	127	6	11	19	80	14	22	7	304	95	272	144	39	322	208	201	246	86	148	251	116	601	449	269	300	174
ST4.03ch12	18700000	18800000	3070	1477	36	86	26	75	155	148	276	55	58	974	39	9	8	29	11	40	38	46	58	38	3	5	10	63	6	14	8	1117	52	779	111	51	1180	870	781	1093	115	459	1186	158	2018	1496	402	781	163
ST4.03ch12	18800000	18900000	2578	518	24	36	20	46	108	105	203	37	158	253	91	8	20	29	15	115	105	95	108	211	18	13	34	101	24	34	6	391	76	301	116	48	386	263	194	319	166	170	267	196	884	741	427	360	276
ST4.03ch12	18900000	19000000	5797	3076	107	187	194	201	515	521	524	72	60	1569	39	26	32	33	8	41	78	38	56	76	19	43	26	86	14	27	13	1788	73	1163	268	46	1870	1375	1411	1774	559	572	2155	583	4257	3399	756	1972	494
ST4.03ch12	19000000	19100000	3451	1328	33	44	60	67	165	162	211	72	79	711	66	21	7	59	26	62	90	67	80	112	18	15	32	85	20	20	14	748	119	523	133	88	891	713	472	729	199	306	753	275	1731	1415	351	598	258
ST4.03ch12	19100000	19200000	4738	2441	100	63	92	66	444	447	350	58	72	1227	56	8	8	44	26	45	100	51	70	104	6	7	17	89	16	28	23	1456	63	952	391	72	1483	1125	700	1384	478	513	1019	531	3256	2676	571	1117	595
ST4.03ch12	19200000	19300000	2808	530	33	42	36	84	116	92	192	86	48	339	40	9	21	54	21	117	144	83	122	117	15	34	26	75	8	49	11	501	102	460	144	85	458	433	355	388	198	294	460	264	846	756	531	452	320
ST4.03ch12	19300000	19400000	2235	1145	122	175	51	159	295	282	320	26	73	210	41	7	21	52	14	44	74	32	59	74	16	15	17	47	9	31	4	303	55	253	73	37	278	191	637	746	469	322	786	89	1468	1316	392	773	317
ST4.03ch12	19400000	19500000	1237	432	26	31	28	9	94	96	81	21	42	337	12	15	3	35	10	33	38	16	37	43	10	8	11	48	12	16	6	349	41	259	79	15	352	260	191	383	94	122	305	90	540	452	233	296	154
ST4.03ch12	19500000	19600000	7293	4073	110	185	69	239	931	915	1207	48	50	2406	40	21	18	25	11	61	71	28	67	90	48	12	64	80	30	53	9	2662	84	2072	133	52	2745	1979	660	2785	494	522	2185	874	5342	4788	1335	2447	1051
ST4.03ch12	19600000	19700000	3924	2370	18	77	37	41	471	468	543	17	106	1273	59	3	5	30	15	87	108	56	81	111	10	12	17	96	10	22	11	1436	44	1050	70	37	1489	972	939	1578	387	497	1415	88	2875	2444	640	1512	262
ST4.03ch12	19700000	19800000	2764	829	35	40	29	68	210	188	179	25	126	511	74	10	19	30	16	109	133	96	140	144	10	27	26	116	16	32	12	727	36	491	86	44	672	499	575	571	99	276	736	235	1513	1239	340	835	290
ST4.03ch12	19800000	19900000	5701	3630	70	123	47	138	164	165	150	67	55	2097	25	22	9	30	14	39	51	32	46	75	10	12	27	62	17	25	7	2250	84	1474	503	73	2457	1849	1953	2314	132	1042	2317	161	4558	3647	308	2086	202
ST4.03ch12	19900000	20000000	1903	1037	53	23	19	61	145	141	75	49	31	539	13	4	19	19	4	40	28	33	47	28	7	9	23	47	11	9	3	632	54	480	114	26	647	476	585	675	190	96	635	332	1246	1072	183	706	220
ST4.03ch12	20000000	20100000	2250	848	50	44	48	48	128	114	106	39	87	562	41	8	13	40	8	64	58	48	60	75	3	12	8	67	7	20	2	617	85	509	115	15	613	409	486	589	166	120	501	277	1213	1073	351	483	254
ST4.03ch12	20100000	20200000	2645	1288	98	24	31	54	199	212	72	10	77	776	38	3	5	16	7	64	91	49	61	91	4	11	8	75	14	23	4	1060	41	721	62	32	1005	809	673	1036	255	114	599	416	1650	1192	187	716	367
ST4.03ch12	20200000	20300000	661	194	5	3	4	2	9	6	37	2	22	83	15	13	4	7	8	41	32	21	36	45	10	0	26	18	8	26	3	116	18	72	8	8	96	79	68	75	29	19	45	30	182	208	119	84	48
ST4.03ch12	20300000	20400000	1803	363	37	34	18	31	88	90	158	23	87	338	28	26	24	69	44	55	67	57	74	100	19	42	43	84	27	27	32	427	47	268	62	54	453	380	216	341	100	144	354	120	520	423	355	341	210
ST4.03ch12	20400000	20500000	1881	255	58	29	21	50	121	100	238	18	142	483	30	23	35	47	41	18	67	31	35	136	21	89	12	54	16	102	33	488	56	432	89	26	657	460	135	341	130	148	230	141	431	332	371	367	289
ST4.03ch12	20500000	20600000	2029	205	11	58	43	25	77	65	211	27	112	326	32	34	25	48	25	91	78	78	77	116	36	34	30	144	46	72	24	323	73	314	113	25	510	395	214	245	97	180	300	102	327	317	358	287	132
ST4.03ch12	20600000	20700000	2290	448	30	71	58	54	42	61	237	22	81	442	30	15	7	26	15	67	62	45	52	69	10	22	12	71	15	43	7	490	32	360	75	63	598	462	207	370	136	130	332	175	608	486	475	323	235
ST4.03ch12	20700000	20800000	1727	91	18	58	55	55	126	107	204	19	44	139	18	1	4	2	4	53	60	47	63	62	15	4	11	44	1	37	1	156	21	105	79	19	142	137	79	89	38	150	108	61	158	921	296	237	275
ST4.03ch12	20800000	20900000	7122	620	58	138	111	78	602	617	423	196	95	436	64	21	24	53	25	79	97	68	95	132	19	38	20	97	10	68	15	502	224	264	426	186	657	545	657	281	216	284	286	273	850	4669	632	385	415
ST4.03ch12	20900000	21000000	5390	1515	36	82	57	83	432	424	429	94	64	221	37	14	14	19	17	56	88	34	75	106	19	17	35	79	19	46	10	1037	98	185	234	91	878	659	1023	180	282	267	693	239	1201	2995	487	558	466
ST4.03ch12	21000000	21100000	5058	1313	92	99	72	109	152	126	322	48	66	341	16	11	4	88	21	39	67	33	68	72	22	14	35	53	4	34	18	865	134	330	240	75	419	315	830	284	275	255	914	440	690	2799	476	651	382
ST4.03ch12	21100000	21200000	825	252	5	17	13	19	59	76	88	7	26	172	22	15	12	7	9	24	27	17	35	40	5	6	8	38	10	19	4	209	25	120	41	13	187	189	122	189	64	65	149	58	409	316	151	155	107
ST4.03ch12	21200000	21300000	1874	284	31	18	14	23	65	50	143	47	129	103	49	19	9	22	27	115	110	90	84	124	11	13	31	89	26	20	26	316	68	87	96	47	535	439	186	108	62	86	186	81	734	875	218	298	159
ST4.03ch12	21300000	21400000	1345	247	32	29	33	31	45	26	232	48	109	228	44	12	7	32	9	53	86	35	106	140	44	65	62	58	17	111	18	285	54	205	118	71	274	210	194	243	71	79	148	66	340	345	315	277	185
ST4.03ch12	21400000	21500000	1464	281	64	51	38	34	42	44	198	11	111	165	23	10	8	10	5	42	39	31	62	107	10	62	21	56	13	75	8	278	50	210	91	32	242	199	142	171	91	120	168	121	386	308	409	284	191
ST4.03ch12	21500000	21600000	1481	186	38	39	24	34	64	69	282	17	82	134	28	6	7	24	4	40	44	25	40	90	6	32	14	47	7	44	6	177	51	187	103	22	167	147	78	148	65	101	171	129	315	292	433	204	155
ST4.03ch12	21600000	21700000	689	155	26	31	29	38	38	29	86	10	24	102	24	2	2	7	6	29	20	26	22	34	1	5	3	17	3	7	6	111	24	98	41	17	122	100	71	87	99	72	118	88	228	215	167	94	99
ST4.03ch12	21700000	21800000	1229	263	40	23	41	30	91	78	186	29	65	111	19	26	24	14	22	28	64	17	39	98	34	39	30	48	14	73	21	188	44	132	78	18	208	173	136	123	85	108	176	118	340	255	202	174	146
ST4.03ch12	21800000	21900000	1493	314	81	46	53	53	73	82	100	45	193	157	123	13	20	35	13	152	115	128	135	183	14	25	25	178	24	63	11	266	69	191	111	35	247	185	127	200	77	134	204	116	405	298	219	236	213
ST4.03ch12	21900000	22000000	1406	266	60	44	34	35	65	67	136	29	155	168	37	16	2	54	8	82	55	58	102	165	26	71	31	104	13	64	8	318	65	225	139	25	275	272	177	227	70	136	224	81	410	312	311	235	119
ST4.03ch12	22000000	22100000	1713	300	33	52	46	65	94	78	195	71	90	170	37	15	26	42	10	60	140	34	166	203	57	52	69	74	12	75	11	335	120	291	103	37	284	284	200	270	104	95	249	166	425	307	312	331	240
ST4.03ch12	22100000	22200000	1959	571	46	62	44	83	103	96	201	47	108	362	36	20	19	42	37	50	81	51	76	125	15	69	22	62	11	71	21	478	47	378	99	52	578	432	255	469	136	170	321	189	829	679	328	355	204
ST4.03ch12	22200000	22300000	1339	243	27	37	33	38	82	61	234	23	108	156	11	8	6	25	14	39	45	25	42	124	11	82	18	40	7	83	7	307	32	143	54	17	328	282	160	282	69	83	214	91	405	296	363	231	165
ST4.03ch12	22300000	22400000	1332	245	39	37	60	41	67	41	219	23	159	200	68	18	7	22	36	102	126	73	112	183	32	41	51	112	7	82	29	196	54	159	76	12	252	158	109	193	70	78	104	90	342	283	354	180	178
ST4.03ch12	22400000	22500000	1655	337	46	56	44	45	98	72	115	25	123	239	66	13	5	60	19	89	110	92	106	124	9	13	22	116	12	23	10	330	62	268	122	41	309	264	127	228	132	141	270	159	606	451	284	284	201
ST4.03ch12	22500000	22600000	1876	319	71	64	58	87	69	72	191	58	165	299	77	15	24	71	18	95	114	80	107	163	8	63	19	124	28	76	14	487	66	415	186	50	366	263	194	257	146	216	254	209	535	471	311	305	191
ST4.03ch12	22600000	22700000	1534	315	25	30	43	31	43	25	269	30	74	212	38	17	22	13	9	65	71	55	62	94	11	26	23	62	9	29	6	305	36	192	103	22	311	263	142	195	128	107	158	99	440	343	436	262	197
ST4.03ch12	22700000	22800000	1234	218	24	47	29	30	36	28	182	29	58	120	9	15	8	13	4	58	47	38	59	63	12	9	17	66	13	25	1	218	24	136	61	31	171	134	91	141	94	80	150	71	391	384	347	138	168
ST4.03ch12	22800000	22900000	1930	404	77	56	61	59	69	69	328	27	48	199	12	26	12	36	19	63	68	34	75	83	21	12	35	82	22	30	11	261	52	216	140	38	303	236	145	238	130	124	267	121	495	387	585	278	311
ST4.03ch12	22900000	23000000	3395	890	71	56	56	40	167	181	302	69	89	553	19	7	21	25	16	51	50	25	58	86	19	29	19	54	22	83	20	758	81	457	125	62	1212	946	510	459	120	144	557	136	1510	1385	504	483	251
ST4.03ch12	23000000	23100000	1906	550	43	53	33	78	72	52	121	32	133	376	45	34	15	38	30	75	77	65	54	129	16	75	41	72	17	54	21	468	45	306	133	55	480	367	253	494	101	158	324	84	829	617	252	365	139
ST4.03ch12	23100000	23200000	3527	1369	129	110	87	149	129	122	141	50	105	868	88	7	6	54	14	69	112	88	97	126	20	15	26	128	12	52	14	980	79	689	199	43	1039	761	416	1000	161	150	817	179	1892	1426	473	776	311
ST4.03ch12	23200000	23300000	2484	739	15	99	67	63	124	85	136	50	174	363	113	21	25	67	22	142	177	93	190	197	45	12	46	192	18	58	5	407	125	374	190	28	432	320	311	385	186	251	534	196	1094	815	365	463	215
ST4.03ch12	23300000	23400000	1520	350	27	37	46	55	72	63	110	32	45	286	28	11	15	53	15	34	55	38	47	65	10	17	23	61	9	12	3	290	78	285	127	27	293	224	165	208	106	223	238	122	524	395	253	278	177
ST4.03ch12	23400000	23500000	960	238	9	26	17	31	21	20	35	10	76	151	47	3	8	44	8	61	72	55	65	86	10	5	12	80	7	12	3	200	43	169	66	25	169	103	91	110	62	99	109	42	351	280	162	94	73
ST4.03ch12	23500000	23600000	1894	690	47	64	41	53	121	96	89	38	157	501	132	36	21	35	12	114	99	84	116	168	20	21	42	204	37	20	1	516	85	453	129	25	538	403	341	499	103	223	498	126	887	657	308	435	211
ST4.03ch12	23600000	23700000	3318	1352	73	53	35	81	185	206	294	24	42	1123	27	26	32	37	21	33	58	34	57	65	18	13	34	58	12	19	16	1245	41	800	224	44	1313	878	757	1199	272	152	1076	237	2200	1741	325	1004	306
ST4.03ch12	23700000	23800000	728	54	0	10	10	22	10	7	37	4	5	36	10	10	4	5	1	11	25	3	18	24	2	7	1	5	3	11	0	37	18	35	21	19	34	27	10	18	34	90	38	16	61	75	242	34	34
ST4.03ch12	23800000	23900000	2491	764	16	66	69	47	89	34	142	47	76	347	53	79	5	82	12	64	106	30	132	138	7	94	14	95	9	43	8	287	128	220	176	50	262	259	289	210	120	274	204	175	1099	972	568	229	186
ST4.03ch12	23900000	24000000	1699	311	44	37	49	91	195	38	120	54	152	304	93	94	18	164	14	100	157	119	234	163	11	129	23	136	11	36	12	258	191	153	135	40	216	249	155	180	129	206	239	85	413	338	707	185	160
ST4.03ch12	24000000	24100000	1544	367	22	27	29	46	75	43	106	30	116	244	92	46	20	94	8	103	101	76	124	137	7	46	8	109	6	23	6	196	113	142	163	36	233	158	111	183	102	120	175	96	493	309	328	215	153
ST4.03ch12	24100000	24200000	2910	992	10	54	66	113	79	88	135	23	201	614	94	18	19	60	18	150	193	163	142	226	11	20	27	158	23	25	10	672	69	485	165	26	706	545	365	670	257	193	679	166	1388	1107	467	645	228
ST4.03ch12	24200000	24300000	1644	434	20	46	38	54	64	61	130	32	51	193	38	10	6	33	11	61	57	49	49	79	22	5	22	65	15	44	9	224	53	179	95	19	269	193	191	241	121	121	270	90	620	442	386	309	142
ST4.03ch12	24300000	24400000	2046	678	52	71	64	56	151	108	126	22	145	473	102	21	21	42	15	120	128	114	148	157	20	29	33	165	25	29	5	542	92	408	153	30	565	427	245	461	181	200	436	178	913	678	353	437	208
ST4.03ch12	24400000	24500000	2218	906	69	46	56	96	261	270	169	38	112	560	77	29	16	38	11	81	117	49	74	123	7	19	23	94	13	24	6	603	54	503	141	64	643	392	419	551	123	140	183	211	1320	1026	355	559	130
ST4.03ch12	24500000	24600000	5035	2694	37	53	145	183	1142	1108	334	20	55	1502	32	5	3	32	26	44	30	19	55	74	13	7	29	44	6	18	18	1755	64	1221	352	40	1883	1402	1549	1845	227	296	1306	509	3958	3009	509	1721	172
ST4.03ch12	24600000	24700000	5881	3034	51	74	94	136	386	386	315	115	119	1915	56	15	14	25	17	80	96	84	98	105	21	17	20	85	5	31	7	2286	124	1618	361	111	2389	1778	640	2335	531	626	1637	819	4441	3732	469	1115	495
ST4.03ch12	24700000	24800000	3071	1669	67	47	39	72	95	95	165	51	46	840	35	2	5	19	10	49	56	40	66	80	23	3	35	55	7	21	9	1011	63	714	164	55	1034	802	196	991	161	198	452	239	2291	1906	211	557	300
ST4.03ch12	24800000	24900000	4118	1917	62	58	62	69	85	85	225	62	60	981	48	12	13	53	19	64	78	51	52	86	13	7	26	65	11	18	8	1255	78	877	248	62	1315	882	304	1211	219	312	573	248	2655	2147	467	690	227
ST4.03ch12	24900000	25000000	3017	1123	23	78	46	74	170	170	217	54	72	799	33	18	31	36	16	37	61	35	68	75	26	7	19	69	14	45	11	854	86	654	250	68	1012	660	392	957	149	295	588	297	1737	1497	330	581	288
ST4.03ch12	25000000	25100000	3919	1827	65	38	55	70	273	269	324	48	61	781	43	28	7	48	11	60	143	23	128	120	54	9	109	87	5	54	5	989	66	715	205	50	961	700	695	988	385	472	940	343	2657	2084	478	954	369
ST4.03ch12	25100000	25200000	3749	1639	35	61	54	127	249	244	276	54	70	943	23	11	13	31	21	55	43	30	76	105	21	8	36	57	12	35	14	1021	63	758	276	82	1266	893	372	1193	227	461	745	416	2455	2006	454	835	408
ST4.03ch12	25200000	25300000	3277	1230	53	62	61	89	129	136	174	45	137	718	84	17	12	42	23	87	126	81	109	135	14	21	35	98	28	24	24	811	51	549	246	35	828	613	339	861	263	309	641	290	1767	1447	375	692	270
ST4.03ch12	25300000	25400000	3083	1357	37	40	37	78	174	167	222	70	51	795	24	18	3	26	20	64	46	31	54	63	3	4	31	44	7	30	12	971	86	685	299	72	954	799	375	950	247	386	804	342	1922	1772	354	717	290
ST4.03ch12	25400000	25500000	5393	1684	73	40	124	86	406	389	613	59	90	2617	55	12	9	49	21	67	69	72	59	88	9	6	12	79	10	17	9	2402	89	2292	238	65	3193	2404	655	3043	560	396	778	568	1836	1744	575	1096	651
ST4.03ch12	25500000	25600000	2578	721	55	31	44	49	213	201	325	25	73	754	58	6	9	23	16	73	43	67	72	75	10	8	14	62	9	21	9	803	42	597	132	44	897	690	288	759	219	261	518	236	974	657	569	653	268
ST4.03ch12	25600000	25700000	2453	707	27	56	27	52	262	266	216	19	50	506	38	20	9	27	4	48	41	37	56	61	39	21	26	46	20	36	6	716	33	493	170	24	694	515	246	566	189	228	311	271	1476	1255	335	787	258
ST4.03ch12	25700000	25800000	1862	800	50	150	148	68	276	243	178	43	59	654	52	7	9	61	8	43	53	45	55	63	7	20	13	56	5	3	11	720	91	503	202	26	750	606	462	714	204	203	644	284	1030	974	276	725	313
ST4.03ch12	25800000	25900000	3656	1727	133	116	104	112	501	512	267	28	91	930	48	8	6	56	9	81	98	55	77	105	14	20	16	91	22	27	1	1039	64	756	155	38	1136	894	847	1021	380	360	1257	499	2361	2038	332	1203	281
ST4.03ch12	25900000	26000000	5745	3770	154	164	107	179	1263	1246	372	32	25	2848	11	1	10	20	40	26	31	24	25	64	4	3	37	52	39	20	42	2809	15	1584	199	54	2893	2282	2285	2718	745	681	3190	750	5046	4312	373	2539	426
ST4.03ch12	26000000	26100000	278	89	6	6	9	10	28	22	10	2	18	57	17	0	0	1	1	20	25	18	24	30	0	0	0	10	0	2	1	78	4	39	6	3	52	48	42	56	21	20	48	36	140	70	17	58	9
ST4.03ch12	26100000	26200000	2673	1409	45	34	24	161	606	597	235	28	40	904	18	7	9	19	12	32	41	14	46	50	8	8	22	40	8	16	7	965	33	764	247	12	998	869	906	1065	386	353	1154	342	1846	1444	353	1108	333
ST4.03ch12	26200000	26300000	4557	2576	108	84	180	193	837	828	339	26	55	1424	23	5	9	21	9	40	68	41	64	86	27	3	25	88	7	44	6	1581	37	1134	91	26	1689	1222	1261	1555	501	553	1746	428	3486	2740	441	1653	425
ST4.03ch12	26300000	26400000	5247	1999	54	45	129	148	768	751	444	87	167	1400	126	8	20	42	14	157	139	139	148	190	7	5	14	165	6	18	2	1499	72	1024	122	38	1564	1013	1034	1353	571	478	1689	525	3437	2595	693	1584	487
ST4.03ch12	26400000	26500000	3421	1569	69	76	113	80	383	380	190	84	55	899	57	16	23	20	13	69	74	45	65	83	9	32	13	61	7	39	7	1029	63	743	264	60	1026	757	903	1159	233	357	917	257	1950	1486	410	992	304
ST4.03ch12	26500000	26600000	3555	1623	86	76	94	82	460	453	232	51	82	607	35	8	15	42	8	63	77	38	70	78	7	10	12	86	7	19	4	885	47	719	306	30	975	882	675	833	150	292	553	322	2192	1770	385	776	297
ST4.03ch12	26600000	26700000	2064	556	34	56	65	62	266	227	112	24	80	218	50	6	9	53	10	38	125	58	71	103	19	16	21	76	7	34	8	360	53	313	262	34	406	290	375	373	159	222	458	129	734	594	310	238	198
ST4.03ch12	26700000	26800000	1320	285	31	30	14	49	141	129	82	17	65	118	49	14	8	32	5	58	64	46	44	90	18	3	18	54	12	25	5	300	35	249	90	18	278	233	229	266	87	122	282	82	369	346	202	138	167
ST4.03ch12	26800000	26900000	3062	784	80	56	78	218	825	804	183	12	63	380	34	6	10	11	17	62	92	56	49	113	23	15	13	84	6	23	7	613	25	490	426	16	525	552	966	796	420	429	1328	443	1576	1056	335	419	217
ST4.03ch12	26900000	27000000	1667	472	27	21	31	39	295	299	146	19	64	149	39	6	12	17	24	67	77	60	78	108	38	13	38	87	13	52	4	492	32	371	129	25	535	392	462	517	129	147	515	110	616	606	185	212	153
ST4.03ch12	27000000	27100000	1949	508	47	54	45	41	381	405	72	37	70	110	45	11	13	25	5	53	67	41	74	63	15	3	16	70	8	35	2	210	41	186	104	24	197	197	250	279	196	108	528	188	430	430	207	168	150
ST4.03ch12	27100000	27200000	6893	2527	185	128	161	159	1909	1869	223	13	74	197	50	10	6	41	12	94	70	64	70	100	26	24	25	59	15	38	10	2182	47	1567	1482	47	2140	1881	1635	2375	652	937	2636	791	2607	682	177	326	104
ST4.03ch12	27200000	27300000	1710	313	33	53	41	70	98	69	189	30	104	240	73	13	11	70	27	86	106	46	93	130	31	10	67	85	30	35	21	224	78	170	112	34	265	264	186	223	104	198	265	123	486	341	289	258	217
ST4.03ch12	27300000	27400000	4186	877	78	79	104	133	703	680	697	42	90	350	40	23	15	56	45	79	108	47	108	124	29	13	59	111	22	58	40	921	94	661	705	52	1030	712	772	849	303	370	896	511	1233	904	959	901	786
ST4.03ch12	27400000	27500000	3915	836	13	31	72	12	518	510	272	15	8	1928	8	0	3	4	4	9	22	8	22	23	14	1	19	11	4	12	4	2415	20	1376	55	24	2313	1627	534	1901	192	235	530	179	1027	862	164	267	224
ST4.03ch12	27500000	27600000	4311	1072	119	148	166	92	475	470	397	61	13	864	11	1	6	7	11	19	61	20	53	77	46	2	50	19	5	24	6	1363	45	727	103	55	1050	862	1040	1422	299	260	729	316	1495	2284	321	644	325
ST4.03ch12	27600000	27700000	7606	3996	191	160	194	171	584	581	311	52	32	3124	35	17	18	23	13	21	37	41	36	54	22	22	35	61	30	27	5	3486	84	2392	411	75	3680	2812	2947	3719	490	671	3173	612	4607	4928	443	3031	397
ST4.03ch12	27700000	27800000	1331	249	43	31	36	47	36	33	87	32	93	172	75	9	7	37	13	94	83	57	88	134	8	7	19	105	11	22	1	218	63	181	82	30	198	176	106	165	58	103	132	91	386	330	231	178	111
ST4.03ch12	27800000	27900000	2175	808	29	51	38	46	74	68	128	46	94	594	41	12	7	64	9	48	89	47	86	109	11	14	6	64	6	35	4	659	89	481	212	20	688	536	459	683	202	271	702	149	1198	981	372	579	199
ST4.03ch12	27900000	28000000	1531	250	19	38	53	49	64	68	170	30	94	164	46	1	14	36	10	85	77	49	86	129	14	8	15	108	23	22	3	212	57	167	132	20	228	192	93	212	116	138	218	190	499	389	406	229	192
ST4.03ch12	28000000	28100000	1682	321	39	39	56	39	38	36	130	35	108	287	55	8	17	57	18	69	91	78	67	123	13	6	36	118	24	24	7	315	56	264	126	30	270	226	159	265	113	173	308	97	555	524	260	284	159
ST4.03ch12	28100000	28200000	3319	1431	128	103	57	124	107	113	143	28	90	857	46	9	13	36	20	58	75	59	71	101	6	6	22	56	10	16	12	992	60	666	167	32	1133	773	484	1066	103	165	905	148	2017	1672	301	763	216
ST4.03ch12	28200000	28300000	4120	1736	129	102	104	170	143	145	214	25	90	1390	28	1	4	58	18	62	77	45	75	99	2	5	14	83	12	22	7	1522	64	1091	231	19	1691	1219	756	1584	105	193	1164	214	2823	2382	408	981	313
ST4.03ch12	28300000	28400000	3167	1595	156	97	45	134	158	144	103	11	8	1106	4	0	2	7	17	13	18	24	16	23	1	10	16	21	11	14	7	1264	25	922	141	29	1372	962	588	1391	80	124	1039	128	2386	1930	189	889	149
ST4.03ch12	28400000	28500000	2013	563	15	31	31	25	106	107	89	29	65	518	46	2	3	22	6	57	41	42	37	58	6	9	13	56	9	28	2	578	50	443	191	42	629	542	432	610	108	144	239	74	1144	1014	231	230	128
ST4.03ch12	28500000	28600000	2128	606	27	33	35	42	156	147	152	22	55	459	29	8	8	22	21	42	58	23	50	59	9	3	21	49	16	20	16	538	36	357	198	45	559	342	370	585	175	204	358	160	1185	950	394	388	232
ST4.03ch12	28600000	28700000	2003	483	47	38	33	72	103	103	168	27	62	305	26	9	17	16	10	59	59	51	63	82	8	9	14	88	16	22	10	411	47	333	186	53	425	342	204	382	158	122	238	139	853	671	382	334	231
ST4.03ch12	28700000	28800000	4643	2509	89	122	147	189	538	537	588	93	54	976	43	36	5	40	16	68	104	70	89	97	20	2	32	64	21	32	11	1072	73	900	244	86	1234	972	1514	1126	553	889	1693	617	3267	2515	680	1666	611
ST4.03ch12	28800000	28900000	3245	1256	52	120	93	173	278	259	282	72	113	841	46	10	20	26	31	95	115	57	149	154	66	9	85	104	27	64	6	891	99	620	180	53	972	723	710	910	382	613	882	473	1645	1227	598	940	450
ST4.03ch12	28900000	29000000	4414	2575	89	206	268	247	578	566	413	25	78	1077	59	5	9	29	8	66	111	79	95	86	8	21	19	66	6	17	2	1264	47	707	243	34	1237	818	1452	1307	654	1038	1996	486	3198	2785	624	1724	637
ST4.03ch12	29000000	29100000	2061	797	120	161	142	152	148	155	190	27	58	495	34	6	3	78	18	43	78	41	61	75	9	3	15	52	14	24	7	519	76	420	184	44	570	406	390	514	238	394	550	283	1090	926	401	454	216
ST4.03ch12	29100000	29200000	3287	1667	84	139	100	86	506	470	428	16	34	1216	18	13	20	16	22	37	47	24	48	45	15	2	24	65	14	23	4	1530	29	858	317	20	1489	1022	960	1371	474	377	1365	562	2185	1686	557	1387	503
ST4.03ch12	29200000	29300000	9414	5511	190	198	217	149	365	361	339	93	42	4597	18	7	4	18	5	34	51	24	29	48	8	7	14	49	7	21	11	4726	87	3350	582	92	5182	3748	4076	5046	540	678	4299	499	6051	6164	465	4825	329
ST4.03ch12	29300000	29400000	6359	3388	137	107	205	165	136	115	237	101	77	2787	37	14	19	24	23	69	85	57	79	86	16	3	29	89	14	14	19	3139	106	2019	508	93	3179	2389	2633	3105	836	572	2734	1013	2765	4048	407	2843	287
ST4.03ch12	29400000	29500000	5433	3150	73	96	249	114	312	300	281	58	25	2411	14	14	9	37	15	26	29	29	49	50	7	6	23	41	8	15	10	2707	80	1774	406	54	2933	2285	2263	2892	579	866	2280	898	3456	3557	353	2642	310
ST4.03ch12	29500000	29600000	5177	2492	147	149	69	168	310	311	321	81	82	1811	65	17	31	85	20	73	84	50	56	123	11	9	35	98	30	30	21	2091	111	1292	274	86	2186	1739	612	2215	394	302	1651	368	2858	2987	455	1811	263
ST4.03ch12	29600000	29700000	5343	2697	172	114	63	159	100	91	95	18	81	2001	57	5	7	18	14	54	73	54	56	77	6	6	16	68	12	3	5	2125	40	1329	394	29	2361	1571	960	2219	137	172	1743	178	3781	2794	253	1532	205
ST4.03ch12	29700000	29800000	2224	918	62	57	32	89	132	133	189	17	36	638	32	4	6	19	18	30	39	27	55	43	11	1	20	52	18	9	2	714	17	523	116	20	837	522	311	698	50	51	609	69	1511	1186	268	553	205
ST4.03ch12	29800000	29900000	5227	2729	100	201	127	137	799	793	486	245	81	2035	44	8	13	21	11	37	59	37	54	38	17	14	46	61	14	31	13	2479	258	1796	483	231	2491	2087	1908	2535	806	592	2392	880	3715	3118	594	2182	548
ST4.03ch12	29900000	30000000	5277	2361	83	171	108	110	551	525	291	59	88	1566	34	13	7	19	13	70	102	60	80	111	11	17	27	92	3	27	12	2155	89	1620	240	56	2331	1765	1394	2202	522	332	2193	641	3938	3456	435	2173	439
ST4.03ch12	30000000	30100000	2843	1033	40	30	56	49	211	184	239	47	99	389	61	18	12	55	49	105	110	67	84	143	6	40	41	94	22	84	47	721	70	550	95	66	859	709	536	846	240	163	707	129	1402	1099	485	650	320
ST4.03ch12	30100000	30200000	1830	870	66	37	45	32	226	217	189	18	62	534	19	4	3	14	19	46	44	37	51	52	3	5	12	67	2	25	4	645	24	469	134	40	573	517	466	640	167	139	439	162	1169	983	262	482	137
ST4.03ch12	30200000	30300000	2217	778	45	59	78	56	191	189	121	15	54	478	35	23	23	34	15	48	84	35	66	86	36	6	42	63	17	29	2	632	34	420	150	14	637	494	352	619	141	145	540	237	1170	984	383	580	232
ST4.03ch12	30300000	30400000	2158	876	42	29	29	57	242	207	215	30	61	471	40	14	22	49	13	43	65	29	50	80	11	6	21	81	24	13	16	588	73	450	212	44	595	470	395	518	207	205	553	271	1249	926	319	582	105
ST4.03ch12	30400000	30500000	2845	1289	26	41	47	100	109	113	250	33	171	678	164	6	4	52	11	150	157	134	108	224	8	5	16	136	11	17	9	962	83	563	163	46	1042	734	662	910	235	177	969	331	1573	1359	444	761	362
ST4.03ch12	30500000	30600000	2487	845	15	55	42	46	172	134	168	15	155	589	120	32	9	54	23	129	132	133	115	158	29	5	25	147	23	30	19	559	86	351	135	21	538	416	260	560	167	193	534	228	1196	990	319	566	182
ST4.03ch12	30600000	30700000	2914	1390	67	66	57	63	90	102	101	39	150	480	153	9	10	48	29	137	134	105	144	190	6	34	12	121	13	39	9	512	88	416	269	57	477	374	718	708	354	146	1036	343	1793	1347	313	921	402
ST4.03ch12	30700000	30800000	3304	1509	32	81	34	120	183	179	236	72	157	1109	91	27	44	128	11	126	133	96	128	171	15	3	24	132	32	14	4	1170	126	891	285	48	1233	915	666	1192	382	402	1035	392	2208	1828	344	1075	288
ST4.03ch12	30800000	30900000	1577	667	31	30	17	29	196	184	116	38	40	437	22	10	8	34	19	50	50	21	61	58	20	4	31	62	12	15	7	528	48	481	238	32	564	400	297	541	74	127	493	155	923	751	237	473	259
ST4.03ch12	30900000	31000000	1641	697	4	23	18	41	186	179	46	20	70	364	53	2	8	20	3	34	66	27	37	68	4	5	12	51	13	13	5	511	38	353	155	27	495	334	261	531	53	74	304	254	948	728	171	389	227
ST4.03ch12	31000000	31100000	2399	984	25	24	34	48	81	65	174	33	70	470	46	3	25	75	3	65	52	32	60	89	22	12	22	73	14	26	2	572	73	477	182	25	627	414	286	540	101	121	539	183	1374	1070	311	578	251
ST4.03ch12	31100000	31200000	1204	415	22	41	34	45	59	57	67	10	127	163	88	11	14	20	3	94	112	89	87	132	15	17	8	112	4	9	2	199	21	185	68	17	214	181	170	232	44	90	244	66	537	454	171	250	80
ST4.03ch12	31200000	31300000	1571	406	32	38	22	36	33	48	107	23	94	243	61	10	21	55	20	73	85	80	60	123	6	3	31	121	26	18	8	253	85	200	78	30	303	201	105	233	111	166	248	95	574	436	329	313	173
ST4.03ch12	31300000	31400000	2941	915	15	36	35	91	116	107	158	34	127	415	70	15	20	134	13	96	98	97	100	132	11	12	20	117	32	26	7	480	165	328	200	49	662	446	171	537	171	184	240	230	1311	1155	347	530	245
ST4.03ch12	31400000	31500000	2302	1001	39	50	48	64	126	146	61	24	28	501	40	5	6	40	21	36	45	24	49	54	6	6	35	44	22	12	19	691	65	485	151	31	724	564	456	707	74	176	625	147	1397	1176	213	645	280
ST4.03ch12	31500000	31600000	2841	1358	50	54	54	85	285	248	303	9	40	712	26	9	6	9	13	23	35	21	43	73	6	2	23	61	13	15	12	905	26	584	254	22	918	683	533	921	244	350	899	209	1745	1319	559	857	359
ST4.03ch12	31600000	31700000	1020	179	21	36	27	41	34	28	69	20	44	131	39	23	16	48	8	41	41	26	53	60	13	11	25	51	32	21	9	205	71	204	89	29	111	125	74	113	62	118	105	47	246	235	214	102	153
ST4.03ch12	31700000	31800000	1441	388	56	46	27	35	96	99	136	31	75	231	46	21	29	56	14	56	82	64	94	102	58	9	77	90	14	48	26	260	52	213	127	29	270	226	194	255	102	181	169	109	566	493	299	226	156
ST4.03ch12	31800000	31900000	2669	1125	54	74	69	37	250	234	100	82	116	799	81	6	13	57	13	111	122	83	90	143	16	6	17	102	12	10	2	831	116	635	296	80	1001	699	602	1023	406	277	865	417	1600	1365	255	709	301
ST4.03ch12	31900000	32000000	1821	373	9	44	43	59	79	88	190	66	168	199	102	14	34	62	21	127	148	94	97	191	11	17	30	152	9	30	4	238	81	203	125	39	269	240	194	239	82	144	275	84	580	454	292	340	229
ST4.03ch12	32000000	32100000	1548	382	8	35	38	60	95	80	72	26	94	212	71	14	20	46	10	83	82	87	78	109	10	4	14	84	15	14	0	274	54	186	113	24	220	220	128	256	84	146	227	116	603	488	220	220	189
ST4.03ch12	32100000	32200000	3059	1325	60	91	91	65	164	170	195	32	105	894	88	21	22	23	18	95	68	74	80	108	13	5	20	100	17	17	10	1085	47	591	158	27	1125	711	694	1027	252	335	1095	314	2125	1875	393	963	306
ST4.03ch12	32200000	32300000	4093	1737	97	121	173	161	258	263	484	35	61	1234	51	9	7	20	10	52	67	43	51	65	17	14	23	75	14	25	8	1538	50	939	220	57	1385	1221	1229	1410	446	385	1700	436	2888	2236	642	1507	342
ST4.03ch12	32300000	32400000	1915	421	30	48	56	69	114	107	153	32	104	314	59	20	25	52	10	80	82	60	83	89	41	6	37	105	22	20	7	297	82	244	142	25	353	273	186	271	122	135	299	158	685	586	440	271	154
ST4.03ch12	32400000	32500000	3703	2175	81	24	92	142	145	141	114	40	86	1534	39	4	7	44	30	64	64	44	61	80	11	7	15	74	11	30	30	1744	53	1392	78	51	1689	1442	1120	1658	99	355	1591	96	1796	2501	221	1332	179
ST4.03ch12	32500000	32600000	4430	1461	104	80	79	78	344	329	508	29	92	1466	64	17	11	19	14	52	84	77	90	121	7	10	45	94	16	35	12	1805	54	1132	286	37	1761	1234	1200	1756	481	526	1419	360	3047	2416	690	1322	556
ST4.03ch12	32600000	32700000	6245	2321	96	34	47	59	160	167	229	67	88	1851	43	26	26	40	8	69	61	54	79	103	18	12	19	98	12	17	4	2277	96	1476	411	59	2292	1819	1654	2406	587	744	440	329	4327	4024	425	997	354
ST4.03ch12	32700000	32800000	1969	259	23	9	30	19	95	100	153	13	23	571	25	2	3	15	6	23	26	16	25	86	3	7	9	23	4	30	0	602	25	591	200	13	698	510	400	684	196	226	78	69	954	1088	167	225	197
ST4.03ch12	32800000	32900000	3474	1211	26	58	50	82	65	68	119	36	128	443	52	17	12	51	19	94	88	73	85	119	15	16	24	130	18	36	11	562	74	404	277	58	520	456	521	508	228	249	206	76	1894	1701	407	273	238
ST4.03ch12	32900000	33000000	3669	442	14	108	83	95	88	123	102	23	79	1100	46	6	12	26	49	63	50	37	69	114	11	12	53	78	53	13	35	1242	55	856	313	62	1312	1033	945	1385	461	244	216	284	2491	2078	234	251	120
ST4.03ch12	33000000	33100000	725	78	9	15	11	17	33	23	62	14	36	68	35	2	7	20	10	18	45	19	14	57	2	11	6	38	5	14	4	52	39	63	43	12	56	64	36	66	39	87	58	50	182	176	164	94	65
ST4.03ch12	33100000	33200000	4938	1657	73	86	155	166	281	269	224	174	78	1421	38	7	14	67	17	64	83	47	77	71	7	6	24	72	11	32	14	2642	285	1894	318	175	2759	1859	351	2578	284	449	1288	412	2040	1876	462	882	165
ST4.03ch12	33200000	33300000	4914	2502	100	184	176	215	415	407	269	42	89	1838	40	10	13	34	16	69	91	49	88	80	13	35	12	81	16	64	6	2121	68	1549	266	48	2168	1465	1602	2227	561	474	1524	581	2864	3172	402	1760	375
ST4.03ch12	33300000	33400000	4406	1745	102	65	54	103	244	245	170	77	72	1129	43	6	13	55	3	68	61	60	68	117	0	3	28	67	10	33	1	1152	90	763	231	81	1261	1032	1188	1099	277	286	1146	338	2049	2181	649	1253	249
ST4.03ch12	33400000	33500000	1072	216	13	18	32	28	52	33	51	14	80	128	56	1	3	31	7	46	48	42	60	75	3	18	8	25	1	26	0	153	28	133	63	13	161	175	75	153	55	49	155	79	299	287	251	116	82
ST4.03ch12	33500000	33600000	3004	279	19	53	54	66	31	18	118	13	103	314	62	17	25	67	7	94	106	75	110	116	9	16	18	94	9	15	3	291	92	266	125	38	279	257	111	280	123	120	221	120	492	366	1025	292	158
ST4.03ch12	33600000	33700000	4016	243	38	22	16	43	90	32	149	12	49	60	65	13	3	20	25	66	28	59	36	96	3	11	11	49	16	19	12	188	22	135	165	15	69	147	131	48	114	71	190	234	409	361	1089	406	282
ST4.03ch12	33700000	33800000	1761	356	22	15	13	14	115	95	65	26	45	175	22	3	2	4	19	30	10	38	22	53	0	4	3	28	0	26	17	243	9	175	85	2	184	153	147	166	101	31	225	133	485	467	421	278	149
ST4.03ch12	33800000	33900000	3965	1924	73	55	58	74	211	184	402	29	73	573	27	16	14	43	11	60	77	50	60	78	22	10	14	79	20	21	12	680	62	471	230	46	782	539	463	728	241	354	735	379	2740	2345	553	741	315
ST4.03ch12	33900000	34000000	9068	5396	103	122	139	294	1011	988	807	35	69	1586	41	10	4	20	17	64	71	41	68	78	22	15	23	58	14	24	17	1935	26	1347	537	44	2078	1514	701	1566	1034	905	2314	1177	7319	6068	801	4484	1087
ST4.03ch12	34000000	34100000	6256	3428	70	76	55	120	489	451	716	70	107	1432	42	14	49	43	30	95	45	37	47	98	31	21	45	106	40	25	26	1588	64	1152	367	62	1730	1240	495	1423	577	426	567	590	4490	3874	780	2313	629
ST4.03ch12	34100000	34200000	2124	627	67	36	47	71	152	158	507	29	67	283	37	5	15	15	10	53	44	57	52	73	13	2	23	71	11	6	4	384	24	273	62	12	380	285	166	423	129	117	365	203	815	699	595	424	199
ST4.03ch12	34200000	34300000	2370	1006	9	57	28	35	415	430	211	29	32	681	17	5	5	18	14	20	37	22	37	40	1	6	30	65	20	19	3	793	32	508	155	15	748	541	472	660	238	176	641	321	1589	1444	246	585	178
ST4.03ch12	34300000	34400000	1638	704	7	36	24	33	389	333	95	7	35	399	11	7	3	9	9	21	28	26	24	30	12	10	20	41	13	8	10	584	22	453	108	25	577	490	346	579	187	105	380	231	955	785	209	385	144
ST4.03ch12	34400000	34500000	971	449	3	16	17	15	195	215	75	13	41	215	16	3	2	3	3	33	32	33	34	35	5	1	9	35	2	12	2	345	13	256	33	14	355	343	236	343	119	73	228	139	553	394	120	236	75
ST4.03ch12	34500000	34600000	2219	1098	21	38	35	46	486	484	165	29	37	607	16	7	1	25	26	40	53	37	27	67	4	5	22	81	14	40	16	788	20	387	101	42	820	617	460	842	361	172	676	301	1538	1282	342	585	190
ST4.03ch12	34600000	34700000	2970	1362	86	83	47	88	361	341	219	43	71	779	52	1	7	34	8	49	64	43	57	77	3	7	10	57	6	33	1	933	51	698	101	36	995	658	780	955	334	177	1126	404	1627	1635	388	869	196
ST4.03ch12	34700000	34800000	3214	1592	20	65	78	109	358	366	194	39	86	901	64	21	30	82	29	52	80	57	96	106	10	7	30	82	16	62	13	1066	84	650	175	38	1103	856	643	939	242	161	856	354	1826	1524	472	825	294
ST4.03ch12	34800000	34900000	836	204	13	8	14	36	42	27	69	23	26	107	12	4	11	19	11	18	39	21	25	20	15	6	12	25	8	23	10	131	26	117	63	43	117	104	84	115	69	91	168	62	241	206	266	157	116
ST4.03ch12	34900000	35000000	3612	1835	47	28	37	46	107	125	330	45	143	450	93	41	17	61	18	122	158	136	85	168	23	15	38	149	9	30	14	472	60	383	217	45	431	370	794	434	86	238	492	377	2405	2075	460	497	333
ST4.03ch12	35000000	35100000	6984	3727	145	82	107	83	392	381	406	38	126	892	55	21	13	75	19	84	91	96	112	144	18	4	28	148	29	25	12	1082	111	915	374	25	1186	962	209	1084	163	567	1166	697	5340	3317	538	1229	655
ST4.03ch12	35100000	35200000	6406	3660	88	116	109	232	605	572	615	71	78	800	71	31	16	47	22	72	75	58	75	89	31	19	25	110	16	45	18	981	133	685	468	65	1005	687	138	992	123	404	990	817	4877	3964	758	996	731
ST4.03ch12	35200000	35300000	5850	3252	111	102	71	180	515	495	536	48	111	758	34	8	13	19	15	76	91	88	92	134	6	5	9	97	6	13	7	835	62	560	226	40	789	572	1482	812	456	319	932	497	4357	3646	667	990	541
ST4.03ch12	35300000	35400000	5537	3011	77	71	71	138	387	347	447	69	100	1593	80	14	32	55	16	76	93	51	71	115	16	27	30	126	23	22	12	1893	106	1339	274	90	2080	1426	649	2061	396	513	2095	520	3831	3202	713	2077	576
ST4.03ch12	35400000	35500000	4599	2297	27	76	75	113	355	319	432	86	71	1580	40	18	18	30	11	72	86	52	76	91	14	8	33	88	18	30	13	1860	84	1332	305	74	1876	1478	1049	1751	412	414	1472	349	3061	2633	677	1614	505
ST4.03ch12	35500000	35600000	5572	3448	83	86	78	60	529	524	585	40	48	2160	27	24	9	14	10	36	42	30	25	45	33	11	24	49	18	15	9	2452	49	1596	322	38	2504	1968	1145	2495	533	651	2051	513	4539	3797	770	1936	657
ST4.03ch12	35600000	35700000	3790	2107	66	89	86	32	494	475	684	38	29	1250	23	24	4	34	15	26	34	27	44	43	17	10	33	53	22	19	9	1427	60	891	322	42	1482	1170	1132	1422	395	560	1495	448	2955	2408	844	1464	594
ST4.03ch12	35700000	35800000	4857	2489	60	48	65	81	412	392	362	81	44	1469	31	33	12	63	12	45	54	34	59	65	40	16	41	48	14	28	5	1692	117	1300	234	76	1869	1252	1176	1779	169	524	1735	422	3279	2490	593	1640	561
ST4.03ch12	35800000	35900000	7790	4239	218	82	111	131	280	274	476	84	84	3058	58	23	21	52	21	71	60	47	93	113	30	19	46	94	30	27	16	3457	102	2486	780	76	3613	2744	1807	3637	744	872	2766	1230	6023	4981	599	2909	1078
ST4.03ch12	35900000	36000000	4225	1815	76	60	79	72	218	231	272	75	152	1199	114	10	21	15	23	146	139	97	143	164	6	8	33	175	24	32	11	1504	82	1069	288	71	1444	941	831	1483	468	393	1444	392	2712	2434	615	1217	377
ST4.03ch12	36000000	36100000	4022	2102	142	121	109	89	338	307	253	48	117	1210	82	27	5	44	10	97	113	83	119	125	11	17	30	115	23	13	9	1288	84	908	296	41	1394	1113	1036	1429	462	414	1574	428	2797	2426	430	1244	469
ST4.03ch12	36100000	36200000	6468	1161	218	185	150	162	637	643	653	91	123	967	82	9	7	58	9	105	101	70	97	112	11	12	18	112	11	14	6	950	121	704	522	95	990	829	1443	932	715	736	2434	800	4954	3686	741	2349	733
ST4.03ch12	36200000	36300000	2509	704	25	61	45	79	148	149	150	36	100	243	72	9	13	70	9	74	102	78	93	112	4	6	15	91	9	17	3	287	47	215	108	27	308	246	314	218	168	201	362	219	1245	908	383	391	247
ST4.03ch12	36300000	36400000	3965	1948	64	75	55	97	356	324	318	68	142	1093	67	17	9	65	8	107	114	88	131	123	11	8	23	78	15	24	5	1201	114	1054	358	62	1337	1006	703	1271	371	549	1055	295	2465	2025	457	1030	428
ST4.03ch12	36400000	36500000	4472	2381	66	85	65	108	496	494	539	60	90	1855	58	32	11	38	20	69	83	68	71	113	6	5	17	98	19	20	4	2070	112	1497	403	45	2092	1529	1051	2151	556	563	1811	548	3136	2697	637	1649	584
ST4.03ch12	36500000	36600000	2308	774	96	53	41	41	121	105	303	29	85	389	57	6	18	20	9	69	67	61	71	100	12	5	16	87	10	13	3	457	46	396	118	15	448	327	169	408	180	197	248	210	1069	926	494	470	179
ST4.03ch12	36600000	36700000	1697	783	21	36	14	61	138	149	216	15	35	298	24	26	7	7	9	28	28	19	35	41	18	4	27	57	25	9	8	335	31	226	85	15	309	206	176	260	106	93	177	204	1086	933	236	570	165
ST4.03ch12	36700000	36800000	4066	1938	23	58	53	47	97	97	201	51	128	437	87	15	12	30	15	121	85	70	91	122	12	5	22	120	20	29	13	444	67	371	138	57	547	428	185	558	115	117	319	176	2646	2257	367	795	252
ST4.03ch12	36800000	36900000	5004	2919	81	93	134	76	56	27	94	122	80	977	32	11	15	37	29	57	70	44	60	84	15	9	36	76	51	38	11	1145	99	809	125	58	1251	943	114	1170	199	586	841	182	3613	2889	312	1183	137
ST4.03ch12	36900000	37000000	2657	982	52	42	43	51	139	140	217	80	130	275	45	16	8	24	15	66	74	70	73	69	10	21	17	112	50	52	6	459	47	345	126	40	513	384	165	504	168	249	518	185	1511	1355	305	555	208
ST4.03ch12	37000000	37100000	4031	1515	64	63	106	50	112	105	342	59	149	1798	69	8	25	42	12	97	111	118	90	140	22	11	24	141	26	37	5	1319	91	1666	175	59	1843	1285	370	1819	334	282	627	310	1699	1595	309	770	314
ST4.03ch12	37100000	37200000	4744	1234	88	126	149	153	378	365	294	33	60	2094	32	13	14	25	15	48	68	24	91	83	20	10	52	60	15	62	10	2151	32	1984	151	45	2779	1976	551	2588	373	497	1112	409	1487	1476	571	771	415
ST4.03ch12	37200000	37300000	1938	541	51	70	78	77	67	66	124	57	81	342	48	42	44	38	9	75	77	47	85	90	30	8	26	85	21	16	0	398	47	296	121	48	441	342	132	439	127	218	351	101	728	587	365	221	211
ST4.03ch12	37300000	37400000	4625	1281	88	51	54	86	248	245	161	135	78	2328	42	7	17	26	8	80	88	38	59	87	14	19	19	84	10	26	4	1874	115	1791	250	121	2897	2086	520	1967	257	369	606	391	1073	1244	375	1237	294
ST4.03ch12	37400000	37500000	5405	1161	117	156	65	84	83	83	189	317	106	2655	41	14	23	26	18	75	92	59	63	124	24	8	53	164	33	62	14	2462	304	2010	484	312	3253	2332	772	1991	484	546	387	514	705	1017	418	1205	554
ST4.03ch12	37500000	37600000	7089	2054	86	88	58	92	710	719	433	178	38	4035	24	5	8	41	16	41	58	35	52	51	15	18	16	46	15	31	6	3819	225	3131	403	176	5218	3556	1447	3098	520	391	409	477	2142	1912	604	1881	677
ST4.03ch12	37600000	37700000	4598	1191	113	77	61	105	234	220	343	45	122	1904	77	8	13	49	12	102	132	91	100	154	14	14	21	123	21	19	10	1714	80	1415	205	56	2555	1847	839	1751	295	476	344	327	1454	864	429	1039	368
ST4.03ch12	37700000	37800000	7064	1754	73	61	69	113	470	471	273	43	59	4189	71	10	13	38	10	50	63	41	86	74	21	8	14	71	6	15	3	3522	71	3317	262	50	5464	3826	1294	3516	404	289	319	663	2131	632	182	1610	72
ST4.03ch12	37800000	37900000	9259	2382	57	117	110	155	679	675	453	162	75	6097	41	16	16	22	34	55	99	49	86	105	38	11	51	63	38	43	21	4755	173	4668	359	138	7160	5176	1275	5037	471	467	541	825	1981	2025	577	2282	395
ST4.03ch12	37900000	38000000	6385	1436	99	70	126	123	382	365	613	162	136	3256	95	18	18	35	20	122	130	117	113	197	13	23	38	132	21	58	14	3114	162	2581	263	183	4042	2871	835	2888	356	291	676	481	1538	1450	868	666	598
ST4.03ch12	38000000	38100000	7700	1501	159	65	69	96	422	442	397	79	91	4588	90	10	3	29	16	80	99	52	97	116	19	16	24	102	15	32	11	3563	84	3656	358	79	5528	4072	1102	3813	425	454	625	431	1755	1640	661	569	313
ST4.03ch12	38100000	38200000	5009	1338	55	69	92	66	370	343	409	54	110	2771	28	4	8	23	21	53	84	39	61	132	24	42	29	76	10	88	12	2435	61	2237	230	62	3285	2328	1097	2500	276	416	1304	453	1533	1235	562	1226	372
ST4.03ch12	38200000	38300000	1696	331	12	45	34	46	91	83	146	40	30	466	14	4	16	8	21	31	37	16	30	45	5	4	6	40	10	23	13	619	52	227	105	37	700	509	173	382	104	84	293	119	368	263	230	257	108
ST4.03ch12	38300000	38400000	1843	294	48	62	44	45	91	81	169	28	56	548	31	9	7	20	7	50	52	32	28	80	10	11	9	62	8	30	8	580	37	439	94	20	614	490	166	428	137	143	254	122	435	326	331	329	186
ST4.03ch12	38400000	38500000	1453	221	26	56	38	75	71	50	256	44	107	166	44	9	16	7	31	90	121	54	77	114	10	26	28	112	26	58	32	168	50	97	89	88	257	159	107	134	123	82	177	136	286	285	408	300	235
ST4.03ch12	38500000	38600000	1653	315	23	45	27	38	73	74	112	33	125	298	61	13	6	39	8	90	118	74	120	126	11	22	21	118	15	43	6	299	56	264	117	23	361	309	159	257	114	125	274	110	483	367	352	260	237
ST4.03ch12	38600000	38700000	1561	135	16	36	16	65	106	134	184	43	56	303	46	64	25	19	8	63	95	49	104	130	17	7	25	76	22	36	6	327	88	222	53	68	417	334	132	290	104	136	149	110	280	309	256	199	195
ST4.03ch12	38700000	38800000	2293	427	27	61	45	67	45	57	146	14	105	415	47	5	19	57	24	88	53	55	72	123	23	19	45	80	23	41	10	409	115	328	116	29	470	368	132	365	109	157	258	192	704	474	338	273	246
ST4.03ch12	38800000	38900000	1903	424	23	27	25	40	139	136	193	21	57	527	20	4	7	23	11	47	47	36	33	60	4	9	13	43	12	29	11	519	35	396	89	8	684	511	187	500	65	87	373	88	624	423	339	284	183
ST4.03ch12	38900000	39000000	1870	334	13	9	25	55	124	107	231	19	103	593	80	12	0	18	18	69	87	71	66	117	14	32	16	87	21	43	12	592	36	322	72	26	767	572	188	453	50	94	288	73	439	365	291	271	135
ST4.03ch12	39000000	39100000	1844	261	14	23	37	27	84	96	231	18	100	416	32	7	17	13	17	39	65	43	72	94	14	20	26	73	11	49	5	464	37	432	63	31	608	432	163	408	83	130	291	81	451	366	329	224	128
ST4.03ch12	39100000	39200000	1816	525	6	17	18	30	66	57	98	13	139	543	72	11	17	14	1	44	93	64	90	156	23	38	21	74	11	49	5	590	26	466	54	15	783	565	244	499	37	89	408	85	649	480	248	236	107
ST4.03ch12	39200000	39300000	1741	346	22	15	13	35	74	59	160	39	73	386	11	10	20	33	12	62	83	29	77	113	58	16	62	80	18	82	12	560	50	367	33	31	619	488	205	350	53	119	275	97	522	361	305	313	138
ST4.03ch12	39300000	39400000	1573	305	17	26	26	46	113	112	210	17	71	349	21	6	1	30	11	37	39	23	54	71	11	21	25	37	12	37	6	462	35	271	75	13	550	486	166	333	31	61	248	80	461	351	292	230	100
ST4.03ch12	39400000	39500000	1606	290	4	14	15	46	107	109	177	28	45	494	6	6	10	12	14	25	20	18	17	46	6	22	6	17	4	30	3	504	12	391	34	16	696	521	153	465	27	77	236	45	464	359	221	313	103
ST4.03ch12	39500000	39600000	1617	191	58	43	22	44	96	115	289	19	74	239	36	6	4	12	7	48	121	53	70	82	6	19	23	90	11	37	10	326	18	155	79	51	278	257	156	222	125	115	199	116	324	267	387	265	179
ST4.03ch12	39600000	39700000	2591	549	15	18	21	21	129	119	169	68	29	196	49	3	6	5	2	33	57	23	93	46	8	6	5	39	3	9	2	912	78	774	291	68	888	1052	582	476	246	316	598	355	1472	856	197	491	173
ST4.03ch12	39700000	39800000	4278	1691	19	169	186	61	121	120	144	322	33	580	263	4	5	4	3	15	26	3	56	15	9	9	3	21	9	14	0	1737	59	1720	647	313	1764	2039	1206	897	539	109	1938	669	2919	1216	193	1559	354
ST4.03ch12	39800000	39900000	5421	375	96	81	60	83	116	89	96	95	82	255	105	15	12	27	24	71	143	66	144	86	15	21	25	95	16	40	21	2600	107	1857	168	108	2107	1930	1878	1895	1070	1634	2225	1475	2526	2150	402	2379	326
ST4.03ch12	39900000	40000000	3206	599	14	67	47	39	217	200	160	95	30	562	131	42	9	46	29	82	83	59	48	47	41	4	44	78	6	52	56	636	211	514	347	71	695	649	494	596	350	195	331	193	982	673	344	567	213
ST4.03ch12	40000000	40100000	4220	828	42	107	75	127	228	208	236	103	153	581	154	16	18	30	26	119	138	103	116	143	25	20	35	159	24	41	16	905	167	805	328	126	844	773	734	781	441	363	619	422	1465	1304	448	828	398
ST4.03ch12	40100000	40200000	4394	903	67	42	40	70	364	348	255	170	34	433	117	40	12	30	20	33	66	34	83	46	16	3	21	45	19	39	15	752	188	682	302	153	854	783	581	414	131	263	1241	148	1419	700	527	562	911
ST4.03ch12	40200000	40300000	7556	728	61	72	71	126	783	713	782	121	51	349	90	24	30	40	20	45	180	43	117	45	28	23	17	55	13	29	24	1599	142	627	606	81	715	619	502	1558	415	419	3471	402	991	1280	555	741	604
ST4.03ch12	40300000	40400000	7037	1354	129	89	151	187	1590	1582	856	267	78	360	117	12	13	8	19	48	117	67	58	74	14	9	11	71	11	61	14	2029	244	1226	1016	242	2248	1648	997	1908	403	671	2943	418	1894	1800	601	1164	1034
ST4.03ch12	40400000	40500000	3188	222	55	29	21	43	229	217	258	85	98	147	76	53	44	49	48	78	150	86	117	128	50	14	80	85	17	81	56	342	71	189	241	45	325	265	221	348	226	139	255	147	441	335	467	616	771
ST4.03ch12	40500000	40600000	5428	1474	72	82	122	78	560	524	511	71	192	273	45	6	15	49	17	128	266	133	219	208	38	5	59	190	5	60	10	1136	144	590	667	45	1654	1091	862	1556	588	366	1171	237	1859	1558	570	1063	855
ST4.03ch12	40600000	40700000	4107	1427	45	73	66	80	468	473	370	21	65	137	28	16	17	4	19	45	88	39	72	69	31	11	54	80	38	41	16	2114	51	1357	384	32	1521	1082	1336	1976	273	379	1425	437	2384	1719	464	851	295
ST4.03ch12	40700000	40800000	6044	1516	72	81	42	145	374	366	251	119	50	229	50	19	14	49	15	33	57	31	58	68	17	8	18	58	4	50	7	3587	159	2764	343	123	4069	2691	1371	3784	414	315	1927	567	2468	3202	395	1746	299
ST4.03ch12	40800000	40900000	8831	2201	80	132	97	132	1617	1622	570	53	64	293	59	18	14	52	9	55	69	55	78	83	20	7	69	61	20	38	16	5005	85	4555	1175	77	6866	5210	1963	6083	256	681	2475	259	2704	2278	357	1420	676
ST4.03ch12	40900000	41000000	5534	2328	25	56	22	49	276	270	400	66	95	98	33	58	5	65	23	85	132	95	151	124	9	56	14	116	43	52	17	3357	61	2738	435	66	4028	3006	1947	3893	253	195	1807	340	2491	1956	322	1230	330
ST4.03ch12	41000000	41100000	6425	2925	62	72	55	69	530	548	429	52	35	188	27	8	10	16	11	38	41	28	48	32	15	9	15	27	7	30	10	3780	58	3188	674	48	4868	3455	1906	4400	298	267	1123	225	2927	1141	518	865	654
ST4.03ch12	41100000	41200000	6911	3511	96	108	97	131	1585	1537	388	68	74	232	51	31	18	45	21	65	61	39	78	77	17	24	41	101	22	23	15	4022	135	3564	1313	112	4995	3745	2431	4662	594	366	2295	478	3496	2240	636	617	386
ST4.03ch12	41200000	41300000	10823	5526	142	149	128	71	944	924	254	80	65	133	11	11	2	14	38	33	54	32	38	51	18	7	28	53	29	78	24	7884	61	6568	838	75	8884	7558	5010	8657	636	397	3014	751	6217	4187	368	1358	1326
ST4.03ch12	41300000	41400000	4268	1682	38	37	46	63	123	114	145	42	40	101	9	2	0	2	32	35	34	29	18	34	32	2	38	18	2	33	35	3032	38	2650	150	45	3645	2799	1683	3173	193	148	1156	158	2303	1582	198	651	605
ST4.03ch12	41400000	41500000	15850	7893	302	132	65	73	408	376	504	329	98	475	55	10	4	22	26	93	100	97	81	113	5	11	18	87	15	39	11	11692	336	10151	562	304	13337	10684	6190	12418	560	463	4020	555	8663	5178	681	3938	2530
ST4.03ch12	41500000	41600000	8496	4195	71	62	66	111	118	103	280	185	51	351	24	16	13	25	15	47	67	30	59	70	21	18	20	53	18	39	3	5124	184	3980	293	186	6376	4998	3271	5358	199	300	1601	247	4367	2997	499	1364	346
ST4.03ch12	41600000	41700000	4115	2175	135	169	116	171	1229	1228	318	122	81	263	15	16	5	25	46	65	72	71	52	57	13	12	22	64	43	21	45	2330	111	1540	503	120	2940	2105	1696	2443	482	556	1549	531	2250	1597	371	1597	559
ST4.03ch12	41700000	41800000	930	324	43	26	28	32	117	101	107	23	45	77	14	4	7	7	6	35	44	23	27	52	8	7	6	37	5	3	8	304	29	138	85	17	337	316	223	279	74	73	206	74	384	280	175	189	131
ST4.03ch12	41800000	41900000	3184	858	44	116	59	85	494	520	352	96	78	220	33	4	8	24	11	71	83	59	69	88	5	4	20	79	13	19	12	826	119	548	348	112	969	824	754	907	210	322	732	291	1098	912	446	615	442
ST4.03ch12	41900000	42000000	1594	324	38	31	40	41	85	93	174	17	81	134	62	10	5	20	5	79	127	70	92	111	7	13	23	97	16	30	8	262	51	278	113	38	245	208	150	250	77	115	186	160	405	309	345	245	231
ST4.03ch12	42000000	42100000	1163	221	34	42	33	40	44	36	121	18	62	135	47	8	11	17	21	64	75	51	81	74	21	4	30	68	18	32	13	189	31	154	41	20	156	146	84	150	82	78	106	90	302	219	248	152	204
ST4.03ch12	42100000	42200000	944	206	10	42	40	34	42	55	74	27	55	135	29	11	14	13	10	45	62	27	65	57	20	11	29	47	14	33	10	165	49	108	52	12	144	175	119	183	75	125	170	87	212	232	193	160	114
ST4.03ch12	42200000	42300000	2911	530	49	63	66	71	272	259	157	72	121	197	87	26	17	34	37	114	91	86	142	116	14	17	39	116	16	39	29	1320	113	932	174	81	1431	966	356	1275	171	229	519	193	647	648	307	248	254
ST4.03ch12	42300000	42400000	3440	914	59	74	46	116	189	191	194	147	22	230	37	28	21	22	27	36	74	29	70	66	49	12	56	65	24	30	21	1845	122	1144	213	131	1871	1352	943	1723	218	213	674	209	1122	1020	279	439	248
ST4.03ch12	42400000	42500000	6839	2336	45	107	147	99	1266	1236	325	145	66	354	35	17	12	43	34	55	112	35	71	102	48	12	44	67	10	62	14	1804	143	1001	310	137	1870	1429	1563	1903	655	402	1634	631	2149	1768	410	826	452
ST4.03ch12	42500000	42600000	4619	1021	46	59	98	78	802	751	149	111	40	270	32	9	11	38	18	17	43	23	62	46	6	14	16	30	6	28	14	1013	125	540	166	115	1058	776	778	931	321	155	775	426	1355	1070	325	388	279
ST4.03ch12	42600000	42700000	6072	1516	27	97	95	149	1096	1052	169	89	91	199	42	9	8	19	29	51	49	38	64	91	10	7	21	77	16	23	6	600	115	422	180	91	559	465	100	557	667	96	1871	633	709	1442	263	486	437
ST4.03ch12	42700000	42800000	3723	1151	28	103	78	68	543	504	111	49	103	192	59	10	16	35	26	83	101	82	86	102	27	22	27	101	25	42	28	362	58	297	148	68	338	332	211	296	384	180	990	340	660	968	316	447	388
ST4.03ch12	42800000	42900000	1721	233	20	39	25	45	55	31	191	48	67	170	40	8	21	53	72	44	116	28	73	66	10	7	29	53	1	114	39	191	46	138	114	36	212	171	105	182	113	81	163	194	393	336	305	185	208
ST4.03ch12	42900000	43000000	3805	1797	29	123	122	112	787	770	172	167	71	347	55	9	7	34	42	63	96	71	67	118	17	31	43	79	18	26	38	1632	166	967	234	195	1715	1237	1138	1599	102	172	1672	404	1822	775	308	535	472
ST4.03ch12	43000000	43100000	6548	1067	61	211	109	104	1115	1099	250	119	130	279	21	19	29	21	37	86	142	92	179	170	71	8	77	124	14	57	26	2185	132	1516	375	120	2385	1611	1841	1820	388	413	2318	338	2619	2048	626	569	568
ST4.03ch12	43100000	43200000	6167	1952	67	79	75	81	623	601	231	155	69	329	50	15	15	18	22	68	84	45	54	80	12	11	22	67	20	38	6	674	133	452	291	154	622	503	1096	1139	203	324	576	227	1901	1602	345	553	338
ST4.03ch12	43200000	43300000	7191	2619	104	131	97	98	1000	1050	115	228	61	461	43	38	26	15	13	63	84	35	42	92	19	23	29	81	7	40	22	2214	246	1606	484	208	2233	1600	1836	2361	233	430	1274	253	2601	2172	196	2291	476
ST4.03ch12	43300000	43400000	8204	3281	84	85	73	101	1332	1338	148	267	102	452	40	15	26	25	6	60	71	51	61	96	25	23	15	81	10	9	8	2349	277	1604	433	246	2327	1874	1957	2554	266	443	3369	352	2623	2371	336	2070	449
ST4.03ch12	43400000	43500000	9423	3296	103	109	68	116	1357	1318	200	330	126	538	61	6	13	59	20	98	129	71	101	158	8	27	12	119	16	44	5	2895	346	2076	646	274	2958	2189	2248	2989	452	720	3392	606	3538	2902	417	890	870
ST4.03ch12	43500000	43600000	7098	2792	72	71	32	78	1315	1312	156	127	45	199	29	12	14	14	19	20	99	41	45	60	15	6	47	70	15	24	11	2617	110	1782	304	102	2750	2041	1965	2698	268	256	2604	376	2940	2155	404	646	583
ST4.03ch12	43600000	43700000	4437	1416	118	118	87	121	824	805	330	26	88	414	58	2	6	57	23	90	61	49	88	92	28	26	33	60	21	42	18	1532	51	1042	391	34	1530	1051	911	1564	436	459	1562	322	2010	1557	467	481	372
ST4.03ch12	43700000	43800000	2126	500	73	28	74	99	400	383	114	12	79	160	35	4	12	23	7	59	76	59	53	84	15	2	23	82	18	14	2	443	33	468	148	38	468	558	487	479	177	105	569	159	914	579	280	323	263
ST4.03ch12	43800000	43900000	1782	535	34	57	46	50	80	76	141	27	104	276	45	11	13	40	20	59	73	35	88	96	9	11	13	82	11	14	8	357	53	299	100	38	396	334	257	371	133	152	305	183	672	528	272	326	150
ST4.03ch12	43900000	44000000	3032	1486	46	56	41	32	340	346	215	23	59	832	40	8	5	29	1	39	60	33	54	78	10	7	23	58	4	14	1	865	58	616	182	7	930	630	694	944	95	193	1198	133	2082	1867	299	1053	240
ST4.03ch12	44000000	44100000	4212	2231	102	61	146	140	883	887	316	78	45	1339	22	6	2	33	7	25	32	27	44	41	2	6	19	37	2	10	5	1478	102	957	387	85	1603	1296	1177	1582	526	449	1496	508	3271	2854	366	1542	453
ST4.03ch12	44100000	44200000	5348	2739	154	32	250	43	1152	1149	646	62	78	2051	43	18	4	18	17	65	55	70	65	81	9	20	13	86	10	36	4	2274	93	1388	161	84	2284	1862	1677	1889	860	297	1506	943	3960	3372	733	2462	1118
ST4.03ch12	44200000	44300000	4500	2195	73	50	127	87	286	267	283	52	59	1252	43	8	16	44	36	64	66	48	53	80	23	30	30	65	13	36	26	1353	57	885	287	52	1383	1008	676	1514	334	385	1165	459	2993	2646	461	1137	373
ST4.03ch12	44300000	44400000	5650	2978	61	55	53	162	513	487	509	69	58	1355	22	10	8	18	9	52	65	37	68	48	6	22	17	51	2	15	2	1578	65	978	362	70	1958	1386	563	1844	345	753	1168	799	4402	3500	617	1130	592
ST4.03ch12	44400000	44500000	4443	2652	278	318	313	262	617	616	636	21	57	1597	34	14	3	14	16	43	71	47	48	66	6	16	9	55	1	14	12	1660	23	1161	306	25	1735	1308	1291	1647	541	682	2607	793	3403	2980	699	1613	645
ST4.03ch12	44500000	44600000	2258	617	100	68	61	74	129	104	198	95	95	415	45	52	50	111	36	82	74	72	85	91	67	7	64	132	38	15	26	471	119	362	204	51	480	362	298	367	162	260	533	267	948	737	446	539	365
ST4.03ch12	44600000	44700000	3729	1567	74	69	84	46	291	289	478	69	129	1099	84	17	13	33	9	90	139	77	105	155	29	14	53	162	25	48	6	1283	146	932	123	71	1239	793	746	1153	424	499	806	136	2273	1943	549	1038	448
ST4.03ch12	44700000	44800000	2587	1335	31	33	74	53	85	78	215	37	46	370	26	8	18	40	14	48	36	42	36	61	8	6	28	52	13	17	5	415	46	307	161	23	429	319	91	887	74	184	971	124	1762	1392	284	256	109
ST4.03ch12	44800000	44900000	2484	903	34	57	60	79	154	151	166	38	183	553	71	12	29	65	13	96	132	91	144	175	9	45	35	114	35	19	10	547	72	462	128	45	660	435	260	595	232	261	524	97	1207	1127	314	550	259
ST4.03ch12	44900000	45000000	621	164	24	8	13	18	17	9	35	8	39	90	28	4	3	24	11	30	45	33	40	64	3	8	6	37	2	6	7	114	38	132	51	6	127	76	36	67	24	63	57	42	230	159	59	72	50
ST4.03ch12	45000000	45100000	1431	201	46	57	39	45	65	65	139	47	123	136	32	47	12	34	38	103	89	116	86	150	10	47	19	140	25	68	27	157	54	194	85	53	183	139	108	169	85	135	229	107	270	216	383	180	161
ST4.03ch12	45100000	45200000	2453	1001	29	53	48	73	171	161	146	29	79	383	65	36	25	23	16	79	77	73	65	108	43	4	55	118	26	26	9	485	46	355	149	38	482	341	360	515	182	181	641	217	1311	1102	352	532	267
ST4.03ch12	45200000	45300000	5898	3107	101	83	92	142	273	254	305	60	141	1304	86	26	24	53	29	99	164	109	125	170	20	25	37	164	37	32	25	1461	72	970	464	65	1515	1024	1357	1441	519	560	1875	225	4189	3628	409	1664	325
ST4.03ch12	45300000	45400000	5863	3211	167	73	70	118	344	346	474	46	93	2081	48	9	13	71	13	61	85	72	75	108	23	15	18	95	19	20	6	2395	82	1800	375	50	2552	1836	1412	2402	620	752	1826	628	4401	3615	589	2111	704
ST4.03ch12	45400000	45500000	6743	4340	77	75	112	218	314	301	353	44	54	2686	44	28	16	53	9	52	36	46	61	66	8	11	15	53	2	10	2	3077	54	2276	550	36	3177	2250	2107	3351	914	733	2981	907	5508	4526	432	1530	367
ST4.03ch12	45500000	45600000	2856	740	14	55	35	82	54	37	145	38	88	657	46	17	9	21	13	74	88	76	67	95	11	9	22	86	10	21	6	855	63	687	122	45	853	527	544	809	229	240	685	193	1422	1014	470	604	187
ST4.03ch12	45600000	45700000	4145	1501	58	56	49	75	49	54	128	53	87	401	67	9	20	36	20	85	72	79	69	92	13	9	38	93	23	16	16	414	67	339	142	50	389	298	652	1128	241	541	1326	663	2717	2333	433	1204	174
ST4.03ch12	45700000	45800000	2112	684	37	60	65	77	103	103	197	24	76	529	68	9	11	72	5	63	70	62	82	104	5	5	7	79	4	14	1	563	87	473	165	20	622	508	373	499	212	242	481	210	942	808	389	436	272
ST4.03ch12	45800000	45900000	3368	1567	64	126	66	81	309	297	331	65	91	972	29	17	24	34	28	80	119	69	115	141	20	12	27	98	27	38	20	1065	98	884	229	91	1074	829	828	1098	287	353	1063	321	2067	1587	589	1130	496
ST4.03ch12	45900000	46000000	4669	1995	123	92	82	133	256	214	317	50	115	1531	78	14	11	53	15	95	96	108	93	128	12	20	18	123	16	20	16	1768	73	1235	259	50	1843	1339	1038	1815	312	394	1622	413	3099	2373	443	1577	420
ST4.03ch12	46000000	46100000	3180	1867	43	23	39	50	697	711	269	6	121	1341	45	19	9	36	2	105	96	90	97	121	21	4	15	104	15	18	0	1648	30	1184	85	12	1615	1177	742	1584	164	609	1162	160	2260	1963	402	960	203
ST4.03ch12	46100000	46200000	1294	349	17	29	25	54	56	90	133	13	95	194	40	9	9	47	14	63	82	49	65	118	9	10	12	60	13	15	8	224	27	161	83	23	211	156	128	206	108	111	261	70	479	405	208	209	162
ST4.03ch12	46200000	46300000	1876	541	53	87	71	116	336	336	491	9	40	279	46	6	6	14	6	47	42	29	32	53	9	3	13	52	5	8	4	320	22	273	131	22	378	276	102	351	263	293	348	210	597	486	762	301	304
ST4.03ch12	46300000	46400000	1288	299	19	33	32	42	51	46	97	14	143	141	102	6	7	44	11	105	101	79	85	143	6	16	15	90	5	22	5	202	46	167	89	30	220	184	90	155	74	122	162	82	401	322	238	212	160
ST4.03ch12	46400000	46500000	1377	331	31	36	41	50	63	61	74	16	87	238	60	21	7	45	7	51	59	68	85	90	8	12	27	83	26	19	4	275	44	237	92	28	285	166	87	214	119	129	234	88	525	436	245	183	172
ST4.03ch12	46500000	46600000	3441	1298	89	87	88	76	249	239	278	70	51	768	30	10	7	80	10	35	49	35	54	58	9	8	13	66	7	23	3	979	139	718	298	60	1002	684	303	965	278	149	315	427	1962	1307	408	774	453
ST4.03ch12	46600000	46700000	3524	1924	65	93	105	115	388	408	301	43	29	1466	30	21	15	29	14	24	60	19	43	62	5	1	13	38	4	36	9	1576	48	1005	267	40	1655	1149	931	1510	384	416	1390	378	2442	1909	565	1193	502
ST4.03ch12	46700000	46800000	4783	2460	149	123	134	106	370	372	253	61	113	636	64	9	21	73	23	97	113	74	97	149	14	11	28	114	11	33	13	614	91	398	225	42	622	467	1288	939	155	167	1638	218	3207	2725	393	1400	324
ST4.03ch12	46800000	46900000	5234	2760	96	108	77	112	420	424	115	28	119	1035	101	11	12	32	26	80	119	98	102	132	21	7	17	109	14	39	18	1183	64	856	282	31	1261	1018	1492	1639	210	134	2049	528	3760	3159	302	1741	506
ST4.03ch12	46900000	47000000	4052	2593	140	74	49	270	909	918	520	12	23	1765	19	18	9	19	12	30	38	27	39	43	8	8	16	43	14	5	5	1910	15	1396	542	28	1998	1422	391	1935	879	687	1959	573	3237	2565	633	1612	670
ST4.03ch12	47000000	47100000	2335	1254	40	17	18	17	407	382	222	12	29	676	14	8	5	14	7	25	35	27	19	46	6	19	9	27	3	14	5	783	39	547	133	12	882	672	53	814	353	285	886	188	1627	1437	282	774	232
ST4.03ch12	47100000	47200000	3995	1321	33	101	88	57	366	330	181	36	77	1037	83	12	7	52	39	66	179	42	68	108	14	20	47	139	35	31	25	1097	131	766	192	88	1180	838	722	1101	372	237	1348	404	2009	1939	357	1128	327
ST4.03ch12	47200000	47300000	5307	3245	184	363	256	267	1244	1235	275	71	45	2073	33	7	10	57	8	43	138	33	193	164	95	7	123	76	11	95	2	2458	113	1522	383	35	2517	1797	1838	2425	962	368	2691	960	4194	3391	354	2314	327
ST4.03ch12	47300000	47400000	4357	2050	163	54	65	242	726	729	565	38	81	1136	23	25	12	48	12	52	59	61	51	59	14	21	10	66	10	21	12	1406	76	1225	256	50	1533	1267	317	1352	723	442	539	650	2822	2135	697	731	605
ST4.03ch12	47400000	47500000	5436	3371	83	328	56	360	1518	1525	261	89	73	2809	20	19	36	20	33	45	47	56	73	75	25	3	38	69	11	7	33	2906	99	1775	604	91	1824	1458	1531	2808	1313	863	2798	1123	4475	3736	293	2115	255
ST4.03ch12	47500000	47600000	1974	1010	63	75	35	78	244	229	221	14	23	614	21	6	8	16	6	24	30	18	30	22	6	4	6	19	4	5	1	698	60	423	244	15	729	666	622	761	441	302	787	362	1369	1285	232	754	297
ST4.03ch12	47600000	47700000	3099	1240	114	86	87	178	301	290	360	46	115	832	62	7	14	42	19	86	107	96	92	132	8	9	8	115	8	31	17	875	60	609	199	40	936	660	667	843	393	255	994	468	1646	1297	712	974	562
ST4.03ch12	47700000	47800000	2876	1300	47	46	26	96	181	202	198	25	125	832	46	13	17	26	7	113	104	98	81	144	15	6	24	112	19	7	8	868	51	737	107	24	971	727	605	942	245	174	776	311	1885	1526	370	830	303
ST4.03ch12	47800000	47900000	3231	1797	114	127	82	170	325	314	376	113	59	1094	39	7	4	15	3	53	65	33	49	62	11	6	11	63	1	12	4	1221	121	906	291	102	1301	1092	1081	1307	472	320	1337	474	2418	1966	547	1299	487
ST4.03ch12	47900000	48000000	479	84	12	9	4	12	28	9	21	11	47	49	11	6	5	19	1	42	35	31	52	61	5	5	6	52	1	5	0	73	21	78	28	12	57	38	24	36	25	38	57	27	158	112	86	46	32
ST4.03ch12	48000000	48100000	3907	1959	76	65	68	205	388	341	370	37	120	1357	41	13	2	30	11	101	101	77	113	122	5	7	6	104	6	13	3	1493	50	1162	197	44	1536	1243	1077	1511	343	270	1202	482	2813	2381	529	1589	472
ST4.03ch12	48100000	48200000	4802	2585	134	118	75	253	360	365	457	101	57	1568	34	17	12	50	11	43	61	28	54	58	13	9	21	62	17	27	5	1852	134	1214	346	110	1757	1290	1299	1771	580	482	1820	451	3500	2689	540	1908	569
ST4.03ch12	48200000	48300000	2927	217	62	41	49	35	56	37	156	54	32	120	30	47	12	68	26	20	278	23	313	296	196	34	233	26	13	250	24	267	300	142	92	41	86	266	105	195	79	71	210	125	241	277	1015	162	229
ST4.03ch12	48300000	48400000	6347	3534	37	341	219	272	805	809	547	68	73	2026	59	24	10	20	38	72	251	50	268	222	144	27	173	96	16	185	19	2555	256	1818	655	40	2549	2081	1883	2438	1347	100	376	722	4430	3897	747	2340	1216
ST4.03ch12	48400000	48500000	2641	413	32	47	42	96	280	282	208	74	33	248	57	7	3	14	23	29	82	22	91	36	9	9	8	29	7	21	7	817	76	843	145	68	929	878	449	324	134	198	570	311	1462	1163	279	334	226
ST4.03ch12	48500000	48600000	6236	1102	74	94	91	105	364	368	408	78	76	324	74	3	7	19	21	59	237	43	241	70	7	7	23	64	23	28	16	2362	74	2259	387	101	1888	1607	1266	2171	369	415	1445	739	2450	3641	576	1453	403
ST4.03ch12	48600000	48700000	5024	1262	25	109	53	72	286	294	664	81	33	138	72	10	9	13	32	54	66	24	68	46	8	12	13	57	12	33	9	875	132	840	333	63	956	913	1185	525	331	274	749	392	2764	1244	817	1023	568
ST4.03ch12	48700000	48800000	4524	1489	55	131	63	68	361	356	507	93	69	156	83	11	13	25	9	65	60	46	71	77	15	18	6	58	14	26	3	787	102	748	553	84	1569	1520	1145	829	320	372	902	477	2129	927	608	1089	526
ST4.03ch12	48800000	48900000	5338	1551	69	82	78	77	403	395	420	63	38	100	64	31	30	23	14	35	26	17	34	28	6	19	24	50	14	35	19	1879	54	2104	370	36	1832	2013	2105	1858	298	341	522	316	2008	1896	472	1380	481
ST4.03ch12	48900000	49000000	4894	1208	98	78	32	160	419	412	168	26	48	107	18	9	6	10	27	23	40	32	42	46	8	3	14	30	11	32	3	882	18	829	275	15	1283	1171	890	753	372	346	1384	371	1825	2209	334	1606	947
ST4.03ch12	49000000	49100000	6435	896	45	107	97	78	878	856	387	23	36	172	21	13	7	11	12	47	69	27	62	59	9	12	16	62	11	28	8	2279	103	2081	487	18	450	1199	2758	1756	315	968	1777	348	3144	3475	228	1685	746
ST4.03ch12	49100000	49200000	6621	814	48	130	60	127	982	992	368	26	47	201	45	9	11	39	4	40	59	23	48	71	9	3	9	54	13	27	6	2567	74	2445	958	32	187	1033	2882	2244	348	992	2250	423	4549	3567	473	1344	491
ST4.03ch12	49200000	49300000	3392	1059	64	125	18	93	121	125	351	31	29	263	32	2	2	23	16	38	50	29	34	43	16	18	20	39	13	10	14	535	151	420	313	26	392	480	532	535	338	220	659	321	1224	1590	338	761	249
ST4.03ch12	49300000	49400000	4944	1296	44	55	69	69	290	288	287	50	108	135	33	10	5	25	13	43	52	62	52	72	14	12	21	105	24	49	12	1499	88	1451	221	18	204	1627	952	1326	320	111	2053	809	2392	2224	450	1206	194
ST4.03ch12	49400000	49500000	5279	783	118	152	153	149	315	296	627	13	125	451	83	18	15	39	7	73	76	69	87	111	19	6	21	101	21	17	2	2247	284	2568	258	27	269	2376	857	2675	407	588	1338	668	2469	2462	522	1225	1246
ST4.03ch12	49500000	49600000	17623	4074	119	453	202	367	788	777	576	39	86	1098	61	12	8	15	40	73	163	54	131	129	13	12	30	82	19	24	27	6537	526	6269	1268	39	305	7544	7105	6179	920	1341	1598	1870	9251	1252	558	2197	2291
ST4.03ch12	49600000	49700000	6047	1581	119	56	73	182	776	725	402	10	92	426	50	7	2	35	39	76	230	68	67	80	29	28	27	49	20	11	19	1533	202	1725	608	31	199	1345	1341	1427	487	1390	1728	486	2098	1004	375	980	739
ST4.03ch12	49700000	49800000	6353	1736	96	237	192	395	940	951	671	63	73	771	65	16	20	12	6	58	66	47	68	75	16	9	23	85	21	6	2	1453	267	1394	778	66	439	1679	1302	1836	282	937	2022	594	2266	1630	994	1312	805
ST4.03ch12	49800000	49900000	5691	1075	72	65	91	148	621	583	392	88	91	207	16	38	4	53	21	57	27	94	81	82	8	4	21	54	4	33	20	1385	103	1144	366	72	264	236	836	1746	288	744	1493	464	2115	1835	501	691	666
ST4.03ch12	49900000	50000000	4723	619	186	88	58	259	389	380	320	357	64	359	32	22	3	10	13	38	170	297	376	123	18	9	43	48	14	23	21	1031	102	925	401	333	438	428	943	1146	375	529	1539	560	1168	1682	386	596	439
ST4.03ch12	50000000	50100000	6096	1128	261	299	227	145	905	895	672	766	57	127	37	31	26	15	20	51	752	692	655	579	24	20	50	104	35	49	27	2590	59	2402	836	717	853	838	1870	1112	438	896	2159	700	2952	3037	796	1368	1157
ST4.03ch12	50100000	50200000	6781	2649	81	124	96	132	883	858	372	710	17	93	18	19	13	21	12	37	587	639	517	483	25	11	23	22	8	17	16	1461	162	1665	556	696	725	841	2048	1367	795	468	4258	775	2211	1788	290	693	829
ST4.03ch12	50200000	50300000	3321	825	44	74	65	88	323	309	271	135	58	167	24	6	35	25	11	33	120	96	113	123	25	23	28	57	15	42	13	517	938	431	188	95	234	862	1189	734	204	276	308	256	836	600	225	317	210
ST4.03ch12	50300000	50400000	4600	599	97	138	98	103	478	462	530	194	64	160	29	4	5	10	17	36	219	171	179	222	12	30	22	47	8	41	5	991	845	902	553	131	299	704	2201	674	551	645	1767	422	2813	1131	548	590	446
ST4.03ch12	50400000	50500000	2413	272	45	181	154	87	240	170	154	73	88	60	18	6	1	72	70	69	87	34	149	89	11	7	70	95	10	66	47	170	321	168	194	84	92	266	684	219	219	171	366	160	1531	198	130	438	396
ST4.03ch12	50500000	50600000	11891	1543	53	109	110	258	797	805	825	400	19	517	15	14	41	11	55	7	315	262	280	292	6	8	17	50	30	21	30	1811	1281	2112	1135	257	422	1126	2376	826	914	595	2059	772	2476	993	901	1548	1540
ST4.03ch12	50600000	50700000	5504	1950	250	154	129	440	353	353	327	467	25	228	13	6	6	17	5	9	150	26	173	167	2	2	6	36	2	14	7	1318	1489	1137	1155	306	214	1303	1406	820	690	986	1343	479	2233	2255	375	1637	1635
ST4.03ch12	50700000	50800000	5330	2110	94	99	78	152	434	397	368	491	56	292	17	17	24	14	25	68	750	62	765	841	72	17	80	102	17	57	16	1626	1961	726	491	223	254	1211	1282	1562	446	704	1053	441	1783	1453	419	762	640
ST4.03ch12	50800000	50900000	5039	1097	69	94	71	116	437	397	224	317	27	123	56	24	2	36	18	45	1809	26	1940	1785	11	15	21	30	8	51	9	1396	2135	507	396	104	234	1777	751	1687	408	410	960	365	1216	2196	336	866	256
ST4.03ch12	50900000	51000000	6812	1688	92	217	127	298	393	366	397	621	59	198	34	8	4	26	29	60	2164	54	2324	2116	927	13	1209	75	9	796	18	1839	2403	1224	680	197	494	1777	1701	1734	396	601	2072	435	2353	2458	454	2009	448
ST4.03ch12	51000000	51100000	5176	950	56	101	54	131	786	772	636	76	40	209	7	23	18	1	16	46	1637	37	1753	1770	1348	6	1522	43	20	1101	11	1290	1682	1614	509	71	204	1139	1038	1139	383	575	879	416	1959	1598	663	1240	672
ST4.03ch12	51100000	51200000	4395	874	68	133	58	127	447	445	138	178	25	628	28	12	6	9	10	53	108	22	149	139	74	11	78	31	9	73	3	749	142	475	349	103	574	551	1061	697	727	519	548	503	1750	1361	296	796	200
ST4.03ch12	51200000	51300000	5703	2749	168	348	334	237	560	495	468	224	89	365	12	25	17	23	26	61	2625	40	3189	3140	2655	36	2803	86	26	2422	25	2103	3070	1765	457	160	307	2393	2299	2138	492	933	2273	509	3044	2535	393	1408	465
ST4.03ch12	51300000	51400000	3353	601	6	71	46	42	94	93	73	50	10	161	11	6	8	2	5	8	138	11	15	17	6	4	9	14	4	12	8	94	11	1325	284	7	59	24	389	14	240	88	479	91	703	596	447	517	106
ST4.03ch12	51400000	51500000	2116	219	16	28	45	37	98	105	246	34	58	51	22	6	8	9	24	45	37	36	49	54	8	21	12	47	24	24	7	84	17	112	158	38	65	57	279	62	115	222	167	79	338	330	266	202	143
ST4.03ch12	51500000	51600000	4825	664	32	208	148	246	294	270	324	162	41	127	14	22	25	44	17	49	73	42	69	66	26	19	68	38	24	51	11	154	90	481	335	85	125	68	1171	122	535	596	341	386	586	719	707	412	345
ST4.03ch12	51600000	51700000	894	135	0	12	13	17	51	28	78	28	35	44	3	34	27	29	22	41	23	27	7	8	15	1	20	24	21	5	19	30	17	26	79	13	23	48	115	10	33	74	74	50	180	187	132	54	48
ST4.03ch12	51700000	51800000	1938	388	44	101	54	140	386	367	242	32	12	28	8	21	7	0	10	11	391	14	529	513	407	2	454	12	2	320	2	447	543	447	254	27	36	392	911	330	265	293	479	230	524	600	384	509	228
ST4.03ch12	51800000	51900000	6200	1044	132	158	145	203	599	588	313	175	10	220	6	15	6	9	13	26	1964	11	2159	2002	1705	11	2023	14	24	1572	5	1521	2093	2533	380	59	33	1701	2530	1449	392	489	1120	438	1652	1214	795	1215	476
ST4.03ch12	51900000	52000000	6383	2444	84	244	279	165	911	880	723	203	22	171	12	12	15	19	37	39	3447	30	4062	3288	3151	12	3548	50	8	2652	24	2672	1104	2005	822	22	78	887	3598	2995	700	1088	1429	1002	2926	2227	788	2787	576
ST4.03ch12	52000000	52100000	6483	1767	20	74	60	89	500	294	494	242	9	328	8	49	1	16	12	65	4723	7	5507	4391	4391	8	4910	22	7	3879	8	3678	94	2473	302	53	121	354	4650	4005	483	637	759	533	2170	1994	451	1060	395
ST4.03ch12	52100000	52200000	5312	792	8	151	159	105	498	392	131	111	8	89	3	1	1	1	12	5	4418	3	5033	4202	3954	1	4297	6	9	3563	8	3350	10	3366	120	1	9	117	4248	3489	299	191	1288	308	767	1240	354	1266	1246
ST4.03ch12	52200000	52300000	4701	1115	50	81	56	96	539	476	529	64	64	136	35	24	5	5	12	52	3175	34	3796	3127	2727	5	3353	61	8	2536	6	2697	34	1193	115	19	89	141	3157	2656	315	443	992	341	948	1650	454	1290	628
ST4.03ch12	52300000	52400000	5471	1443	36	150	126	85	572	528	865	206	29	138	16	100	8	19	6	124	3663	139	4574	3377	3264	2	3999	38	11	2973	1	2720	64	868	172	132	137	236	3989	3108	313	726	818	331	753	1615	610	786	477
ST4.03ch12	52400000	52500000	6051	2630	67	164	110	82	1881	1696	831	353	106	188	53	199	15	33	26	213	3446	282	4386	3075	3230	9	3886	76	35	3147	24	2839	108	2427	169	218	223	364	3248	2666	159	168	484	152	2704	3435	456	1759	1413
ST4.03ch12	52500000	52600000	7266	1254	121	240	209	154	1497	1528	1477	259	21	167	10	192	3	0	11	243	717	177	792	644	558	5	567	17	17	635	14	4019	278	2297	259	250	101	493	5212	4606	243	551	1107	1006	2830	2592	339	1781	1169
ST4.03ch12	52600000	52700000	5649	974	98	135	137	146	531	544	705	50	72	158	34	258	11	15	23	300	119	273	75	55	10	12	19	77	24	39	15	3062	95	1460	241	336	187	375	3790	3070	348	676	677	402	1893	2623	475	867	468
ST4.03ch12	52700000	52800000	6046	1202	87	158	132	112	574	572	1344	111	25	248	6	125	10	19	8	179	136	163	114	154	74	9	98	26	7	92	11	983	194	1100	317	188	152	442	3926	3469	441	391	869	541	1376	2150	767	962	661
ST4.03ch12	52800000	52900000	1501	107	4	38	48	57	143	90	241	477	17	466	18	3	4	6	12	24	456	15	471	400	451	7	400	19	5	334	10	463	89	575	474	22	138	110	820	564	18	72	74	24	469	149	209	152	112
ST4.03ch12	52900000	53000000	2533	96	65	17	17	53	135	39	120	2231	14	1951	2	10	13	7	10	7	1821	10	2195	1516	1695	6	1877	11	12	1464	9	1850	127	1645	285	5	132	92	1792	1404	78	72	63	49	55	73	122	61	54
ST4.03ch12	53000000	53100000	5321	84	98	77	84	199	332	68	145	3007	18	3868	14	10	14	37	10	33	3969	22	4741	3324	3852	20	4317	50	20	3324	8	3260	255	3237	312	15	1430	392	3337	3540	145	157	82	102	194	166	131	126	129
ST4.03ch12	53100000	53200000	5343	157	36	84	89	184	190	74	153	501	35	1258	25	9	6	12	19	20	1634	12	1742	1228	1279	10	1529	64	13	1296	19	1591	109	1648	309	23	1565	512	3196	3640	60	171	164	130	241	361	204	205	171
ST4.03ch12	53200000	53300000	2261	83	8	25	15	61	69	68	134	207	29	247	24	7	2	7	3	36	217	47	257	109	209	4	214	35	3	114	5	498	839	227	326	11	228	209	1367	459	50	195	93	148	216	143	196	101	110
ST4.03ch12	53300000	53400000	2462	43	53	108	120	65	164	97	69	177	10	2276	5	0	2	5	18	1601	230	2245	2254	6	1554	1	1955	14	4	1182	15	1927	1694	1381	369	5	258	404	1827	306	96	109	124	48	67	44	128	48	53
ST4.03ch12	53400000	53500000	6920	115	117	169	150	201	233	138	242	501	48	2801	14	259	9	6	17	2165	1580	2739	2735	36	2179	5	2354	44	21	1771	18	1950	4510	5305	813	262	3480	3863	5490	4384	128	417	138	152	214	254	243	214	136
ST4.03ch12	53500000	53600000	8143	154	143	103	71	151	255	256	501	1165	85	3126	153	701	14	51	171	689	253	113	420	99	64	105	283	80	95	188	144	2073	5059	6669	702	818	5324	5560	6634	6688	249	376	201	163	322	764	359	259	275
ST4.03ch12	53600000	53700000	2541	166	47	75	74	47	112	114	301	545	2	1650	458	473	1	5	118	536	70	2	556	4	2	0	594	7	68	11	73	525	1366	1832	208	551	1771	1540	1621	1954	96	138	124	102	222	511	205	167	118
ST4.03ch12	53700000	53800000	1477	57	56	28	13	34	46	41	205	126	7	288	543	505	0	2	46	483	8	6	752	4	55	3	657	32	26	18	22	250	668	490	105	686	623	63	32	558	91	77	30	55	61	257	84	80	92
ST4.03ch12	53800000	53900000	4631	198	52	91	46	99	120	127	431	163	9	3131	19	26	6	7	114	31	268	14	130	31	80	17	80	54	147	109	92	1163	1146	90	331	48	133	1037	131	93	184	107	174	154	233	181	380	232	172
ST4.03ch12	53900000	54000000	4022	101	161	128	105	165	75	64	414	57	39	2721	22	25	27	21	110	42	143	30	153	32	109	3	133	41	101	109	63	1054	1158	86	189	27	114	235	91	90	83	89	101	90	175	406	375	140	167
ST4.03ch12	54000000	54100000	1084	97	12	31	14	19	25	12	216	2	5	522	1	14	0	11	0	6	11	1	23	12	4	11	3	9	0	2	2	116	93	8	22	3	12	38	41	15	35	20	64	62	64	54	255	62	70
ST4.03ch12	54100000	54200000	249	10	1	1	0	3	15	10	19	3	11	18	4	4	5	3	4	8	35	14	35	36	30	4	15	2	2	24	4	42	15	26	10	7	16	9	30	43	36	10	32	5	20	11	31	14	14
ST4.03ch12	54200000	54300000	942	228	12	16	17	46	62	35	116	30	43	195	11	33	43	31	67	67	67	31	51	8	33	5	37	41	53	51	52	228	38	147	42	33	236	176	100	224	49	43	133	57	292	263	250	136	54
ST4.03ch12	54300000	54400000	747	69	6	38	18	12	44	29	76	14	24	103	46	32	14	8	36	66	51	30	77	28	13	3	15	20	7	82	36	58	67	75	45	38	64	85	62	113	47	32	56	50	75	78	178	56	72
ST4.03ch12	54400000	54500000	1341	67	21	19	10	63	14	11	35	16	22	911	7	789	11	12	17	774	845	16	14	17	7	8	15	28	7	639	2	40	54	986	65	856	755	986	911	136	19	51	38	43	70	80	67	45	47
ST4.03ch12	54500000	54600000	145	18	2	2	1	2	9	0	7	6	6	17	2	7	6	1	9	5	0	5	1	4	6	0	3	3	2	4	9	10	3	9	11	4	13	13	12	12	15	7	19	6	25	18	32	21	14
ST4.03ch12	54600000	54700000	487	48	8	13	4	16	8	9	35	7	33	60	6	21	13	2	12	36	65	29	53	33	31	13	39	42	24	23	13	78	17	43	44	38	71	52	40	46	34	64	45	34	59	70	91	62	53
ST4.03ch12	54700000	54800000	592	92	6	19	10	32	52	56	52	36	43	80	30	23	42	33	33	48	44	22	44	49	32	27	31	45	30	33	36	56	29	53	44	58	71	67	55	82	33	47	38	95	109	101	116	78	65
ST4.03ch12	54800000	54900000	208	35	4	2	7	6	21	20	19	17	15	45	0	8	10	0	18	16	10	13	14	16	9	0	2	15	0	2	11	54	19	38	12	4	49	45	33	40	23	18	39	34	72	67	31	44	38
ST4.03ch12	54900000	55000000	2028	57	10	38	11	40	113	119	144	1	2	86	5	5	0	3	14	12	18	3	11	12	11	0	11	7	8	9	6	92	4	55	235	1	1127	76	45	54	124	89	98	78	68	130	87	131	65
ST4.03ch12	55000000	55100000	4412	90	25	38	36	61	96	89	244	5	3	145	9	11	38	6	34	55	21	4	27	20	17	5	8	27	49	47	20	227	15	156	521	63	1813	800	59	89	189	137	141	215	88	316	762	125	214
ST4.03ch12	55100000	55200000	1845	98	30	66	50	27	28	25	685	9	11	392	10	4	9	7	522	580	20	7	18	13	3	0	4	16	505	19	448	122	32	75	666	7	1075	872	79	51	51	143	128	99	124	123	103	177	107
ST4.03ch12	55200000	55300000	3926	66	75	114	79	121	23	26	63	9	18	382	2	9	4	7	54	38	28	7	59	27	3	10	2	21	35	10	48	686	7	50	339	10	2574	814	3	28	67	237	74	149	59	232	62	195	60
ST4.03ch12	55300000	55400000	1096	35	27	56	43	5	30	29	59	13	15	42	7	13	11	5	56	68	28	12	20	21	5	5	2	16	54	12	41	170	18	41	62	14	571	34	28	21	16	58	22	31	46	56	77	32	50
ST4.03ch12	55400000	55500000	539	60	14	16	7	7	22	14	49	10	12	30	8	3	8	0	4	6	14	3	7	6	8	4	8	23	1	9	2	87	8	36	41	6	36	40	23	23	37	49	54	76	65	45	186	87	142
ST4.03ch12	55500000	55600000	448	21	3	4	7	12	3	2	18	14	20	14	16	20	3	7	2	34	36	21	34	31	4	8	8	29	2	19	4	37	18	25	21	14	34	17	24	26	13	24	39	166	46	25	61	37	41
ST4.03ch12	55600000	55700000	604	76	3	4	2	25	15	37	48	45	34	36	8	39	11	8	12	34	22	9	36	25	21	7	35	13	13	38	5	49	20	51	26	16	76	42	45	70	22	39	51	19	80	94	89	78	87
ST4.03ch12	55700000	55800000	4260	68	71	144	113	116	214	209	275	4	3	3996	2	4	3	0	98	158	94	2	109	107	69	1	91	89	133	8	91	39	2816	158	318	2	183	8	13	2825	180	347	84	82	181	1570	52	110	98
ST4.03ch12	55800000	55900000	4496	100	40	153	111	73	166	154	189	44	2	3889	4	0	3	0	56	47	290	43	162	175	161	0	162	168	46	133	10	749	2633	128	380	2	214	65	51	2419	373	387	145	167	216	1616	186	132	132
ST4.03ch12	55900000	56000000	1250	25	10	12	7	24	66	59	42	16	3	18	0	0	0	2	21	22	141	15	4	4	4	0	5	4	18	82	0	53	19	21	60	1	167	158	160	219	20	37	35	11	9	32	36	18	47
ST4.03ch12	56000000	56100000	582	50	4	24	4	34	39	36	57	2	2	62	3	1	2	4	7	6	13	6	3	1	2	4	1	5	0	5	7	55	21	40	61	7	115	88	33	40	68	38	105	59	120	100	34	90	50
ST4.03ch12	56100000	56200000	1281	93	78	87	44	99	125	102	45	39	75	722	68	15	63	11	55	105	715	38	763	581	553	57	631	36	32	589	21	424	63	518	158	11	564	120	648	768	71	47	85	74	116	153	90	97	80
ST4.03ch12	56200000	56300000	106	12	1	3	0	0	3	3	26	8	4	17	0	4	4	0	9	2	11	1	4	2	0	1	4	4	1	14	2	11	8	12	5	3	14	13	14	11	9	9	11	11	23	14	36	16	28
ST4.03ch12	56300000	56400000	499	70	6	3	6	12	32	26	52	18	12	44	8	9	8	5	9	19	22	24	20	32	12	6	17	22	16	21	18	67	19	84	15	12	53	44	36	30	7	31	51	53	98	85	90	42	65
ST4.03ch12	56400000	56500000	593	95	11	13	8	14	29	19	49	15	20	28	15	6	7	24	47	39	24	44	24	32	29	23	27	11	29	13	44	87	14	72	24	38	89	76	60	52	34	44	57	22	98	97	59	58	37
ST4.03ch12	56500000	56600000	306	37	7	19	10	4	11	7	61	19	13	36	6	6	12	16	20	27	12	3	20	14	11	1	12	27	11	13	12	29	17	52	12	17	58	59	44	31	20	6	34	17	53	36	55	40	42
ST4.03ch12	56600000	56700000	548	50	4	8	4	25	28	2	57	39	22	83	6	28	23	11	56	49	42	52	28	17	25	14	39	40	52	39	51	96	19	72	32	6	101	45	21	49	59	39	50	36	57	75	73	34	56
ST4.03ch12	56700000	56800000	152	25	1	4	0	3	1	1	10	0	0	15	1	5	3	0	1	6	8	4	5	6	1	5	3	1	0	6	1	30	1	34	3	2	32	24	21	16	24	6	18	22	37	49	26	34	24
ST4.03ch12	56800000	56900000	311	45	3	4	2	21	8	7	23	9	10	32	3	7	1	0	4	3	7	2	6	3	6	7	10	4	7	2	3	23	13	30	21	9	50	35	24	28	11	24	45	43	60	40	33	29	27
ST4.03ch12	56900000	57000000	694	56	9	10	13	38	65	48	46	23	34	74	22	23	9	11	22	29	63	39	35	43	25	8	38	43	15	55	5	94	38	98	45	32	84	106	97	80	25	42	60	16	85	76	127	118	58
ST4.03ch12	57000000	57100000	572	83	18	10	16	19	17	13	72	25	9	61	9	14	22	14	3	10	15	5	19	17	22	6	18	15	3	15	0	73	17	58	43	4	109	85	41	62	34	52	78	43	135	107	102	79	55
ST4.03ch12	57100000	57200000	316	35	2	21	9	13	16	9	28	14	21	33	7	8	10	12	17	30	29	8	42	33	4	8	13	17	3	14	15	39	27	20	14	9	17	39	29	34	30	22	13	17	29	25	35	18	37
ST4.03ch12	57200000	57300000	119	5	3	0	1	2	2	0	8	10	5	12	1	1	2	0	1	6	12	5	5	2	7	0	3	3	3	7	2	13	11	11	7	2	9	21	22	4	6	15	8	21	9	12	14	4	13
ST4.03ch12	57300000	57400000	971	187	15	7	22	15	74	57	56	18	6	77	6	10	3	8	7	11	23	9	10	21	11	7	8	3	4	16	16	157	9	165	86	5	266	181	129	167	63	71	86	64	204	150	93	137	141
ST4.03ch12	57400000	57500000	329	40	7	9	5	12	20	16	49	11	8	7	15	10	5	6	8	6	9	12	5	6	9	2	3	17	11	22	10	46	15	34	25	16	26	40	22	23	34	20	51	52	62	73	66	49	37
ST4.03ch12	57500000	57600000	1664	896	37	42	17	72	165	165	243	6	27	558	4	4	15	8	14	18	17	8	10	8	15	11	13	45	26	5	11	573	5	366	80	14	633	462	131	536	113	43	393	224	1141	1103	231	671	258
ST4.03ch12	57600000	57700000	178	41	7	2	2	4	1	4	12	18	6	11	1	2	5	1	4	2	9	5	3	3	2	3	1	6	5	18	8	41	0	18	9	11	51	17	7	39	11	38	32	8	53	34	20	37	48
ST4.03ch12	57700000	57800000	535	77	11	17	2	19	23	14	50	9	18	34	4	7	2	0	1	18	16	2	15	33	5	0	8	15	0	7	1	58	14	36	23	7	66	49	30	50	39	27	58	29	116	104	68	78	56
ST4.03ch12	57800000	57900000	121	28	0	6	1	2	6	5	11	20	0	26	3	5	8	1	6	10	16	5	8	2	3	0	7	15	2	8	8	15	17	14	4	12	29	20	16	15	3	9	12	5	25	28	20	22	15
ST4.03ch12	57900000	58000000	142	10	1	12	0	2	11	7	3	12	9	18	1	8	2	7	9	9	17	9	2	2	9	2	11	15	14	1	8	10	10	16	6	7	2	23	9	6	27	7	6	16	13	16	17	14	22
ST4.03ch12	58000000	58100000	75	4	5	2	2	4	2	5	10	3	19	9	2	1	1	0	0	1	3	2	1	5	4	0	2	1	0	4	0	7	2	4	23	4	6	10	5	7	7	7	10	12	15	9	34	7	7
ST4.03ch12	58100000	58200000	174	15	0	6	5	1	1	5	20	5	3	13	1	14	1	6	3	6	10	4	5	2	1	1	2	9	1	4	2	18	18	15	15	9	23	14	10	17	15	14	11	15	26	24	33	18	20
ST4.03ch12	58200000	58300000	102	8	1	3	0	2	0	0	8	5	21	4	6	1	4	0	12	25	23	10	27	22	0	0	2	24	3	5	6	0	1	12	2	3	8	2	0	7	5	5	4	17	12	11	40	9	17
ST4.03ch12	58300000	58400000	461	25	11	8	3	22	11	16	30	23	18	37	7	11	8	13	11	9	31	20	24	42	17	2	17	23	12	31	4	29	10	41	22	44	21	66	69	31	11	22	49	41	54	70	54	24	38
ST4.03ch12	58400000	58500000	263	32	2	13	9	4	9	23	42	16	14	13	5	14	4	0	2	14	19	29	16	16	11	5	12	28	1	17	7	29	8	68	24	40	12	40	34	68	11	10	20	30	35	56	54	20	14
ST4.03ch12	58500000	58600000	492	91	10	12	5	10	9	7	23	23	9	80	4	5	3	3	5	9	19	3	11	15	6	3	8	11	4	9	7	79	24	72	15	18	77	68	65	61	13	38	74	25	128	138	50	81	38
ST4.03ch12	58600000	58700000	511	63	3	14	7	9	24	15	33	22	20	71	4	4	1	7	10	13	87	24	107	83	52	26	53	11	13	76	5	76	34	113	40	5	71	40	91	108	34	37	126	46	98	60	41	122	62
ST4.03ch12	58700000	58800000	349	62	5	22	2	11	14	12	22	21	23	41	7	11	3	2	20	19	15	20	9	22	4	5	12	29	14	25	9	44	16	44	17	14	59	51	52	64	45	17	58	31	80	66	64	44	37
ST4.03ch12	58800000	58900000	439	53	5	7	7	7	13	7	46	17	38	20	15	7	11	7	12	31	26	19	16	15	2	10	13	17	20	9	7	32	13	19	24	13	26	37	27	29	35	38	44	30	63	81	55	55	52
ST4.03ch12	58900000	59000000	234	21	8	3	7	5	6	6	38	9	14	16	8	2	2	5	8	7	19	15	16	16	4	2	11	18	3	7	5	22	9	27	8	8	25	31	18	28	9	10	21	12	35	32	49	17	24
ST4.03ch12	59000000	59100000	355	41	14	5	6	3	20	19	35	19	25	19	18	18	17	4	3	32	34	24	29	31	19	7	17	24	2	29	1	36	18	24	16	7	29	20	31	19	16	45	52	36	41	40	82	24	48
ST4.03ch12	59100000	59200000	92	7	2	0	1	0	8	3	31	4	6	5	7	0	0	6	9	10	11	0	4	4	2	5	13	12	2	5	0	1	9	4	9	2	13	7	8	11	0	4	8	13	15	16	14	12	18
ST4.03ch12	59200000	59300000	1179	490	7	55	29	38	114	112	55	10	13	285	6	1	0	1	6	7	10	3	7	9	5	1	7	12	9	4	3	345	25	306	85	14	370	311	304	305	169	27	59	80	688	513	81	347	190
ST4.03ch12	59300000	59400000	409	24	2	11	5	17	2	5	45	8	29	16	10	12	12	6	9	39	49	30	62	37	8	3	11	45	12	25	0	30	9	20	35	21	16	26	17	11	50	23	40	100	36	37	62	44	59
ST4.03ch12	59400000	59500000	327	76	12	19	15	15	3	7	59	15	4	20	2	2	2	14	28	12	45	9	16	7	10	17	10	4	2	46	34	46	22	34	19	10	46	48	37	31	24	21	45	42	60	34	66	47	39
ST4.03ch12	59500000	59600000	590	115	4	24	38	30	17	28	73	17	10	67	2	17	11	18	21	15	42	8	31	10	16	37	37	44	22	40	26	62	20	77	10	21	86	75	43	85	21	46	106	73	199	156	65	87	81
ST4.03ch12	59600000	59700000	653	104	9	16	7	14	37	34	73	15	6	71	12	1	2	4	18	12	25	10	6	6	5	4	6	9	5	11	15	72	11	75	39	12	134	102	53	59	41	45	75	44	157	150	95	61	58
ST4.03ch12	59700000	59800000	148	18	3	2	2	5	13	0	17	9	2	11	15	0	14	1	0	6	5	2	1	0	1	1	0	3	13	2	0	12	9	10	24	3	27	10	17	7	5	12	12	9	36	27	19	34	21
ST4.03ch12	59800000	59900000	213	20	5	10	7	7	12	5	11	11	11	5	2	1	7	2	5	5	5	7	6	7	5	1	4	13	2	5	7	30	2	15	5	0	23	16	16	17	13	11	18	17	32	24	49	12	24
ST4.03ch12	59900000	60000000	276	52	0	2	1	3	2	1	48	0	1	15	3	2	1	2	2	6	7	2	8	2	7	5	6	14	1	21	2	7	7	22	11	1	13	22	12	24	23	16	58	5	98	57	19	30	45
ST4.03ch12	60000000	60100000	112	21	9	5	9	6	17	8	14	13	9	12	3	4	1	3	3	0	5	3	0	1	2	2	5	8	5	9	4	16	0	14	4	8	9	12	7	16	6	16	14	14	25	28	29	25	6
ST4.03ch12	60100000	60200000	82	2	0	1	1	0	2	0	3	2	13	1	0	2	2	2	3	13	14	13	13	10	2	0	3	3	2	0	3	2	0	2	3	2	1	2	0	3	2	3	2	4	2	4	11	6	20
ST4.03ch12	60200000	60300000	244	24	10	10	1	16	126	125	41	4	7	11	54	5	69	109	4	3	22	8	90	6	2	0	119	9	57	3	2	17	2	16	2	49	14	13	2	23	29	17	22	35	41	16	58	37	20
ST4.03ch12	60300000	60400000	392	51	5	1	2	6	38	33	70	15	27	42	15	2	20	21	7	21	36	25	53	10	7	0	42	28	52	10	13	25	66	13	19	33	29	49	59	44	38	17	54	34	59	57	176	75	72
ST4.03ch12	60400000	60500000	390	63	7	7	10	7	43	23	11	28	18	9	21	19	8	22	26	21	3	2	6	1	5	42	27	17	14	24	3	24	6	231	12	192	20	120	76	36	36	29	57	32	45	82	25	27	8
ST4.03ch12	60500000	60600000	301	18	4	11	7	6	30	23	48	24	23	9	1	6	15	13	15	18	24	8	23	39	13	12	21	23	22	21	23	35	0	8	8	5	22	27	23	18	22	28	58	10	50	48	44	19	26
ST4.03ch12	60600000	60700000	135	10	0	4	2	1	2	1	17	9	0	3	0	0	9	1	2	14	10	3	10	16	14	0	19	5	4	14	0	13	6	13	12	4	9	7	22	11	4	13	22	5	20	9	30	12	21
ST4.03ch12	60700000	60800000	308	77	10	10	48	26	36	26	48	7	5	8	0	1	0	2	5	1	83	2	93	84	37	2	81	4	0	49	6	86	6	32	13	1	28	15	85	76	31	16	49	86	53	77	42	46	17
ST4.03ch12	60800000	60900000	243	35	2	3	2	8	11	7	8	9	14	3	8	4	0	6	4	25	23	9	33	25	27	2	27	13	1	21	0	45	3	39	32	1	3	35	38	40	9	13	7	3	79	45	43	18	20
ST4.03ch12	60900000	61000000	142	41	0	2	10	2	16	11	11	1	1	4	0	0	0	0	0	3	0	1	1	4	1	0	2	1	0	1	0	33	2	13	24	0	27	21	29	27	6	4	26	10	36	16	20	7	3
ST4.03ch12	61000000	61100000	156	11	0	5	3	0	13	6	12	2	10	21	12	3	2	6	0	11	12	13	12	9	12	9	1	1	10	1	1	11	2	11	9	10	28	13	18	19	17	17	13	14	10	11	24	11	24
ST4.03ch12	61100000	61165649	541	109	9	3	6	5	152	151	71	7	10	9	10	7	7	5	29	10	34	13	25	5	5	5	10	12	5	30	7	318	1	200	63	3	337	280	133	260	82	110	120	133	175	159	59	166	90
[truncated: 21 more columns]

## Sheet: Sen5
Chromosome	Start bin	End bin	Aventra	PI_275260_verrucosum_2x	PI_558288_etuberosum_2x	PI_458424_jamesii_2x	PI_275216_ehrenbergii_2x	PI_365339_chomatophilum_2x	Snowden_tuberosum_4x	Atlantic_tuberosum_4x	Kalkaska_tuberosum_4x	Missaukee_tuberosum_4x	Russet_Norkotah_tuberosum_4x	PI_214421_andigena_4x	Yukon_Gold_tuberosum_4x	Spunta_tuberosum_4x	Sierra_Gold_tuberosum_4x	Shepody_tuberosum_4x	Russet_Burbank_tuberosum_4x	Rio_Grande_Russet_tuberosum_4x	Purple_Majesty_tuberosum_4x	Premier_Russet_tuberosum_4x	Norland_tuberosum_4x	Mountain_Rose_tuberosum_4x	Kennebec_tuberosum_4x	Katahdin_tuberosum_4x	Irish_Cobbler_tuberosum_4x	Garnet_Chili_tuberosum_4x	Early_Rose_tuberosum_4x	Dakota_Diamond_tuberosum_4x	Burbank_tuberosum_4x	PI_607886_andigena_4x	PI_558142_andigena_4x	PI_546023_andigena_4x	PI_365345_andigena_4x	PI_258885_andigena_4x	PI_258874_andigena_4x	PI_245940_tuberosum_4x	PI_245935_tuberosum_4x	PI_245847_tuberosum_4x	PI_558050_commersonii_2x	PI_546000_boliviense_-_megistracrolobum_2x	PI_545964_boliviense_2x	PI_498359_kurtzianum_2x	PI_498112_brevicaule_-_brevicaule_2x	PI_473385_brevicaule_-_sparsipilum_2x	PI_473305_vernei_2x	PI_473065_brevicaule_-_gourlayi_2x	PI_472978_brevicaule_-_spegazzinii_2x
ST4.03ch05	0	100000	339	1	1	1	0	1	66	5	11	81	118	38	93	16	40	40	43	75	58	83	25	35	0	32	81	36	33	37	24	5	21	14	2	45	48	44	38	19	7	0	8	5	4	3	12	4	5
ST4.03ch05	100000	200000	46	0	1	0	0	0	1	2	3	6	0	4	0	0	0	0	1	0	0	0	0	0	0	0	0	0	0	1	0	2	0	2	0	4	6	0	0	0	0	0	1	0	1	1	22	3	2
ST4.03ch05	200000	300000	43	1	0	0	0	0	5	0	3	1	5	1	3	0	4	0	4	5	1	4	1	1	5	0	4	0	0	1	0	1	9	0	0	3	1	2	0	0	7	0	6	2	3	3	11	0	2
ST4.03ch05	300000	400000	43	0	0	0	0	0	0	0	1	0	0	0	0	0	0	0	0	0	0	1	0	0	0	0	1	0	0	0	0	3	0	1	1	1	1	2	0	0	1	0	1	0	3	0	5	0	4
ST4.03ch05	400000	500000	95	0	2	0	0	0	8	15	8	11	1	6	10	0	1	0	0	1	0	0	1	0	0	11	1	0	0	0	0	14	11	13	0	15	11	17	0	11	11	0	6	14	12	11	24	45	5
ST4.03ch05	500000	600000	87	4	3	0	11	14	36	8	0	5	36	28	24	12	8	12	36	28	0	0	0	12	17	2	36	29	36	0	30	23	6	17	4	19	2	27	9	30	2	1	0	11	2	30	5	2	3
ST4.03ch05	600000	700000	70	0	1	0	0	0	16	12	2	9	17	12	20	1	12	0	3	8	0	0	0	15	14	11	8	10	15	1	6	14	5	9	0	14	5	0	5	0	1	1	1	2	14	1	5	0	3
ST4.03ch05	700000	800000	181	19	0	0	0	0	49	19	13	22	111	21	37	0	19	0	52	49	1	32	0	43	48	19	69	36	26	0	41	31	43	31	6	51	21	16	11	12	10	7	11	0	34	6	34	5	3
ST4.03ch05	800000	900000	152	1	0	0	0	0	50	9	12	0	55	7	45	2	1	1	29	4	1	1	1	56	21	2	50	53	32	1	39	42	6	6	6	52	7	4	1	40	4	7	8	2	3	12	29	12	20
ST4.03ch05	900000	1000000	337	5	0	0	0	0	5	3	63	1	4	10	31	1	1	3	7	2	40	0	18	2	2	1	6	3	1	1	1	54	85	8	3	24	27	100	25	2	8	5	17	20	6	13	86	19	27
ST4.03ch05	1000000	1100000	105	11	2	17	0	4	65	2	19	3	60	6	25	8	1	3	20	2	0	0	4	50	43	1	61	56	57	6	34	3	22	23	14	20	17	1	3	57	5	7	1	0	24	4	12	6	6
ST4.03ch05	1100000	1200000	166	22	2	0	0	2	76	0	5	1	74	5	33	0	0	4	70	0	76	0	1	34	29	1	71	68	37	4	67	0	25	8	5	67	3	14	21	60	0	19	9	9	29	35	6	7	6
ST4.03ch05	1200000	1300000	184	25	0	0	0	5	21	2	14	3	33	2	11	1	17	2	12	3	23	2	2	13	15	17	28	23	8	2	1	2	41	17	31	20	8	15	19	15	2	0	2	6	39	15	73	14	6
ST4.03ch05	1300000	1400000	133	5	1	5	0	1	10	2	21	2	2	6	6	6	4	4	6	6	3	5	9	1	8	3	9	6	1	1	2	6	0	5	0	17	5	3	3	3	2	4	1	10	4	1	31	9	39
ST4.03ch05	1400000	1500000	97	9	9	10	10	0	4	0	30	0	3	16	17	1	0	16	11	6	22	13	21	1	0	0	23	12	1	0	7	5	2	6	0	19	18	8	23	5	5	0	2	17	13	20	51	24	1
ST4.03ch05	1500000	1600000	19	3	0	0	0	1	2	0	4	11	0	0	4	0	0	2	0	0	0	1	0	0	0	0	1	1	1	1	1	0	0	0	1	0	6	7	4	0	3	2	1	1	9	4	12	6	5
ST4.03ch05	1600000	1700000	52	2	0	0	0	1	4	1	17	1	3	2	14	1	0	1	1	3	13	2	14	6	1	0	16	4	0	1	0	0	6	0	1	7	3	17	15	9	4	2	2	3	5	2	12	2	11
ST4.03ch05	1700000	1800000	66	6	0	1	0	2	0	1	19	9	7	5	0	2	0	0	8	6	6	0	15	8	5	7	18	7	4	3	6	9	4	3	9	8	1	3	17	11	7	0	7	1	6	5	42	5	8
ST4.03ch05	1800000	1900000	32	0	0	2	0	0	0	0	0	0	0	0	0	0	0	0	0	0	0	0	1	0	1	0	1	0	0	0	0	3	0	0	0	4	0	0	0	0	2	1	0	0	1	0	14	0	6
ST4.03ch05	1900000	2000000	14	1	0	4	0	0	1	0	1	0	0	0	0	0	1	0	1	0	1	0	2	0	1	0	0	1	0	2	1	0	0	1	1	0	0	0	0	0	2	0	1	4	0	2	9	2	0
ST4.03ch05	2000000	2100000	24	1	2	2	2	1	1	1	2	0	4	4	3	0	1	0	1	0	2	2	5	3	1	0	0	2	0	0	0	1	3	1	4	1	4	0	0	3	4	0	4	0	3	0	14	5	5
ST4.03ch05	2100000	2200000	43	3	0	0	0	0	1	0	1	0	1	0	0	1	0	0	0	0	1	0	0	1	0	0	0	0	0	2	1	1	0	3	3	0	0	0	0	2	2	2	3	1	2	1	9	0	4
ST4.03ch05	2200000	2300000	41	2	2	1	1	2	0	0	13	3	0	1	0	0	0	2	1	0	1	0	0	0	1	0	1	0	0	0	0	1	0	3	1	3	0	1	1	0	1	2	2	2	2	0	18	1	9
ST4.03ch05	2300000	2400000	263	11	0	0	3	0	3	1	206	0	145	1	2	0	0	0	0	153	132	0	1	1	0	0	144	1	0	40	0	2	4	6	3	149	123	118	199	66	0	7	2	7	5	4	8	16	3
ST4.03ch05	2400000	2500000	152	0	0	1	0	1	0	0	129	0	85	1	0	0	0	0	0	82	65	0	0	0	0	0	56	0	0	1	0	0	18	0	2	84	64	67	126	63	2	16	4	0	4	1	11	1	7
ST4.03ch05	2500000	2600000	136	0	0	0	0	0	1	0	124	0	79	1	0	0	0	0	0	81	82	0	1	0	2	1	56	1	0	4	0	0	0	0	2	85	46	40	97	63	1	11	1	1	1	5	7	2	7
ST4.03ch05	2600000	2700000	154	1	0	0	1	4	5	7	85	1	49	1	0	0	0	0	0	40	45	0	3	3	0	0	37	1	0	1	0	5	0	1	2	48	3	29	16	19	3	5	2	1	2	2	25	4	4
ST4.03ch05	2700000	2800000	337	27	9	9	12	0	3	4	249	18	59	7	2	6	3	2	3	63	38	2	3	3	2	1	57	6	1	20	2	13	8	25	9	68	25	56	30	6	35	32	21	64	7	14	27	18	27
ST4.03ch05	2800000	2900000	76	0	0	1	0	0	0	1	56	0	0	2	0	0	2	0	5	0	0	0	0	3	0	0	6	2	1	3	1	1	3	5	3	3	0	0	1	4	0	0	3	0	0	1	7	5	3
ST4.03ch05	2900000	3000000	79	1	3	0	1	3	7	5	22	0	8	3	7	5	6	7	3	6	3	2	6	4	6	6	6	5	4	5	3	6	8	16	5	10	5	15	10	4	1	2	3	0	2	7	23	0	16
ST4.03ch05	3000000	3100000	151	4	0	0	0	0	6	2	9	4	2	95	7	6	4	3	2	1	2	4	2	2	5	0	2	3	2	2	2	2	0	5	107	0	1	2	111	0	3	1	7	1	4	2	14	5	5
ST4.03ch05	3100000	3200000	54	0	0	1	0	0	0	3	7	3	1	4	2	0	3	2	1	0	2	2	0	1	0	0	0	8	1	0	0	0	2	4	5	1	8	2	4	3	2	4	1	0	6	1	10	5	15
ST4.03ch05	3200000	3300000	334	5	1	8	7	11	5	6	27	5	3	14	10	1	2	2	9	9	7	6	10	10	3	0	11	8	6	171	6	5	21	10	21	5	136	68	163	33	2	18	10	15	19	9	132	16	57
ST4.03ch05	3300000	3400000	130	2	1	1	1	3	9	1	3	10	2	13	1	1	3	2	2	10	15	2	5	4	3	1	5	14	10	10	2	2	7	14	10	9	1	72	10	1	2	3	9	3	9	2	24	3	19
ST4.03ch05	3400000	3500000	37	0	1	1	0	0	0	0	8	0	0	7	4	1	0	0	0	0	0	0	1	3	0	0	1	0	0	1	0	2	13	3	0	0	4	15	0	3	0	0	2	0	8	0	2	0	3
ST4.03ch05	3500000	3600000	90	6	5	3	1	1	1	1	2	1	0	2	0	2	1	2	1	0	0	0	2	0	1	2	2	0	1	1	3	2	2	2	3	2	1	8	4	5	14	3	3	2	0	2	55	0	1
ST4.03ch05	3600000	3700000	347	2	0	5	13	0	11	1	4	3	1	1	0	10	0	10	1	0	2	2	0	0	12	1	1	2	0	15	1	2	82	2	8	2	6	5	0	2	0	38	3	2	15	5	9	3	8
ST4.03ch05	3700000	3800000	263	1	2	2	0	0	3	0	2	4	0	3	0	4	1	3	8	0	20	4	5	6	0	1	5	8	0	39	4	1	1	3	1	0	0	5	12	5	14	5	12	7	6	1	13	4	21
ST4.03ch05	3800000	3900000	332	18	0	2	7	9	29	2	14	3	0	15	0	19	0	10	3	10	17	10	8	1	19	1	3	11	6	44	0	11	10	23	1	1	42	1	29	12	35	2	21	32	24	34	33	12	15
ST4.03ch05	3900000	4000000	525	42	0	0	0	7	12	0	11	3	5	44	5	6	5	5	2	5	1	1	6	2	5	3	2	15	2	27	1	40	63	70	3	3	68	11	73	35	10	52	48	22	46	46	24	51	123
ST4.03ch05	4000000	4100000	593	4	2	4	0	8	7	0	3	0	0	5	1	2	0	7	0	0	4	0	0	0	2	0	0	7	0	3	3	18	9	15	24	0	38	25	42	4	6	15	7	51	21	18	89	143	139
ST4.03ch05	4100000	4200000	635	33	13	15	19	25	11	4	11	0	2	1	3	11	2	12	0	2	0	0	0	0	3	0	0	8	0	6	0	25	20	35	31	3	31	12	20	2	43	22	21	43	32	17	65	46	48
ST4.03ch05	4200000	4300000	779	4	3	1	21	2	15	4	6	6	9	42	3	10	7	13	5	26	2	3	6	3	12	5	3	2	1	80	2	5	208	34	38	6	92	38	63	15	14	3	9	40	6	3	76	69	159
ST4.03ch05	4300000	4400000	338	19	2	14	23	8	10	9	2	18	0	22	0	7	7	10	1	39	0	0	0	0	4	20	2	1	0	12	1	18	10	23	42	16	15	17	23	16	26	9	9	6	18	13	25	8	32
ST4.03ch05	4400000	4500000	683	20	0	7	6	0	12	0	5	84	4	48	0	11	2	1	2	3	1	3	1	1	0	61	4	8	0	33	2	80	33	178	14	16	57	1	45	41	13	29	67	93	38	54	7	137	212
ST4.03ch05	4500000	4600000	602	37	1	11	7	11	9	3	21	6	0	2	27	6	1	6	0	41	1	19	44	2	7	5	47	5	0	7	0	6	5	60	5	18	28	33	10	3	10	16	66	61	46	19	108	136	237
ST4.03ch05	4600000	4700000	407	26	0	25	21	8	0	0	11	28	0	10	0	0	4	1	1	0	1	0	2	0	1	19	1	2	3	4	2	30	14	33	18	2	37	1	32	8	27	1	24	83	14	30	64	55	69
ST4.03ch05	4700000	4800000	1054	8	18	14	14	22	1	2	235	24	4	0	0	3	2	1	1	6	199	0	0	3	3	23	1	3	0	73	0	21	33	112	13	31	58	228	38	14	38	36	9	91	3	43	30	102	345
ST4.03ch05	4800000	4900000	266	5	0	1	0	19	3	1	79	9	0	18	0	1	0	2	0	3	8	1	3	0	0	4	3	5	3	0	1	10	4	31	10	3	4	39	2	3	18	10	9	13	9	19	48	37	23
ST4.03ch05	4900000	5000000	918	11	0	4	4	31	6	8	354	3	3	32	4	2	7	3	1	18	17	0	4	3	3	4	3	5	1	22	2	5	2	6	32	10	7	340	2	13	50	54	21	27	41	16	98	57	87
ST4.03ch05	5000000	5100000	545	5	1	6	13	6	9	34	93	18	2	18	37	0	10	7	2	17	4	2	4	2	1	20	0	0	1	21	0	24	41	34	29	7	62	170	34	22	20	33	35	30	35	21	52	47	65
ST4.03ch05	5100000	5200000	429	7	3	0	0	3	2	15	12	9	0	6	22	1	2	9	1	1	16	1	0	8	2	10	11	2	3	6	0	11	1	11	3	0	7	41	15	16	17	10	15	108	16	13	51	29	61
ST4.03ch05	5200000	5300000	263	9	0	2	0	1	0	1	14	2	1	2	2	5	0	6	0	3	17	0	0	2	5	0	2	0	0	8	0	2	4	27	1	20	21	4	13	4	9	16	12	109	13	3	27	5	13
ST4.03ch05	5300000	5400000	607	66	1	5	1	10	3	2	41	21	6	10	2	2	4	13	1	40	20	1	2	5	5	14	2	15	1	40	3	22	25	82	10	4	78	6	27	4	16	8	7	121	13	23	91	22	75
ST4.03ch05	5400000	5500000	703	2	7	10	24	4	11	6	52	19	8	17	13	1	5	15	1	16	23	0	4	4	0	14	8	11	1	43	8	14	149	21	51	4	119	27	28	11	17	13	4	12	3	3	33	15	166
ST4.03ch05	5500000	5600000	664	4	7	5	5	5	3	4	26	2	2	0	1	8	4	1	6	17	0	9	2	0	0	7	7	0	7	0	7	2	73	12	1	10	70	3	42	2	8	1	21	5	4	7	30	50	250
ST4.03ch05	5600000	5700000	590	18	5	2	4	10	9	10	84	9	24	136	4	3	5	8	2	65	12	0	11	11	6	5	3	6	1	25	1	8	128	15	39	35	209	29	44	20	7	26	13	31	18	8	79	6	94
ST4.03ch05	5700000	5800000	574	18	1	3	1	5	8	13	41	2	4	35	8	1	5	1	4	3	1	2	4	0	4	0	2	2	5	22	0	6	2	18	40	27	17	3	14	4	14	2	5	20	3	17	92	15	261
ST4.03ch05	5800000	5900000	471	1	1	0	7	9	19	12	1	5	1	7	4	1	11	0	1	0	0	0	0	0	0	2	0	2	1	9	0	1	0	22	11	10	5	7	6	1	22	0	9	42	12	1	7	20	140
ST4.03ch05	5900000	6000000	271	1	1	3	0	6	7	7	5	4	3	8	6	2	8	2	1	0	1	2	1	3	2	1	1	1	0	0	1	6	3	8	8	2	9	9	7	6	6	2	5	13	6	6	58	45	53
ST4.03ch05	6000000	6100000	418	22	17	19	6	9	54	46	64	3	3	1	29	2	49	1	2	3	0	4	5	2	0	3	0	2	0	25	1	4	3	50	27	12	36	20	28	44	1	27	53	22	37	43	81	44	105
ST4.03ch05	6100000	6200000	971	27	9	38	17	6	38	39	57	2	40	54	61	7	39	2	25	2	36	9	12	0	3	1	3	15	0	61	15	26	42	50	32	19	34	49	43	40	37	11	47	165	58	55	80	20	30
ST4.03ch05	6200000	6300000	426	27	16	2	28	14	21	20	58	18	12	21	0	4	9	18	5	6	5	5	15	12	14	14	1	16	1	13	3	6	18	41	13	20	24	27	15	18	11	7	23	12	53	9	81	40	19
ST4.03ch05	6300000	6400000	734	113	10	27	7	4	125	125	33	6	26	22	100	3	69	1	24	2	30	1	9	4	6	3	3	3	0	34	2	1	10	95	41	78	77	8	48	121	13	18	45	13	13	51	35	271	33
ST4.03ch05	6400000	6500000	433	47	1	14	9	0	46	39	40	24	1	6	38	2	43	1	1	0	0	2	0	1	0	0	4	0	3	7	1	1	6	114	10	63	53	1	82	77	7	17	95	3	52	58	66	96	20
ST4.03ch05	6500000	6600000	462	75	2	35	17	23	83	79	26	0	3	30	57	4	79	6	9	3	1	2	3	3	2	2	7	5	1	33	9	3	27	88	30	77	60	47	64	81	11	42	35	77	87	75	77	79	208
ST4.03ch05	6600000	6700000	411	24	2	16	8	12	21	22	17	0	0	18	20	1	13	0	1	0	1	3	0	3	0	0	1	2	0	14	0	11	27	53	26	31	49	16	35	17	35	4	21	40	43	55	72	55	156
ST4.03ch05	6700000	6800000	487	43	12	0	7	14	48	43	56	7	28	22	27	13	15	3	4	6	20	3	6	6	0	1	2	8	8	8	21	1	20	37	62	49	46	7	33	71	14	13	29	16	46	63	84	63	90
ST4.03ch05	6800000	6900000	604	58	0	0	1	0	12	10	99	8	2	8	5	2	11	7	2	2	1	4	6	2	2	3	3	5	0	5	2	9	11	84	132	213	80	19	80	113	3	19	44	48	94	69	25	265	114
ST4.03ch05	6900000	7000000	620	100	0	2	1	0	4	4	66	4	23	13	0	0	1	2	15	1	23	1	2	7	5	7	5	2	0	11	25	1	6	108	96	126	96	5	91	101	15	10	64	18	94	73	36	192	98
ST4.03ch05	7000000	7100000	654	10	3	2	0	3	1	20	18	8	2	22	10	11	4	3	1	7	12	7	4	5	2	1	11	10	3	4	2	15	13	33	39	12	40	17	32	29	28	7	10	12	24	34	53	30	207
ST4.03ch05	7100000	7200000	891	20	2	6	3	1	8	12	48	9	15	30	3	3	20	4	6	7	8	7	7	5	4	3	11	13	3	8	1	7	4	52	22	40	38	3	16	20	19	35	51	44	19	44	136	35	347
ST4.03ch05	7200000	7300000	720	5	0	3	6	2	0	0	5	1	0	17	0	1	2	0	1	1	1	0	0	0	4	0	2	2	0	0	0	4	20	17	12	32	26	5	8	1	34	4	1	1	7	11	52	44	116
ST4.03ch05	7300000	7400000	673	17	9	9	2	7	23	20	47	21	21	21	27	23	12	9	3	14	20	4	24	21	11	18	16	25	7	32	3	20	48	35	43	25	48	21	30	26	58	48	11	31	27	32	69	47	187
ST4.03ch05	7400000	7500000	429	27	4	8	6	26	2	1	33	6	3	23	7	3	1	3	0	4	16	1	9	4	13	1	3	1	0	1	0	14	1	29	18	19	28	36	20	13	15	16	14	35	41	28	95	30	62
ST4.03ch05	7500000	7600000	823	8	0	6	5	0	21	14	43	5	10	10	1	9	12	10	1	7	5	0	8	6	9	10	0	6	0	9	3	21	81	99	69	41	82	7	84	5	13	23	63	46	61	59	75	41	179
ST4.03ch05	7600000	7700000	682	39	24	2	0	2	1	2	5	4	11	31	9	6	0	0	12	6	7	4	1	8	0	0	8	8	2	0	13	1	19	35	20	49	38	11	21	5	1	4	14	11	19	37	87	74	167
ST4.03ch05	7700000	7800000	490	11	0	1	0	8	2	1	23	5	12	18	1	2	3	3	9	2	8	1	1	2	4	3	1	5	1	10	3	5	35	27	5	12	25	15	33	12	33	22	63	19	19	52	44	69	121
ST4.03ch05	7800000	7900000	332	3	0	0	0	0	0	0	11	5	0	5	10	3	0	0	3	7	2	0	7	6	1	4	6	1	0	3	0	4	5	14	5	13	23	4	16	7	5	15	13	39	7	7	34	149	118
ST4.03ch05	7900000	8000000	283	2	0	4	1	4	20	5	30	23	15	13	21	13	17	15	21	10	1	15	16	14	1	19	24	13	15	5	14	7	37	21	26	9	27	14	25	37	13	8	22	27	12	10	50	36	37
ST4.03ch05	8000000	8100000	98	13	0	3	0	6	31	31	13	30	32	6	30	31	28	19	21	30	4	6	0	1	0	32	29	33	26	0	31	1	1	5	13	4	2	8	4	0	5	4	5	9	6	0	20	11	31
ST4.03ch05	8100000	8200000	555	9	0	0	1	0	1	1	16	2	2	13	1	3	1	6	3	2	3	4	2	4	2	0	1	4	0	13	0	1	3	28	1	220	28	1	35	1	7	2	10	3	17	27	69	229	131
ST4.03ch05	8200000	8300000	325	3	2	9	3	4	7	8	21	27	10	2	3	7	5	12	3	9	14	0	9	14	7	9	4	10	0	3	0	4	16	15	7	13	17	4	1	2	12	4	11	2	7	16	46	13	97
ST4.03ch05	8300000	8400000	284	17	0	7	8	8	5	0	16	12	4	1	12	0	2	1	1	1	2	0	0	15	2	2	16	0	4	9	1	2	6	18	12	14	10	6	7	14	16	14	22	12	17	23	61	60	100
ST4.03ch05	8400000	8500000	52	13	0	0	0	3	0	3	4	0	2	4	1	6	0	0	3	1	3	1	5	0	0	0	2	0	2	4	0	13	13	14	17	4	1	1	5	0	1	3	3	17	13	1	25	2	14
ST4.03ch05	8500000	8600000	364	0	7	38	1	4	4	0	31	4	1	19	2	0	0	2	0	2	2	1	3	3	0	1	1	2	3	37	2	3	3	4	6	15	12	0	6	3	8	0	23	63	8	1	66	29	31
ST4.03ch05	8600000	8700000	417	76	2	2	1	9	8	0	13	2	0	4	2	0	0	1	0	0	3	0	0	1	2	0	0	1	1	2	0	29	28	22	24	46	7	40	0	0	9	24	33	76	64	69	104	24	51
ST4.03ch05	8700000	8800000	250	1	2	2	13	2	21	17	21	21	19	18	0	5	15	10	2	13	2	2	17	21	13	17	4	12	1	19	3	2	12	8	5	20	22	4	2	5	2	9	5	58	13	8	36	13	39
ST4.03ch05	8800000	8900000	314	3	0	24	17	5	2	7	1	1	2	4	1	1	0	0	2	0	3	0	0	2	1	0	5	0	1	1	0	4	2	0	3	7	1	6	3	0	48	6	2	106	5	1	106	1	63
ST4.03ch05	8900000	9000000	361	1	4	10	2	13	3	2	18	3	2	6	1	3	1	1	3	1	2	1	0	5	0	2	1	1	6	2	6	6	8	5	6	25	9	14	2	5	11	12	14	42	11	13	89	15	82
ST4.03ch05	9000000	9100000	285	12	2	1	1	0	4	4	7	7	8	29	4	13	5	1	9	15	3	8	16	7	10	2	14	16	10	0	9	17	4	1	11	27	4	8	13	9	11	2	16	64	15	14	50	27	65
ST4.03ch05	9100000	9200000	404	18	5	1	2	4	19	7	17	6	27	47	13	1	7	12	14	15	31	5	9	14	11	2	3	11	12	27	12	26	55	18	46	60	64	39	38	34	18	33	13	40	25	22	101	79	84
ST4.03ch05	9200000	9300000	296	7	4	3	3	9	2	4	47	6	3	30	9	1	4	5	2	8	2	5	8	6	2	2	4	5	0	1	2	13	16	17	7	17	14	22	10	9	18	7	32	62	26	21	72	35	39
ST4.03ch05	9300000	9400000	397	13	5	14	4	13	8	5	20	10	7	8	14	6	13	11	6	19	11	18	12	3	3	9	9	10	2	36	0	1	10	19	10	10	15	19	15	5	17	7	18	22	12	21	244	19	31
ST4.03ch05	9400000	9500000	276	18	1	2	1	1	4	15	15	8	4	53	8	1	9	2	0	10	6	2	3	9	4	1	7	7	7	2	2	9	2	10	9	7	9	10	3	14	8	11	23	50	10	9	107	42	73
ST4.03ch05	9500000	9600000	74	1	4	0	2	3	2	4	8	3	1	0	0	2	1	0	4	0	0	1	3	0	2	0	4	4	1	7	2	1	2	2	0	1	3	8	0	5	5	0	1	4	2	2	38	0	12
ST4.03ch05	9600000	9700000	149	3	0	2	2	0	15	0	17	8	6	1	5	6	0	13	8	3	4	10	0	3	1	7	1	12	12	7	2	3	0	5	3	5	20	1	0	3	2	6	7	1	3	3	64	7	14
ST4.03ch05	9700000	9800000	102	4	4	5	2	4	0	2	5	0	0	1	0	0	0	1	2	2	0	0	0	0	0	0	1	4	3	0	0	0	1	2	6	1	1	7	0	2	1	5	10	5	6	11	68	8	29
ST4.03ch05	9800000	9900000	196	6	0	3	5	4	5	5	20	3	3	0	3	6	3	2	5	3	17	2	3	5	0	1	4	17	2	0	2	16	14	1	3	14	16	11	4	0	13	19	18	26	4	13	68	20	25
ST4.03ch05	9900000	10000000	441	24	4	6	0	11	21	16	47	14	10	24	19	10	18	3	1	1	3	13	3	4	6	13	4	15	12	10	12	29	17	25	2	18	22	43	6	9	13	31	34	17	24	11	235	16	25
ST4.03ch05	10000000	10100000	191	25	1	3	2	1	0	0	34	3	1	24	5	7	6	10	0	0	5	1	0	0	0	1	1	3	0	29	0	4	2	2	0	2	5	18	1	5	4	4	2	33	23	8	81	6	42
ST4.03ch05	10100000	10200000	183	7	0	3	7	12	8	4	14	0	0	13	1	8	2	13	1	2	1	1	3	2	13	0	3	3	1	2	1	3	1	17	4	54	4	6	17	8	3	22	2	10	5	5	87	23	41
ST4.03ch05	10200000	10300000	149	4	5	3	2	11	3	2	5	1	0	6	5	1	1	3	0	3	0	0	1	1	2	0	1	2	0	5	0	18	4	7	6	11	4	6	2	0	6	5	3	10	3	6	65	10	22
ST4.03ch05	10300000	10400000	224	3	0	0	0	2	11	8	14	1	0	4	2	0	1	0	0	1	0	0	0	1	0	0	4	9	0	0	4	1	10	12	4	3	9	9	0	0	9	6	1	8	7	0	152	0	3
ST4.03ch05	10400000	10500000	274	4	0	3	5	5	53	53	77	61	53	25	4	35	54	48	3	32	2	0	44	50	56	56	4	44	1	44	2	6	32	45	10	58	3	5	1	6	16	4	5	5	12	9	128	9	39
ST4.03ch05	10500000	10600000	152	18	5	1	3	0	12	5	17	7	9	5	1	7	8	5	5	3	0	0	7	8	11	1	6	6	2	3	4	5	5	6	18	20	6	11	18	4	17	1	11	13	7	9	67	18	15
ST4.03ch05	10600000	10700000	191	5	0	5	3	2	11	11	26	12	11	10	3	4	10	11	9	8	0	0	11	18	10	11	3	7	5	4	7	8	14	5	0	2	17	9	1	1	28	22	20	10	19	20	71	3	12
ST4.03ch05	10700000	10800000	81	2	1	0	0	18	6	1	4	0	2	3	0	0	0	0	4	5	1	1	3	1	1	2	4	5	2	2	1	6	2	1	2	4	3	0	0	0	1	4	6	3	1	4	31	3	5
ST4.03ch05	10800000	10900000	117	4	1	1	1	2	12	12	20	15	21	7	6	11	15	6	3	17	0	1	13	17	11	10	2	15	4	32	3	3	22	14	6	18	3	6	6	11	2	3	12	4	2	1	40	9	14
ST4.03ch05	10900000	11000000	283	12	0	2	2	13	5	3	25	2	6	134	4	4	4	3	128	6	9	4	5	24	5	3	9	12	6	4	96	7	5	32	71	11	2	2	8	5	3	13	8	46	15	17	35	8	14
ST4.03ch05	11000000	11100000	313	17	7	6	3	5	17	17	59	6	25	37	21	10	5	2	10	12	12	16	5	17	10	8	4	15	8	59	13	10	21	15	48	11	13	49	18	12	42	20	53	63	24	16	89	23	59
ST4.03ch05	11100000	11200000	439	38	4	12	10	14	15	7	20	21	2	5	14	1	8	2	3	11	2	0	4	10	3	3	6	6	1	3	2	2	8	5	9	57	8	3	25	4	24	15	13	27	28	23	252	67	168
ST4.03ch05	11200000	11300000	324	3	5	14	3	4	18	14	18	0	6	13	4	3	10	0	1	0	2	0	4	2	2	1	4	4	0	12	0	3	14	2	10	6	4	12	3	3	5	15	21	10	6	17	209	17	53
ST4.03ch05	11300000	11400000	120	17	3	1	1	2	6	4	20	7	4	11	3	3	4	4	2	5	5	3	2	2	3	4	4	6	2	4	0	1	16	2	3	18	5	5	13	11	14	3	2	11	13	9	57	16	20
ST4.03ch05	11400000	11500000	277	14	2	4	1	1	4	3	49	4	14	29	5	1	4	8	2	5	3	3	11	2	3	3	6	13	5	10	0	11	27	9	8	13	9	23	23	24	12	14	34	9	41	11	154	49	38
ST4.03ch05	11500000	11600000	355	35	11	15	2	12	22	4	47	15	8	17	12	20	19	25	12	7	2	5	10	4	0	15	12	9	6	7	14	7	17	20	12	12	15	20	19	7	16	14	12	62	18	24	213	12	40
ST4.03ch05	11600000	11700000	722	67	3	11	16	22	5	7	67	6	14	74	3	1	5	10	16	6	19	10	8	10	0	1	0	13	3	3	6	5	27	6	16	25	25	18	31	39	36	18	61	58	41	86	431	113	196
ST4.03ch05	11700000	11800000	996	20	3	3	6	16	26	25	64	6	33	9	15	13	12	10	23	9	34	16	17	10	3	3	19	17	7	2	29	6	14	19	5	5	8	22	15	28	19	8	14	16	29	18	577	55	77
ST4.03ch05	11800000	11900000	489	50	3	4	36	8	2	4	95	6	5	35	0	1	0	0	2	1	7	0	0	1	1	2	2	2	1	13	1	6	36	3	13	45	15	55	41	37	15	52	80	20	43	81	331	84	74
ST4.03ch05	11900000	12000000	390	33	7	2	5	34	3	2	14	2	5	11	3	0	5	1	5	1	3	5	1	2	0	1	3	9	1	18	4	3	16	4	2	58	16	29	14	11	33	25	38	40	60	36	247	79	101
ST4.03ch05	12000000	12100000	330	42	5	4	0	10	2	1	2	0	2	28	3	0	0	0	0	0	2	0	1	1	0	0	1	13	1	8	0	11	17	0	0	22	14	8	18	18	5	9	15	11	6	13	167	20	37
ST4.03ch05	12100000	12200000	405	30	1	1	10	0	6	2	23	14	9	82	4	2	4	2	12	1	2	5	4	5	3	4	9	2	1	1	3	35	34	3	1	4	56	38	50	44	10	9	27	10	7	8	149	42	66
ST4.03ch05	12200000	12300000	411	15	4	5	6	6	6	7	21	8	6	11	0	3	4	12	2	3	0	0	6	7	6	10	0	11	2	11	0	7	12	11	10	21	11	4	0	1	10	13	9	7	9	8	236	21	13
ST4.03ch05	12300000	12400000	295	13	2	7	7	3	2	4	13	1	2	5	0	5	2	5	0	1	2	0	1	1	1	0	1	3	0	8	2	4	7	7	8	14	11	1	5	10	5	6	21	12	14	13	176	18	19
ST4.03ch05	12400000	12500000	397	13	3	4	4	7	2	5	24	6	3	14	2	4	1	5	1	1	1	1	6	2	3	1	6	6	7	0	4	5	6	12	17	40	21	14	9	7	33	20	35	7	13	48	272	62	44
ST4.03ch05	12500000	12600000	299	12	0	11	7	6	39	54	85	34	33	14	0	24	11	34	4	34	1	0	40	35	41	33	1	10	2	31	2	5	40	3	2	45	51	6	11	42	7	10	13	17	21	15	105	30	21
ST4.03ch05	12600000	12700000	253	8	5	2	3	7	5	3	46	7	3	17	8	0	3	4	2	6	5	1	9	8	0	1	2	16	3	14	2	6	21	12	12	26	17	15	19	19	18	5	8	10	14	7	149	23	27
ST4.03ch05	12700000	12800000	544	72	2	6	2	6	5	5	66	8	3	23	6	1	3	6	5	2	4	1	8	12	3	5	4	13	2	8	2	4	8	11	18	31	8	13	8	6	14	8	67	27	23	16	178	87	102
ST4.03ch05	12800000	12900000	372	5	3	1	10	10	7	8	14	11	8	8	0	8	1	11	2	5	1	0	9	7	18	6	1	2	0	6	1	1	4	23	2	21	12	8	2	8	13	7	8	2	15	9	147	7	89
ST4.03ch05	12900000	13000000	210	3	2	3	9	10	0	1	10	0	1	6	0	7	0	0	4	1	0	0	2	7	1	0	5	3	0	1	1	8	7	6	7	15	7	5	5	3	23	5	1	7	15	1	87	9	46
ST4.03ch05	13000000	13100000	255	5	4	3	3	4	6	7	16	6	12	22	5	5	1	10	0	11	11	5	2	5	4	12	1	5	0	8	7	6	12	1	4	9	22	37	13	18	13	7	7	6	24	19	68	12	20
ST4.03ch05	13100000	13200000	481	24	22	1	1	13	10	16	43	16	2	35	1	2	14	10	8	10	2	6	9	3	7	7	9	31	10	4	3	9	40	17	4	48	32	9	20	21	5	29	23	25	29	19	253	54	46
ST4.03ch05	13200000	13300000	267	6	5	0	1	1	0	1	24	3	2	3	2	0	3	7	6	0	4	1	1	0	0	1	4	7	6	0	3	8	4	4	0	25	4	6	3	3	33	16	25	6	20	22	148	24	13
ST4.03ch05	13300000	13400000	286	40	1	15	15	11	0	0	8	1	5	15	7	0	0	0	1	5	0	5	4	1	3	1	6	10	0	17	2	1	17	2	3	14	10	10	15	12	17	22	13	11	13	13	190	33	52
ST4.03ch05	13400000	13500000	334	6	23	16	5	5	3	2	18	14	11	3	2	2	1	3	6	1	1	0	1	3	3	3	2	4	2	4	3	0	15	5	13	5	1	9	4	9	6	19	12	11	3	2	163	11	23
ST4.03ch05	13500000	13600000	312	31	2	1	3	1	5	1	89	40	5	65	0	5	2	1	5	3	5	1	2	1	1	2	0	4	0	3	0	3	100	7	10	20	26	18	38	19	14	36	65	5	38	35	170	19	66
ST4.03ch05	13600000	13700000	490	60	0	4	5	22	14	18	107	74	12	35	7	23	12	17	2	8	6	1	9	16	13	9	7	22	0	16	0	6	103	18	10	10	27	25	7	6	44	50	32	22	6	21	313	18	48
ST4.03ch05	13700000	13800000	631	39	12	4	4	4	9	7	75	25	5	46	3	6	5	7	5	6	2	1	11	17	5	4	14	7	4	18	1	2	55	25	5	70	20	15	29	26	19	25	63	10	69	30	277	64	126
ST4.03ch05	13800000	13900000	511	7	5	2	4	10	9	6	85	7	15	37	2	4	1	1	5	5	1	0	2	7	5	4	0	8	0	29	6	2	42	19	8	11	5	26	8	10	19	16	23	47	13	27	207	12	117
ST4.03ch05	13900000	14000000	443	17	2	5	6	5	5	11	65	2	2	49	2	1	6	0	3	3	2	2	0	0	0	4	5	4	1	17	3	12	46	1	12	45	15	8	5	0	8	4	8	20	2	3	196	38	165
ST4.03ch05	14000000	14100000	292	20	12	2	1	3	5	1	32	4	0	17	1	6	0	2	1	3	0	1	0	0	4	1	1	6	1	3	0	4	23	17	6	14	6	6	10	10	7	7	22	6	25	32	199	35	35
ST4.03ch05	14100000	14200000	668	30	4	12	4	12	4	2	35	5	1	30	0	4	0	8	0	0	11	1	1	3	4	0	3	1	3	46	1	3	36	11	12	30	9	21	13	18	12	35	38	45	23	30	486	33	139
ST4.03ch05	14200000	14300000	826	22	5	22	6	9	6	4	45	1	3	12	2	0	0	4	0	3	4	3	1	2	0	3	3	2	2	9	0	5	17	3	8	11	12	18	2	2	85	58	31	62	12	24	573	62	67
ST4.03ch05	14300000	14400000	569	11	2	6	5	9	9	9	48	10	12	24	1	7	1	7	1	1	2	2	9	14	10	6	3	8	3	26	3	21	26	7	8	13	15	24	4	7	8	23	14	22	9	13	379	10	43
ST4.03ch05	14400000	14500000	392	18	30	27	19	9	9	2	26	7	29	31	8	1	2	4	21	0	12	0	1	4	2	1	3	7	15	0	13	8	23	29	5	21	30	26	32	20	27	34	11	22	23	22	248	39	139
ST4.03ch05	14500000	14600000	506	5	5	9	7	5	11	5	9	2	4	14	1	9	0	4	2	2	1	2	5	3	2	1	11	3	5	5	0	7	27	6	6	7	11	5	1	5	25	3	7	5	10	1	368	11	148
ST4.03ch05	14600000	14700000	486	11	18	13	20	3	4	5	35	14	10	13	17	5	4	1	13	13	7	15	12	15	9	1	16	11	9	4	13	15	36	8	20	11	21	17	12	6	30	13	14	16	13	11	326	14	46
ST4.03ch05	14700000	14800000	317	23	10	1	3	10	4	1	41	9	1	29	1	4	0	3	3	2	0	1	1	4	0	3	3	0	1	1	0	10	10	3	9	9	11	2	4	4	8	4	17	7	5	16	133	10	48
ST4.03ch05	14800000	14900000	580	20	6	11	6	56	4	13	90	1	0	43	1	8	1	6	9	1	0	2	1	11	3	0	2	16	10	5	0	9	26	17	14	17	7	14	1	19	29	15	27	36	66	20	343	47	91
ST4.03ch05	14900000	15000000	366	10	12	5	10	0	2	6	57	4	2	33	0	1	0	3	3	3	0	0	2	4	4	0	9	6	6	15	4	11	57	38	25	5	8	15	14	10	4	15	21	11	43	11	248	9	31
ST4.03ch05	15000000	15100000	247	11	4	6	3	2	10	7	24	7	9	5	2	10	0	5	0	9	0	4	9	9	11	9	0	6	3	3	2	4	2	21	11	8	6	0	2	1	7	1	8	5	11	6	186	9	66
ST4.03ch05	15100000	15200000	284	12	3	1	13	3	8	9	25	3	0	26	1	1	1	0	0	0	0	1	1	4	0	1	3	1	1	9	0	6	1	4	1	1	1	5	2	1	12	5	9	15	11	9	214	15	95
ST4.03ch05	15200000	15300000	446	11	4	15	12	14	0	0	28	5	0	8	1	0	1	1	1	1	4	2	4	1	3	0	0	8	3	10	2	22	16	35	9	32	40	19	3	5	20	37	39	33	25	32	253	41	57
ST4.03ch05	15300000	15400000	800	22	8	11	22	3	2	3	17	19	0	20	1	3	9	2	2	2	3	0	0	2	0	0	1	24	0	1	0	25	33	18	12	28	35	26	3	7	35	38	20	24	23	18	416	30	73
ST4.03ch05	15400000	15500000	658	31	4	4	7	6	2	0	61	2	0	65	0	0	0	1	2	1	2	0	1	2	1	0	3	5	0	9	1	14	16	19	11	29	13	14	3	3	11	16	39	18	14	12	162	40	21
ST4.03ch05	15500000	15600000	277	12	3	0	5	5	10	1	27	6	1	1	1	0	0	1	5	8	9	1	1	5	2	0	5	5	5	6	0	0	0	6	11	13	2	9	2	1	12	5	13	26	14	22	78	20	55
ST4.03ch05	15600000	15700000	217	18	3	1	2	7	2	2	27	11	3	1	5	1	4	1	1	5	3	2	4	7	1	0	1	4	0	6	0	3	4	8	4	5	4	7	1	2	15	8	20	6	15	35	55	20	32
ST4.03ch05	15700000	15800000	329	5	6	0	1	7	11	7	29	11	7	12	1	6	2	12	3	7	1	3	3	4	9	2	5	9	2	7	6	5	11	13	12	27	8	10	4	2	2	12	11	20	28	17	127	14	53
ST4.03ch05	15800000	15900000	564	4	7	1	4	8	10	21	66	3	4	54	5	1	0	8	3	7	4	6	0	6	5	2	1	10	0	16	3	8	2	6	5	11	3	23	8	7	27	10	9	7	18	13	265	20	44
ST4.03ch05	15900000	16000000	382	7	1	3	3	8	0	2	40	3	2	28	0	11	0	6	7	3	5	8	1	2	3	6	11	8	9	2	3	1	2	1	3	4	8	8	1	9	2	9	6	10	23	5	174	12	99
ST4.03ch05	16000000	16100000	587	15	11	6	5	13	12	3	59	7	4	48	4	7	7	17	2	10	4	6	14	8	4	6	3	5	3	47	0	6	8	11	14	14	6	10	17	0	11	10	25	18	7	9	163	18	101
ST4.03ch05	16100000	16200000	395	14	3	2	1	2	3	3	22	1	6	18	3	0	1	0	3	5	1	3	0	5	2	1	3	0	0	5	2	4	1	9	8	9	4	4	2	7	6	24	26	12	9	1	91	8	88
ST4.03ch05	16200000	16300000	767	99	0	2	3	5	8	0	93	11	0	19	1	4	1	5	2	2	6	1	7	4	0	7	1	14	1	45	0	3	21	11	19	46	35	13	16	16	11	18	90	22	27	22	91	80	154
ST4.03ch05	16300000	16400000	707	39	8	25	16	4	8	4	28	1	2	35	1	6	1	1	0	1	8	0	9	3	3	2	0	1	3	51	0	5	4	29	16	19	8	7	13	11	8	9	36	13	36	21	128	62	189
ST4.03ch05	16400000	16500000	245	12	2	6	3	3	0	1	13	1	3	4	1	0	0	3	1	0	0	0	0	0	0	1	2	1	0	0	0	2	5	9	2	4	4	14	0	2	6	19	5	2	5	1	17	8	54
ST4.03ch05	16500000	16600000	459	43	8	1	1	3	6	1	35	4	3	29	27	5	3	6	6	6	4	6	7	20	2	4	14	6	3	9	5	17	26	5	5	9	15	20	6	23	8	15	40	11	27	30	306	8	159
ST4.03ch05	16600000	16700000	660	8	14	5	3	8	9	4	33	5	2	24	2	3	0	1	0	0	4	0	7	1	0	0	1	1	0	3	0	14	3	4	10	5	6	4	5	8	11	9	12	20	7	7	456	10	220
ST4.03ch05	16700000	16800000	754	26	19	21	17	11	38	22	79	6	2	74	17	7	5	24	24	6	8	0	12	8	3	16	16	3	31	2	25	19	22	28	41	48	22	32	21	19	49	41	73	38	29	24	608	43	219
ST4.03ch05	16800000	16900000	687	8	16	4	10	9	28	4	67	2	3	60	2	21	5	5	0	2	1	1	25	2	3	20	0	5	0	4	0	6	30	11	5	7	11	15	5	7	32	13	62	13	11	14	486	20	255
ST4.03ch05	16900000	17000000	739	47	1	9	11	11	14	26	46	13	8	18	12	3	4	4	3	8	17	8	8	9	5	6	17	11	12	8	1	20	12	21	38	6	12	61	22	27	22	41	68	30	47	48	440	74	161
ST4.03ch05	17000000	17100000	290	2	0	2	1	1	10	2	10	11	9	1	0	5	2	6	13	12	0	0	3	1	12	9	11	8	13	11	5	2	3	6	4	6	6	3	4	0	1	4	1	7	9	4	198	4	56
ST4.03ch05	17100000	17200000	439	10	3	12	9	12	28	0	48	23	2	53	9	3	0	9	26	4	2	0	11	4	3	2	14	26	17	2	22	16	18	4	17	29	20	11	18	0	30	11	32	25	24	17	290	21	82
ST4.03ch05	17200000	17300000	596	13	3	2	0	27	3	5	22	6	4	19	2	5	1	6	4	3	3	2	5	4	3	4	11	14	2	12	1	6	8	4	10	16	11	16	11	11	11	13	20	9	10	11	441	14	123
ST4.03ch05	17300000	17400000	517	18	3	15	5	28	20	2	31	3	3	22	4	1	2	8	8	5	4	1	13	4	3	9	2	4	2	3	6	11	15	8	13	8	5	8	7	5	19	12	50	9	13	11	385	31	79
ST4.03ch05	17400000	17500000	780	12	2	13	16	28	15	4	142	2	1	121	0	0	0	11	1	0	1	0	12	2	0	11	0	4	0	28	0	18	28	8	12	9	11	12	14	0	43	22	15	44	16	30	672	24	118
ST4.03ch05	17500000	17600000	649	9	2	6	27	3	2	2	18	21	2	9	2	2	4	5	3	6	6	2	7	6	1	3	2	23	5	6	6	9	21	8	21	8	1	15	6	6	22	7	19	8	5	23	476	11	151
ST4.03ch05	17600000	17700000	595	21	4	17	12	6	5	4	45	6	5	17	1	0	3	14	4	3	1	0	0	1	4	5	9	6	2	19	0	25	11	9	11	23	9	14	3	3	13	19	13	9	9	17	429	6	142
ST4.03ch05	17700000	17800000	548	101	13	10	7	15	7	6	43	4	2	34	0	3	2	0	6	0	1	2	6	4	3	2	6	2	4	0	0	2	6	4	9	63	4	13	7	8	40	16	38	9	17	16	453	81	102
ST4.03ch05	17800000	17900000	811	10	0	3	22	8	14	2	72	22	13	45	1	14	4	15	0	14	8	12	10	2	15	21	18	16	16	20	3	3	10	29	7	14	2	27	7	13	38	23	37	19	38	43	590	72	167
ST4.03ch05	17900000	18000000	507	19	1	8	2	7	7	3	40	2	0	8	0	0	1	0	0	1	2	1	1	1	0	0	1	0	0	6	0	10	5	4	9	21	4	8	2	1	23	6	19	23	13	10	378	29	127
ST4.03ch05	18000000	18100000	319	14	11	9	3	6	5	2	19	13	2	18	1	2	0	6	2	8	4	0	5	7	4	6	1	7	5	6	0	20	16	23	17	26	5	16	18	5	22	16	25	17	13	12	223	17	127
ST4.03ch05	18100000	18200000	714	20	20	9	2	14	9	7	43	2	3	25	2	3	1	8	0	4	0	2	4	2	5	4	0	2	0	2	0	9	10	10	15	19	11	15	2	11	17	16	24	21	20	22	616	30	286
ST4.03ch05	18200000	18300000	850	21	14	22	8	12	16	6	26	4	2	9	5	12	0	10	5	2	2	2	13	4	2	15	6	7	5	3	2	14	24	23	20	21	10	21	5	3	36	36	54	23	15	18	646	41	276
ST4.03ch05	18300000	18400000	669	28	10	0	2	38	26	3	35	3	5	18	1	24	3	24	2	7	5	2	21	3	0	25	2	6	2	10	4	3	31	8	8	1	1	18	2	10	22	27	22	13	12	20	530	17	27
ST4.03ch05	18400000	18500000	320	4	4	2	10	3	39	10	25	3	2	11	2	26	0	28	2	0	1	1	27	2	1	3	0	5	0	1	0	5	39	3	16	4	4	2	4	3	38	43	13	17	7	2	213	15	18
ST4.03ch05	18500000	18600000	174	4	10	11	3	1	9	0	14	1	0	15	0	8	0	8	0	1	10	0	9	0	0	9	0	0	0	6	0	2	9	3	16	6	15	2	3	4	7	11	18	10	15	2	104	17	8
ST4.03ch05	18600000	18700000	632	27	0	2	6	6	7	0	65	2	8	34	0	2	1	3	8	1	10	1	9	1	1	2	2	4	2	12	9	22	9	8	21	23	10	14	14	11	47	11	23	24	26	27	321	42	151
ST4.03ch05	18700000	18800000	714	26	5	3	3	21	14	5	20	3	4	8	6	15	1	6	0	1	3	1	11	5	2	3	1	4	2	2	0	9	2	12	10	17	10	20	6	2	47	34	7	18	31	18	400	23	57
ST4.03ch05	18800000	18900000	632	27	14	4	15	2	5	3	25	3	2	47	3	3	2	2	1	2	9	1	3	1	0	2	4	1	2	1	1	8	6	26	4	6	3	23	0	1	4	26	29	75	43	9	410	21	119
ST4.03ch05	18900000	19000000	584	16	13	8	1	7	4	2	43	2	0	21	2	3	0	11	3	4	0	0	5	0	1	5	1	1	2	1	2	9	6	2	13	1	5	19	14	0	17	26	20	29	23	33	450	31	29
ST4.03ch05	19000000	19100000	554	6	9	16	2	19	6	4	19	3	1	19	0	0	0	5	1	0	2	1	3	0	0	2	1	2	0	3	0	15	8	11	29	3	7	7	3	10	15	9	17	21	20	22	363	17	56
ST4.03ch05	19100000	19200000	582	3	4	8	11	5	7	4	39	2	6	17	5	6	3	7	8	7	1	3	5	11	3	3	2	16	0	10	3	15	4	24	20	21	3	12	1	3	9	20	21	7	8	19	339	4	41
ST4.03ch05	19200000	19300000	776	29	5	5	7	17	18	8	44	1	0	15	2	11	0	16	1	0	1	0	11	3	3	9	0	6	1	12	0	9	17	28	17	11	9	21	3	0	51	19	50	54	31	25	506	39	142
ST4.03ch05	19300000	19400000	462	21	7	13	4	8	18	2	32	2	1	10	0	8	3	13	0	0	1	0	17	1	0	17	0	0	0	6	0	3	20	7	9	6	11	11	8	1	16	14	11	17	8	15	290	18	60
ST4.03ch05	19400000	19500000	529	5	3	5	6	5	5	3	29	1	3	7	0	1	1	3	3	3	3	3	2	4	0	1	0	3	0	2	0	7	6	3	10	7	9	9	0	6	33	7	6	5	11	9	319	13	47
ST4.03ch05	19500000	19600000	442	12	6	9	8	5	11	3	9	0	0	5	0	0	2	4	0	2	12	1	13	9	6	0	0	1	0	0	0	6	9	14	9	4	4	11	15	6	9	8	14	7	9	12	221	8	31
ST4.03ch05	19600000	19700000	635	34	7	6	6	13	0	1	46	1	0	38	1	4	1	4	0	1	0	1	0	2	8	1	1	4	0	5	1	6	9	32	12	40	4	5	6	2	25	12	43	33	31	37	386	46	31
ST4.03ch05	19700000	19800000	356	15	6	1	7	11	1	5	17	2	0	8	0	1	0	0	1	1	0	0	0	1	1	0	1	3	5	1	0	8	7	2	10	21	6	9	2	0	20	14	18	16	17	17	163	41	66
ST4.03ch05	19800000	19900000	799	7	14	4	5	3	19	1	35	13	0	9	0	1	1	26	15	0	0	0	23	0	0	5	0	9	13	6	11	10	20	5	14	6	17	37	34	0	13	32	24	26	13	23	521	14	85
ST4.03ch05	19900000	20000000	862	45	18	36	14	19	10	7	38	17	6	25	2	2	8	6	3	5	10	1	6	14	5	5	2	11	3	11	0	11	11	4	25	9	18	36	14	5	28	27	39	11	29	32	511	32	112
ST4.03ch05	20000000	20100000	496	49	6	13	15	7	25	7	72	14	18	44	4	18	14	27	5	15	8	4	28	14	5	20	9	13	4	22	3	5	20	14	24	32	2	13	8	8	4	46	57	32	51	32	301	74	68
ST4.03ch05	20100000	20200000	508	28	19	8	6	10	11	2	25	1	5	17	0	2	3	9	2	6	3	0	15	11	1	5	0	8	1	4	1	31	25	6	10	15	9	26	5	6	22	45	24	24	28	13	237	18	24
ST4.03ch05	20200000	20300000	381	6	1	1	4	2	18	3	16	0	40	5	8	7	0	9	3	2	3	2	45	11	0	10	0	9	2	1	1	28	11	9	14	42	9	28	7	9	3	15	8	24	20	24	248	6	72
ST4.03ch05	20300000	20400000	268	5	0	0	2	0	4	3	9	1	2	2	2	4	2	8	2	1	0	1	3	4	3	1	0	2	2	0	1	8	4	5	5	5	0	1	0	1	3	3	7	5	1	4	158	3	51
ST4.03ch05	20400000	20500000	563	3	3	7	7	11	8	4	45	2	8	15	3	1	0	7	1	4	2	1	1	3	0	0	4	7	0	14	0	14	10	8	10	2	9	10	7	1	37	25	20	7	22	21	389	14	146
ST4.03ch05	20500000	20600000	713	13	39	29	36	20	30	3	44	2	0	60	2	11	2	30	0	1	17	0	39	18	1	20	0	21	3	24	0	20	41	20	28	2	52	63	5	17	96	131	20	66	18	35	423	22	247
ST4.03ch05	20600000	20700000	312	26	16	5	2	18	4	0	25	23	1	6	1	1	1	2	1	3	1	2	1	0	0	1	3	23	2	4	3	9	5	13	22	6	23	11	5	0	27	17	28	32	27	22	173	28	70
ST4.03ch05	20700000	20800000	379	7	6	9	1	13	5	2	70	0	0	8	2	4	0	7	0	40	0	0	2	0	1	0	1	0	1	9	2	44	18	9	21	13	7	12	8	10	21	22	16	7	17	18	171	29	71
ST4.03ch05	20800000	20900000	260	19	6	10	10	14	6	6	21	5	0	7	5	2	1	2	0	4	1	0	7	12	0	1	5	0	0	1	0	3	6	8	20	11	1	6	7	6	35	14	30	19	30	21	107	29	92
ST4.03ch05	20900000	21000000	510	22	17	26	4	4	18	5	38	2	6	34	0	3	1	5	2	1	1	0	11	19	2	12	1	5	0	1	2	11	11	4	32	23	2	15	6	3	23	18	30	19	31	33	254	23	116
ST4.03ch05	21000000	21100000	722	40	22	31	19	4	24	3	73	0	1	69	1	26	1	27	0	4	1	0	25	2	2	28	4	3	0	2	1	10	40	8	25	26	26	42	8	1	105	64	73	24	28	27	475	78	149
ST4.03ch05	21100000	21200000	759	11	21	12	4	41	11	2	32	2	2	17	3	24	3	17	0	2	7	0	13	0	13	13	1	4	1	8	0	12	15	11	12	14	6	5	3	1	22	22	34	48	32	27	448	19	66
ST4.03ch05	21200000	21300000	489	35	8	4	6	10	4	1	36	0	2	7	0	0	3	2	0	1	2	2	0	1	1	1	2	0	1	0	0	4	2	3	20	10	0	5	3	1	24	21	25	20	23	27	224	39	143
ST4.03ch05	21300000	21400000	575	21	7	9	20	11	28	3	55	0	0	63	0	20	3	29	2	3	4	1	26	3	2	25	0	4	2	4	1	9	36	12	6	6	8	70	2	3	7	27	27	9	9	7	396	18	132
ST4.03ch05	21400000	21500000	558	13	11	19	2	11	9	2	18	3	6	16	2	8	3	7	3	7	4	3	0	7	1	7	3	12	0	5	0	7	11	0	13	4	8	8	5	1	7	26	14	23	3	9	378	24	45
ST4.03ch05	21500000	21600000	739	8	4	27	24	7	46	6	54	3	0	35	0	16	0	27	2	2	5	0	22	2	3	10	0	2	2	10	1	5	26	4	5	11	1	37	7	1	5	44	31	31	13	38	504	36	81
ST4.03ch05	21600000	21700000	841	31	6	14	15	29	17	0	21	0	0	25	0	16	0	19	5	0	7	0	15	1	2	15	0	1	0	4	4	10	6	6	15	13	5	31	2	0	7	87	28	20	10	10	656	43	259
ST4.03ch05	21700000	21800000	673	6	5	7	11	14	4	3	37	0	0	9	1	0	1	2	3	2	3	2	1	1	2	1	3	1	0	6	0	17	12	4	17	6	13	11	2	1	63	16	32	25	24	22	509	48	120
ST4.03ch05	21800000	21900000	892	30	12	20	6	22	16	5	49	2	5	14	1	17	1	13	1	1	3	3	14	6	2	14	8	10	1	1	0	8	15	9	20	21	4	21	0	5	41	20	16	18	33	35	671	31	88
ST4.03ch05	21900000	22000000	464	16	11	6	4	24	2	1	3	3	1	2	3	4	1	2	1	2	0	0	6	0	3	2	0	4	1	0	2	5	1	5	5	6	1	13	0	0	23	23	9	11	4	3	351	5	21
ST4.03ch05	22000000	22100000	521	29	7	14	8	15	7	1	45	1	4	19	1	0	0	6	4	2	1	2	3	4	3	1	3	8	3	2	3	11	7	9	15	10	10	18	5	3	33	14	39	17	24	8	338	33	51
ST4.03ch05	22100000	22200000	535	30	5	12	5	10	11	1	34	5	0	24	2	11	0	5	0	4	6	2	9	0	2	13	2	3	0	14	0	16	7	11	10	20	6	14	10	7	26	20	27	16	16	15	306	23	75
ST4.03ch05	22200000	22300000	377	7	2	4	0	8	6	3	44	6	4	18	0	2	5	1	0	4	0	0	1	2	4	4	1	7	0	4	0	7	6	16	4	10	7	3	3	9	15	15	17	9	17	21	233	21	31
ST4.03ch05	22300000	22400000	600	35	7	2	7	6	4	2	42	0	0	20	0	1	0	2	0	0	0	0	0	0	3	0	2	2	0	0	0	8	13	14	16	14	6	25	4	4	23	11	29	30	33	26	334	40	69
ST4.03ch05	22400000	22500000	645	76	7	9	10	15	23	14	41	3	1	38	1	2	3	2	2	1	2	0	1	1	0	2	2	2	1	1	0	28	2	19	47	2	19	18	2	18	28	14	70	49	74	40	508	55	100
ST4.03ch05	22500000	22600000	746	28	23	6	56	15	17	4	26	6	8	6	2	7	4	12	3	12	2	0	2	10	4	9	2	3	3	8	3	7	12	14	1	10	9	27	7	9	42	21	45	36	38	14	550	43	125
ST4.03ch05	22600000	22700000	641	8	13	27	20	14	3	4	31	0	1	7	1	9	0	2	0	1	3	1	3	2	0	4	0	2	1	2	0	2	13	0	7	5	7	3	5	5	25	9	10	14	7	12	520	12	298
ST4.03ch05	22700000	22800000	596	10	18	4	24	5	12	1	14	2	1	3	2	1	2	2	1	1	3	1	2	7	3	3	2	7	2	6	2	9	5	4	11	11	5	15	3	2	32	23	19	22	12	11	420	13	226
ST4.03ch05	22800000	22900000	588	6	5	4	3	4	16	12	48	7	6	14	1	5	6	4	1	2	1	1	5	7	11	5	0	4	0	4	0	11	4	5	10	8	5	10	7	6	42	17	1	14	5	8	460	23	210
ST4.03ch05	22900000	23000000	470	21	9	11	10	15	12	6	30	6	1	12	0	6	2	11	9	1	1	0	23	10	0	8	5	17	8	8	10	7	15	16	24	9	16	16	10	3	22	49	10	8	24	32	293	24	107
ST4.03ch05	23000000	23100000	588	30	5	28	4	3	10	12	55	1	1	3	1	14	3	8	0	0	1	2	3	0	0	2	9	4	3	14	1	1	14	1	36	8	16	14	10	2	37	10	58	41	62	16	356	41	165
ST4.03ch05	23100000	23200000	402	3	3	3	0	3	4	2	13	2	5	7	10	6	0	3	4	9	1	5	15	2	2	4	4	2	0	9	1	2	5	2	1	1	1	12	1	1	31	9	4	2	1	15	297	2	103
ST4.03ch05	23200000	23300000	258	4	0	4	1	7	18	0	2	13	15	9	18	2	25	19	17	10	11	17	0	3	0	17	20	11	12	10	11	8	8	15	2	6	14	5	9	8	7	6	7	10	9	13	68	21	61
ST4.03ch05	23300000	23400000	474	21	7	6	3	6	5	3	38	3	1	17	1	4	0	10	1	0	1	0	2	3	2	2	1	2	2	3	0	7	9	5	13	14	15	37	0	1	46	51	25	12	23	16	265	26	182
ST4.03ch05	23400000	23500000	738	28	16	20	5	17	14	6	72	5	5	51	0	6	3	9	7	9	9	2	8	14	6	6	3	11	2	9	7	4	11	8	14	39	10	22	6	0	24	59	48	18	16	17	477	48	268
ST4.03ch05	23500000	23600000	522	13	4	5	16	15	5	3	38	2	2	20	2	1	0	0	2	3	4	1	1	4	0	0	2	3	2	3	1	4	1	6	8	6	2	7	0	3	3	11	16	4	8	13	349	18	146
ST4.03ch05	23600000	23700000	321	18	0	7	0	5	16	3	49	4	2	25	4	7	2	5	1	4	0	4	4	5	5	4	4	2	1	3	0	18	14	10	9	9	15	39	7	19	29	48	24	9	13	12	130	17	116
ST4.03ch05	23700000	23800000	1048	9	4	4	16	17	32	7	66	4	5	63	2	26	5	29	0	5	3	1	25	4	27	23	2	6	0	11	0	7	35	23	9	16	10	73	5	2	99	47	17	11	11	21	395	33	317
ST4.03ch05	23800000	23900000	448	16	7	7	10	7	3	2	31	9	15	25	1	5	2	0	1	5	15	6	13	17	10	1	1	9	2	0	1	8	7	6	10	3	21	23	1	3	42	22	25	14	30	14	265	18	119
ST4.03ch05	23900000	24000000	235	12	0	3	3	1	7	2	53	7	1	11	3	27	1	45	3	2	2	0	7	4	9	0	3	1	4	2	1	12	5	47	22	35	12	8	5	2	13	29	13	16	24	20	109	29	70
ST4.03ch05	24000000	24100000	146	8	1	4	0	1	5	2	18	2	2	5	1	0	0	4	1	3	7	0	0	1	0	0	0	1	0	1	3	11	5	1	6	3	16	3	1	5	8	4	10	6	11	15	60	9	28
ST4.03ch05	24100000	24200000	520	27	3	25	20	5	2	5	37	0	2	12	1	2	2	1	4	0	5	1	2	3	0	1	3	3	0	1	2	13	3	6	18	2	4	6	5	1	26	19	22	17	16	14	320	32	173
ST4.03ch05	24200000	24300000	231	3	4	8	9	8	9	0	12	4	5	14	1	6	3	1	7	4	5	2	7	2	3	3	5	5	7	3	4	14	8	9	11	10	4	3	2	0	15	5	14	19	10	7	117	7	95
ST4.03ch05	24300000	24400000	551	22	10	11	2	12	7	11	36	4	3	30	0	5	0	1	5	7	3	3	4	5	0	1	1	10	1	4	3	31	25	12	14	14	14	14	2	3	39	26	24	26	19	34	239	29	216
ST4.03ch05	24400000	24500000	294	4	2	6	1	1	1	3	27	3	2	18	0	0	0	1	0	2	3	1	1	1	0	0	0	5	0	2	0	1	6	3	4	2	4	9	2	4	31	15	3	20	2	9	85	17	76
ST4.03ch05	24500000	24600000	414	10	10	7	2	6	0	6	9	0	0	14	1	0	1	1	2	0	2	0	1	0	0	0	4	1	0	1	1	13	6	5	3	15	1	7	3	1	44	0	14	7	12	12	147	21	110
ST4.03ch05	24600000	24700000	509	26	5	11	6	9	10	3	13	10	6	22	1	5	0	6	4	3	8	4	5	8	2	4	5	25	2	3	3	18	24	3	8	6	11	11	6	4	9	19	33	34	26	25	108	13	126
ST4.03ch05	24700000	24800000	612	16	11	15	20	11	8	6	33	2	2	30	2	1	7	2	1	7	3	2	2	4	2	3	2	3	0	6	0	28	16	5	3	3	19	16	1	2	32	9	20	7	9	24	125	21	47
ST4.03ch05	24800000	24900000	262	4	7	4	1	4	1	0	32	2	1	24	2	2	0	2	0	1	1	2	3	2	6	1	1	2	0	4	0	6	3	8	13	12	8	14	2	0	6	31	6	10	8	7	193	17	82
ST4.03ch05	24900000	25000000	310	5	3	13	3	4	2	0	23	0	8	21	0	0	1	1	0	0	0	0	0	7	0	0	0	6	0	1	0	1	1	1	9	5	3	11	2	1	21	19	13	24	2	2	201	11	146
ST4.03ch05	25000000	25100000	698	19	6	3	10	13	23	11	37	5	3	21	0	0	9	21	4	8	2	0	19	5	5	14	2	8	2	24	1	22	39	6	12	23	15	14	6	1	34	29	37	13	24	13	410	36	202
ST4.03ch05	25100000	25200000	524	5	5	12	16	7	11	8	44	2	16	27	1	3	4	13	12	23	3	5	15	10	5	5	2	5	1	6	13	22	11	21	14	23	13	19	5	11	21	15	23	8	14	15	301	20	168
ST4.03ch05	25200000	25300000	388	12	5	4	4	7	24	18	29	12	19	17	7	6	13	18	3	10	10	8	28	13	8	23	3	18	0	5	1	12	13	15	15	17	8	22	11	3	8	22	26	8	10	18	260	21	114
ST4.03ch05	25300000	25400000	297	5	5	8	3	4	24	9	24	19	15	7	27	16	16	20	4	16	21	32	16	18	6	4	15	14	2	6	1	21	21	13	11	19	14	23	7	9	12	14	20	10	16	17	81	14	31
ST4.03ch05	25400000	25500000	269	19	5	3	6	7	34	36	49	26	27	4	10	17	19	17	7	18	7	8	27	20	20	31	11	22	4	14	3	5	19	18	11	23	7	6	4	3	17	13	20	22	18	15	83	13	40
ST4.03ch05	25500000	25600000	196	3	2	4	5	4	8	5	15	3	6	8	5	8	3	8	2	1	7	7	6	4	8	3	8	6	6	14	1	12	6	12	6	10	11	3	6	2	9	12	22	10	26	10	67	11	30
ST4.03ch05	25600000	25700000	537	13	9	7	13	38	11	5	26	11	13	10	8	10	9	12	3	10	4	5	9	11	12	8	6	14	2	4	4	9	21	11	8	22	28	14	7	3	31	26	15	17	6	8	404	26	135
ST4.03ch05	25700000	25800000	482	14	3	15	15	2	14	8	40	1	8	8	0	5	2	10	4	2	2	1	4	5	4	5	0	2	0	8	2	25	7	16	21	18	8	6	10	12	8	18	17	13	23	8	326	18	150
ST4.03ch05	25800000	25900000	230	12	1	2	3	2	3	2	10	1	0	7	0	0	1	2	0	2	0	1	2	1	0	0	0	1	0	7	2	8	7	5	7	2	7	4	9	3	9	4	10	14	10	3	82	20	26
ST4.03ch05	25900000	26000000	507	13	1	5	7	19	25	8	35	3	2	33	3	11	3	14	2	0	0	2	22	3	4	15	1	6	2	5	0	15	34	6	8	7	12	31	1	0	24	24	29	10	18	9	297	13	185
ST4.03ch05	26000000	26100000	245	8	1	4	2	10	10	8	31	16	4	11	2	5	6	5	5	6	1	1	7	8	6	4	3	10	0	7	6	3	4	4	10	9	6	4	5	5	15	8	12	12	28	16	94	19	85
ST4.03ch05	26100000	26200000	286	17	1	22	1	1	11	0	33	1	3	27	1	3	0	1	0	3	4	5	12	0	2	12	2	6	2	22	0	8	14	10	9	3	6	10	8	1	1	54	17	24	1	4	132	1	23
ST4.03ch05	26200000	26300000	622	22	8	13	5	5	34	3	30	4	4	47	0	14	2	24	1	2	0	0	32	10	4	30	0	3	1	15	1	10	35	7	12	23	3	21	2	6	30	54	28	44	31	29	392	62	64
ST4.03ch05	26300000	26400000	987	32	12	4	1	17	3	2	26	3	3	34	1	4	1	5	0	0	5	2	11	4	0	4	3	9	5	14	0	16	20	18	28	55	31	61	9	4	17	38	52	34	42	31	201	119	62
ST4.03ch05	26400000	26500000	708	15	5	9	7	7	35	0	35	4	4	42	2	28	1	15	1	7	4	8	22	2	0	29	1	12	9	1	1	37	49	17	13	18	23	18	3	2	42	26	20	53	19	10	162	50	60
ST4.03ch05	26500000	26600000	675	14	3	3	9	0	9	2	21	1	1	14	2	6	1	8	1	3	5	2	9	2	1	2	3	2	2	9	0	14	10	15	6	4	10	2	1	9	7	11	10	54	13	6	451	15	45
ST4.03ch05	26600000	26700000	901	14	4	8	10	16	39	2	32	2	1	17	3	25	1	32	1	2	2	0	32	2	1	33	1	4	0	1	0	10	39	12	22	3	7	48	8	1	9	6	30	20	11	22	642	22	32
ST4.03ch05	26700000	26800000	438	6	0	2	2	2	14	10	29	15	10	9	2	3	12	7	4	10	9	1	10	14	11	9	7	12	6	3	9	4	11	19	6	18	4	9	8	3	15	13	12	6	10	9	192	12	23
ST4.03ch05	26800000	26900000	557	23	2	9	12	6	11	5	22	1	1	6	2	1	0	1	1	3	2	1	2	3	3	0	1	2	0	5	0	2	2	12	9	0	7	10	9	4	31	25	27	7	21	6	400	5	47
ST4.03ch05	26900000	27000000	1003	5	0	11	14	28	25	5	47	1	2	48	1	12	2	23	1	1	2	0	25	1	1	20	1	4	3	6	1	6	25	5	13	5	6	28	7	1	103	32	11	47	14	5	729	21	128
ST4.03ch05	27000000	27100000	505	24	8	9	29	12	7	3	28	2	4	7	5	5	2	15	4	2	2	0	0	0	0	5	3	1	5	15	5	16	13	12	24	5	9	23	14	3	34	25	40	19	32	26	341	29	51
ST4.03ch05	27100000	27200000	726	10	10	3	7	15	11	2	41	0	0	14	0	9	1	8	1	2	2	0	10	0	0	9	2	2	0	9	0	25	18	3	10	11	4	24	7	3	15	47	14	32	20	19	469	32	80
ST4.03ch05	27200000	27300000	340	2	3	2	6	3	7	1	25	16	3	9	0	2	1	5	1	3	0	2	4	1	3	3	1	3	0	2	3	16	11	8	5	12	8	11	3	2	17	9	4	12	7	6	173	7	29
ST4.03ch05	27300000	27400000	157	7	2	12	3	5	6	5	18	0	6	12	6	0	0	5	3	1	5	5	5	1	1	1	1	8	2	1	1	15	10	14	6	22	6	4	2	0	8	13	2	11	7	5	66	19	37
ST4.03ch05	27400000	27500000	344	19	10	4	3	6	11	1	33	22	7	11	11	9	2	9	9	9	8	0	0	1	8	10	6	12	10	10	1	18	3	8	10	3	21	16	7	6	11	20	20	17	19	19	154	20	37
ST4.03ch05	27500000	27600000	521	9	8	9	6	5	0	3	16	3	7	4	0	2	1	2	1	0	3	3	0	0	1	1	4	3	0	3	2	8	4	9	11	13	6	19	2	4	20	22	4	14	6	7	307	18	42
ST4.03ch05	27600000	27700000	337	9	3	2	5	6	2	1	24	6	0	7	0	0	0	1	1	0	3	1	0	0	0	1	0	1	1	1	0	4	10	7	13	3	6	17	6	0	7	26	12	4	16	19	202	7	29
ST4.03ch05	27700000	27800000	172	10	6	3	1	3	1	0	18	5	0	9	0	1	1	2	0	1	8	0	0	0	1	0	1	3	0	3	0	10	11	0	27	4	4	10	4	2	30	6	28	35	27	10	102	17	56
ST4.03ch05	27800000	27900000	235	18	5	5	3	8	11	0	9	3	0	9	6	3	0	4	2	1	5	4	7	4	0	4	1	5	2	7	3	17	7	2	12	8	7	12	8	1	15	16	10	25	25	15	115	20	38
ST4.03ch05	27900000	28000000	262	5	3	6	4	18	6	1	33	1	0	10	1	4	2	3	1	1	0	1	0	1	0	1	0	4	1	0	0	11	4	3	11	3	7	1	5	4	2	3	7	26	6	6	145	14	36
ST4.03ch05	28000000	28100000	710	11	18	14	12	13	23	7	41	2	3	29	0	13	2	11	3	2	0	0	15	4	2	16	3	3	2	6	0	16	28	9	13	11	12	21	7	4	37	7	16	40	13	5	482	17	46
ST4.03ch05	28100000	28200000	293	8	10	36	5	29	11	4	30	2	0	9	0	2	1	5	1	2	3	2	5	1	0	4	2	1	1	4	0	9	5	5	7	3	6	13	5	5	24	28	41	18	14	14	158	13	96
ST4.03ch05	28200000	28300000	343	14	1	8	3	7	38	12	40	11	5	33	11	22	4	17	12	9	11	16	27	0	7	13	16	9	7	8	1	16	23	13	27	30	10	13	14	4	51	9	18	26	24	26	122	19	49
ST4.03ch05	28300000	28400000	466	20	14	5	10	8	15	11	33	20	15	14	2	10	7	14	4	12	4	4	16	13	6	9	10	11	6	3	4	4	19	15	21	19	9	30	6	5	21	20	19	21	21	21	261	15	85
ST4.03ch05	28400000	28500000	937	17	33	32	7	19	36	4	71	8	20	17	26	28	1	7	6	21	3	19	46	23	1	27	9	32	9	7	9	10	37	9	5	19	21	35	13	6	46	39	52	21	17	38	656	40	146
ST4.03ch05	28500000	28600000	396	13	7	7	7	4	3	1	45	5	2	36	0	2	1	2	1	3	1	5	2	2	1	2	2	4	1	4	2	6	5	1	22	10	10	21	13	0	23	20	20	19	17	25	226	19	101
ST4.03ch05	28600000	28700000	239	40	2	5	1	3	5	1	31	0	0	6	0	0	1	0	0	2	4	0	1	4	0	0	1	1	0	3	1	1	1	14	29	4	9	34	18	1	12	26	23	10	35	31	102	34	80
ST4.03ch05	28700000	28800000	475	9	3	5	10	5	12	11	28	16	12	8	4	3	7	6	0	8	0	0	12	11	5	13	0	11	1	49	0	9	16	3	7	21	13	10	1	3	26	10	7	13	10	8	308	15	45
ST4.03ch05	28800000	28900000	631	47	9	3	10	14	2	6	16	3	4	2	1	2	0	14	2	3	5	5	4	2	0	0	2	5	1	2	0	5	6	9	25	11	6	7	7	7	58	3	53	13	24	18	345	13	55
ST4.03ch05	28900000	29000000	1284	34	2	11	13	7	16	1	39	7	1	37	1	10	0	15	1	2	1	2	11	8	1	10	1	1	4	3	1	11	15	14	17	24	7	34	23	12	45	38	53	18	32	52	117	54	402
ST4.03ch05	29000000	29100000	806	17	17	8	13	15	27	1	43	4	10	27	3	13	2	3	9	10	11	3	25	10	3	17	12	8	2	1	10	15	35	10	28	8	10	60	10	1	46	44	39	24	22	20	359	35	369
ST4.03ch05	29100000	29200000	1022	22	16	9	9	5	45	1	49	0	0	38	2	16	1	37	1	1	4	2	37	0	1	37	1	1	2	2	1	7	41	0	9	7	3	23	0	0	52	37	11	9	14	10	492	24	281
ST4.03ch05	29200000	29300000	739	27	3	9	17	20	26	4	35	6	8	23	9	33	8	33	4	5	3	1	27	10	17	24	1	8	2	6	6	12	30	27	17	5	15	11	7	8	31	33	38	38	17	20	382	37	176
ST4.03ch05	29300000	29400000	840	23	3	5	14	9	11	5	27	3	2	6	3	1	0	1	1	4	8	1	1	10	0	0	7	7	3	1	4	7	7	9	20	4	16	14	7	0	18	17	22	45	21	16	363	25	232
ST4.03ch05	29400000	29500000	371	10	5	9	5	5	14	1	28	5	1	23	0	10	0	11	1	0	4	1	18	6	5	14	5	5	2	3	0	3	12	7	19	4	3	15	2	10	9	12	14	22	11	15	111	16	115
ST4.03ch05	29500000	29600000	180	5	5	1	13	4	21	14	32	1	18	7	13	0	12	11	13	9	7	22	9	11	2	14	10	2	4	13	8	2	19	12	4	3	14	17	6	2	17	20	7	18	5	15	78	6	43
ST4.03ch05	29600000	29700000	236	16	0	3	10	2	2	1	26	5	2	17	3	1	0	12	0	4	4	1	2	2	5	4	4	8	1	8	2	8	2	10	14	0	16	14	14	3	8	16	15	23	17	19	124	19	35
ST4.03ch05	29700000	29800000	201	3	1	6	1	6	5	1	17	4	2	5	0	1	0	2	2	0	4	0	8	1	1	4	1	0	0	0	0	4	4	5	4	4	3	3	1	3	10	7	9	8	4	4	108	7	38
ST4.03ch05	29800000	29900000	170	9	3	3	0	1	14	6	27	5	6	6	2	6	2	3	6	2	2	3	7	5	0	10	4	3	3	5	2	3	4	5	2	1	9	8	2	6	13	7	13	4	6	6	89	4	31
ST4.03ch05	29900000	30000000	149	1	5	3	3	3	3	1	25	1	1	3	0	5	5	0	0	0	2	0	0	2	6	1	5	7	6	1	0	1	3	4	7	3	8	2	2	0	9	4	4	6	2	4	47	10	32
ST4.03ch05	30000000	30100000	159	15	2	6	5	7	3	3	26	2	1	6	3	0	0	5	0	0	1	1	5	2	1	3	2	1	0	5	0	15	5	4	10	10	3	7	2	1	11	7	11	6	4	4	85	21	45
ST4.03ch05	30100000	30200000	227	20	4	5	1	14	0	4	11	0	0	5	0	2	0	10	0	10	1	8	1	0	0	1	1	10	0	1	0	14	12	4	7	1	15	3	3	4	12	14	17	4	13	21	109	8	41
ST4.03ch05	30200000	30300000	787	15	4	1	4	5	6	7	18	2	1	10	0	1	1	3	4	4	1	0	3	1	1	4	1	0	4	6	2	11	8	1	2	10	12	6	8	1	42	13	7	15	9	9	602	12	23
ST4.03ch05	30300000	30400000	478	5	2	6	5	8	1	1	36	1	1	6	0	1	0	3	11	0	2	0	1	1	0	0	2	2	1	4	0	20	8	2	8	1	7	12	9	1	11	18	6	31	14	26	270	25	48
ST4.03ch05	30400000	30500000	661	19	6	8	14	2	0	1	24	2	0	18	1	0	0	2	2	2	0	1	1	1	0	1	0	1	2	2	0	11	11	9	15	8	6	11	1	4	13	13	11	6	12	5	430	14	36
ST4.03ch05	30500000	30600000	868	23	8	11	6	29	2	2	36	2	2	5	1	0	2	5	2	5	2	0	4	0	1	0	0	5	1	4	1	13	7	0	12	22	0	13	6	3	55	13	20	44	28	20	567	32	63
ST4.03ch05	30600000	30700000	506	8	2	36	14	6	9	0	10	0	0	9	1	5	0	0	0	1	1	0	6	4	0	5	0	1	0	0	0	13	10	1	2	7	2	5	5	3	37	7	6	7	8	19	329	28	32
ST4.03ch05	30700000	30800000	329	20	9	15	6	8	1	5	18	7	0	15	0	2	2	0	0	5	1	1	1	0	0	1	4	5	0	1	2	4	0	16	17	10	4	4	3	0	16	12	27	16	16	14	177	33	67
ST4.03ch05	30800000	30900000	759	18	8	11	23	21	28	11	46	11	12	26	6	14	7	19	16	14	14	11	21	18	1	8	11	11	9	6	4	10	27	13	21	7	14	46	8	13	42	29	19	27	12	15	494	32	73
ST4.03ch05	30900000	31000000	546	17	14	10	30	20	6	1	26	11	2	4	4	1	3	2	1	0	6	0	2	4	1	0	5	2	0	6	0	7	1	12	4	12	4	21	9	2	33	29	29	5	27	11	402	40	60
ST4.03ch05	31000000	31100000	599	9	3	11	7	8	8	1	41	4	0	21	2	7	0	8	7	0	1	0	1	5	8	2	3	2	1	4	4	17	14	11	4	18	31	22	2	11	42	25	10	8	20	5	428	25	105
ST4.03ch05	31100000	31200000	229	5	4	6	3	14	1	0	16	5	0	1	2	1	2	1	1	2	1	1	1	0	1	0	1	3	4	5	0	18	3	6	4	5	28	7	3	0	15	11	15	4	9	10	59	9	65
ST4.03ch05	31200000	31300000	162	2	0	24	3	1	4	1	14	0	0	5	4	1	1	4	4	4	4	4	4	5	5	1	5	4	5	0	5	5	3	2	5	5	2	6	2	2	8	3	8	2	9	6	97	11	46
ST4.03ch05	31300000	31400000	185	9	0	7	2	3	24	15	53	2	1	8	2	5	6	0	1	2	2	1	4	1	0	3	4	5	1	8	0	7	3	12	8	9	2	10	5	6	13	16	12	20	12	4	83	10	48
ST4.03ch05	31400000	31500000	228	7	12	2	2	3	3	1	14	2	2	6	3	3	2	2	3	5	3	0	3	5	1	1	3	4	3	6	3	2	1	10	3	9	4	2	4	6	17	8	10	3	5	7	101	14	43
ST4.03ch05	31500000	31600000	120	10	0	3	3	12	5	1	12	3	1	7	8	6	4	2	0	0	0	5	3	3	8	6	2	8	0	5	1	7	8	2	5	3	1	5	4	4	12	5	3	21	6	6	47	8	32
ST4.03ch05	31600000	31700000	402	18	1	18	8	10	16	18	22	15	13	4	4	11	16	7	4	25	14	0	23	24	15	19	17	7	0	12	2	29	18	11	1	69	23	18	12	36	11	13	17	4	9	13	115	178	165
ST4.03ch05	31700000	31800000	647	62	2	37	5	16	4	4	69	9	8	28	12	12	1	10	3	4	11	4	4	1	8	0	9	4	0	21	2	7	23	61	11	19	51	27	23	27	43	24	24	17	27	56	499	26	246
ST4.03ch05	31800000	31900000	1020	26	6	24	7	17	23	1	135	6	7	29	7	25	2	22	7	4	7	4	17	3	12	20	4	15	1	3	6	21	27	40	7	30	51	17	22	13	45	31	17	30	31	34	797	21	119
ST4.03ch05	31900000	32000000	989	16	7	7	12	8	9	4	261	1	0	19	2	2	0	1	0	0	12	0	1	11	3	0	5	0	0	0	0	11	6	19	12	5	25	4	2	7	12	23	11	22	22	27	861	6	169
ST4.03ch05	32000000	32100000	477	16	7	10	11	22	19	27	50	2	29	4	19	6	9	7	4	4	14	11	3	20	10	8	2	3	1	21	5	12	22	33	10	20	31	6	23	5	4	6	13	20	13	4	330	6	167
ST4.03ch05	32100000	32200000	755	7	5	2	7	8	19	13	22	10	19	14	1	15	17	31	0	6	0	0	19	26	20	19	11	12	1	11	1	8	23	26	9	30	38	37	4	4	35	34	4	2	7	13	361	211	222
ST4.03ch05	32200000	32300000	585	20	3	4	4	13	16	3	74	13	14	21	16	0	4	9	10	8	12	11	4	1	0	8	18	10	14	25	1	5	8	30	12	12	46	19	7	7	15	28	55	30	57	51	383	48	104
ST4.03ch05	32300000	32400000	770	17	7	3	12	27	4	7	57	4	14	32	11	3	3	1	5	8	9	4	6	11	4	1	7	20	4	1	0	15	5	47	16	21	27	29	0	7	13	31	30	60	39	16	542	34	184
ST4.03ch05	32400000	32500000	621	18	7	2	8	8	5	2	20	4	6	18	4	1	1	8	4	6	10	2	1	3	1	4	9	3	3	10	12	7	12	11	4	23	14	15	10	4	7	10	14	33	8	28	364	22	82
ST4.03ch05	32500000	32600000	1080	30	9	21	24	20	4	3	87	7	2	17	1	3	0	1	3	0	5	0	0	1	2	1	6	8	3	4	1	13	8	23	25	22	30	19	2	11	19	17	15	12	21	9	616	41	62
ST4.03ch05	32600000	32700000	663	7	1	3	3	6	6	4	13	1	3	18	1	2	0	4	1	3	2	1	3	5	4	2	2	3	1	9	0	2	3	16	8	7	15	17	2	8	6	25	1	16	4	11	452	15	29
ST4.03ch05	32700000	32800000	724	14	3	18	6	1	3	0	39	1	0	34	2	0	1	2	1	0	6	0	2	1	1	1	2	1	0	2	1	11	9	8	7	24	33	51	6	1	46	41	16	2	12	35	431	35	59
ST4.03ch05	32800000	32900000	677	96	3	3	24	22	10	2	56	0	0	2	6	15	1	3	1	0	9	0	1	9	2	1	8	16	9	12	10	9	5	22	17	28	17	26	21	20	10	25	30	16	80	69	495	77	138
ST4.03ch05	32900000	33000000	477	11	0	29	0	2	6	6	27	5	7	0	7	2	4	1	1	5	5	1	4	6	3	5	2	9	1	6	2	1	8	5	17	11	1	6	3	3	16	14	18	11	17	13	330	15	144
ST4.03ch05	33000000	33100000	264	9	5	6	13	5	2	4	11	1	3	14	2	11	2	7	3	3	17	1	13	5	16	0	4	5	3	1	2	8	5	19	13	19	9	13	6	15	7	7	15	11	13	5	87	24	46
ST4.03ch05	33100000	33200000	507	63	12	6	10	17	5	5	55	3	12	10	2	5	3	3	3	5	4	7	8	10	3	3	2	10	4	4	6	10	7	14	36	8	11	19	12	8	47	30	40	57	45	44	311	69	170
ST4.03ch05	33200000	33300000	427	28	9	7	26	18	5	1	36	0	30	9	37	2	1	2	0	30	19	29	33	1	4	0	1	9	0	91	1	14	10	12	11	31	25	43	6	4	14	41	17	61	26	25	304	59	94
ST4.03ch05	33300000	33400000	539	18	8	35	5	26	2	7	32	2	3	6	2	2	0	5	1	3	1	0	6	2	0	0	1	1	1	4	0	1	2	24	4	2	25	7	25	1	30	45	11	39	16	5	402	27	279
ST4.03ch05	33400000	33500000	466	12	6	9	11	2	3	7	9	5	4	15	1	2	2	1	2	0	2	0	2	4	2	1	2	5	0	9	0	3	11	8	12	13	12	22	14	9	21	16	27	20	11	21	340	21	29
ST4.03ch05	33500000	33600000	642	21	3	2	4	6	13	1	49	7	7	12	0	3	0	5	7	16	14	5	6	4	10	4	10	13	8	1	5	9	5	6	8	21	17	8	5	0	28	20	37	10	10	16	504	14	60
ST4.03ch05	33600000	33700000	565	43	4	2	7	11	0	0	32	1	1	3	3	2	0	1	0	1	8	4	4	3	3	1	2	5	0	8	0	5	2	7	4	18	21	14	5	5	31	17	56	13	17	14	446	19	32
ST4.03ch05	33700000	33800000	587	4	9	2	7	5	5	3	16	6	9	3	1	5	1	8	2	2	3	1	10	4	3	0	3	2	1	4	0	25	11	5	5	18	3	3	6	0	55	37	15	5	1	7	462	11	51
ST4.03ch05	33800000	33900000	492	13	7	16	11	3	4	2	24	4	2	7	3	2	2	16	0	3	1	2	2	1	10	0	4	1	0	3	0	6	9	17	23	30	15	20	7	13	12	34	39	13	14	17	372	28	47
ST4.03ch05	33900000	34000000	499	57	1	0	4	8	27	23	77	9	7	12	25	15	17	14	1	9	1	2	10	15	17	13	2	10	4	12	0	20	8	41	4	58	15	12	36	19	14	18	35	3	4	20	306	38	52
ST4.03ch05	34000000	34100000	242	15	12	5	2	4	2	1	24	1	0	5	1	1	6	1	0	1	0	0	1	2	2	0	1	14	1	6	3	11	5	4	8	7	6	11	2	2	15	25	4	7	31	19	139	21	51
ST4.03ch05	34100000	34200000	463	24	8	8	12	11	14	10	47	14	8	16	1	8	6	7	3	12	4	2	8	10	10	7	2	12	2	14	2	20	22	12	16	23	16	18	4	13	27	30	23	14	24	19	329	40	73
ST4.03ch05	34200000	34300000	627	11	2	10	24	15	3	6	59	10	4	4	0	6	11	4	0	6	3	2	4	9	5	6	0	5	2	11	0	12	7	8	8	16	20	17	4	7	57	62	19	13	19	13	506	42	176
ST4.03ch05	34300000	34400000	112	0	1	4	1	2	20	18	2	8	2	6	0	15	9	1	4	16	3	0	1	2	4	4	13	11	12	6	1	7	10	4	7	9	14	10	5	2	15	5	2	3	6	2	64	6	41
ST4.03ch05	34400000	34500000	449	12	5	10	2	1	51	57	78	57	63	9	3	52	42	24	3	29	0	1	48	58	41	49	4	51	1	32	1	9	29	49	15	62	11	5	3	11	30	52	13	18	22	11	253	17	58
ST4.03ch05	34500000	34600000	437	21	17	4	19	6	6	10	32	3	3	10	4	7	0	2	2	4	5	0	2	5	4	4	5	7	4	4	5	11	12	3	2	19	24	10	1	6	27	25	27	9	15	28	263	35	85
ST4.03ch05	34600000	34700000	382	13	5	12	7	11	15	15	17	4	3	11	2	3	1	5	1	2	4	5	7	9	3	1	8	2	4	0	4	9	5	10	10	7	18	29	16	7	17	10	16	14	16	14	187	19	40
ST4.03ch05	34700000	34800000	166	3	0	4	7	12	4	0	21	1	6	6	2	1	2	8	5	2	1	6	0	3	5	1	4	5	5	4	2	1	2	6	4	3	8	4	0	7	5	8	6	8	7	10	79	20	30
ST4.03ch05	34800000	34900000	671	43	15	9	5	34	15	11	66	11	17	31	10	8	1	8	0	15	10	0	25	25	11	6	0	5	1	9	1	3	12	14	16	12	6	29	1	11	72	53	32	23	18	17	529	29	103
ST4.03ch05	34900000	35000000	424	9	3	4	4	2	3	2	31	4	0	3	1	0	3	1	0	0	3	0	4	5	0	1	2	4	2	2	2	2	3	5	6	9	31	27	26	2	15	9	9	7	7	6	292	7	42
ST4.03ch05	35000000	35100000	529	35	1	13	9	29	3	4	70	1	4	9	3	6	1	9	6	7	8	1	2	5	6	1	10	6	4	6	6	7	8	8	8	69	17	15	15	15	19	21	11	16	5	14	229	82	37
ST4.03ch05	35100000	35200000	291	10	0	5	6	9	17	7	10	7	11	2	6	2	1	4	2	7	19	16	1	6	6	3	13	8	7	2	11	2	6	20	15	9	16	11	5	5	28	3	19	4	3	17	161	31	38
ST4.03ch05	35200000	35300000	804	9	2	7	9	9	11	7	62	4	6	16	5	9	4	14	0	5	1	0	16	14	7	15	12	5	5	7	0	53	14	20	14	54	10	19	12	11	19	19	18	10	17	19	507	18	90
ST4.03ch05	35300000	35400000	531	22	6	3	6	3	9	2	35	17	4	15	3	2	6	8	6	9	6	6	4	1	5	6	8	12	1	10	8	13	3	8	9	6	8	17	5	2	28	25	15	6	18	21	412	25	62
ST4.03ch05	35400000	35500000	743	43	6	14	15	19	17	3	49	3	15	19	1	0	6	4	1	11	11	8	20	7	3	13	2	13	1	3	1	12	22	7	17	9	15	20	5	7	53	39	30	18	21	13	453	34	96
ST4.03ch05	35500000	35600000	617	50	12	18	19	13	16	7	84	2	14	13	11	7	2	3	3	5	2	2	9	14	3	3	4	9	4	6	2	13	25	18	27	30	12	34	9	21	34	52	26	46	45	53	375	57	61
ST4.03ch05	35600000	35700000	889	8	14	3	5	15	25	5	101	0	2	79	2	16	0	16	5	4	0	1	21	12	1	17	1	3	2	12	3	2	27	6	4	28	7	29	2	11	36	88	33	19	5	11	732	69	159
ST4.03ch05	35700000	35800000	251	13	12	4	8	9	21	6	27	5	6	7	0	5	11	7	1	6	3	2	6	3	6	5	0	3	1	10	1	15	7	6	8	12	9	13	4	7	11	20	20	13	11	8	136	12	57
ST4.03ch05	35800000	35900000	207	19	1	5	5	7	1	0	27	0	2	17	0	0	0	2	1	0	1	1	3	2	0	2	0	1	2	3	2	18	17	3	15	2	14	6	5	5	11	17	24	8	15	13	98	32	52
ST4.03ch05	35900000	36000000	169	9	1	6	9	10	2	1	22	1	0	8	0	1	1	2	0	0	1	0	1	1	0	0	0	2	0	4	0	6	1	3	8	0	8	6	3	6	14	7	12	8	17	11	63	11	34
ST4.03ch05	36000000	36100000	416	22	12	15	9	15	12	7	36	8	2	20	1	5	0	1	4	2	5	1	5	6	1	10	11	13	4	3	1	3	13	11	16	8	14	8	6	3	28	13	28	19	25	22	269	20	44
ST4.03ch05	36100000	36200000	356	26	6	7	10	10	8	14	35	8	7	4	0	3	3	6	3	7	3	1	8	20	6	4	17	7	2	12	1	5	17	5	22	15	4	15	5	18	19	58	25	16	20	14	130	44	41
ST4.03ch05	36200000	36300000	199	12	1	7	3	4	2	4	18	3	1	10	2	3	3	3	2	1	0	4	3	6	2	0	4	6	1	1	0	1	1	9	4	3	3	4	1	5	3	17	13	4	6	5	101	12	33
ST4.03ch05	36300000	36400000	376	8	3	8	8	2	13	0	44	2	4	16	2	0	0	13	5	4	1	1	19	4	0	0	5	5	1	3	1	6	14	3	12	7	6	24	5	6	21	20	28	18	13	10	231	17	112
ST4.03ch05	36400000	36500000	671	10	8	6	7	12	48	3	32	0	1	20	0	24	0	26	2	1	2	0	40	1	4	33	0	5	0	7	1	2	42	6	10	8	2	5	2	5	22	26	18	28	24	20	414	30	89
ST4.03ch05	36500000	36600000	681	36	9	11	8	14	16	0	16	2	3	20	0	11	0	8	1	3	2	1	14	3	5	16	1	3	0	27	0	5	10	4	10	22	3	14	6	12	25	27	62	25	4	2	402	55	154
ST4.03ch05	36600000	36700000	681	12	20	6	1	36	1	5	20	1	0	22	1	1	1	1	3	0	2	0	0	4	0	0	0	0	0	3	1	17	3	10	15	11	14	4	11	5	12	35	10	11	11	8	321	18	159
ST4.03ch05	36700000	36800000	480	40	9	23	6	25	13	2	22	1	0	39	2	1	6	12	4	0	2	0	8	0	6	9	2	9	0	4	0	20	16	13	12	27	14	8	10	3	44	5	17	13	8	5	285	29	74
ST4.03ch05	36800000	36900000	516	29	6	12	5	7	15	3	16	3	4	24	7	8	1	9	5	4	6	2	12	4	2	6	6	7	8	4	2	19	19	16	18	6	18	17	17	6	56	10	32	32	28	36	294	33	155
ST4.03ch05	36900000	37000000	314	28	4	6	12	22	5	6	48	5	0	11	1	0	6	3	2	7	3	3	0	0	5	0	1	9	6	4	0	3	3	7	14	12	13	9	4	4	21	26	39	51	32	17	125	20	106
ST4.03ch05	37000000	37100000	564	27	6	9	5	17	3	0	29	3	1	12	0	3	0	5	3	0	2	0	1	1	1	2	0	3	0	0	0	13	9	14	25	14	15	6	8	4	14	16	33	24	32	30	380	48	116
ST4.03ch05	37100000	37200000	501	13	10	3	3	2	2	5	38	0	3	5	1	7	0	8	8	4	5	6	3	4	0	5	0	6	2	5	3	5	1	3	7	9	10	15	1	3	27	14	16	15	15	18	379	18	145
ST4.03ch05	37200000	37300000	607	14	11	9	4	6	4	5	24	3	0	23	3	1	0	2	3	1	0	0	0	3	1	0	4	2	3	3	0	12	8	1	5	1	3	9	0	1	28	3	12	9	14	20	395	27	142
ST4.03ch05	37300000	37400000	711	27	4	5	8	7	2	1	56	0	1	26	7	7	6	9	0	0	6	1	4	4	3	2	2	3	0	7	1	12	7	19	16	19	16	18	9	3	73	25	18	20	21	12	459	24	168
ST4.03ch05	37400000	37500000	634	12	8	8	2	12	9	4	64	4	6	34	6	9	17	24	9	0	3	7	3	10	2	8	5	8	1	10	4	3	3	19	5	15	21	11	9	4	64	16	32	51	20	11	469	31	136
ST4.03ch05	37500000	37600000	351	13	2	3	1	4	6	7	12	4	4	8	1	10	1	11	0	1	3	1	5	1	6	6	4	6	2	10	0	7	11	19	2	8	11	16	7	6	35	9	17	11	16	10	242	26	66
ST4.03ch05	37600000	37700000	470	10	6	7	9	9	6	3	21	13	7	9	6	9	4	4	4	5	0	10	3	15	11	4	0	10	1	19	1	7	7	13	10	7	11	6	8	5	33	10	29	17	28	19	264	21	96
ST4.03ch05	37700000	37800000	543	9	4	4	8	14	20	7	54	9	9	28	2	9	6	6	6	13	7	6	14	11	6	13	3	10	8	8	4	14	29	23	14	9	15	10	6	3	17	31	25	15	19	9	359	36	204
ST4.03ch05	37800000	37900000	592	17	1	7	5	6	3	2	48	3	3	15	3	0	0	0	2	3	5	1	4	4	0	1	0	7	0	0	0	10	10	3	15	2	13	10	8	2	36	44	26	18	21	19	382	17	122
ST4.03ch05	37900000	38000000	272	11	3	10	5	6	1	4	17	1	1	11	0	2	0	4	3	1	2	0	4	4	1	3	4	1	2	1	2	12	9	4	13	8	15	11	2	6	21	11	13	9	21	15	100	12	59
ST4.03ch05	38000000	38100000	267	36	12	13	4	11	2	3	51	1	1	4	2	4	0	0	3	2	8	2	6	3	3	1	5	8	1	6	2	10	2	9	12	9	13	20	2	8	16	10	21	15	18	13	122	18	79
ST4.03ch05	38100000	38200000	474	24	11	8	3	2	2	1	31	0	0	3	1	5	1	5	1	2	6	0	2	1	1	4	2	5	1	0	1	1	1	5	9	10	4	4	3	1	17	20	8	22	15	10	194	25	113
ST4.03ch05	38200000	38300000	496	35	4	2	1	9	21	3	26	3	2	32	0	6	0	5	2	5	3	4	18	4	1	20	4	4	5	0	3	13	23	5	11	10	7	12	12	3	20	29	24	11	13	23	285	32	43
ST4.03ch05	38300000	38400000	183	18	6	4	4	12	6	3	21	1	0	11	1	4	0	6	0	6	4	0	0	0	2	0	0	2	1	0	0	4	1	7	6	9	27	19	1	0	6	9	6	6	6	12	54	9	30
ST4.03ch05	38400000	38500000	324	7	9	11	10	6	3	3	17	4	1	4	2	0	1	0	4	2	3	3	0	2	0	0	2	2	3	1	0	2	2	6	5	7	6	7	5	1	18	18	9	9	14	4	148	17	49
ST4.03ch05	38500000	38600000	501	33	19	9	6	5	2	1	49	1	0	29	0	0	0	0	0	1	0	0	0	0	0	0	0	3	0	1	2	7	6	1	18	8	19	6	4	0	33	34	42	3	25	36	298	39	99
ST4.03ch05	38600000	38700000	487	20	7	9	7	30	20	24	63	0	3	38	1	3	0	4	1	0	3	0	1	1	1	1	0	7	0	2	1	14	8	5	34	8	10	21	9	2	24	9	26	21	26	24	297	56	132
ST4.03ch05	38700000	38800000	435	9	6	9	1	7	0	3	13	1	1	9	4	1	2	4	0	1	0	0	3	0	0	0	0	1	0	1	0	10	8	8	9	6	10	4	1	6	18	14	10	18	4	15	313	15	24
ST4.03ch05	38800000	38900000	488	23	26	7	2	13	26	6	17	24	27	12	24	13	20	20	23	27	12	27	13	11	2	7	30	23	22	8	14	4	12	5	25	8	20	21	15	4	16	10	29	37	19	9	285	10	89
ST4.03ch05	38900000	39000000	171	6	1	5	3	3	1	1	17	7	4	15	1	0	0	5	0	1	1	0	1	0	1	0	1	3	0	0	0	15	4	7	8	1	12	4	10	0	4	8	17	7	10	6	67	5	36
ST4.03ch05	39000000	39100000	154	6	1	2	9	11	1	8	16	2	1	11	2	1	1	16	13	0	2	0	0	7	8	6	3	3	13	0	7	7	4	9	7	19	7	13	7	10	4	12	8	4	15	17	74	11	21
ST4.03ch05	39100000	39200000	328	3	5	21	3	24	0	0	24	2	2	3	8	6	0	0	0	1	0	3	0	6	8	0	0	7	0	3	1	6	1	2	16	15	2	4	2	2	25	3	12	21	2	10	201	20	40
ST4.03ch05	39200000	39300000	253	37	2	4	0	2	7	2	63	6	4	2	3	6	2	4	1	2	1	1	10	3	7	4	4	2	3	12	2	9	5	10	8	12	9	23	1	6	11	20	46	42	52	57	110	51	95
ST4.03ch05	39300000	39400000	538	5	1	1	0	11	2	4	15	8	0	18	1	0	0	3	4	5	3	2	3	5	2	0	5	3	3	6	0	11	7	10	9	7	13	40	13	2	19	36	9	28	7	4	387	27	136
ST4.03ch05	39400000	39500000	398	25	4	13	6	4	5	3	18	0	0	6	0	0	0	2	0	0	2	0	0	1	0	0	1	0	0	7	0	1	1	5	9	19	3	23	7	1	54	13	33	10	9	17	260	31	100
ST4.03ch05	39500000	39600000	378	11	5	2	3	3	5	3	17	2	1	13	1	3	0	4	0	0	1	0	5	0	2	3	1	1	0	0	0	13	9	5	10	3	20	8	5	3	8	15	16	4	9	13	158	18	37
ST4.03ch05	39600000	39700000	514	56	3	9	7	22	4	0	65	1	2	26	2	2	0	3	3	5	2	0	0	9	0	0	1	6	1	0	1	15	9	7	48	1	18	19	4	4	29	21	50	25	44	32	305	51	106
ST4.03ch05	39700000	39800000	191	13	0	3	0	3	19	4	24	8	9	3	1	8	2	6	0	6	3	0	11	9	7	6	1	6	1	16	0	2	7	10	12	15	5	7	1	2	16	12	13	2	8	5	108	17	40
ST4.03ch05	39800000	39900000	600	11	8	10	13	3	3	3	31	3	1	12	0	1	2	0	9	2	2	1	2	3	2	0	10	3	1	7	5	6	13	1	17	2	9	9	7	2	12	13	38	35	16	15	403	35	75
ST4.03ch05	39900000	40000000	485	13	5	6	3	1	6	2	34	1	1	15	0	1	2	2	1	1	0	0	3	0	0	4	1	4	0	8	0	11	9	4	4	6	2	6	1	4	31	4	18	18	10	19	280	21	54
ST4.03ch05	40000000	40100000	831	15	6	7	4	8	20	6	17	12	1	42	1	7	1	16	0	1	0	1	17	3	0	12	4	0	0	12	1	4	21	2	20	20	4	57	10	6	108	64	27	7	14	6	522	42	163
ST4.03ch05	40100000	40200000	345	46	4	8	13	7	11	6	21	2	2	10	3	5	4	4	3	3	4	1	1	2	1	2	2	2	1	1	4	9	6	10	7	8	10	37	5	6	31	34	52	14	48	48	118	70	157
ST4.03ch05	40200000	40300000	754	14	17	2	7	17	17	4	27	2	5	34	7	7	2	5	1	1	6	1	11	4	0	3	3	3	0	3	0	10	17	10	9	6	13	19	6	3	37	58	9	17	22	15	520	25	71
ST4.03ch05	40300000	40400000	652	22	4	14	10	22	11	8	41	2	0	33	3	3	3	13	1	5	1	0	6	3	2	7	4	0	0	19	0	4	9	6	10	10	7	26	5	4	11	28	27	18	16	23	480	35	115
ST4.03ch05	40400000	40500000	465	10	0	8	5	1	15	0	39	12	1	36	1	0	0	3	3	1	2	0	15	1	2	9	8	6	2	18	5	22	21	8	25	7	8	17	1	0	9	21	31	8	6	11	333	31	43
ST4.03ch05	40500000	40600000	232	12	5	1	3	4	1	1	34	0	1	8	2	1	1	1	1	0	0	0	1	4	0	2	2	4	0	5	0	3	1	4	4	0	5	14	2	1	4	3	9	18	12	10	115	20	40
ST4.03ch05	40600000	40700000	104	1	2	6	6	1	2	1	9	1	2	2	0	0	0	1	0	0	1	0	0	3	0	0	0	2	0	3	0	2	3	2	1	0	3	1	1	1	3	0	1	3	3	1	45	1	6
ST4.03ch05	40700000	40800000	804	27	7	7	6	16	9	3	64	18	1	38	4	2	2	1	0	6	4	5	2	14	2	0	1	13	5	10	1	19	13	20	23	35	19	33	17	1	50	27	46	36	16	16	500	54	54
ST4.03ch05	40800000	40900000	286	18	3	5	4	12	4	8	25	12	2	7	4	3	3	2	9	11	3	3	3	9	5	2	10	19	9	9	5	0	6	1	11	6	10	15	1	5	27	18	22	8	25	10	129	30	52
ST4.03ch05	40900000	41000000	158	10	8	4	1	1	5	2	24	0	3	5	1	0	1	1	5	1	4	0	2	0	1	3	0	0	1	3	3	1	0	1	15	1	0	8	3	2	13	13	10	3	10	11	108	22	48
ST4.03ch05	41000000	41100000	210	12	8	7	5	2	10	9	25	10	0	11	3	4	1	7	1	1	2	0	6	1	0	5	1	1	0	3	0	4	6	9	9	2	12	7	3	7	16	9	18	16	14	12	107	8	51
ST4.03ch05	41100000	41200000	397	13	4	2	4	6	11	7	23	5	9	14	18	9	8	8	10	24	15	4	28	25	7	11	13	12	7	16	8	27	27	18	8	26	9	18	11	10	25	11	25	7	4	8	119	9	91
ST4.03ch05	41200000	41300000	399	28	1	7	0	20	13	0	20	1	4	27	1	20	0	13	2	6	7	6	11	1	10	9	6	6	2	2	2	7	14	9	6	20	4	14	2	1	34	8	9	13	9	9	292	25	114
ST4.03ch05	41300000	41400000	242	8	12	10	1	3	10	10	17	8	8	7	4	6	6	2	5	5	5	7	4	8	7	5	5	18	2	11	5	7	10	8	36	18	10	10	1	6	14	6	11	14	24	5	115	26	52
ST4.03ch05	41400000	41500000	383	8	5	10	20	13	22	10	20	5	2	35	0	19	2	29	2	8	2	1	16	8	4	19	0	6	2	2	0	8	21	24	18	7	7	44	2	2	67	44	15	9	9	11	247	16	99
ST4.03ch05	41500000	41600000	372	20	11	7	15	3	3	0	30	2	0	10	3	1	1	1	0	1	0	0	0	0	1	1	2	1	0	3	0	10	4	6	18	15	7	4	1	1	20	4	20	5	16	12	282	15	93
ST4.03ch05	41600000	41700000	203	4	2	1	0	1	3	2	11	3	0	2	0	0	1	0	1	1	2	0	0	3	1	0	1	0	1	3	0	3	0	2	2	7	1	2	0	2	5	16	5	2	3	1	118	11	43
ST4.03ch05	41700000	41800000	973	47	16	10	1	9	14	12	92	9	9	20	2	11	8	14	8	11	9	3	7	6	6	4	2	14	10	11	1	24	23	30	6	27	65	25	9	16	18	40	20	22	54	36	116	36	33
ST4.03ch05	41800000	41900000	1233	11	31	12	19	30	15	17	71	15	6	20	17	6	8	4	0	4	47	0	2	14	3	7	11	15	3	69	0	5	4	14	15	58	8	41	10	11	34	31	28	37	26	13	195	97	168
ST4.03ch05	41900000	42000000	702	28	10	15	26	8	11	0	58	7	2	47	0	1	2	6	2	4	1	2	1	3	2	1	1	4	0	35	2	8	9	7	8	66	45	34	17	45	24	36	12	26	40	21	149	117	107
ST4.03ch05	42000000	42100000	591	8	6	4	6	2	1	4	31	10	1	27	3	0	0	4	5	1	8	7	0	7	1	1	1	0	1	5	1	6	2	21	8	40	40	11	11	28	11	3	17	9	24	12	204	58	70
ST4.03ch05	42100000	42200000	491	9	2	11	13	6	0	1	15	0	0	13	0	1	0	0	3	2	4	4	2	4	1	0	1	4	0	11	0	7	3	0	5	17	8	8	3	3	21	11	5	9	22	11	76	35	38
ST4.03ch05	42200000	42300000	739	88	1	5	5	8	5	0	29	4	29	38	9	31	22	1	0	9	0	28	27	23	24	1	30	37	1	30	0	4	1	29	37	27	58	27	4	32	18	16	21	21	12	7	439	75	146
ST4.03ch05	42300000	42400000	487	11	2	9	6	23	15	9	34	12	4	13	4	7	7	7	1	1	0	0	7	6	6	10	5	6	1	12	2	13	18	5	7	10	19	21	6	12	23	16	12	25	15	8	278	14	30
ST4.03ch05	42400000	42500000	449	28	4	23	10	32	17	18	47	16	5	15	1	6	8	8	2	16	9	1	11	15	10	12	12	13	8	21	0	13	8	13	31	29	21	68	14	21	8	54	51	26	19	21	305	81	76
ST4.03ch05	42500000	42600000	332	38	3	14	2	8	10	3	55	1	2	17	3	1	2	19	0	2	0	2	2	0	0	1	1	1	0	25	0	16	1	23	7	12	23	32	4	14	2	28	39	6	46	29	232	35	55
ST4.03ch05	42600000	42700000	847	43	3	11	3	13	2	1	101	62	57	15	0	1	2	37	44	3	5	0	46	42	3	3	2	3	26	21	40	56	47	22	54	35	70	35	18	61	50	37	13	17	3	48	535	253	47
ST4.03ch05	42700000	42800000	381	12	1	4	0	3	6	14	17	0	0	11	1	0	1	1	2	2	9	2	0	0	0	0	2	2	3	4	0	1	2	7	1	14	11	2	3	17	31	1	42	13	1	3	242	42	26
ST4.03ch05	42800000	42900000	627	15	3	3	4	18	10	2	28	2	3	11	0	1	8	16	0	0	0	0	9	2	4	10	1	3	1	9	0	3	10	16	15	73	17	10	5	26	4	17	35	38	6	12	345	23	74
ST4.03ch05	42900000	43000000	1149	5	28	14	1	30	3	9	33	1	5	31	3	2	0	7	6	6	5	0	5	9	0	0	6	24	0	12	0	27	5	7	3	12	36	102	21	52	76	35	10	33	5	5	499	33	152
ST4.03ch05	43000000	43100000	489	19	1	5	13	2	11	6	38	4	7	38	7	15	3	15	1	4	7	0	18	10	2	19	1	15	0	9	0	24	16	7	28	29	24	25	10	10	16	9	18	6	22	20	147	11	58
ST4.03ch05	43100000	43200000	915	14	9	10	2	2	4	3	34	8	7	29	4	4	5	5	0	9	5	0	2	9	1	0	5	65	2	16	0	9	5	9	0	8	9	8	15	7	3	64	8	8	3	11	411	42	131
ST4.03ch05	43200000	43300000	817	3	4	8	12	4	9	4	40	23	0	8	8	9	0	11	5	3	5	30	14	15	15	17	6	80	7	22	3	2	11	14	16	59	13	21	15	31	29	24	2	12	18	10	277	44	62
ST4.03ch05	43300000	43400000	746	99	18	17	35	29	22	9	26	107	20	116	35	106	0	79	15	4	0	3	110	2	4	84	23	158	5	99	16	30	113	105	61	152	47	106	38	24	40	101	41	11	130	109	457	188	210
ST4.03ch05	43400000	43500000	1272	5	7	22	19	8	21	22	27	25	21	14	40	37	1	10	1	19	6	13	29	52	38	4	0	140	1	36	0	38	22	11	39	151	9	13	10	2	54	11	12	76	22	33	811	187	151
ST4.03ch05	43500000	43600000	372	9	8	14	4	3	1	3	51	3	1	6	21	43	0	4	1	2	4	8	0	48	28	4	4	89	2	73	2	5	2	20	1	4	4	42	5	2	52	63	26	37	9	19	249	19	64
ST4.03ch05	43600000	43700000	369	10	9	3	3	11	1	0	28	11	3	12	0	1	0	0	1	1	0	0	0	1	1	0	0	82	0	0	0	9	4	9	5	1	4	2	0	0	37	15	8	12	7	7	147	24	33
ST4.03ch05	43700000	43800000	437	5	3	13	6	12	28	18	39	15	15	10	9	26	15	16	0	13	5	1	16	19	19	16	2	29	1	26	1	1	0	20	4	11	12	9	5	15	22	24	2	16	11	16	185	11	33
ST4.03ch05	43800000	43900000	423	17	0	7	1	6	8	11	11	7	12	18	8	0	0	1	6	6	11	6	0	1	2	1	13	32	7	5	0	19	2	19	10	18	22	2	4	1	2	7	8	5	7	9	289	0	54
ST4.03ch05	43900000	44000000	562	5	2	3	3	3	2	10	17	13	4	19	0	10	2	2	4	2	4	2	14	9	13	12	5	19	0	14	3	6	14	4	3	28	12	55	3	12	6	35	1	5	14	3	312	37	142
ST4.03ch05	44000000	44100000	696	37	11	21	9	35	19	19	41	14	10	18	14	19	7	7	5	10	11	10	13	6	19	16	5	110	0	22	8	11	30	26	13	70	12	25	22	24	60	15	43	28	27	10	242	24	88
ST4.03ch05	44100000	44200000	498	9	5	14	9	5	3	3	18	1	1	3	5	7	3	2	5	0	1	0	2	5	14	0	2	45	3	11	0	15	8	8	9	38	10	7	3	1	13	29	24	14	32	23	272	44	91
ST4.03ch05	44200000	44300000	448	10	6	19	3	24	4	4	32	2	3	13	4	12	4	1	8	4	4	3	10	7	15	1	9	33	14	14	7	21	12	12	8	51	22	19	19	4	47	23	7	42	19	14	99	36	44
ST4.03ch05	44300000	44400000	1168	10	2	5	23	8	36	19	30	33	3	22	61	61	21	29	9	0	13	0	21	13	85	21	10	137	5	61	9	26	22	60	24	125	27	30	12	37	42	24	51	67	37	35	724	37	107
ST4.03ch05	44400000	44500000	999	24	13	22	15	25	17	3	29	16	2	43	19	22	1	1	1	11	4	0	3	15	25	12	3	83	0	51	1	30	15	1	18	58	17	39	7	4	47	45	43	88	44	33	615	59	70
ST4.03ch05	44500000	44600000	537	15	2	4	6	3	11	0	34	5	1	20	13	23	5	25	2	1	6	0	7	0	14	6	5	26	2	6	0	7	17	31	10	55	20	27	5	13	22	39	32	35	19	21	286	16	51
ST4.03ch05	44600000	44700000	1489	23	11	56	45	54	13	178	36	7	4	10	70	63	137	7	1	9	86	4	132	162	38	173	0	207	2	93	8	16	13	97	18	129	30	145	10	11	151	151	55	145	22	35	747	61	345
ST4.03ch05	44700000	44800000	739	3	0	40	39	9	52	70	71	45	2	37	66	48	13	1	1	2	30	2	61	30	57	57	3	160	0	81	2	48	50	36	58	78	17	53	7	6	31	13	19	143	4	60	325	22	62
ST4.03ch05	44800000	44900000	681	11	3	4	18	8	13	37	31	8	11	8	88	85	41	2	7	2	42	1	50	37	42	37	6	76	3	48	6	14	7	4	24	39	25	39	15	23	82	37	30	114	20	20	349	70	60
ST4.03ch05	44900000	45000000	1439	35	1	60	2	9	33	38	34	11	0	11	8	13	5	20	9	1	1	2	25	20	19	17	9	43	11	36	11	44	19	18	36	74	8	58	18	2	42	44	3	4	11	46	876	44	185
ST4.03ch05	45000000	45100000	1240	30	9	33	63	46	43	155	52	37	4	36	124	95	63	3	2	2	127	0	125	127	98	109	2	233	2	65	4	48	42	36	2	187	38	125	47	19	107	120	95	155	34	54	557	86	178
ST4.03ch05	45100000	45200000	1440	26	4	33	25	15	22	57	20	15	5	5	45	22	30	3	5	5	54	6	31	34	39	18	14	226	3	44	1	9	18	9	20	207	17	45	11	42	91	33	26	65	11	11	838	109	203
ST4.03ch05	45200000	45300000	2265	27	16	4	20	105	113	55	59	109	97	168	4	70	4	2	4	90	194	2	109	79	99	68	4	555	2	92	0	205	109	325	181	948	210	275	190	173	45	96	276	370	11	49	795	456	802
ST4.03ch05	45300000	45400000	1909	33	22	61	36	13	32	35	51	36	32	13	11	43	29	1	30	48	32	0	31	34	43	50	8	490	7	145	6	8	33	19	7	564	14	63	10	82	41	56	66	69	14	7	1305	159	248
ST4.03ch05	45400000	45500000	2061	42	7	19	8	57	43	46	72	34	24	39	24	20	14	21	30	25	38	16	31	19	23	28	21	260	11	31	15	32	45	104	27	398	75	54	44	43	32	16	93	18	86	111	1181	123	288
ST4.03ch05	45500000	45600000	82	0	0	0	1	1	2	4	5	1	1	0	3	0	6	5	2	1	0	0	4	0	0	0	4	2	2	7	3	0	0	1	0	1	0	1	1	2	8	0	0	14	2	0	2	5	1
ST4.03ch05	45600000	45700000	147	3	3	1	1	6	4	18	13	7	0	3	3	2	15	6	1	0	3	1	2	3	0	0	4	0	5	3	1	7	9	11	11	9	7	14	1	5	3	8	10	12	5	3	26	8	8
ST4.03ch05	45700000	45800000	220	12	19	23	10	24	24	32	30	22	28	1	1	4	12	23	3	13	9	4	18	28	35	31	6	20	0	24	2	3	3	28	3	11	6	4	2	13	15	9	7	56	33	10	66	7	34
ST4.03ch05	45800000	45900000	158	3	3	8	11	0	3	4	8	0	0	0	3	2	3	2	0	0	3	2	0	3	2	0	1	0	0	2	0	1	5	3	4	14	6	5	1	0	2	9	12	9	2	4	49	17	42
ST4.03ch05	45900000	46000000	172	26	6	0	1	2	6	10	34	8	0	1	7	6	10	13	2	1	6	0	10	9	7	5	4	7	5	25	0	7	9	6	1	28	10	5	19	0	1	2	12	5	4	12	86	30	18
ST4.03ch05	46000000	46100000	169	10	0	1	8	2	3	2	12	11	4	0	0	9	5	1	3	6	9	6	7	4	0	1	8	28	3	4	0	12	2	14	11	6	3	5	6	3	5	7	10	22	4	11	27	28	18
ST4.03ch05	46100000	46200000	183	7	0	1	11	3	18	30	21	17	5	10	9	0	7	10	17	17	9	14	21	9	3	19	17	14	19	10	13	21	8	6	3	26	4	6	28	15	5	6	13	14	18	8	56	15	9
ST4.03ch05	46200000	46300000	133	2	2	12	16	1	2	1	16	0	0	3	0	1	0	0	1	0	3	6	3	4	0	3	0	1	0	3	0	3	9	8	2	6	10	12	7	9	19	1	12	4	6	4	13	3	5
ST4.03ch05	46300000	46400000	174	2	2	1	0	1	1	0	15	3	0	3	2	1	1	1	3	2	9	0	1	0	0	0	1	2	1	1	3	1	0	2	3	18	2	2	2	0	5	10	4	34	5	3	54	8	13
ST4.03ch05	46400000	46500000	282	13	6	6	0	0	7	35	57	5	53	1	32	0	32	31	50	54	45	38	2	1	3	33	32	55	52	4	48	8	5	4	6	18	4	0	1	1	5	3	12	14	10	4	59	5	18
ST4.03ch05	46500000	46600000	138	4	0	0	3	6	11	8	48	6	52	2	8	8	6	6	20	52	33	49	11	7	6	7	6	49	50	6	33	0	0	3	8	0	10	13	2	4	2	11	5	2	7	4	28	11	22
ST4.03ch05	46600000	46700000	782	34	10	6	2	23	0	0	46	12	24	27	2	2	0	0	16	17	9	12	4	0	0	0	2	6	16	6	17	40	5	29	14	32	14	61	12	28	28	23	9	64	48	46	236	54	53
ST4.03ch05	46700000	46800000	2161	56	22	12	43	15	25	40	293	13	7	36	13	3	14	11	5	7	16	5	6	4	4	14	14	28	9	82	4	19	9	120	19	46	40	101	15	15	226	14	239	37	29	65	1583	50	458
ST4.03ch05	46800000	46900000	1873	14	29	42	51	95	32	33	159	8	124	1	3	0	1	1	123	127	69	61	1	3	1	2	1	128	123	51	72	52	2	15	4	133	77	87	17	13	19	34	23	46	62	4	1429	159	114
ST4.03ch05	46900000	47000000	676	8	5	1	1	3	7	7	64	0	1	27	0	1	2	1	0	2	0	1	2	0	0	0	0	1	0	14	0	12	5	1	10	116	0	11	0	3	20	11	43	22	12	0	585	175	9
ST4.03ch05	47000000	47100000	2470	28	64	22	13	44	12	15	37	9	0	68	23	22	6	6	6	5	2	1	2	4	18	1	0	0	1	27	0	29	17	32	30	39	24	18	25	66	39	57	93	17	106	64	1367	88	245
ST4.03ch05	47100000	47200000	4262	90	49	28	45	25	24	15	196	4	60	149	67	42	1	1	27	60	25	28	2	0	72	1	4	43	60	49	17	23	2	2	66	215	5	78	109	215	138	150	153	59	219	47	3522	423	470
ST4.03ch05	47200000	47300000	664	21	8	7	5	4	11	4	37	10	10	12	10	7	12	0	11	1	4	6	7	3	2	13	9	11	8	3	8	5	9	7	15	23	8	8	15	51	7	67	33	2	8	49	479	65	31
ST4.03ch05	47300000	47400000	3467	145	28	20	45	35	1	5	158	2	47	113	3	2	5	3	24	49	57	41	0	4	1	4	4	18	51	70	13	26	23	29	74	184	5	78	49	82	110	160	191	45	111	129	1975	226	326
ST4.03ch05	47400000	47500000	2536	74	2	24	15	24	29	10	53	21	19	70	17	0	18	16	14	19	12	19	2	2	0	13	12	9	8	56	14	2	3	2	108	148	15	85	19	48	71	44	103	25	57	15	1502	390	321
ST4.03ch05	47500000	47600000	3216	103	25	37	33	30	10	22	205	62	60	40	5	31	19	37	3	0	25	52	48	0	41	74	2	0	13	82	2	19	63	7	192	317	5	109	32	111	180	127	176	36	260	57	2136	410	440
ST4.03ch05	47600000	47700000	2537	45	48	61	63	98	0	0	57	54	46	25	9	24	5	46	1	0	1	43	37	75	26	35	0	4	0	21	0	0	46	8	67	142	0	229	65	70	14	95	344	53	56	251	1769	338	461
ST4.03ch05	47700000	47800000	2886	158	65	85	76	51	25	33	182	184	215	163	11	200	6	156	0	6	1	121	180	322	181	158	0	8	0	132	0	4	180	31	142	430	34	198	139	137	58	105	199	28	161	127	2155	333	670
ST4.03ch05	47800000	47900000	2900	80	74	85	55	90	1	1	149	84	105	113	21	52	1	57	2	2	0	84	68	295	75	71	1	4	1	18	1	2	85	29	85	428	31	103	42	92	128	70	209	82	89	144	1912	321	749
ST4.03ch05	47900000	48000000	3861	314	59	94	40	30	475	2	430	13	0	195	1	11	2	9	1	1	0	0	4	401	4	0	1	1	1	289	1	3	7	5	86	737	6	187	190	341	260	166	574	47	376	77	2642	1134	953
ST4.03ch05	48000000	48100000	3717	122	67	119	67	90	317	1	367	4	6	184	5	0	5	7	8	4	13	2	0	367	2	7	7	3	4	227	5	8	1	32	72	584	27	88	86	188	227	167	264	100	151	88	1581	544	385
ST4.03ch05	48100000	48200000	3608	98	67	79	80	90	194	1	357	2	0	97	1	0	2	2	0	2	1	3	0	285	0	0	1	0	0	98	2	69	33	33	116	549	60	136	124	210	103	258	231	104	118	91	1806	463	319
ST4.03ch05	48200000	48300000	4041	322	45	103	29	116	218	40	216	1	28	39	2	7	34	7	1	0	37	10	12	1	19	55	24	2	41	152	0	18	88	25	173	326	73	225	205	331	89	219	405	54	269	104	2873	429	532
ST4.03ch05	48300000	48400000	3556	104	39	66	25	68	114	13	98	3	5	12	5	16	10	10	10	0	18	1	5	12	8	10	17	16	16	83	10	46	17	39	142	345	86	72	103	173	146	81	114	61	144	106	1807	346	326
ST4.03ch05	48400000	48500000	4301	107	50	56	84	47	213	0	305	0	5	6	10	1	0	2	4	3	4	4	4	6	0	0	3	4	2	113	0	25	20	5	130	192	22	105	18	205	118	237	225	149	270	118	2364	523	440
ST4.03ch05	48500000	48600000	4834	176	97	66	84	66	345	0	269	1	7	3	2	1	0	2	1	3	1	0	0	2	5	0	1	3	0	216	0	38	74	3	188	293	84	126	104	321	144	267	395	24	266	234	2069	626	639
ST4.03ch05	48600000	48700000	4326	293	23	72	62	120	316	0	198	35	41	3	23	3	3	35	36	1	41	1	30	32	0	30	39	3	14	257	37	31	41	9	173	329	79	104	48	175	109	270	290	79	306	114	3040	551	555
ST4.03ch05	48700000	48800000	3637	137	31	106	91	61	444	1	216	12	5	1	1	3	1	12	3	6	10	0	15	14	2	9	1	2	0	160	2	32	81	47	114	451	649	124	30	67	125	113	128	84	103	136	2152	785	233
ST4.03ch05	48800000	48900000	2046	92	20	50	46	44	159	12	191	16	1	3	0	2	3	57	0	5	62	0	16	49	1	15	5	8	7	172	0	53	63	45	30	104	312	76	60	46	207	73	141	80	31	173	901	272	276
ST4.03ch05	48900000	49000000	1636	95	2	19	20	57	42	1	149	1	0	2	2	1	1	50	1	0	16	0	9	59	1	0	3	1	3	30	2	29	25	174	58	118	409	126	59	46	2	91	131	117	46	81	1385	479	305
ST4.03ch05	49000000	49100000	2378	83	57	49	27	75	282	54	190	29	58	56	56	6	0	17	46	4	11	5	11	7	9	0	41	11	41	191	56	67	7	176	117	278	459	229	75	180	159	228	331	149	157	197	1856	580	373
ST4.03ch05	49100000	49200000	4174	226	81	149	45	59	390	111	440	1	124	115	178	5	0	43	116	2	38	2	1	54	0	1	122	2	86	210	107	39	48	269	224	117	477	292	191	166	123	102	282	119	263	332	2368	285	493
ST4.03ch05	49200000	49300000	4430	119	9	73	92	12	285	49	150	0	122	127	143	0	0	52	93	1	68	0	0	43	0	0	118	0	90	176	79	105	28	127	233	62	473	182	184	161	196	220	186	84	103	143	3198	192	203
ST4.03ch05	49300000	49400000	1846	45	4	5	16	35	217	20	242	1	137	163	161	2	0	3	143	1	17	2	3	15	4	0	109	25	141	188	151	157	19	128	202	13	345	156	189	46	63	105	90	23	35	105	1208	71	119
ST4.03ch05	49400000	49500000	3980	149	6	82	53	78	344	42	121	2	112	107	136	0	1	104	111	2	49	5	5	58	0	0	113	3	57	69	89	201	62	329	363	28	218	316	314	288	150	114	160	314	315	153	1729	401	216
ST4.03ch05	49500000	49600000	2944	78	10	62	15	62	181	54	79	0	99	101	130	1	0	110	92	2	87	2	25	73	3	2	91	1	62	67	61	160	60	283	187	43	256	236	155	92	171	174	56	164	124	187	294	147	205
ST4.03ch05	49600000	49700000	2250	104	16	52	33	19	335	51	174	1	148	139	158	1	7	35	121	4	32	5	12	34	4	7	105	6	83	127	131	173	33	574	306	34	429	420	188	250	130	365	324	202	459	360	978	210	124
ST4.03ch05	49700000	49800000	5303	308	90	106	142	79	478	135	317	0	311	326	406	0	1	215	264	0	198	33	2	148	0	4	235	0	268	185	244	289	180	453	502	107	524	557	381	357	602	298	296	286	330	525	3005	383	712
ST4.03ch05	49800000	49900000	5220	563	123	152	80	141	730	230	453	184	200	146	325	2	0	200	152	1	192	158	0	176	0	0	182	1	166	261	179	266	90	727	402	134	625	620	299	485	342	521	692	665	393	394	4592	1168	1038
ST4.03ch05	49900000	50000000	3577	178	25	84	101	44	198	12	235	74	3	32	14	2	3	72	0	4	44	66	3	15	7	6	3	2	0	70	0	66	36	231	203	54	133	198	102	183	95	315	235	58	109	110	2666	747	359
ST4.03ch05	50000000	50100000	3303	86	14	44	13	34	175	1	138	86	0	32	0	1	0	90	0	2	46	78	7	3	0	1	0	1	1	136	1	100	40	162	163	18	86	95	53	76	108	144	188	59	105	106	1663	195	219
ST4.03ch05	50100000	50200000	5100	201	68	111	126	50	260	0	326	92	0	131	0	0	0	87	1	3	61	84	19	0	0	0	2	2	0	168	0	49	119	425	242	18	146	289	18	75	263	315	513	170	233	266	3173	559	864
ST4.03ch05	50200000	50300000	3951	174	63	37	62	36	227	160	376	163	0	156	168	1	108	150	18	20	163	92	162	3	0	141	186	2	131	78	18	188	107	218	376	60	239	281	148	178	60	284	109	105	248	210	1697	748	700
ST4.03ch05	50300000	50400000	3454	127	37	79	70	86	108	100	206	147	1	106	237	0	53	137	4	0	179	143	73	5	0	78	223	2	177	30	4	137	102	105	285	130	245	182	92	96	155	359	215	124	89	234	2168	151	244
ST4.03ch05	50400000	50500000	5819	535	104	93	73	235	566	265	1031	317	218	166	428	121	324	311	159	179	278	419	306	1	218	427	421	190	310	281	156	313	275	449	458	55	476	306	258	547	465	575	553	324	616	354	2955	889	1216
ST4.03ch05	50500000	50600000	4568	177	82	134	48	70	395	237	478	273	169	77	203	159	191	267	132	146	86	298	183	3	136	256	244	138	122	177	134	166	95	353	140	57	176	206	122	342	172	323	354	252	331	239	2426	332	352
ST4.03ch05	50600000	50700000	5116	115	48	80	105	181	609	382	248	185	0	183	318	0	125	313	2	0	259	148	133	1	0	170	242	5	210	313	2	361	210	288	383	76	289	303	322	263	273	423	322	96	201	344	3238	417	1282
ST4.03ch05	50700000	50800000	6798	441	87	215	205	93	1095	382	979	3	389	267	376	162	456	617	267	260	366	347	405	284	370	584	620	335	339	229	203	448	452	480	524	136	354	394	438	419	393	465	512	110	624	404	3731	1049	1272
ST4.03ch05	50800000	50900000	4808	406	97	169	134	117	761	411	535	5	312	145	507	246	447	217	248	186	486	281	495	276	264	504	667	235	374	78	209	380	206	458	439	197	344	519	420	364	283	426	432	215	409	402	2659	346	422
ST4.03ch05	50900000	51000000	5971	354	145	222	112	108	1598	224	618	2	416	165	421	48	325	451	250	360	297	389	433	408	400	428	560	302	240	251	220	206	218	404	340	201	423	382	221	565	569	405	451	919	421	353	2584	754	671
ST4.03ch05	51000000	51100000	3841	131	114	144	166	115	327	15	181	14	185	11	11	5	153	118	130	147	8	183	164	184	172	185	179	156	0	105	120	14	56	232	15	11	114	102	95	217	222	205	265	291	188	338	2264	158	596
ST4.03ch05	51100000	51200000	7604	510	169	313	256	206	2035	29	1357	36	632	0	1	22	544	470	487	453	155	591	582	613	623	631	499	1476	0	869	426	34	239	611	73	31	565	439	84	462	344	694	593	844	626	508	4478	596	894
ST4.03ch05	51200000	51300000	6553	210	230	248	139	150	1155	0	743	736	270	2	3	0	221	449	243	180	936	271	252	270	254	271	217	1054	0	149	223	242	232	484	4	1	187	369	287	378	352	550	633	328	303	695	3858	322	923
ST4.03ch05	51300000	51400000	5882	179	95	174	111	131	540	2	209	10	9	145	139	0	4	23	10	10	33	8	147	7	8	9	148	1	92	114	7	48	27	286	2	99	214	301	52	217	301	329	169	89	206	208	3169	369	850
ST4.03ch05	51400000	51500000	5014	373	62	228	209	266	596	6	570	0	1	14	16	0	0	39	21	2	34	0	23	0	0	3	43	2	59	42	3	78	54	575	6	7	180	416	97	292	331	609	477	130	437	622	2260	557	360
ST4.03ch05	51500000	51600000	5586	296	27	63	65	67	366	0	524	3	0	32	3	1	1	34	1	1	52	0	0	0	1	0	31	3	15	80	2	37	33	307	32	3	88	254	82	274	213	189	354	120	426	392	3569	675	816
ST4.03ch05	51600000	51700000	7470	224	52	93	128	24	439	1	527	0	8	38	1	1	0	35	0	3	28	1	4	2	1	1	27	6	26	62	3	50	21	207	46	8	67	196	51	257	109	243	244	65	304	382	3893	165	246
ST4.03ch05	51700000	51800000	4945	199	99	109	126	151	636	57	356	0	3	73	52	55	51	26	0	0	32	0	55	0	1	47	51	0	54	124	0	10	32	357	33	0	147	217	7	274	203	259	414	52	388	217	2836	558	787
ST4.03ch05	51800000	51900000	5664	214	70	93	38	34	495	0	513	0	48	32	100	73	0	32	47	47	28	48	151	48	44	141	130	1	126	147	39	0	52	209	50	1	48	200	2	175	139	229	185	150	236	280	2970	375	378
ST4.03ch05	51900000	52000000	5384	94	53	66	115	119	276	13	415	16	14	110	42	51	0	29	0	24	17	0	51	14	5	48	85	13	61	17	0	1	47	167	1	12	182	191	13	100	69	164	209	35	182	235	3752	296	318
ST4.03ch05	52000000	52070158	2337	78	30	32	12	13	132	11	256	69	92	45	129	65	33	30	49	70	104	87	77	39	5	61	200	62	107	38	22	7	24	77	10	23	148	94	47	69	98	73	99	63	139	69	1603	103	120
[truncated: 21 more columns]
